# Supplementary material for: Dioxygenation of tryptophan residues by superoxide and myeloperoxidase
Source: J Biol Chem. 2025 Mar 11;301(4):108402. doi: 10.1016/j.jbc.2025.108402 (PMC12017991; doi:10.1016/j.jbc.2025.108402)
Supplement: Exp1 Extracellular [file mmc2.xlsx]

## Sheet: Control
Checked	Protein FDR Confidence: Combined	Master	Accession	Description	Exp. q-value: Combined	Sum PEP Score	Coverage [%]	# Peptides	# PSMs	# Unique Peptides	# AAs	MW [kDa]	calc. pI	Score Sequest HT: Sequest HT	# Peptides (by Search Engine): Sequest HT	# Protein Groups
FALSE	High	Master Protein	E7EQB2	Lactotransferrin (Fragment) OS=Homo sapiens OX=9606 GN=LTF PE=1 SV=1	0	569.224	88	73	2092	58	696	76.6	8.02	6518.93	73	1
	Checked	Protein Group ID	# Proteins	# Unique Peptides	# Peptides	# PSMs	Group Description
	FALSE	23148	11	58	73	2164	[Master Protein] Lactotransferrin (Fragment) OS=Homo sapiens OX=9606 GN=LTF PE=1 SV=1
		Checked	Confidence	Identifying Node	PSM Ambiguity	Annotated Sequence	Modifications	# Proteins	Master Protein Accessions	Protein Accessions	# Missed Cleavages	Charge	DeltaScore	DeltaCn	Rank	Search Engine Rank	m/z [Da]	MH+ [Da]	Theo. MH+ [Da]	DeltaM [ppm]	Deltam/z [Da]	Activation Type	NCE [%]	MS Order	Isolation Interference [%]	Ion Inject Time [ms]	RT [min]	First Scan	Spectrum File	File ID	XCorr	# Protein Groups	Percolator q-Value	Percolator PEP
		FALSE	Low	Sequest HT (A2)	Unambiguous	VPPR		59	C9J1X3; A0A0D9SG23; Q6ZUJ8; O15050; P30043; O15056; E9PHH0; Q5CZC0; A0A0C4DG76; H0YAE8; A0A0U1RQE4; E7EUB3; F5GWR7; C9JH25; F8VS60; A0A2R8YEP4; E7ER60; O60347; F8VPY5; E7EQB2; P02787; P08F94; P83111; Q9NYV4; A0A669KAV7; Q86SG2; P49641; A0A384DVL8; A0A7Z1N096	C9J1X3; A0A087WUX3; A0A0D9SG23; A0A5F9ZGX5; Q6ZUJ8; F8WCD9; O15050; A0A5F9ZHD0; P30043; O15056; Q8TD84; H0YNG5; E9PHH0; Q5CZC0; A0A0C4DG76; H0YAE8; A0A5F9ZHP4; Q5HYK7; A0A0U1RQE4; E7EUB3; A0A1B0GW10; A0A2R8YFV2; F5GWR7; A0A7Z1N7Y9; C9JH25; F8VS60; A0A2R8YEP4; A0A499FJ16; E7ER60; Q3KPI9; H7BZD6; O60347; Q07912; F8VPY5; E7EQB2; A0A5F9ZI29; P02787; A0A5F9ZHJ2; H7C066; Q6UXG8; P08F94; Q9P267; O95785;…	0	1	0.3772	0	1	1	468.293	468.293	468.293	0.68	0.00032	HCD (High Energy Collision Dissociation)	31.7	MS2	64.4213	30.71	0.083	102	24059_E2_S1_1.raw	F172	1.14	29	0.8105	0.9705
		FALSE	Low	Sequest HT (A2)	Unambiguous	VPPR		59	C9J1X3; A0A0D9SG23; Q6ZUJ8; O15050; P30043; O15056; E9PHH0; Q5CZC0; A0A0C4DG76; H0YAE8; A0A0U1RQE4; E7EUB3; F5GWR7; C9JH25; F8VS60; A0A2R8YEP4; E7ER60; O60347; F8VPY5; E7EQB2; P02787; P08F94; P83111; Q9NYV4; A0A669KAV7; Q86SG2; P49641; A0A384DVL8; A0A7Z1N096	C9J1X3; A0A087WUX3; A0A0D9SG23; A0A5F9ZGX5; Q6ZUJ8; F8WCD9; O15050; A0A5F9ZHD0; P30043; O15056; Q8TD84; H0YNG5; E9PHH0; Q5CZC0; A0A0C4DG76; H0YAE8; A0A5F9ZHP4; Q5HYK7; A0A0U1RQE4; E7EUB3; A0A1B0GW10; A0A2R8YFV2; F5GWR7; A0A7Z1N7Y9; C9JH25; F8VS60; A0A2R8YEP4; A0A499FJ16; E7ER60; Q3KPI9; H7BZD6; O60347; Q07912; F8VPY5; E7EQB2; A0A5F9ZI29; P02787; A0A5F9ZHJ2; H7C066; Q6UXG8; P08F94; Q9P267; O95785;…	0	1	0.5785	0	1	1	468.293	468.293	468.293	-0.69	-0.00032	HCD (High Energy Collision Dissociation)	31.7	MS2	65.1727	30.677	0.4174	421	24059_E2_S1_1.raw	F172	1.21	29	0.8192	0.9705
		FALSE	Medium	Sequest HT (A2)	Unambiguous	mDKVER	M1(Oxidation)	3	E7EQB2	E7EQB2; P02788; E7ER44	1	2	0.0581	0	1	1	397.197	793.388	793.387	0.37	0.00015	HCD (High Energy Collision Dissociation)	31.7	MS2	73.2746	20.318	0.4861	484	24059_E2_S1_1.raw	F172	0.86	1	0.03431	0.3352
		FALSE	Low	Sequest HT (A2)	Unambiguous	VPPR		59	C9J1X3; A0A0D9SG23; Q6ZUJ8; O15050; P30043; O15056; E9PHH0; Q5CZC0; A0A0C4DG76; H0YAE8; A0A0U1RQE4; E7EUB3; F5GWR7; C9JH25; F8VS60; A0A2R8YEP4; E7ER60; O60347; F8VPY5; E7EQB2; P02787; P08F94; P83111; Q9NYV4; A0A669KAV7; Q86SG2; P49641; A0A384DVL8; A0A7Z1N096	C9J1X3; A0A087WUX3; A0A0D9SG23; A0A5F9ZGX5; Q6ZUJ8; F8WCD9; O15050; A0A5F9ZHD0; P30043; O15056; Q8TD84; H0YNG5; E9PHH0; Q5CZC0; A0A0C4DG76; H0YAE8; A0A5F9ZHP4; Q5HYK7; A0A0U1RQE4; E7EUB3; A0A1B0GW10; A0A2R8YFV2; F5GWR7; A0A7Z1N7Y9; C9JH25; F8VS60; A0A2R8YEP4; A0A499FJ16; E7ER60; Q3KPI9; H7BZD6; O60347; Q07912; F8VPY5; E7EQB2; A0A5F9ZI29; P02787; A0A5F9ZHJ2; H7C066; Q6UXG8; P08F94; Q9P267; O95785;…	0	1	0.6349	0	1	1	468.293	468.293	468.293	0.75	0.00035	HCD (High Energy Collision Dissociation)	31.7	MS2	74.1495	51.305	0.7582	752	24059_E2_S1_1.raw	F172	1.26	29	0.8026	0.9705
		FALSE	Low	Sequest HT (A2)	Unambiguous	mDKVER	M1(Oxidation)	3	E7EQB2	E7EQB2; P02788; E7ER44	1	2	0.0526	0	1	1	397.197	793.386	793.387	-1.4	-0.00055	HCD (High Energy Collision Dissociation)	31.7	MS2	79.8334	18.202	0.8267	819	24059_E2_S1_1.raw	F172	0.95	1	0.06104	0.4644
		FALSE	Low	Sequest HT (A2)	Unambiguous	VPPR		59	C9J1X3; A0A0D9SG23; Q6ZUJ8; O15050; P30043; O15056; E9PHH0; Q5CZC0; A0A0C4DG76; H0YAE8; A0A0U1RQE4; E7EUB3; F5GWR7; C9JH25; F8VS60; A0A2R8YEP4; E7ER60; O60347; F8VPY5; E7EQB2; P02787; P08F94; P83111; Q9NYV4; A0A669KAV7; Q86SG2; P49641; A0A384DVL8; A0A7Z1N096	C9J1X3; A0A087WUX3; A0A0D9SG23; A0A5F9ZGX5; Q6ZUJ8; F8WCD9; O15050; A0A5F9ZHD0; P30043; O15056; Q8TD84; H0YNG5; E9PHH0; Q5CZC0; A0A0C4DG76; H0YAE8; A0A5F9ZHP4; Q5HYK7; A0A0U1RQE4; E7EUB3; A0A1B0GW10; A0A2R8YFV2; F5GWR7; A0A7Z1N7Y9; C9JH25; F8VS60; A0A2R8YEP4; A0A499FJ16; E7ER60; Q3KPI9; H7BZD6; O60347; Q07912; F8VPY5; E7EQB2; A0A5F9ZI29; P02787; A0A5F9ZHJ2; H7C066; Q6UXG8; P08F94; Q9P267; O95785;…	0	1	0.6198	0	1	1	468.293	468.293	468.293	-0.82	-0.00038	HCD (High Energy Collision Dissociation)	31.7	MS2	69.3277	20.478	1.0931	1072	24059_E2_S1_1.raw	F172	1.21	29	0.8187	0.9705
		FALSE	Low	Sequest HT (A2)	Unambiguous	mDKVER	M1(Oxidation)	3	E7EQB2	E7EQB2; P02788; E7ER44	1	2	0.0108	0	1	1	397.197	793.387	793.387	-0.17	-7e-05	HCD (High Energy Collision Dissociation)	31.7	MS2	66.4472	15.022	1.1632	1137	24059_E2_S1_1.raw	F172	0.93	1	0.1298	0.6617
		FALSE	Low	Sequest HT (A2)	Unambiguous	mDKVER	M1(Oxidation)	3	E7EQB2	E7EQB2; P02788; E7ER44	1	1	0.0108	0	1	1	793.388	793.388	793.387	0.77	0.00061	HCD (High Energy Collision Dissociation)	31.7	MS2	56.3253	75	1.3123	1270	24059_E2_S1_1.raw	F172	0.93	1	0.1579	0.7232
		FALSE	Low	Sequest HT (A2)	Unambiguous	VPPR		59	C9J1X3; A0A0D9SG23; Q6ZUJ8; O15050; P30043; O15056; E9PHH0; Q5CZC0; A0A0C4DG76; H0YAE8; A0A0U1RQE4; E7EUB3; F5GWR7; C9JH25; F8VS60; A0A2R8YEP4; E7ER60; O60347; F8VPY5; E7EQB2; P02787; P08F94; P83111; Q9NYV4; A0A669KAV7; Q86SG2; P49641; A0A384DVL8; A0A7Z1N096	C9J1X3; A0A087WUX3; A0A0D9SG23; A0A5F9ZGX5; Q6ZUJ8; F8WCD9; O15050; A0A5F9ZHD0; P30043; O15056; Q8TD84; H0YNG5; E9PHH0; Q5CZC0; A0A0C4DG76; H0YAE8; A0A5F9ZHP4; Q5HYK7; A0A0U1RQE4; E7EUB3; A0A1B0GW10; A0A2R8YFV2; F5GWR7; A0A7Z1N7Y9; C9JH25; F8VS60; A0A2R8YEP4; A0A499FJ16; E7ER60; Q3KPI9; H7BZD6; O60347; Q07912; F8VPY5; E7EQB2; A0A5F9ZI29; P02787; A0A5F9ZHJ2; H7C066; Q6UXG8; P08F94; Q9P267; O95785;…	0	1	0.6116	0	1	1	468.293	468.293	468.293	0.81	0.00038	HCD (High Energy Collision Dissociation)	31.7	MS2	58.7823	24.303	1.4362	1402	24059_E2_S1_1.raw	F172	1.21	29	0.8014	0.9705
		FALSE	Low	Sequest HT (A2)	Unambiguous	mDKVER	M1(Oxidation)	3	E7EQB2	E7EQB2; P02788; E7ER44	1	2		0.0364	2	2	397.198	793.388	793.387	1.3	0.00051	HCD (High Energy Collision Dissociation)	31.7	MS2	83.6918	21.108	1.5104	1478	24059_E2_S1_1.raw	F172	0.53	1	0.1142	0.6258
		FALSE	Low	Sequest HT (A2)	Unambiguous	VPPR		59	C9J1X3; A0A0D9SG23; Q6ZUJ8; O15050; P30043; O15056; E9PHH0; Q5CZC0; A0A0C4DG76; H0YAE8; A0A0U1RQE4; E7EUB3; F5GWR7; C9JH25; F8VS60; A0A2R8YEP4; E7ER60; O60347; F8VPY5; E7EQB2; P02787; P08F94; P83111; Q9NYV4; A0A669KAV7; Q86SG2; P49641; A0A384DVL8; A0A7Z1N096	C9J1X3; A0A087WUX3; A0A0D9SG23; A0A5F9ZGX5; Q6ZUJ8; F8WCD9; O15050; A0A5F9ZHD0; P30043; O15056; Q8TD84; H0YNG5; E9PHH0; Q5CZC0; A0A0C4DG76; H0YAE8; A0A5F9ZHP4; Q5HYK7; A0A0U1RQE4; E7EUB3; A0A1B0GW10; A0A2R8YFV2; F5GWR7; A0A7Z1N7Y9; C9JH25; F8VS60; A0A2R8YEP4; A0A499FJ16; E7ER60; Q3KPI9; H7BZD6; O60347; Q07912; F8VPY5; E7EQB2; A0A5F9ZI29; P02787; A0A5F9ZHJ2; H7C066; Q6UXG8; P08F94; Q9P267; O95785;…	0	1	0.6385	0	1	1	468.293	468.293	468.293	0.55	0.00026	HCD (High Energy Collision Dissociation)	31.7	MS2	49.9472	75	1.7963	1755	24059_E2_S1_1.raw	F172	1.3	29	0.8038	0.9705
		FALSE	Low	Sequest HT (A2)	Unambiguous	TTYEK		3	E7EQB2	E7EQB2; P02788; E7ER44	0	2	0.1181	0	1	1	321.159	641.311	641.314	-4.3	-0.00138	HCD (High Energy Collision Dissociation)	31.7	MS2	80.6558	22.085	1.984	1926	24059_E2_S1_1.raw	F172	1.44	1	0.6963	0.9705
		FALSE	Low	Sequest HT (A2)	Unambiguous	mDKVER	M1(Oxidation)	3	E7EQB2	E7EQB2; P02788; E7ER44	1	2	0.0093	0	1	1	397.197	793.387	793.387	0.22	9e-05	HCD (High Energy Collision Dissociation)	31.7	MS2	73.1271	26.678	2.0753	2026	24059_E2_S1_1.raw	F172	1.08	1	0.1208	0.6405
		FALSE	Low	Sequest HT (A2)	Unambiguous	VPPR		59	C9J1X3; A0A0D9SG23; Q6ZUJ8; O15050; P30043; O15056; E9PHH0; Q5CZC0; A0A0C4DG76; H0YAE8; A0A0U1RQE4; E7EUB3; F5GWR7; C9JH25; F8VS60; A0A2R8YEP4; E7ER60; O60347; F8VPY5; E7EQB2; P02787; P08F94; P83111; Q9NYV4; A0A669KAV7; Q86SG2; P49641; A0A384DVL8; A0A7Z1N096	C9J1X3; A0A087WUX3; A0A0D9SG23; A0A5F9ZGX5; Q6ZUJ8; F8WCD9; O15050; A0A5F9ZHD0; P30043; O15056; Q8TD84; H0YNG5; E9PHH0; Q5CZC0; A0A0C4DG76; H0YAE8; A0A5F9ZHP4; Q5HYK7; A0A0U1RQE4; E7EUB3; A0A1B0GW10; A0A2R8YFV2; F5GWR7; A0A7Z1N7Y9; C9JH25; F8VS60; A0A2R8YEP4; A0A499FJ16; E7ER60; Q3KPI9; H7BZD6; O60347; Q07912; F8VPY5; E7EQB2; A0A5F9ZI29; P02787; A0A5F9ZHJ2; H7C066; Q6UXG8; P08F94; Q9P267; O95785;…	0	1	0.648	0	1	1	468.294	468.294	468.293	1.59	0.00075	HCD (High Energy Collision Dissociation)	31.7	MS2	72.0156	75	2.1471	2085	24059_E2_S1_1.raw	F172	1.25	29	0.676	0.9705
		FALSE	Low	Sequest HT (A2)	Unambiguous	VPPR		59	C9J1X3; A0A0D9SG23; Q6ZUJ8; O15050; P30043; O15056; E9PHH0; Q5CZC0; A0A0C4DG76; H0YAE8; A0A0U1RQE4; E7EUB3; F5GWR7; C9JH25; F8VS60; A0A2R8YEP4; E7ER60; O60347; F8VPY5; E7EQB2; P02787; P08F94; P83111; Q9NYV4; A0A669KAV7; Q86SG2; P49641; A0A384DVL8; A0A7Z1N096	C9J1X3; A0A087WUX3; A0A0D9SG23; A0A5F9ZGX5; Q6ZUJ8; F8WCD9; O15050; A0A5F9ZHD0; P30043; O15056; Q8TD84; H0YNG5; E9PHH0; Q5CZC0; A0A0C4DG76; H0YAE8; A0A5F9ZHP4; Q5HYK7; A0A0U1RQE4; E7EUB3; A0A1B0GW10; A0A2R8YFV2; F5GWR7; A0A7Z1N7Y9; C9JH25; F8VS60; A0A2R8YEP4; A0A499FJ16; E7ER60; Q3KPI9; H7BZD6; O60347; Q07912; F8VPY5; E7EQB2; A0A5F9ZI29; P02787; A0A5F9ZHJ2; H7C066; Q6UXG8; P08F94; Q9P267; O95785;…	0	1	0.6977	0	1	1	468.293	468.293	468.293	-0.56	-0.00026	HCD (High Energy Collision Dissociation)	31.7	MS2	39.0027	75	2.2682	2206	24059_E2_S1_1.raw	F172	1.29	29	0.8012	0.9705
		FALSE	Low	Sequest HT (A2)	Unambiguous	mDKVER	M1(Oxidation)	3	E7EQB2	E7EQB2; P02788; E7ER44	1	2		0.0227	2	2	397.197	793.388	793.387	0.53	0.00021	HCD (High Energy Collision Dissociation)	31.7	MS2	77.3152	16.05	2.3702	2298	24059_E2_S1_1.raw	F172	0.86	1	0.09741	0.5838
		FALSE	Low	Sequest HT (A2)	Unambiguous	VPPR		59	C9J1X3; A0A0D9SG23; Q6ZUJ8; O15050; P30043; O15056; E9PHH0; Q5CZC0; A0A0C4DG76; H0YAE8; A0A0U1RQE4; E7EUB3; F5GWR7; C9JH25; F8VS60; A0A2R8YEP4; E7ER60; O60347; F8VPY5; E7EQB2; P02787; P08F94; P83111; Q9NYV4; A0A669KAV7; Q86SG2; P49641; A0A384DVL8; A0A7Z1N096	C9J1X3; A0A087WUX3; A0A0D9SG23; A0A5F9ZGX5; Q6ZUJ8; F8WCD9; O15050; A0A5F9ZHD0; P30043; O15056; Q8TD84; H0YNG5; E9PHH0; Q5CZC0; A0A0C4DG76; H0YAE8; A0A5F9ZHP4; Q5HYK7; A0A0U1RQE4; E7EUB3; A0A1B0GW10; A0A2R8YFV2; F5GWR7; A0A7Z1N7Y9; C9JH25; F8VS60; A0A2R8YEP4; A0A499FJ16; E7ER60; Q3KPI9; H7BZD6; O60347; Q07912; F8VPY5; E7EQB2; A0A5F9ZI29; P02787; A0A5F9ZHJ2; H7C066; Q6UXG8; P08F94; Q9P267; O95785;…	0	1	0.6434	0	1	1	468.293	468.293	468.293	-0.17	-8e-05	HCD (High Energy Collision Dissociation)	31.7	MS2	38.3563	75	2.6042	2526	24059_E2_S1_1.raw	F172	1.29	29	0.8183	0.9705
		FALSE	Low	Sequest HT (A2)	Unambiguous	mDKVER	M1(Oxidation)	3	E7EQB2	E7EQB2; P02788; E7ER44	1	2		0	2	2	397.197	793.387	793.387	-0.09	-4e-05	HCD (High Energy Collision Dissociation)	31.7	MS2	61.6944	35.141	2.7524	2674	24059_E2_S1_1.raw	F172	1.02	1	0.0728	0.5059
		FALSE	Low	Sequest HT (A2)	Unambiguous	VPPR		59	C9J1X3; A0A0D9SG23; Q6ZUJ8; O15050; P30043; O15056; E9PHH0; Q5CZC0; A0A0C4DG76; H0YAE8; A0A0U1RQE4; E7EUB3; F5GWR7; C9JH25; F8VS60; A0A2R8YEP4; E7ER60; O60347; F8VPY5; E7EQB2; P02787; P08F94; P83111; Q9NYV4; A0A669KAV7; Q86SG2; P49641; A0A384DVL8; A0A7Z1N096	C9J1X3; A0A087WUX3; A0A0D9SG23; A0A5F9ZGX5; Q6ZUJ8; F8WCD9; O15050; A0A5F9ZHD0; P30043; O15056; Q8TD84; H0YNG5; E9PHH0; Q5CZC0; A0A0C4DG76; H0YAE8; A0A5F9ZHP4; Q5HYK7; A0A0U1RQE4; E7EUB3; A0A1B0GW10; A0A2R8YFV2; F5GWR7; A0A7Z1N7Y9; C9JH25; F8VS60; A0A2R8YEP4; A0A499FJ16; E7ER60; Q3KPI9; H7BZD6; O60347; Q07912; F8VPY5; E7EQB2; A0A5F9ZI29; P02787; A0A5F9ZHJ2; H7C066; Q6UXG8; P08F94; Q9P267; O95785;…	0	1	0.6098	0	1	1	468.294	468.294	468.293	1.98	0.00093	HCD (High Energy Collision Dissociation)	31.7	MS2	70.1639	75	2.9726	2871	24059_E2_S1_1.raw	F172	1.23	29	0.7134	0.9705
		FALSE	Low	Sequest HT (A2)	Unambiguous	VPPR		59	C9J1X3; A0A0D9SG23; Q6ZUJ8; O15050; P30043; O15056; E9PHH0; Q5CZC0; A0A0C4DG76; H0YAE8; A0A0U1RQE4; E7EUB3; F5GWR7; C9JH25; F8VS60; A0A2R8YEP4; E7ER60; O60347; F8VPY5; E7EQB2; P02787; P08F94; P83111; Q9NYV4; A0A669KAV7; Q86SG2; P49641; A0A384DVL8; A0A7Z1N096	C9J1X3; A0A087WUX3; A0A0D9SG23; A0A5F9ZGX5; Q6ZUJ8; F8WCD9; O15050; A0A5F9ZHD0; P30043; O15056; Q8TD84; H0YNG5; E9PHH0; Q5CZC0; A0A0C4DG76; H0YAE8; A0A5F9ZHP4; Q5HYK7; A0A0U1RQE4; E7EUB3; A0A1B0GW10; A0A2R8YFV2; F5GWR7; A0A7Z1N7Y9; C9JH25; F8VS60; A0A2R8YEP4; A0A499FJ16; E7ER60; Q3KPI9; H7BZD6; O60347; Q07912; F8VPY5; E7EQB2; A0A5F9ZI29; P02787; A0A5F9ZHJ2; H7C066; Q6UXG8; P08F94; Q9P267; O95785;…	0	1	0.6744	0	1	1	468.294	468.294	468.293	2.77	0.0013	HCD (High Energy Collision Dissociation)	31.7	MS2	39.3151	75	2.9877	2883	24059_E2_S1_1.raw	F172	1.29	29	0.8094	0.9705
		FALSE	Low	Sequest HT (A2)	Unambiguous	TTYEK		3	E7EQB2	E7EQB2; P02788; E7ER44	0	2	0.1832	0	1	1	321.16	641.313	641.314	-2.39	-0.00077	HCD (High Energy Collision Dissociation)	31.7	MS2	82.4693	9.931	3.0552	2941	24059_E2_S1_1.raw	F172	1.31	1	0.5105	0.9631
		FALSE	High	Sequest HT (A2)	Unambiguous	KSEEEVAAR		3	E7EQB2	E7EQB2; P02788; E7ER44	1	3	0.5286	0	1	1	340.177	1018.52	1018.52	0.54	0.00018	HCD (High Energy Collision Dissociation)	31.7	MS2	28.0572	0.36	3.7781	3872	24059_E2_S1_1.raw	F172	2.97	1	0.0002789	0.02158
		FALSE	High	Sequest HT (A2)	Unambiguous	KSEEEVAAR		3	E7EQB2	E7EQB2; P02788; E7ER44	1	2	0.5432	0	1	1	509.762	1018.52	1018.52	1.18	0.0006	HCD (High Energy Collision Dissociation)	31.7	MS2	40.3864	0.303	3.7793	3874	24059_E2_S1_1.raw	F172	2.78	1	0.0001007	0.00295
		FALSE	High	Sequest HT (A2)	Unambiguous	KSEEEVAAR		3	E7EQB2	E7EQB2; P02788; E7ER44	1	1	0.4583	0	1	1	1018.52	1018.52	1018.52	0.35	0.00036	HCD (High Energy Collision Dissociation)	31.7	MS2	0	75	3.8303	3940	24059_E2_S1_1.raw	F172	2.88	1	0.0001007	0.001291
		FALSE	High	Sequest HT (A2)	Unambiguous	KSEEEVAAR		3	E7EQB2	E7EQB2; P02788; E7ER44	1	2	0.5236	0	1	1	509.762	1018.52	1018.52	-0.26	-0.00013	HCD (High Energy Collision Dissociation)	31.7	MS2	0	7.118	3.9963	4161	24059_E2_S1_1.raw	F172	1.91	1	0.0001007	0.01181
		FALSE	Low	Sequest HT (A2)	Unambiguous	KSEEEVAAR		3	E7EQB2	E7EQB2; P02788; E7ER44	1	2	0.2679	0	1	1	509.761	1018.52	1018.52	-0.68	-0.00035	HCD (High Energy Collision Dissociation)	31.7	MS2	51.2819	30.355	4.0901	4282	24059_E2_S1_1.raw	F172	2.24	1	0.3382	0.9081
		FALSE	Low	Sequest HT (A2)	Unambiguous	KSEEEVAAR		3	E7EQB2	E7EQB2; P02788; E7ER44	1	2	0.0654	0	1	1	509.762	1018.52	1018.52	0.34	0.00017	HCD (High Energy Collision Dissociation)	31.7	MS2	5.48662	33.458	4.1109	4309	24059_E2_S1_1.raw	F172	1.53	1	0.5542	0.9679
		FALSE	Low	Sequest HT (A2)	Unambiguous	SCHTAVDR		3	E7EQB2	E7EQB2; P02788; E7ER44	0	2	0.5591	0	1	1	444.704	888.402	888.399	2.74	0.00122	HCD (High Energy Collision Dissociation)	31.7	MS2	80.2657	34.42	4.9112	5326	24059_E2_S1_1.raw	F172	2.2	1	0.08762	0.5533
		FALSE	Low	Sequest HT (A2)	Unambiguous	SCHTGLR		4	E7EQB2; C9JCF5	E7EQB2; P02788; C9JCF5; E7ER44	0	2	0.4636	0	1	1	387.188	773.368	773.372	-5.42	-0.0021	HCD (High Energy Collision Dissociation)	31.7	MS2	93.268	0.774	5.1534	5625	24059_E2_S1_1.raw	F172	1.51	2	0.06263	0.4685
		FALSE	Low	Sequest HT (A2)	Unambiguous	SCHTGLR		4	E7EQB2; C9JCF5	E7EQB2; P02788; C9JCF5; E7ER44	0	2	0.013	0	1	1	387.19	773.373	773.372	0.97	0.00038	HCD (High Energy Collision Dissociation)	31.7	MS2	85.2401	1.187	5.8797	6552	24059_E2_S1_1.raw	F172	0.77	2	0.4152	0.9405
		FALSE	Low	Sequest HT (A2)	Unambiguous	SCHTGLR		4	E7EQB2; C9JCF5	E7EQB2; P02788; C9JCF5; E7ER44	0	2	0.1176	0	1	1	387.191	773.374	773.372	2	0.00077	HCD (High Energy Collision Dissociation)	31.7	MS2	88.0893	1.44	5.9233	6605	24059_E2_S1_1.raw	F172	0.85	2	0.4468	0.9493
		FALSE	High	Sequest HT (A2)	Unambiguous	SEEEVAAR		3	E7EQB2	E7EQB2; P02788; E7ER44	0	2	0.3667	0	1	1	445.714	890.421	890.421	-0.03	-1e-05	HCD (High Energy Collision Dissociation)	31.7	MS2	90.9724	0.133	6.5674	7435	24059_E2_S1_1.raw	F172	2.1	1	0.0001007	0.01324
		FALSE	High	Sequest HT (A2)	Unambiguous	SEEEVAAR		3	E7EQB2	E7EQB2; P02788; E7ER44	0	1	0.3118	0	1	1	890.421	890.421	890.421	-0.29	-0.00026	HCD (High Energy Collision Dissociation)	31.7	MS2	0	65.31	6.833	7794	24059_E2_S1_1.raw	F172	2.63	1	0.001142	0.04725
		FALSE	High	Sequest HT (A2)	Unambiguous	SEEEVAAR		3	E7EQB2	E7EQB2; P02788; E7ER44	0	2	0.3659	0	1	1	445.714	890.421	890.421	-0.92	-0.00041	HCD (High Energy Collision Dissociation)	31.7	MS2	8.37527	4.146	6.8626	7834	24059_E2_S1_1.raw	F172	2.05	1	0.006801	0.1151
		FALSE	High	Sequest HT (A2)	Unambiguous	SEEEVAAR		3	E7EQB2	E7EQB2; P02788; E7ER44	0	2	0.4008	0	1	1	445.714	890.421	890.421	-0.92	-0.00041	HCD (High Energy Collision Dissociation)	31.7	MS2	1.07495	0.09	6.8822	7856	24059_E2_S1_1.raw	F172	2.52	1	0.0001007	0.007539
		FALSE	High	Sequest HT (A2)	Unambiguous	SEEEVAAR		3	E7EQB2	E7EQB2; P02788; E7ER44	0	1	0.384	0	1	1	890.421	890.421	890.421	0.05	5e-05	HCD (High Energy Collision Dissociation)	31.7	MS2	1.39474	1.083	6.9245	7913	24059_E2_S1_1.raw	F172	2.63	1	0.0002789	0.01464
		FALSE	High	Sequest HT (A2)	Unambiguous	VPSHAVVAR		3	E7EQB2	E7EQB2; P02788; E7ER44	0	3	0.6893	0	1	1	312.519	935.541	935.542	-0.69	-0.00022	HCD (High Energy Collision Dissociation)	31.7	MS2	20.9261	0.332	7.7388	9000	24059_E2_S1_1.raw	F172	3.09	1	0.0001007	0.003036
		FALSE	High	Sequest HT (A2)	Unambiguous	VPSHAVVAR		3	E7EQB2	E7EQB2; P02788; E7ER44	0	2	0.6932	0	1	1	468.274	935.541	935.542	-0.94	-0.00044	HCD (High Energy Collision Dissociation)	31.7	MS2	15.258	0.361	7.7675	9039	24059_E2_S1_1.raw	F172	2.51	1	0.0001007	0.001877
		FALSE	High	Sequest HT (A2)	Unambiguous	VPSHAVVAR		3	E7EQB2	E7EQB2; P02788; E7ER44	0	1	0.4175	0	1	1	935.542	935.542	935.542	0.12	0.00011	HCD (High Energy Collision Dissociation)	31.7	MS2	0	12.202	7.7807	9058	24059_E2_S1_1.raw	F172	2.85	1	0.0001007	0.0007745
		FALSE	Low	Sequest HT (A2)	Unambiguous	VPSHAVVAR		3	E7EQB2	E7EQB2; P02788; E7ER44	0	1	0.3819	0	1	1	935.542	935.542	935.542	-0.6	-0.00056	HCD (High Energy Collision Dissociation)	31.7	MS2	0	75	7.9537	9291	24059_E2_S1_1.raw	F172	1.99	1	0.4345	0.946
		FALSE	Low	Sequest HT (A2)	Unambiguous	VPSHAVVAR		3	E7EQB2	E7EQB2; P02788; E7ER44	0	2	0.5248	0	1	1	468.275	935.542	935.542	-0.16	-7e-05	HCD (High Energy Collision Dissociation)	31.7	MS2	81.9113	1.628	8.049	9416	24059_E2_S1_1.raw	F172	1.01	1	0.1749	0.7512
		FALSE	High	Sequest HT (A2)	Unambiguous	VPSHAVVAR		3	E7EQB2	E7EQB2; P02788; E7ER44	0	3	0.7101	0	1	1	312.519	935.542	935.542	-0.4	-0.00012	HCD (High Energy Collision Dissociation)	31.7	MS2	0.606459	0.09	8.0624	9432	24059_E2_S1_1.raw	F172	2.76	1	0.0001007	0.01092
		FALSE	Low	Sequest HT (A2)	Unambiguous	VPSHAVVAR		3	E7EQB2	E7EQB2; P02788; E7ER44	0	1	0.4198	0	1	1	935.543	935.543	935.542	1.03	0.00097	HCD (High Energy Collision Dissociation)	31.7	MS2	0	75	8.0871	9465	24059_E2_S1_1.raw	F172	2.12	1	0.362	0.9198
		FALSE	High	Sequest HT (A2)	Unambiguous	VPSHAVVAR		3	E7EQB2	E7EQB2; P02788; E7ER44	0	2	0.6575	0	1	1	468.275	935.542	935.542	-0.16	-7e-05	HCD (High Energy Collision Dissociation)	31.7	MS2	1.0358	0.686	8.0999	9480	24059_E2_S1_1.raw	F172	2.19	1	0.0001007	0.003373
		FALSE	High	Sequest HT (A2)	Unambiguous	VPSHAVVAR		3	E7EQB2	E7EQB2; P02788; E7ER44	0	1	0.472	0	1	1	935.542	935.542	935.542	-0.08	-7e-05	HCD (High Energy Collision Dissociation)	31.7	MS2	0	74.179	8.1069	9490	24059_E2_S1_1.raw	F172	2.86	1	0.0001007	0.004027
		FALSE	High	Sequest HT (A2)	Unambiguous	VPSHAVVAR		3	E7EQB2	E7EQB2; P02788; E7ER44	0	3	0.5932	0	1	1	312.518	935.54	935.542	-1.77	-0.00055	HCD (High Energy Collision Dissociation)	31.7	MS2	53.9745	21.346	8.3775	9856	24059_E2_S1_1.raw	F172	2.95	1	0.0001007	0.005826
		FALSE	Medium	Sequest HT (A2)	Unambiguous	VPSHAVVAR		3	E7EQB2	E7EQB2; P02788; E7ER44	0	3	0.3125	0	1	1	312.519	935.542	935.542	-0.11	-3e-05	HCD (High Energy Collision Dissociation)	31.7	MS2	23.6942	5.694	8.4071	9898	24059_E2_S1_1.raw	F172	1.12	1	0.01115	0.1583
		FALSE	High	Sequest HT (A2)	Unambiguous	QVLLHQQAK		3	E7EQB2	E7EQB2; P02788; E7ER44	0	3	0.6268	0	1	1	355.545	1064.62	1064.62	0.02	1e-05	HCD (High Energy Collision Dissociation)	31.7	MS2	82.5519	0.578	8.4569	9960	24059_E2_S1_1.raw	F172	2.84	1	0.0001007	0.003227
		FALSE	High	Sequest HT (A2)	Unambiguous	QVLLHQQAK		3	E7EQB2	E7EQB2; P02788; E7ER44	0	2	0.6439	0	1	1	532.812	1064.62	1064.62	-3.52	-0.00187	HCD (High Energy Collision Dissociation)	31.7	MS2	85.9772	0.665	8.4764	9987	24059_E2_S1_1.raw	F172	3.37	1	0.0001007	0.002575
		FALSE	High	Sequest HT (A2)	Unambiguous	QVLLHQQAK		3	E7EQB2	E7EQB2; P02788; E7ER44	0	1	0.6846	0	1	1	1064.62	1064.62	1064.62	2.05	0.00219	HCD (High Energy Collision Dissociation)	31.7	MS2	0	3.37	8.5371	10070	24059_E2_S1_1.raw	F172	3.9	1	0.0001007	0.003739
		FALSE	Low	Sequest HT (A2)	Unambiguous	QVLLHQQAK		3	E7EQB2	E7EQB2; P02788; E7ER44	0	3	0.5127	0	1	1	355.545	1064.62	1064.62	-0.32	-0.00011	HCD (High Energy Collision Dissociation)	31.7	MS2	5.72003	0.238	8.6296	10197	24059_E2_S1_1.raw	F172	1.97	1	0.05312	0.433
		FALSE	High	Sequest HT (A2)	Unambiguous	QVLLHQQAK		3	E7EQB2	E7EQB2; P02788; E7ER44	0	3	0.5792	0	1	1	355.545	1064.62	1064.62	-0.15	-5e-05	HCD (High Energy Collision Dissociation)	31.7	MS2	2.31796	0.313	8.803	10414	24059_E2_S1_1.raw	F172	2.21	1	0.0001007	0.003794
		FALSE	High	Sequest HT (A2)	Unambiguous	QVLLHQQAK		3	E7EQB2	E7EQB2; P02788; E7ER44	0	2	0.6183	0	1	1	532.814	1064.62	1064.62	-0.31	-0.00016	HCD (High Energy Collision Dissociation)	31.7	MS2	8.87774	1.397	8.8036	10415	24059_E2_S1_1.raw	F172	2.62	1	0.0001007	0.006801
		FALSE	Low	Sequest HT (A2)	Unambiguous	QVLLHQQAK		3	E7EQB2	E7EQB2; P02788; E7ER44	0	1	0.3962	0	1	1	1064.62	1064.62	1064.62	-0.81	-0.00086	HCD (High Energy Collision Dissociation)	31.7	MS2	0	75	8.8684	10502	24059_E2_S1_1.raw	F172	1.59	1	0.4518	0.951
		FALSE	High	Sequest HT (A2)	Unambiguous	VPSHAVVAR		3	E7EQB2	E7EQB2; P02788; E7ER44	0	2	0.4976	0	1	1	468.274	935.54	935.542	-1.98	-0.00093	HCD (High Energy Collision Dissociation)	31.7	MS2	51.806	32.557	8.9486	10601	24059_E2_S1_1.raw	F172	2.07	1	0.007319	0.1187
		FALSE	High	Sequest HT (A2)	Unambiguous	VPSHAVVAR		3	E7EQB2	E7EQB2; P02788; E7ER44	0	3	0.3169	0	1	1	312.52	935.545	935.542	2.83	0.00088	HCD (High Energy Collision Dissociation)	31.7	MS2	60.6666	18.063	9.0015	10660	24059_E2_S1_1.raw	F172	1.42	1	0.0002789	0.01961
		FALSE	Low	Sequest HT (A2)	Unambiguous	KScHTAVDR	C3(Trioxidation)	3	E7EQB2	E7EQB2; P02788; E7ER44	1	2	0.1383	0	1	1	532.742	1064.48	1064.48	-1.26	-0.00067	HCD (High Energy Collision Dissociation)	31.7	MS2	63.8013	40.565	10.8336	12834	24059_E2_S1_1.raw	F172	0.94	1	0.8299	0.9705
		FALSE	High	Sequest HT (A2)	Unambiguous	LKQVLLHQQAK		3	E7EQB2	E7EQB2; P02788; E7ER44	1	3	0.566	0	1	1	435.938	1305.8	1305.8	-0.06	-3e-05	HCD (High Energy Collision Dissociation)	31.7	MS2	91.2608	2.105	11.7571	13918	24059_E2_S1_1.raw	F172	3.41	1	0.0001007	9.48e-05
		FALSE	High	Sequest HT (A2)	Unambiguous	LKQVLLHQQAK		3	E7EQB2	E7EQB2; P02788; E7ER44	1	4	0.6483	0	1	1	327.205	1305.8	1305.8	-0.05	-2e-05	HCD (High Energy Collision Dissociation)	31.7	MS2	82.2116	1.322	11.7629	13926	24059_E2_S1_1.raw	F172	3.81	1	0.0002789	0.02675
		FALSE	High	Sequest HT (A2)	Unambiguous	LKQVLLHQQAK		3	E7EQB2	E7EQB2; P02788; E7ER44	1	2	0.7234	0	1	1	653.404	1305.8	1305.8	-0.12	-8e-05	HCD (High Energy Collision Dissociation)	31.7	MS2	59.444	8.359	11.81	13986	24059_E2_S1_1.raw	F172	3.94	1	0.0001007	3.385e-05
		FALSE	Low	Sequest HT (A2)	Unambiguous	LKQVLLHQQAK		3	E7EQB2	E7EQB2; P02788; E7ER44	1	4	0.4646	0	1	1	327.206	1305.8	1305.8	0.05	2e-05	HCD (High Energy Collision Dissociation)	31.7	MS2	16.0362	3.362	11.9069	14120	24059_E2_S1_1.raw	F172	2.26	1	0.05125	0.4249
		FALSE	Low	Sequest HT (A2)	Unambiguous	LCAGTGENK		3	E7EQB2	E7EQB2; P02788; E7ER44	0	2	0.1	0	1	1	446.711	892.414	892.419	-6.08	-0.00271	HCD (High Energy Collision Dissociation)	31.7	MS2	55.2337	26.692	13.8066	16535	24059_E2_S1_1.raw	F172	1.1	1	0.6538	0.9705
		FALSE	High	Sequest HT (A2)	Unambiguous	ScHLAmAPNHAVVSR	C2(Carbamidomethyl); M6(Oxidation)	3	E7EQB2	E7EQB2; P02788; E7ER44	0	4	0.6197	0	1	1	417.206	1665.8	1665.79	4.19	0.00174	HCD (High Energy Collision Dissociation)	31.7	MS2	63.7362	0.732	16.4336	19907	24059_E2_S1_1.raw	F172	2.84	1	0.0001007	0.008853
		FALSE	Low	Sequest HT (A2)	Unambiguous	GPPVScIK	C6(Carbamidomethyl)	4	E7EQB2; C9JCF5	E7EQB2; P02788; C9JCF5; E7ER44	0	2	0.5	0	1	1	429.231	857.456	857.455	0.85	0.00036	HCD (High Energy Collision Dissociation)	31.7	MS2	71.1398	5.216	16.8812	20487	24059_E2_S1_1.raw	F172	1.52	2	0.07621	0.5176
		FALSE	High	Sequest HT (A2)	Unambiguous	THYYAVAVVKK		4	E7EQB2; C9JCF5	E7EQB2; P02788; C9JCF5; E7ER44	1	3	0.5845	0	1	1	426.911	1278.72	1278.72	-0.42	-0.00018	HCD (High Energy Collision Dissociation)	31.7	MS2	41.9709	34.122	17.9716	21770	24059_E2_S1_1.raw	F172	3.61	2	0.0007142	0.03724
		FALSE	Low	Sequest HT (A2)	Unambiguous	THYYAVAVVKK		4	E7EQB2; C9JCF5	E7EQB2; P02788; C9JCF5; E7ER44	1	4	0.5794	0	1	1	320.435	1278.72	1278.72	-1.43	-0.00046	HCD (High Energy Collision Dissociation)	31.7	MS2	56.4814	11.923	18.0032	21808	24059_E2_S1_1.raw	F172	2.14	2	0.1362	0.6773
		FALSE	High	Sequest HT (A2)	Unambiguous	SCHLAmAPNHAVVSR	M6(Oxidation)	3	E7EQB2	E7EQB2; P02788; E7ER44	0	3	0.7591	0	1	1	536.931	1608.78	1608.77	2.55	0.00137	HCD (High Energy Collision Dissociation)	31.7	MS2	42.1999	25.369	22.9768	28132	24059_E2_S1_1.raw	F172	5.48	1	0.0001007	1.515e-08
		FALSE	High	Sequest HT (A2)	Unambiguous	SDTSLTwNSVK	W7(Oxidation)	3	E7EQB2	E7EQB2; P02788; E7ER44	0	2	0.523	0	1	1	627.303	1253.6	1253.6	-2.29	-0.00144	HCD (High Energy Collision Dissociation)	31.7	MS2	39.4519	29.78	24.1359	29613	24059_E2_S1_1.raw	F172	2.39	1	0.0001007	0.01156
		FALSE	High	Sequest HT (A2)	Unambiguous	THYYAVAVVK		4	E7EQB2; C9JCF5	E7EQB2; P02788; C9JCF5; E7ER44	0	3	0.5948	0	1	1	384.214	1150.63	1150.63	0.93	0.00036	HCD (High Energy Collision Dissociation)	31.7	MS2	34.317	1.46	27.2633	33482	24059_E2_S1_1.raw	F172	3.48	2	0.0001007	0.008475
		FALSE	High	Sequest HT (A2)	Unambiguous	THYYAVAVVK		4	E7EQB2; C9JCF5	E7EQB2; P02788; C9JCF5; E7ER44	0	2	0.698	0	1	1	575.816	1150.63	1150.63	-0.2	-0.00011	HCD (High Energy Collision Dissociation)	31.7	MS2	38.6744	5.087	27.2648	33484	24059_E2_S1_1.raw	F172	3.51	2	0.0001007	0.0001837
		FALSE	High	Sequest HT (A2)	Unambiguous	THYYAVAVVK		4	E7EQB2; C9JCF5	E7EQB2; P02788; C9JCF5; E7ER44	0	2	0.6882	0	1	1	575.817	1150.63	1150.63	0.44	0.00025	HCD (High Energy Collision Dissociation)	31.7	MS2	26.5626	1.086	27.3701	33604	24059_E2_S1_1.raw	F172	3.4	2	0.0001007	0.0002024
		FALSE	High	Sequest HT (A2)	Unambiguous	THYYAVAVVK		4	E7EQB2; C9JCF5	E7EQB2; P02788; C9JCF5; E7ER44	0	1	0.6789	0	1	1	1150.62	1150.62	1150.63	-1.51	-0.00174	HCD (High Energy Collision Dissociation)	31.7	MS2	0	71.062	27.4806	33738	24059_E2_S1_1.raw	F172	3.55	2	0.0001007	3.987e-05
		FALSE	High	Sequest HT (A2)	Unambiguous	THYYAVAVVK		4	E7EQB2; C9JCF5	E7EQB2; P02788; C9JCF5; E7ER44	0	3	0.5608	0	1	1	384.214	1150.63	1150.63	0.45	0.00017	HCD (High Energy Collision Dissociation)	31.7	MS2	0.491453	0.315	27.5875	33867	24059_E2_S1_1.raw	F172	2.96	2	0.001702	0.06324
		FALSE	High	Sequest HT (A2)	Unambiguous	THYYAVAVVK		4	E7EQB2; C9JCF5	E7EQB2; P02788; C9JCF5; E7ER44	0	2	0.7387	0	1	1	575.817	1150.63	1150.63	0.86	0.0005	HCD (High Energy Collision Dissociation)	31.7	MS2	1.34501	0.679	27.5881	33868	24059_E2_S1_1.raw	F172	3.75	2	0.0001007	0.000231
		FALSE	Low	Sequest HT (A2)	Unambiguous	THYYAVAVVK		4	E7EQB2; C9JCF5	E7EQB2; P02788; C9JCF5; E7ER44	0	2	0.2069	0	1	1	575.817	1150.63	1150.63	0.23	0.00013	HCD (High Energy Collision Dissociation)	31.7	MS2	65.5913	4.791	27.7292	34039	24059_E2_S1_1.raw	F172	1.16	2	0.4041	0.9366
		FALSE	Medium	Sequest HT (A2)	Unambiguous	THYYAVAVVK		4	E7EQB2; C9JCF5	E7EQB2; P02788; C9JCF5; E7ER44	0	3	0.5939	0	1	1	384.214	1150.63	1150.63	0.61	0.00023	HCD (High Energy Collision Dissociation)	31.7	MS2	58.9979	0.308	27.9172	34267	24059_E2_S1_1.raw	F172	2.29	2	0.02459	0.2796
		FALSE	High	Sequest HT (A2)	Unambiguous	THYYAVAVVK		4	E7EQB2; C9JCF5	E7EQB2; P02788; C9JCF5; E7ER44	0	2	0.7233	0	1	1	575.817	1150.63	1150.63	0.86	0.0005	HCD (High Energy Collision Dissociation)	31.7	MS2	37.5269	1.286	27.9178	34268	24059_E2_S1_1.raw	F172	3.18	2	0.0001007	0.0009618
		FALSE	High	Sequest HT (A2)	Unambiguous	THYYAVAVVK		4	E7EQB2; C9JCF5	E7EQB2; P02788; C9JCF5; E7ER44	0	3	0.5936	0	1	1	384.213	1150.63	1150.63	0.05	2e-05	HCD (High Energy Collision Dissociation)	31.7	MS2	46.0004	0.425	27.9463	34305	24059_E2_S1_1.raw	F172	2.83	2	0.00225	0.07411
		FALSE	High	Sequest HT (A2)	Unambiguous	THYYAVAVVK		4	E7EQB2; C9JCF5	E7EQB2; P02788; C9JCF5; E7ER44	0	2	0.5586	0	1	1	575.817	1150.63	1150.63	0.33	0.00019	HCD (High Energy Collision Dissociation)	31.7	MS2	70.4211	3.429	27.947	34306	24059_E2_S1_1.raw	F172	2.9	2	0.001307	0.05109
		FALSE	High	Sequest HT (A2)	Unambiguous	THYYAVAVVK		4	E7EQB2; C9JCF5	E7EQB2; P02788; C9JCF5; E7ER44	0	3	0.5793	0	1	1	384.213	1150.63	1150.63	0.05	2e-05	HCD (High Energy Collision Dissociation)	31.7	MS2	24.0589	2.241	28.258	34678	24059_E2_S1_1.raw	F172	3.28	2	0.0001007	0.00232
		FALSE	High	Sequest HT (A2)	Unambiguous	THYYAVAVVK		4	E7EQB2; C9JCF5	E7EQB2; P02788; C9JCF5; E7ER44	0	2	0.6881	0	1	1	575.815	1150.62	1150.63	-1.79	-0.00103	HCD (High Energy Collision Dissociation)	31.7	MS2	0	26.984	28.264	34687	24059_E2_S1_1.raw	F172	3.88	2	0.0001007	0.0005542
		FALSE	High	Sequest HT (A2)	Unambiguous	THYYAVAVVK		4	E7EQB2; C9JCF5	E7EQB2; P02788; C9JCF5; E7ER44	0	2	0.4834	0	1	1	575.817	1150.63	1150.63	1.71	0.00098	HCD (High Energy Collision Dissociation)	31.7	MS2	22.2978	54.469	28.4148	34866	24059_E2_S1_1.raw	F172	3.02	2	0.001059	0.04522
		FALSE	High	Sequest HT (A2)	Unambiguous	THYYAVAVVK		4	E7EQB2; C9JCF5	E7EQB2; P02788; C9JCF5; E7ER44	0	2	0.6883	0	1	1	575.817	1150.63	1150.63	0.44	0.00025	HCD (High Energy Collision Dissociation)	31.7	MS2	0	25.605	28.5719	35054	24059_E2_S1_1.raw	F172	3.85	2	0.0001007	0.0004396
		FALSE	High	Sequest HT (A2)	Unambiguous	DSAIGFSR		3	E7EQB2	E7EQB2; P02788; E7ER44	0	2	0.455	0	1	1	426.716	852.424	852.421	3.87	0.00165	HCD (High Energy Collision Dissociation)	31.7	MS2	17.821	0.1	28.6488	35144	24059_E2_S1_1.raw	F172	1.89	1	0.0007142	0.03992
		FALSE	High	Sequest HT (A2)	Unambiguous	DSAIGFSR		3	E7EQB2	E7EQB2; P02788; E7ER44	0	1	0.523	0	1	1	852.421	852.421	852.421	0.52	0.00044	HCD (High Energy Collision Dissociation)	31.7	MS2	0	1.372	28.6501	35146	24059_E2_S1_1.raw	F172	2.83	1	0.0001007	0.01166
		FALSE	Low	Sequest HT (A2)	Unambiguous	DSAIGFSR		3	E7EQB2	E7EQB2; P02788; E7ER44	0	2	0.3209	0	1	1	426.714	852.422	852.421	0.72	0.00031	HCD (High Energy Collision Dissociation)	31.7	MS2	68.0401	0.982	28.7915	35318	24059_E2_S1_1.raw	F172	1.34	1	0.4024	0.936
		FALSE	High	Sequest HT (A2)	Unambiguous	THYYAVAVVK		4	E7EQB2; C9JCF5	E7EQB2; P02788; C9JCF5; E7ER44	0	2	0.6596	0	1	1	575.816	1150.63	1150.63	0.12	7e-05	HCD (High Energy Collision Dissociation)	31.7	MS2	0	29.309	28.9256	35476	24059_E2_S1_1.raw	F172	3.76	2	0.0001007	0.0007677
		FALSE	Low	Sequest HT (A2)	Unambiguous	DSAIGFSR		3	E7EQB2	E7EQB2; P02788; E7ER44	0	1	0.2568	0	1	1	852.422	852.422	852.421	0.59	0.0005	HCD (High Energy Collision Dissociation)	31.7	MS2	0	8.59	28.9625	35521	24059_E2_S1_1.raw	F172	1.48	1	0.3759	0.9251
		FALSE	High	Sequest HT (A2)	Unambiguous	DSAIGFSR		3	E7EQB2	E7EQB2; P02788; E7ER44	0	2	0.4694	0	1	1	426.714	852.421	852.421	0.29	0.00012	HCD (High Energy Collision Dissociation)	31.7	MS2	0.162681	0.09	28.9732	35535	24059_E2_S1_1.raw	F172	1.96	1	0.0002789	0.01974
		FALSE	High	Sequest HT (A2)	Unambiguous	DSAIGFSR		3	E7EQB2	E7EQB2; P02788; E7ER44	0	1	0.4813	0	1	1	852.422	852.422	852.421	0.73	0.00062	HCD (High Energy Collision Dissociation)	31.7	MS2	0	1.142	28.9739	35536	24059_E2_S1_1.raw	F172	2.41	1	0.0002789	0.01833
		FALSE	Low	Sequest HT (A2)	Unambiguous	THYYAVAVVK		4	E7EQB2; C9JCF5	E7EQB2; P02788; C9JCF5; E7ER44	0	3	0.4171	0	1	1	384.213	1150.62	1150.63	-1.85	-0.00071	HCD (High Energy Collision Dissociation)	31.7	MS2	49.327	4.101	29.2108	35836	24059_E2_S1_1.raw	F172	1.99	2	0.05256	0.4313
		FALSE	High	Sequest HT (A2)	Unambiguous	THYYAVAVVK		4	E7EQB2; C9JCF5	E7EQB2; P02788; C9JCF5; E7ER44	0	2	0.5953	0	1	1	575.818	1150.63	1150.63	2.35	0.00135	HCD (High Energy Collision Dissociation)	31.7	MS2	32.1402	54.435	29.2505	35887	24059_E2_S1_1.raw	F172	3.41	2	0.0001007	0.01224
		FALSE	High	Sequest HT (A2)	Unambiguous	THYYAVAVVK		4	E7EQB2; C9JCF5	E7EQB2; P02788; C9JCF5; E7ER44	0	2	0.6225	0	1	1	575.817	1150.63	1150.63	1.82	0.00105	HCD (High Energy Collision Dissociation)	31.7	MS2	0	28.952	29.3098	35956	24059_E2_S1_1.raw	F172	3.47	2	0.0001007	0.009693
		FALSE	High	Sequest HT (A2)	Unambiguous	DSAIGFSR		3	E7EQB2	E7EQB2; P02788; E7ER44	0	2	0.3774	0	1	1	426.714	852.421	852.421	-0.57	-0.00024	HCD (High Energy Collision Dissociation)	31.7	MS2	52.7925	12.038	29.47	36141	24059_E2_S1_1.raw	F172	2.12	1	0.003973	0.09374
		FALSE	High	Sequest HT (A2)	Unambiguous	THYYAVAVVK		4	E7EQB2; C9JCF5	E7EQB2; P02788; C9JCF5; E7ER44	0	2	0.6784	0	1	1	575.816	1150.63	1150.63	0.01	1e-05	HCD (High Energy Collision Dissociation)	31.7	MS2	0	27.352	29.6395	36341	24059_E2_S1_1.raw	F172	3.42	2	0.0001007	0.0006346
		FALSE	Low	Sequest HT (A2)	Unambiguous	GPPVSCIK		4	E7EQB2; C9JCF5	E7EQB2; P02788; C9JCF5; E7ER44	0	2	0.2857	0	1	1	400.72	800.434	800.433	0.12	5e-05	HCD (High Energy Collision Dissociation)	31.7	MS2	68.6101	4.898	29.9204	36680	24059_E2_S1_1.raw	F172	1.4	2	0.1039	0.601
		FALSE	Medium	Sequest HT (A2)	Unambiguous	THYYAVAVVK		4	E7EQB2; C9JCF5	E7EQB2; P02788; C9JCF5; E7ER44	0	3	0.5083	0	1	1	384.213	1150.63	1150.63	0.13	5e-05	HCD (High Energy Collision Dissociation)	31.7	MS2	59.8383	12.081	29.9796	36751	24059_E2_S1_1.raw	F172	2.4	2	0.01164	0.1626
		FALSE	Low	Sequest HT (A2)	Unambiguous	DSAIGFSR		3	E7EQB2	E7EQB2; P02788; E7ER44	0	2	0.4118	0	1	1	426.715	852.422	852.421	0.93	0.0004	HCD (High Energy Collision Dissociation)	31.7	MS2	71.6246	5.805	30.042	36823	24059_E2_S1_1.raw	F172	1.36	1	0.1061	0.6067
		FALSE	Low	Sequest HT (A2)	Unambiguous	GPPVSCIK		4	E7EQB2; C9JCF5	E7EQB2; P02788; C9JCF5; E7ER44	0	2	0.2628	0	1	1	400.72	800.434	800.433	0.27	0.00011	HCD (High Energy Collision Dissociation)	31.7	MS2	73.357	8.186	30.1174	36915	24059_E2_S1_1.raw	F172	1.56	2	0.2713	0.8607
		FALSE	High	Sequest HT (A2)	Unambiguous	THYYAVAVVK		4	E7EQB2; C9JCF5	E7EQB2; P02788; C9JCF5; E7ER44	0	3	0.5919	0	1	1	384.213	1150.63	1150.63	-0.42	-0.00016	HCD (High Energy Collision Dissociation)	31.7	MS2	18.4403	16.548	30.2563	37089	24059_E2_S1_1.raw	F172	3.21	2	0.0007142	0.03843
		FALSE	High	Sequest HT (A2)	Unambiguous	THYYAVAVVK		4	E7EQB2; C9JCF5	E7EQB2; P02788; C9JCF5; E7ER44	0	3	0.5828	0	1	1	384.213	1150.63	1150.63	-0.02	-1e-05	HCD (High Energy Collision Dissociation)	31.7	MS2	15.42	75	30.3092	37151	24059_E2_S1_1.raw	F172	3.14	2	0.002414	0.07691
		FALSE	Medium	Sequest HT (A2)	Unambiguous	DSAIGFSR		3	E7EQB2	E7EQB2; P02788; E7ER44	0	2	0.3716	0	1	1	426.716	852.425	852.421	5.08	0.00217	HCD (High Energy Collision Dissociation)	31.7	MS2	76.2054	11.154	30.3997	37268	24059_E2_S1_1.raw	F172	1.83	1	0.01412	0.1864
		FALSE	Low	Sequest HT (A2)	Unambiguous	GPPVSCIK		4	E7EQB2; C9JCF5	E7EQB2; P02788; C9JCF5; E7ER44	0	2	0.096	0	1	1	400.72	800.433	800.433	-0.72	-0.00029	HCD (High Energy Collision Dissociation)	31.7	MS2	34.669	51.595	30.5832	37501	24059_E2_S1_1.raw	F172	1.25	2	0.05428	0.4372
		FALSE	High	Sequest HT (A2)	Unambiguous	THYYAVAVVK		4	E7EQB2; C9JCF5	E7EQB2; P02788; C9JCF5; E7ER44	0	3	0.5031	0	1	1	384.213	1150.62	1150.63	-0.58	-0.00022	HCD (High Energy Collision Dissociation)	31.7	MS2	64.9621	66.572	30.9935	37999	24059_E2_S1_1.raw	F172	3.26	2	0.003045	0.08403
		FALSE	Medium	Sequest HT (A2)	Unambiguous	THYYAVAVVK		4	E7EQB2; C9JCF5	E7EQB2; P02788; C9JCF5; E7ER44	0	3	0.5479	0	1	1	384.211	1150.62	1150.63	-6.55	-0.00251	HCD (High Energy Collision Dissociation)	31.7	MS2	53.3864	61.539	31.3218	38414	24059_E2_S1_1.raw	F172	3.03	2	0.03676	0.3485
		FALSE	Medium	Sequest HT (A2)	Unambiguous	THYYAVAVVK		4	E7EQB2; C9JCF5	E7EQB2; P02788; C9JCF5; E7ER44	0	3	0.4863	0	1	1	384.214	1150.63	1150.63	1.17	0.00045	HCD (High Energy Collision Dissociation)	31.7	MS2	52.5532	75	31.4321	38546	24059_E2_S1_1.raw	F172	2.55	2	0.01625	0.207
		FALSE	Medium	Sequest HT (A2)	Unambiguous	THYYAVAVVK		4	E7EQB2; C9JCF5	E7EQB2; P02788; C9JCF5; E7ER44	0	3	0.5756	0	1	1	384.213	1150.62	1150.63	-1.78	-0.00068	HCD (High Energy Collision Dissociation)	31.7	MS2	75.5266	29.79	31.6624	38825	24059_E2_S1_1.raw	F172	2.71	2	0.01443	0.1911
		FALSE	Medium	Sequest HT (A2)	Unambiguous	THYYAVAVVK		4	E7EQB2; C9JCF5	E7EQB2; P02788; C9JCF5; E7ER44	0	3	0.5415	0	1	1	384.214	1150.63	1150.63	0.77	0.0003	HCD (High Energy Collision Dissociation)	31.7	MS2	51.0099	69.813	31.6787	38842	24059_E2_S1_1.raw	F172	3.01	2	0.0186	0.2354
		FALSE	Medium	Sequest HT (A2)	Unambiguous	THYYAVAVVK		4	E7EQB2; C9JCF5	E7EQB2; P02788; C9JCF5; E7ER44	0	3	0.6653	0	1	1	384.213	1150.62	1150.63	-1.78	-0.00068	HCD (High Energy Collision Dissociation)	31.7	MS2	51.3191	16.924	32.0497	39254	24059_E2_S1_1.raw	F172	2.48	2	0.0338	0.3345
		FALSE	High	Sequest HT (A2)	Unambiguous	LRPVAAEVYGTER		4	E7EQB2; C9JCF5	E7EQB2; P02788; C9JCF5; E7ER44	0	3	0.7047	0	1	1	487.601	1460.79	1460.79	1.28	0.00063	HCD (High Energy Collision Dissociation)	31.7	MS2	83.53	4.578	32.0929	39300	24059_E2_S1_1.raw	F172	2.98	2	0.0001007	0.002127
		FALSE	High	Sequest HT (A2)	Unambiguous	LRPVAAEVYGTER		4	E7EQB2; C9JCF5	E7EQB2; P02788; C9JCF5; E7ER44	0	2	0.5635	0	1	1	730.898	1460.79	1460.79	2.65	0.00194	HCD (High Energy Collision Dissociation)	31.7	MS2	63.6716	34.938	32.1643	39380	24059_E2_S1_1.raw	F172	3.23	2	0.0001007	0.0002782
		FALSE	Medium	Sequest HT (A2)	Unambiguous	THYYAVAVVK		4	E7EQB2; C9JCF5	E7EQB2; P02788; C9JCF5; E7ER44	0	3	0.6471	0	1	1	384.213	1150.62	1150.63	-1.46	-0.00056	HCD (High Energy Collision Dissociation)	31.7	MS2	78.5608	9.288	32.2779	39508	24059_E2_S1_1.raw	F172	1.7	2	0.01923	0.2424
		FALSE	High	Sequest HT (A2)	Unambiguous	LRPVAAEVYGTER		4	E7EQB2; C9JCF5	E7EQB2; P02788; C9JCF5; E7ER44	0	2	0.4373	0	1	1	730.898	1460.79	1460.79	2.4	0.00175	HCD (High Energy Collision Dissociation)	31.7	MS2	15.5216	54.981	32.3795	39619	24059_E2_S1_1.raw	F172	2.63	2	0.0001007	0.003407
		FALSE	High	Sequest HT (A2)	Unambiguous	LRPVAAEVYGTER		4	E7EQB2; C9JCF5	E7EQB2; P02788; C9JCF5; E7ER44	0	3	0.6106	0	1	1	487.6	1460.79	1460.79	0.85	0.00041	HCD (High Energy Collision Dissociation)	31.7	MS2	9.52187	7.963	32.4307	39676	24059_E2_S1_1.raw	F172	3.03	2	0.0001007	0.002466
		FALSE	High	Sequest HT (A2)	Unambiguous	LRPVAAEVYGTER		4	E7EQB2; C9JCF5	E7EQB2; P02788; C9JCF5; E7ER44	0	3	0.4508	0	1	1	487.6	1460.79	1460.79	0.6	0.00029	HCD (High Energy Collision Dissociation)	31.7	MS2	14.9531	7.964	32.4544	39703	24059_E2_S1_1.raw	F172	2.95	2	0.0002789	0.01779
		FALSE	High	Sequest HT (A2)	Unambiguous	LRPVAAEVYGTER		4	E7EQB2; C9JCF5	E7EQB2; P02788; C9JCF5; E7ER44	0	2	0.4868	0	1	1	730.896	1460.78	1460.79	-0.77	-0.00057	HCD (High Energy Collision Dissociation)	31.7	MS2	63.5612	36.54	32.5651	39832	24059_E2_S1_1.raw	F172	3.04	2	0.0001007	7.639e-05
		FALSE	Medium	Sequest HT (A2)	Unambiguous	THYYAVAVVK		4	E7EQB2; C9JCF5	E7EQB2; P02788; C9JCF5; E7ER44	0	3	0.5563	0	1	1	384.214	1150.63	1150.63	1.88	0.00072	HCD (High Energy Collision Dissociation)	31.7	MS2	80.6109	14.485	32.6211	39899	24059_E2_S1_1.raw	F172	3.02	2	0.0167	0.2122
		FALSE	Medium	Sequest HT (A2)	Unambiguous	THYYAVAVVK		4	E7EQB2; C9JCF5	E7EQB2; P02788; C9JCF5; E7ER44	0	3	0.4732	0	1	1	384.214	1150.63	1150.63	0.77	0.0003	HCD (High Energy Collision Dissociation)	31.7	MS2	72.2735	75	32.6442	39924	24059_E2_S1_1.raw	F172	2.98	2	0.01164	0.1629
		FALSE	High	Sequest HT (A2)	Unambiguous	LRPVAAEVYGTER		4	E7EQB2; C9JCF5	E7EQB2; P02788; C9JCF5; E7ER44	0	3	0.5977	0	1	1	487.6	1460.79	1460.79	-0.16	-8e-05	HCD (High Energy Collision Dissociation)	31.7	MS2	26.5074	3.127	32.7541	40047	24059_E2_S1_1.raw	F172	2.56	2	0.0002789	0.01687
		FALSE	High	Sequest HT (A2)	Unambiguous	RSDTSLTWNSVK		3	E7EQB2	E7EQB2; P02788; E7ER44	1	3	0.503	0	1	1	465.243	1393.71	1393.71	5.42	0.00252	HCD (High Energy Collision Dissociation)	31.7	MS2	52.2301	11.277	33.2638	40643	24059_E2_S1_1.raw	F172	3.3	1	0.0006392	0.03229
		FALSE	Medium	Sequest HT (A2)	Unambiguous	THYYAVAVVK		4	E7EQB2; C9JCF5	E7EQB2; P02788; C9JCF5; E7ER44	0	3	0.3246	0	1	1	384.213	1150.62	1150.63	-1.46	-0.00056	HCD (High Energy Collision Dissociation)	31.7	MS2	64.4304	24.056	33.506	40944	24059_E2_S1_1.raw	F172	1.91	2	0.02046	0.2521
		FALSE	High	Sequest HT (A2)	Unambiguous	SDTSLTWNSVKGK		3	E7EQB2	E7EQB2; P02788; E7ER44	1	2	0.6853	0	1	1	711.866	1422.72	1422.72	1.2	0.00086	HCD (High Energy Collision Dissociation)	31.7	MS2	80.6112	4.705	33.5213	40962	24059_E2_S1_1.raw	F172	2.51	1	0.0001007	0.000638
		FALSE	High	Sequest HT (A2)	Unambiguous	RSDTSLTWNSVK		3	E7EQB2	E7EQB2; P02788; E7ER44	1	2	0.6138	0	1	1	697.359	1393.71	1393.71	2.32	0.00162	HCD (High Energy Collision Dissociation)	31.7	MS2	21.4463	22.07	33.5686	41020	24059_E2_S1_1.raw	F172	4.35	1	0.0001007	9.385e-05
		FALSE	High	Sequest HT (A2)	Unambiguous	RSDTSLTWNSVK		3	E7EQB2	E7EQB2; P02788; E7ER44	1	2	0.5921	0	1	1	697.358	1393.71	1393.71	1.88	0.00131	HCD (High Energy Collision Dissociation)	31.7	MS2	0	40.138	33.6684	41146	24059_E2_S1_1.raw	F172	4.07	1	0.0001007	0.001549
		FALSE	High	Sequest HT (A2)	Unambiguous	RSDTSLTWNSVK		3	E7EQB2	E7EQB2; P02788; E7ER44	1	3	0.5643	0	1	1	465.241	1393.71	1393.71	0.95	0.00044	HCD (High Energy Collision Dissociation)	31.7	MS2	12.9668	5.361	33.7138	41202	24059_E2_S1_1.raw	F172	2.8	1	0.0004602	0.02838
		FALSE	Medium	Sequest HT (A2)	Unambiguous	cFQWQR	C1(Carbamidomethyl)	4	E7EQB2; C9JCF5	E7EQB2; P02788; C9JCF5; E7ER44	0	2	0.3462	0	1	1	462.712	924.416	924.414	2.17	0.001	HCD (High Energy Collision Dissociation)	31.7	MS2	95.5738	1.73	33.7381	41232	24059_E2_S1_1.raw	F172	1.3	2	0.0108	0.154
		FALSE	Medium	Sequest HT (A2)	Unambiguous	THYYAVAVVK		4	E7EQB2; C9JCF5	E7EQB2; P02788; C9JCF5; E7ER44	0	3	0.3133	0	1	1	384.214	1150.63	1150.63	0.69	0.00027	HCD (High Energy Collision Dissociation)	31.7	MS2	82.4181	69.852	34.3674	42034	24059_E2_S1_1.raw	F172	2.49	2	0.02161	0.2602
		FALSE	Low	Sequest HT (A2)	Unambiguous	THYYAVAVVK		4	E7EQB2; C9JCF5	E7EQB2; P02788; C9JCF5; E7ER44	0	3	0.1981	0	1	1	384.214	1150.63	1150.63	2.84	0.00109	HCD (High Energy Collision Dissociation)	31.7	MS2	89.2443	6.931	36.111	44049	24059_E2_S1_1.raw	F172	1.06	2	0.5416	0.9668
		FALSE	High	Sequest HT (A2)	Unambiguous	SDTSLTwNSVK	W7(Oxidation)	3	E7EQB2	E7EQB2; P02788; E7ER44	0	2	0.644	0	1	1	627.306	1253.6	1253.6	2.58	0.00161	HCD (High Energy Collision Dissociation)	31.7	MS2	0	26.965	37.191	45293	24059_E2_S1_1.raw	F172	3.23	1	0.0001007	0.0006182
		FALSE	High	Sequest HT (A2)	Unambiguous	SDTSLTwNSVK	W7(Dioxidation)	3	E7EQB2	E7EQB2; P02788; E7ER44	0	2	0.5385	0	1	1	635.302	1269.6	1269.6	0.59	0.00037	HCD (High Energy Collision Dissociation)	31.7	MS2	56.5914	25.981	37.235	45345	24059_E2_S1_1.raw	F172	2.47	1	0.0001007	0.008622
		FALSE	High	Sequest HT (A2)	Unambiguous	SDTSLTwNSVK	W7(Dioxidation)	3	E7EQB2	E7EQB2; P02788; E7ER44	0	2	0.4945	0	1	1	635.302	1269.6	1269.6	1.45	0.00092	HCD (High Energy Collision Dissociation)	31.7	MS2	59.209	15.764	37.4551	45606	24059_E2_S1_1.raw	F172	1.82	1	0.001307	0.04792
		FALSE	Low	Sequest HT (A2)	Unambiguous	SCHTGLR		4	E7EQB2; C9JCF5	E7EQB2; P02788; C9JCF5; E7ER44	0	2	0.1531	0	1	1	387.188	773.369	773.372	-3.69	-0.00143	HCD (High Energy Collision Dissociation)	31.7	MS2	0	75	38.5544	46921	24059_E2_S1_1.raw	F172	0.98	2	0.704	0.9705
		FALSE	High	Sequest HT (A2)	Unambiguous	SDTSLTwNSVK	W7(Oxidation)	3	E7EQB2	E7EQB2; P02788; E7ER44	0	2	0.5844	0	1	1	627.302	1253.6	1253.6	-3.75	-0.00235	HCD (High Energy Collision Dissociation)	31.7	MS2	0	26.458	38.5843	46957	24059_E2_S1_1.raw	F172	3.2	1	0.0001007	0.0001704
		FALSE	Low	Sequest HT (A2)	Unambiguous	KScHTAVDR	C3(Carbamidomethyl)	3	E7EQB2	E7EQB2; P02788; E7ER44	1	2	0.3982	0	1	1	537.257	1073.51	1073.52	-8.85	-0.00475	HCD (High Energy Collision Dissociation)	31.7	MS2	0	12.828	39.1581	47646	24059_E2_S1_1.raw	F172	1.13	1	0.7885	0.9705
		FALSE	High	Sequest HT (A2)	Unambiguous	DKSPKFQLFGSPSGQK		3	E7EQB2	E7EQB2; P02788; E7ER44	2	3	0.5651	0	1	1	584.31	1750.92	1750.91	1.61	0.00094	HCD (High Energy Collision Dissociation)	31.7	MS2	56.157	27.549	41.1897	49991	24059_E2_S1_1.raw	F172	4.07	1	0.0001007	0.0003055
		FALSE	Low	Sequest HT (A2)	Unambiguous	DKSPKFQLFGSPSGQK		3	E7EQB2	E7EQB2; P02788; E7ER44	2	4	0.3952	0	1	1	438.484	1750.91	1750.91	1.25	0.00055	HCD (High Energy Collision Dissociation)	31.7	MS2	78.9636	11.414	41.2422	50056	24059_E2_S1_1.raw	F172	2.48	1	0.1323	0.668
		FALSE	High	Sequest HT (A2)	Unambiguous	SVQWcAVSQPEATK	C5(Carbamidomethyl)	4	E7EQB2; C9JCF5	E7EQB2; P02788; C9JCF5; E7ER44	0	2	0.6829	0	1	1	795.883	1590.76	1590.76	0.56	0.00045	HCD (High Energy Collision Dissociation)	31.7	MS2	59.8989	31.947	42.154	51065	24059_E2_S1_1.raw	F172	2.87	2	0.0001007	8.1e-05
		FALSE	High	Sequest HT (A2)	Unambiguous	SDTSLTWNSVK		3	E7EQB2	E7EQB2; P02788; E7ER44	0	2	0.4188	0	1	1	619.305	1237.6	1237.61	-2.19	-0.00136	HCD (High Energy Collision Dissociation)	31.7	MS2	47.5712	29.611	42.2332	51152	24059_E2_S1_1.raw	F172	3.51	1	0.0001007	3.133e-05
		FALSE	High	Sequest HT (A2)	Unambiguous	SDTSLTWNSVK		3	E7EQB2	E7EQB2; P02788; E7ER44	0	2	0.5188	0	1	1	619.307	1237.61	1237.61	0.28	0.00017	HCD (High Energy Collision Dissociation)	31.7	MS2	0	26.861	42.5139	51482	24059_E2_S1_1.raw	F172	2.93	1	0.0001007	0.0009992
		FALSE	High	Sequest HT (A2)	Unambiguous	SDTSLTWNSVK		3	E7EQB2	E7EQB2; P02788; E7ER44	0	2	0.6458	0	1	1	619.307	1237.61	1237.61	-0.12	-7e-05	HCD (High Energy Collision Dissociation)	31.7	MS2	0	5.752	42.5691	51550	24059_E2_S1_1.raw	F172	2.88	1	0.0001007	0.0002273
		FALSE	High	Sequest HT (A2)	Unambiguous	SDTSLTWNSVK		3	E7EQB2	E7EQB2; P02788; E7ER44	0	2	0.6132	0	1	1	619.309	1237.61	1237.61	3.24	0.002	HCD (High Energy Collision Dissociation)	31.7	MS2	16.5617	4.968	42.8196	51866	24059_E2_S1_1.raw	F172	3.18	1	0.0001007	0.0007268
		FALSE	Low	Sequest HT (A2)	Unambiguous	SDTSLTWNSVK		3	E7EQB2	E7EQB2; P02788; E7ER44	0	2	0.3054	0	1	1	619.308	1237.61	1237.61	2.54	0.00157	HCD (High Energy Collision Dissociation)	31.7	MS2	43.2858	45.243	42.9021	51975	24059_E2_S1_1.raw	F172	1.67	1	0.4772	0.9569
		FALSE	High	Sequest HT (A2)	Unambiguous	SDTSLTWNSVK		3	E7EQB2	E7EQB2; P02788; E7ER44	0	2	0.5263	0	1	1	619.308	1237.61	1237.61	3.04	0.00188	HCD (High Energy Collision Dissociation)	31.7	MS2	0	24.067	42.9146	51990	24059_E2_S1_1.raw	F172	3.04	1	0.0001007	0.001251
		FALSE	High	Sequest HT (A2)	Unambiguous	SDTSLTWNSVK		3	E7EQB2	E7EQB2; P02788; E7ER44	0	1	0.6873	0	1	1	1237.6	1237.6	1237.61	-1.24	-0.00154	HCD (High Energy Collision Dissociation)	31.7	MS2	0	1.235	43.1143	52227	24059_E2_S1_1.raw	F172	4.03	1	0.0001007	1.781e-05
		FALSE	High	Sequest HT (A2)	Unambiguous	SDTSLTWNSVK		3	E7EQB2	E7EQB2; P02788; E7ER44	0	2	0.6369	0	1	1	619.306	1237.61	1237.61	-0.51	-0.00032	HCD (High Energy Collision Dissociation)	31.7	MS2	0	0.09	43.2344	52378	24059_E2_S1_1.raw	F172	3.36	1	0.0001007	6.476e-05
		FALSE	Medium	Sequest HT (A2)	Unambiguous	SDTSLTWNSVK		3	E7EQB2	E7EQB2; P02788; E7ER44	0	2	0.3937	0	1	1	619.306	1237.61	1237.61	-0.32	-0.0002	HCD (High Energy Collision Dissociation)	31.7	MS2	81.1214	28.848	43.3205	52483	24059_E2_S1_1.raw	F172	2.21	1	0.01658	0.2096
		FALSE	High	Sequest HT (A2)	Unambiguous	SDTSLTWNSVK		3	E7EQB2	E7EQB2; P02788; E7ER44	0	1	0.5689	0	1	1	1237.61	1237.61	1237.61	0.24	0.00029	HCD (High Energy Collision Dissociation)	31.7	MS2	0	57.591	43.3294	52492	24059_E2_S1_1.raw	F172	3.41	1	0.0001007	0.004764
		FALSE	High	Sequest HT (A2)	Unambiguous	SDTSLTWNSVK		3	E7EQB2	E7EQB2; P02788; E7ER44	0	1	0.6869	0	1	1	1237.61	1237.61	1237.61	1.03	0.00127	HCD (High Energy Collision Dissociation)	31.7	MS2	2.76067	0.937	43.4228	52598	24059_E2_S1_1.raw	F172	3.96	1	0.0001007	1.018e-05
		FALSE	High	Sequest HT (A2)	Unambiguous	SDTSLTWNSVK		3	E7EQB2	E7EQB2; P02788; E7ER44	0	2	0.6394	0	1	1	619.307	1237.61	1237.61	0.47	0.00029	HCD (High Energy Collision Dissociation)	31.7	MS2	0.593377	0.118	43.569	52766	24059_E2_S1_1.raw	F172	3.3	1	0.0001007	6.197e-05
		FALSE	Low	Sequest HT (A2)	Unambiguous	SDTSLTWNSVK		3	E7EQB2	E7EQB2; P02788; E7ER44	0	2	0.3172	0	1	1	619.307	1237.61	1237.61	0.77	0.00048	HCD (High Energy Collision Dissociation)	31.7	MS2	15.206	7.088	43.681	52889	24059_E2_S1_1.raw	F172	1.45	1	0.1558	0.7201
		FALSE	Medium	Sequest HT (A2)	Unambiguous	SDTSLTWNSVK		3	E7EQB2	E7EQB2; P02788; E7ER44	0	2	0.3571	0	1	1	619.307	1237.61	1237.61	0.47	0.00029	HCD (High Energy Collision Dissociation)	31.7	MS2	0	32.517	43.7016	52914	24059_E2_S1_1.raw	F172	2.38	1	0.01498	0.1953
		FALSE	High	Sequest HT (A2)	Unambiguous	SDTSLTWNSVK		3	E7EQB2	E7EQB2; P02788; E7ER44	0	2	0.6133	0	1	1	619.307	1237.61	1237.61	0.28	0.00017	HCD (High Energy Collision Dissociation)	31.7	MS2	67.7467	0.29	43.7492	52963	24059_E2_S1_1.raw	F172	2.56	1	0.0001007	0.0001454
		FALSE	High	Sequest HT (A2)	Unambiguous	SDTSLTWNSVK		3	E7EQB2	E7EQB2; P02788; E7ER44	0	1	0.5904	0	1	1	1237.61	1237.61	1237.61	2.31	0.00286	HCD (High Energy Collision Dissociation)	31.7	MS2	72.5392	64.685	43.7546	52970	24059_E2_S1_1.raw	F172	3.32	1	0.0001007	7.04e-05
		FALSE	High	Sequest HT (A2)	Unambiguous	SDTSLTWNSVK		3	E7EQB2	E7EQB2; P02788; E7ER44	0	2	0.616	0	1	1	619.307	1237.61	1237.61	0.77	0.00048	HCD (High Energy Collision Dissociation)	31.7	MS2	12.2848	7.56	44.0782	53336	24059_E2_S1_1.raw	F172	2.63	1	0.0001007	0.0003123
		FALSE	High	Sequest HT (A2)	Unambiguous	SDTSLTWNSVK		3	E7EQB2	E7EQB2; P02788; E7ER44	0	2	0.5754	0	1	1	619.308	1237.61	1237.61	2.15	0.00133	HCD (High Energy Collision Dissociation)	31.7	MS2	10.6495	34.817	44.0894	53348	24059_E2_S1_1.raw	F172	3.25	1	0.0001007	0.0003097
		FALSE	High	Sequest HT (A2)	Unambiguous	SDTSLTWNSVK		3	E7EQB2	E7EQB2; P02788; E7ER44	0	2	0.4669	0	1	1	619.304	1237.6	1237.61	-4.75	-0.00294	HCD (High Energy Collision Dissociation)	31.7	MS2	31.9607	10.538	44.3876	53687	24059_E2_S1_1.raw	F172	2.57	1	0.0002789	0.02166
		FALSE	High	Sequest HT (A2)	Unambiguous	SDTSLTWNSVK		3	E7EQB2	E7EQB2; P02788; E7ER44	0	2	0.4825	0	1	1	619.307	1237.61	1237.61	0.57	0.00035	HCD (High Energy Collision Dissociation)	31.7	MS2	91.8906	6.854	44.4571	53763	24059_E2_S1_1.raw	F172	2.86	1	0.0001007	0.006198
		FALSE	High	Sequest HT (A2)	Unambiguous	FFSAScVPGADK	C6(Carbamidomethyl)	3	E7EQB2	E7EQB2; P02788; E7ER44	0	2	0.5733	0	1	1	643.297	1285.59	1285.59	-0.35	-0.00023	HCD (High Energy Collision Dissociation)	31.7	MS2	70.9022	6.218	44.5972	53921	24059_E2_S1_1.raw	F172	1.5	1	0.0002789	0.01841
		FALSE	Low	Sequest HT (A2)	Ambiguous	DIIFK		7	Q13098; A0A2K4C903	Q13098; A0A8D9ZC15; A0A2K4C903; C9JFE4; A0A096LPJ3; A0A096LP07; A8K070	0	2	0.1292	0	1	1	318.192	635.377	635.376	0.35	0.00011	HCD (High Energy Collision Dissociation)	31.7	MS2	0	1.519	45.089	54495	24059_E2_S1_1.raw	F172	1.78	8	0.3064	0.8885
		FALSE	Low	Sequest HT (A2)	Ambiguous	DILFK		1		A0A4V2KWR4	0	2	0.1292	0	1	2	318.192	635.377	635.376	0.35	0.00011	HCD (High Energy Collision Dissociation)	31.7	MS2	0	1.519	45.089	54495	24059_E2_S1_1.raw	F172	1.78	8	0.3064	0.8885
		FALSE	Low	Sequest HT (A2)	Ambiguous	DLIFK		6	Q5VZM2; Q92797	A0A087WUE9; Q5VZM2; A0A853V5F6; Q92797; Q7L523; Q5VZM0	0	2	0.1292	0	1	3	318.192	635.377	635.376	0.35	0.00011	HCD (High Energy Collision Dissociation)	31.7	MS2	0	1.519	45.089	54495	24059_E2_S1_1.raw	F172	1.78	8	0.3064	0.8885
		FALSE	Low	Sequest HT (A2)	Ambiguous	DLLFK		6	Q86TE4; E7EQB2; P02787; P08582	Q86TE4; E7EQB2; P02787; P08582; P02788; E7ER44	0	2	0.1292	0	1	4	318.192	635.377	635.376	0.35	0.00011	HCD (High Energy Collision Dissociation)	31.7	MS2	0	1.519	45.089	54495	24059_E2_S1_1.raw	F172	1.78	4	0.3064	0.8885
		FALSE	Low	Sequest HT (A2)	Ambiguous	DIIFK		7	Q13098; A0A2K4C903	Q13098; A0A8D9ZC15; A0A2K4C903; C9JFE4; A0A096LPJ3; A0A096LP07; A8K070	0	1	0.1154	0	1	1	635.378	635.378	635.376	2.58	0.00164	HCD (High Energy Collision Dissociation)	31.7	MS2	49.0617	1.763	45.1274	54537	24059_E2_S1_1.raw	F172	2.08	8	0.6	0.9703
		FALSE	Low	Sequest HT (A2)	Ambiguous	DILFK		1		A0A4V2KWR4	0	1	0.1154	0	1	2	635.378	635.378	635.376	2.58	0.00164	HCD (High Energy Collision Dissociation)	31.7	MS2	49.0617	1.763	45.1274	54537	24059_E2_S1_1.raw	F172	2.08	8	0.6	0.9703
		FALSE	Low	Sequest HT (A2)	Ambiguous	DLIFK		6	Q5VZM2; Q92797	A0A087WUE9; Q5VZM2; A0A853V5F6; Q92797; Q7L523; Q5VZM0	0	1	0.1154	0	1	3	635.378	635.378	635.376	2.58	0.00164	HCD (High Energy Collision Dissociation)	31.7	MS2	49.0617	1.763	45.1274	54537	24059_E2_S1_1.raw	F172	2.08	8	0.6	0.9703
		FALSE	Low	Sequest HT (A2)	Ambiguous	DLLFK		6	Q86TE4; E7EQB2; P02787; P08582	Q86TE4; E7EQB2; P02787; P08582; P02788; E7ER44	0	1	0.1154	0	1	4	635.378	635.378	635.376	2.58	0.00164	HCD (High Energy Collision Dissociation)	31.7	MS2	49.0617	1.763	45.1274	54537	24059_E2_S1_1.raw	F172	2.08	4	0.6	0.9703
		FALSE	High	Sequest HT (A2)	Unambiguous	SPKFQLFGSPSGQK		3	E7EQB2	E7EQB2; P02788; E7ER44	1	3	0.5329	0	1	1	503.27	1507.8	1507.79	3.17	0.0016	HCD (High Energy Collision Dissociation)	31.7	MS2	51.0513	43.711	45.214	54639	24059_E2_S1_1.raw	F172	3.34	1	0.0001007	0.0005046
		FALSE	High	Sequest HT (A2)	Unambiguous	SPKFQLFGSPSGQK		3	E7EQB2	E7EQB2; P02788; E7ER44	1	2	0.7598	0	1	1	754.399	1507.79	1507.79	0.47	0.00035	HCD (High Energy Collision Dissociation)	31.7	MS2	27.7127	38.069	45.3464	54783	24059_E2_S1_1.raw	F172	4.33	1	0.0001007	4.178e-06
		FALSE	Medium	Sequest HT (A2)	Unambiguous	YYGYTGAFR		3	E7EQB2	E7EQB2; P02788; E7ER44	0	2	0.3348	0	1	1	549.255	1097.5	1097.51	-1.69	-0.00092	HCD (High Energy Collision Dissociation)	31.7	MS2	0	75	45.3685	54803	24059_E2_S1_1.raw	F172	2.3	1	0.0466	0.3986
		FALSE	Low	Sequest HT (A2)	Unambiguous	YYGYTGAFR		3	E7EQB2	E7EQB2; P02788; E7ER44	0	2	0.036	0	1	1	549.255	1097.5	1097.51	-2.24	-0.00123	HCD (High Energy Collision Dissociation)	31.7	MS2	42.3894	15.766	45.3968	54836	24059_E2_S1_1.raw	F172	1.11	1	0.1498	0.7078
		FALSE	Low	Sequest HT (A2)	Ambiguous	DIIFK		7	Q13098; A0A2K4C903	Q13098; A0A8D9ZC15; A0A2K4C903; C9JFE4; A0A096LPJ3; A0A096LP07; A8K070	0	2		0.0139	2	2	318.192	635.376	635.376	-0.03	-1e-05	HCD (High Energy Collision Dissociation)	31.7	MS2	0	0.09	45.4028	54842	24059_E2_S1_1.raw	F172	1.42	8	0.3468	0.9126
		FALSE	Low	Sequest HT (A2)	Ambiguous	DILFK		1		A0A4V2KWR4	0	2		0.0139	2	3	318.192	635.376	635.376	-0.03	-1e-05	HCD (High Energy Collision Dissociation)	31.7	MS2	0	0.09	45.4028	54842	24059_E2_S1_1.raw	F172	1.42	8	0.3468	0.9126
		FALSE	Low	Sequest HT (A2)	Ambiguous	DLIFK		6	Q5VZM2; Q92797	A0A087WUE9; Q5VZM2; A0A853V5F6; Q92797; Q7L523; Q5VZM0	0	2		0.0139	2	4	318.192	635.376	635.376	-0.03	-1e-05	HCD (High Energy Collision Dissociation)	31.7	MS2	0	0.09	45.4028	54842	24059_E2_S1_1.raw	F172	1.42	8	0.3468	0.9126
		FALSE	Low	Sequest HT (A2)	Ambiguous	DLLFK		6	Q86TE4; E7EQB2; P02787; P08582	Q86TE4; E7EQB2; P02787; P08582; P02788; E7ER44	0	2		0.0139	2	5	318.192	635.376	635.376	-0.03	-1e-05	HCD (High Energy Collision Dissociation)	31.7	MS2	0	0.09	45.4028	54842	24059_E2_S1_1.raw	F172	1.42	4	0.3468	0.9126
		FALSE	Low	Sequest HT (A2)	Ambiguous	DIIFK		7	Q13098; A0A2K4C903	Q13098; A0A8D9ZC15; A0A2K4C903; C9JFE4; A0A096LPJ3; A0A096LP07; A8K070	0	1	0	0	1	1	635.376	635.376	635.376	-0.2	-0.00013	HCD (High Energy Collision Dissociation)	31.7	MS2	0	0.458	45.445	54889	24059_E2_S1_1.raw	F172	1.84	8	0.4784	0.9571
		FALSE	Low	Sequest HT (A2)	Ambiguous	DILFK		1		A0A4V2KWR4	0	1	0	0	1	2	635.376	635.376	635.376	-0.2	-0.00013	HCD (High Energy Collision Dissociation)	31.7	MS2	0	0.458	45.445	54889	24059_E2_S1_1.raw	F172	1.84	8	0.4784	0.9571
		FALSE	Low	Sequest HT (A2)	Ambiguous	DLIFK		6	Q5VZM2; Q92797	A0A087WUE9; Q5VZM2; A0A853V5F6; Q92797; Q7L523; Q5VZM0	0	1	0	0	1	3	635.376	635.376	635.376	-0.2	-0.00013	HCD (High Energy Collision Dissociation)	31.7	MS2	0	0.458	45.445	54889	24059_E2_S1_1.raw	F172	1.84	8	0.4784	0.9571
		FALSE	Low	Sequest HT (A2)	Ambiguous	DLLFK		6	Q86TE4; E7EQB2; P02787; P08582	Q86TE4; E7EQB2; P02787; P08582; P02788; E7ER44	0	1	0	0	1	4	635.376	635.376	635.376	-0.2	-0.00013	HCD (High Energy Collision Dissociation)	31.7	MS2	0	0.458	45.445	54889	24059_E2_S1_1.raw	F172	1.84	4	0.4784	0.9571
		FALSE	Low	Sequest HT (A2)	Ambiguous	DIIFK		7	Q13098; A0A2K4C903	Q13098; A0A8D9ZC15; A0A2K4C903; C9JFE4; A0A096LPJ3; A0A096LP07; A8K070	0	1		0	2	2	635.376	635.376	635.376	-0.3	-0.00019	HCD (High Energy Collision Dissociation)	31.7	MS2	0	33.487	45.4622	54909	24059_E2_S1_1.raw	F172	1.84	8	0.4151	0.9404
		FALSE	Low	Sequest HT (A2)	Ambiguous	DILFK		1		A0A4V2KWR4	0	1		0	2	3	635.376	635.376	635.376	-0.3	-0.00019	HCD (High Energy Collision Dissociation)	31.7	MS2	0	33.487	45.4622	54909	24059_E2_S1_1.raw	F172	1.84	8	0.4151	0.9404
		FALSE	Low	Sequest HT (A2)	Ambiguous	DLIFK		6	Q5VZM2; Q92797	A0A087WUE9; Q5VZM2; A0A853V5F6; Q92797; Q7L523; Q5VZM0	0	1		0	2	4	635.376	635.376	635.376	-0.3	-0.00019	HCD (High Energy Collision Dissociation)	31.7	MS2	0	33.487	45.4622	54909	24059_E2_S1_1.raw	F172	1.84	8	0.4151	0.9404
		FALSE	Low	Sequest HT (A2)	Ambiguous	DLLFK		6	Q86TE4; E7EQB2; P02787; P08582	Q86TE4; E7EQB2; P02787; P08582; P02788; E7ER44	0	1		0	2	5	635.376	635.376	635.376	-0.3	-0.00019	HCD (High Energy Collision Dissociation)	31.7	MS2	0	33.487	45.4622	54909	24059_E2_S1_1.raw	F172	1.84	4	0.4151	0.9404
		FALSE	High	Sequest HT (A2)	Unambiguous	SPKFQLFGSPSGQK		3	E7EQB2	E7EQB2; P02788; E7ER44	1	3	0.6719	0	1	1	503.268	1507.79	1507.79	0.32	0.00016	HCD (High Energy Collision Dissociation)	31.7	MS2	8.5078	1.298	45.5353	54991	24059_E2_S1_1.raw	F172	3.84	1	0.0001007	0.0002896
		FALSE	High	Sequest HT (A2)	Unambiguous	SPKFQLFGSPSGQK		3	E7EQB2	E7EQB2; P02788; E7ER44	1	2	0.7473	0	1	1	754.399	1507.79	1507.79	-0.1	-7e-05	HCD (High Energy Collision Dissociation)	31.7	MS2	23.9307	26.847	45.584	55048	24059_E2_S1_1.raw	F172	4.67	1	0.0001007	5.809e-06
		FALSE	High	Sequest HT (A2)	Unambiguous	SPKFQLFGSPSGQK		3	E7EQB2	E7EQB2; P02788; E7ER44	1	2	0.7473	0	1	1	754.399	1507.79	1507.79	-0.42	-0.00032	HCD (High Energy Collision Dissociation)	31.7	MS2	15.0134	32.841	45.6629	55139	24059_E2_S1_1.raw	F172	4.67	1	0.0001007	2.053e-07
		FALSE	Low	Sequest HT (A2)	Ambiguous	DIIFK		7	Q13098; A0A2K4C903	Q13098; A0A8D9ZC15; A0A2K4C903; C9JFE4; A0A096LPJ3; A0A096LP07; A8K070	0	2		0.0203	2	2	318.192	635.376	635.376	-0.32	-0.0001	HCD (High Energy Collision Dissociation)	31.7	MS2	10.9714	9.9	45.7314	55211	24059_E2_S1_1.raw	F172	1.45	8	0.4551	0.9519
		FALSE	Low	Sequest HT (A2)	Ambiguous	DILFK		1		A0A4V2KWR4	0	2		0.0203	2	3	318.192	635.376	635.376	-0.32	-0.0001	HCD (High Energy Collision Dissociation)	31.7	MS2	10.9714	9.9	45.7314	55211	24059_E2_S1_1.raw	F172	1.45	8	0.4551	0.9519
		FALSE	Low	Sequest HT (A2)	Ambiguous	DLIFK		6	Q5VZM2; Q92797	A0A087WUE9; Q5VZM2; A0A853V5F6; Q92797; Q7L523; Q5VZM0	0	2		0.0203	2	4	318.192	635.376	635.376	-0.32	-0.0001	HCD (High Energy Collision Dissociation)	31.7	MS2	10.9714	9.9	45.7314	55211	24059_E2_S1_1.raw	F172	1.45	8	0.4551	0.9519
		FALSE	Low	Sequest HT (A2)	Ambiguous	DLLFK		6	Q86TE4; E7EQB2; P02787; P08582	Q86TE4; E7EQB2; P02787; P08582; P02788; E7ER44	0	2		0.0203	2	5	318.192	635.376	635.376	-0.32	-0.0001	HCD (High Energy Collision Dissociation)	31.7	MS2	10.9714	9.9	45.7314	55211	24059_E2_S1_1.raw	F172	1.45	4	0.4551	0.9519
		FALSE	High	Sequest HT (A2)	Unambiguous	SPKFQLFGSPSGQK		3	E7EQB2	E7EQB2; P02788; E7ER44	1	3	0.4591	0	1	1	503.268	1507.79	1507.79	-0.59	-0.0003	HCD (High Energy Collision Dissociation)	31.7	MS2	60.2675	47.984	45.879	55364	24059_E2_S1_1.raw	F172	3.18	1	0.00289	0.0821
		FALSE	High	Sequest HT (A2)	Unambiguous	SPKFQLFGSPSGQK		3	E7EQB2	E7EQB2; P02788; E7ER44	1	3	0.3633	0	1	1	503.269	1507.79	1507.79	0.5	0.00025	HCD (High Energy Collision Dissociation)	31.7	MS2	29.2861	75	45.9041	55392	24059_E2_S1_1.raw	F172	3.11	1	0.001142	0.04688
		FALSE	Medium	Sequest HT (A2)	Unambiguous	SPKFQLFGSPSGQK		3	E7EQB2	E7EQB2; P02788; E7ER44	1	3	0.2583	0	1	1	503.268	1507.79	1507.79	-0.04	-2e-05	HCD (High Energy Collision Dissociation)	31.7	MS2	0	75	45.9425	55431	24059_E2_S1_1.raw	F172	2.71	1	0.04545	0.3938
		FALSE	High	Sequest HT (A2)	Unambiguous	DGAGDVAFIR		3	E7EQB2	E7EQB2; P02788; E7ER44	0	2	0.7231	0	1	1	510.759	1020.51	1020.51	-0.15	-8e-05	HCD (High Energy Collision Dissociation)	31.7	MS2	88.1659	1.852	46.5026	56043	24059_E2_S1_1.raw	F172	3.72	1	0.0001007	5.365e-05
		FALSE	High	Sequest HT (A2)	Unambiguous	DGAGDVAFIR		3	E7EQB2	E7EQB2; P02788; E7ER44	0	1	0.6	0	1	1	1020.51	1020.51	1020.51	0.16	0.00016	HCD (High Energy Collision Dissociation)	31.7	MS2	0	1.621	46.5768	56127	24059_E2_S1_1.raw	F172	3.15	1	0.0001007	2.565e-05
		FALSE	High	Sequest HT (A2)	Unambiguous	DGAGDVAFIR		3	E7EQB2	E7EQB2; P02788; E7ER44	0	2	0.7088	0	1	1	510.759	1020.51	1020.51	0.8	0.00041	HCD (High Energy Collision Dissociation)	31.7	MS2	11.5946	0.227	46.639	56202	24059_E2_S1_1.raw	F172	3.64	1	0.0001007	0.0009629
		FALSE	High	Sequest HT (A2)	Unambiguous	DGAGDVAFIR		3	E7EQB2	E7EQB2; P02788; E7ER44	0	3	0.6043	0	1	1	340.842	1020.51	1020.51	-0.05	-2e-05	HCD (High Energy Collision Dissociation)	31.7	MS2	58.1897	75	46.739	56319	24059_E2_S1_1.raw	F172	3.26	1	0.0001007	0.009441
		FALSE	High	Sequest HT (A2)	Unambiguous	DGAGDVAFIR		3	E7EQB2	E7EQB2; P02788; E7ER44	0	1	0.5974	0	1	1	1020.51	1020.51	1020.51	-0.08	-8e-05	HCD (High Energy Collision Dissociation)	31.7	MS2	1.70297	1.07	46.8379	56429	24059_E2_S1_1.raw	F172	3.08	1	0.0001007	0.003665
		FALSE	High	Sequest HT (A2)	Unambiguous	DGAGDVAFIR		3	E7EQB2	E7EQB2; P02788; E7ER44	0	2	0.726	0	1	1	510.759	1020.51	1020.51	-0.15	-8e-05	HCD (High Energy Collision Dissociation)	31.7	MS2	0.0533869	0.09	46.8428	56433	24059_E2_S1_1.raw	F172	3.65	1	0.0001007	4.428e-05
		FALSE	High	Sequest HT (A2)	Unambiguous	DGAGDVAFIR		3	E7EQB2	E7EQB2; P02788; E7ER44	0	1	0.5868	0	1	1	1020.51	1020.51	1020.51	0.34	0.00035	HCD (High Energy Collision Dissociation)	31.7	MS2	0	5.948	46.8874	56486	24059_E2_S1_1.raw	F172	2.88	1	0.0002789	0.01458
		FALSE	High	Sequest HT (A2)	Unambiguous	DGAGDVAFIR		3	E7EQB2	E7EQB2; P02788; E7ER44	0	1	0.5725	0	1	1	1020.51	1020.51	1020.51	0.16	0.00016	HCD (High Energy Collision Dissociation)	31.7	MS2	4.8314	0.689	46.8991	56499	24059_E2_S1_1.raw	F172	2.76	1	0.0001007	0.0001184
		FALSE	High	Sequest HT (A2)	Unambiguous	DGAGDVAFIR		3	E7EQB2	E7EQB2; P02788; E7ER44	0	2	0.6833	0	1	1	510.759	1020.51	1020.51	0.09	4e-05	HCD (High Energy Collision Dissociation)	31.7	MS2	2.69163	1.629	47.0026	56621	24059_E2_S1_1.raw	F172	2.21	1	0.0006392	0.03139
		FALSE	High	Sequest HT (A2)	Unambiguous	DGAGDVAFIR		3	E7EQB2	E7EQB2; P02788; E7ER44	0	1	0.5732	0	1	1	1020.51	1020.51	1020.51	0.34	0.00035	HCD (High Energy Collision Dissociation)	31.7	MS2	1.58967	2.804	47.0782	56708	24059_E2_S1_1.raw	F172	3.28	1	0.0001007	0.000585
		FALSE	High	Sequest HT (A2)	Unambiguous	DGAGDVAFIR		3	E7EQB2	E7EQB2; P02788; E7ER44	0	2	0.744	0	1	1	510.759	1020.51	1020.51	-0.09	-5e-05	HCD (High Energy Collision Dissociation)	31.7	MS2	0	0.361	47.1587	56796	24059_E2_S1_1.raw	F172	3.32	1	0.0001007	7.247e-05
		FALSE	High	Sequest HT (A2)	Unambiguous	DGAGDVAFIR		3	E7EQB2	E7EQB2; P02788; E7ER44	0	2	0.6485	0	1	1	510.759	1020.51	1020.51	0.09	4e-05	HCD (High Energy Collision Dissociation)	31.7	MS2	30.9884	13.511	47.1812	56820	24059_E2_S1_1.raw	F172	2.93	1	0.0001007	0.007427
		FALSE	High	Sequest HT (A2)	Unambiguous	DGAGDVAFIR		3	E7EQB2	E7EQB2; P02788; E7ER44	0	2	0.6577	0	1	1	510.761	1020.51	1020.51	3.5	0.00178	HCD (High Energy Collision Dissociation)	31.7	MS2	40.2858	12.344	47.5015	57171	24059_E2_S1_1.raw	F172	2.98	1	0.0001007	0.001362
		FALSE	Low	Sequest HT (A2)	Unambiguous	SDTSLTWNSVK		3	E7EQB2	E7EQB2; P02788; E7ER44	0	2	0.2	0	1	1	619.31	1237.61	1237.61	5.41	0.00334	HCD (High Energy Collision Dissociation)	31.7	MS2	70.6629	2.877	47.7293	57419	24059_E2_S1_1.raw	F172	0.85	1	0.4015	0.9358
		FALSE	High	Sequest HT (A2)	Unambiguous	GEADAmSLDGGYVYTAGK	M6(Oxidation)	3	E7EQB2	E7EQB2; P02788; E7ER44	0	3	0.634	0	1	1	607.605	1820.8	1820.8	0.52	0.00032	HCD (High Energy Collision Dissociation)	31.7	MS2	77.9405	27.341	48.166	57936	24059_E2_S1_1.raw	F172	3.77	1	0.0001007	1.002e-05
		FALSE	High	Sequest HT (A2)	Unambiguous	GEADAmSLDGGYVYTAGK	M6(Oxidation)	3	E7EQB2	E7EQB2; P02788; E7ER44	0	2	0.7367	0	1	1	910.904	1820.8	1820.8	0.06	5e-05	HCD (High Energy Collision Dissociation)	31.7	MS2	0	40.877	48.2538	58038	24059_E2_S1_1.raw	F172	4.14	1	0.0001007	7.355e-06
		FALSE	High	Sequest HT (A2)	Unambiguous	DGAGDVAFIR		3	E7EQB2	E7EQB2; P02788; E7ER44	0	2	0.6304	0	1	1	510.76	1020.51	1020.51	0.92	0.00047	HCD (High Energy Collision Dissociation)	31.7	MS2	68.2837	43.536	48.2857	58075	24059_E2_S1_1.raw	F172	2.57	1	0.0001007	0.0005655
		FALSE	High	Sequest HT (A2)	Unambiguous	GEADAmSLDGGYVYTAGK	M6(Oxidation)	3	E7EQB2	E7EQB2; P02788; E7ER44	0	2	0.7224	0	1	1	910.905	1820.8	1820.8	0.8	0.00073	HCD (High Energy Collision Dissociation)	31.7	MS2	0	45.994	48.3219	58118	24059_E2_S1_1.raw	F172	5.08	1	0.0001007	7.167e-08
		FALSE	High	Sequest HT (A2)	Unambiguous	GEADAmSLDGGYVYTAGK	M6(Oxidation)	3	E7EQB2	E7EQB2; P02788; E7ER44	0	2	0.8378	0	1	1	910.904	1820.8	1820.8	-0.28	-0.00025	HCD (High Energy Collision Dissociation)	31.7	MS2	0	11.846	48.3433	58145	24059_E2_S1_1.raw	F172	4.87	1	0.0001007	2e-09
		FALSE	High	Sequest HT (A2)	Unambiguous	cLAENAGDVAFVK	C1(Carbamidomethyl)	3	E7EQB2	E7EQB2; P02788; E7ER44	0	2	0.6547	0	1	1	697.343	1393.68	1393.68	0.17	0.00012	HCD (High Energy Collision Dissociation)	31.7	MS2	59.3997	1.145	49.8243	59803	24059_E2_S1_1.raw	F172	3.07	1	0.0001007	3.268e-06
		FALSE	High	Sequest HT (A2)	Unambiguous	FDEYFSQScAPGSDPR	C9(Carbamidomethyl)	3	E7EQB2	E7EQB2; P02788; E7ER44	0	2	0.7671	0	1	1	931.886	1862.76	1862.77	-0.3	-0.00028	HCD (High Energy Collision Dissociation)	31.7	MS2	0	8.416	49.9078	59893	24059_E2_S1_1.raw	F172	3.65	1	0.0001007	9.306e-07
		FALSE	High	Sequest HT (A2)	Unambiguous	FDEYFSQScAPGSDPR	C9(Carbamidomethyl)	3	E7EQB2	E7EQB2; P02788; E7ER44	0	3	0.6699	0	1	1	621.594	1862.77	1862.77	0.81	0.0005	HCD (High Energy Collision Dissociation)	31.7	MS2	56.0293	33.296	49.9207	59907	24059_E2_S1_1.raw	F172	4.18	1	0.0001007	0.0008293
		FALSE	High	Sequest HT (A2)	Unambiguous	FDEYFSQScAPGSDPR	C9(Carbamidomethyl)	3	E7EQB2	E7EQB2; P02788; E7ER44	0	2	0.7305	0	1	1	931.887	1862.77	1862.77	0.88	0.00082	HCD (High Energy Collision Dissociation)	31.7	MS2	0	50.599	50.0597	60069	24059_E2_S1_1.raw	F172	3.71	1	0.0001007	9.997e-05
		FALSE	High	Sequest HT (A2)	Unambiguous	FDEYFSQScAPGSDPR	C9(Carbamidomethyl)	3	E7EQB2	E7EQB2; P02788; E7ER44	0	2	0.6298	0	1	1	931.886	1862.76	1862.77	-0.16	-0.00015	HCD (High Energy Collision Dissociation)	31.7	MS2	0	51.722	50.1017	60116	24059_E2_S1_1.raw	F172	3.62	1	0.0001007	3.231e-06
		FALSE	High	Sequest HT (A2)	Unambiguous	FDEYFSQScAPGSDPR	C9(Carbamidomethyl)	3	E7EQB2	E7EQB2; P02788; E7ER44	0	3	0.5298	0	1	1	621.592	1862.76	1862.77	-1.45	-0.0009	HCD (High Energy Collision Dissociation)	31.7	MS2	0	14.742	50.1046	60120	24059_E2_S1_1.raw	F172	3.02	1	0.0001007	0.0008807
		FALSE	High	Sequest HT (A2)	Unambiguous	FDEYFSQScAPGSDPR	C9(Carbamidomethyl)	3	E7EQB2	E7EQB2; P02788; E7ER44	0	3	0.5082	0	1	1	621.594	1862.77	1862.77	0.91	0.00056	HCD (High Energy Collision Dissociation)	31.7	MS2	58.1428	32.451	50.1297	60145	24059_E2_S1_1.raw	F172	3.05	1	0.0006392	0.03125
		FALSE	High	Sequest HT (A2)	Unambiguous	FDEYFSQScAPGSDPR	C9(Carbamidomethyl)	3	E7EQB2	E7EQB2; P02788; E7ER44	0	2	0.5933	0	1	1	931.889	1862.77	1862.77	2.72	0.00253	HCD (High Energy Collision Dissociation)	31.7	MS2	0	44.605	50.2607	60289	24059_E2_S1_1.raw	F172	3	1	0.0001007	4.581e-05
		FALSE	Low	Sequest HT (A2)	Unambiguous	CFQWQR		4	E7EQB2; C9JCF5	E7EQB2; P02788; C9JCF5; E7ER44	0	2	0.3852	0	1	1	434.202	867.398	867.393	5.18	0.00225	HCD (High Energy Collision Dissociation)	31.7	MS2	82.5838	14.256	50.9427	61049	24059_E2_S1_1.raw	F172	1.22	2	0.3748	0.9247
		FALSE	Medium	Sequest HT (A2)	Unambiguous	SVQwCAVSQPEATKCFQWQR	W4(Oxidation)	4	E7EQB2; C9JCF5	E7EQB2; P02788; C9JCF5; E7ER44	1	4	0.1698	0	1	1	600.282	2398.11	2398.11	0.57	0.00034	HCD (High Energy Collision Dissociation)	31.7	MS2	0	8.879	50.9489	61055	24059_E2_S1_1.raw	F172	1.59	2	0.02937	0.3119
		FALSE	High	Sequest HT (A2)	Unambiguous	DGAGDVAFIR		3	E7EQB2	E7EQB2; P02788; E7ER44	0	2	0.7061	0	1	1	510.758	1020.51	1020.51	-2.49	-0.00127	HCD (High Energy Collision Dissociation)	31.7	MS2	93.3461	1.285	51.2692	61402	24059_E2_S1_1.raw	F172	3.13	1	0.0001007	0.0001321
		FALSE	High	Sequest HT (A2)	Unambiguous	DGAGDVAFIR		3	E7EQB2	E7EQB2; P02788; E7ER44	0	2	0.6687	0	1	1	510.76	1020.51	1020.51	0.92	0.00047	HCD (High Energy Collision Dissociation)	31.7	MS2	52.7139	12.273	51.6026	61768	24059_E2_S1_1.raw	F172	3.32	1	0.0001007	0.0003738
		FALSE	Medium	Sequest HT (A2)	Unambiguous	DGAGDVAFIR		3	E7EQB2	E7EQB2; P02788; E7ER44	0	2	0.3226	0	1	1	510.76	1020.51	1020.51	1.1	0.00056	HCD (High Energy Collision Dissociation)	31.7	MS2	71.7031	2.092	51.629	61799	24059_E2_S1_1.raw	F172	0.93	1	0.01695	0.2146
		FALSE	Low	Sequest HT (A2)	Ambiguous	DIIFK		7	Q13098; A0A2K4C903	Q13098; A0A8D9ZC15; A0A2K4C903; C9JFE4; A0A096LPJ3; A0A096LP07; A8K070	0	2		0.0294	4	4	318.191	635.375	635.376	-1.47	-0.00047	HCD (High Energy Collision Dissociation)	31.7	MS2	0	75	52.9961	63352	24059_E2_S1_1.raw	F172	1.32	8	0.6698	0.9705
		FALSE	Low	Sequest HT (A2)	Ambiguous	DILFK		1		A0A4V2KWR4	0	2		0.0294	4	5	318.191	635.375	635.376	-1.47	-0.00047	HCD (High Energy Collision Dissociation)	31.7	MS2	0	75	52.9961	63352	24059_E2_S1_1.raw	F172	1.32	8	0.6698	0.9705
		FALSE	Low	Sequest HT (A2)	Ambiguous	DLIFK		6	Q5VZM2; Q92797	A0A087WUE9; Q5VZM2; A0A853V5F6; Q92797; Q7L523; Q5VZM0	0	2		0.0294	4	6	318.191	635.375	635.376	-1.47	-0.00047	HCD (High Energy Collision Dissociation)	31.7	MS2	0	75	52.9961	63352	24059_E2_S1_1.raw	F172	1.32	8	0.6698	0.9705
		FALSE	Low	Sequest HT (A2)	Ambiguous	DLLFK		6	Q86TE4; E7EQB2; P02787; P08582	Q86TE4; E7EQB2; P02787; P08582; P02788; E7ER44	0	2		0.0294	4	7	318.191	635.375	635.376	-1.47	-0.00047	HCD (High Energy Collision Dissociation)	31.7	MS2	0	75	52.9961	63352	24059_E2_S1_1.raw	F172	1.32	4	0.6698	0.9705
		FALSE	High	Sequest HT (A2)	Unambiguous	FQLFGSPSGQK		3	E7EQB2	E7EQB2; P02788; E7ER44	0	2	0.632	0	1	1	598.312	1195.62	1195.61	5.55	0.00332	HCD (High Energy Collision Dissociation)	31.7	MS2	24.0983	6.334	53.3599	63781	24059_E2_S1_1.raw	F172	2.69	1	0.0001007	0.0016
		FALSE	High	Sequest HT (A2)	Unambiguous	KGGSFQLNELQGLK		4	E7EQB2; C9JCF5	E7EQB2; P02788; C9JCF5; E7ER44	1	3	0.5576	0	1	1	506.948	1518.83	1518.83	0.4	0.0002	HCD (High Energy Collision Dissociation)	31.7	MS2	43.6763	2.817	53.4716	63927	24059_E2_S1_1.raw	F172	2.17	2	0.003514	0.08807
		FALSE	High	Sequest HT (A2)	Unambiguous	KGGSFQLNELQGLK		4	E7EQB2; C9JCF5	E7EQB2; P02788; C9JCF5; E7ER44	1	2	0.6236	0	1	1	759.916	1518.82	1518.83	-2.43	-0.00184	HCD (High Energy Collision Dissociation)	31.7	MS2	0	21.56	53.5163	63984	24059_E2_S1_1.raw	F172	5.34	2	0.0001007	1.484e-07
		FALSE	High	Sequest HT (A2)	Unambiguous	FQLFGSPSGQK		3	E7EQB2	E7EQB2; P02788; E7ER44	0	1	0.5659	0	1	1	1195.61	1195.61	1195.61	-0.31	-0.00037	HCD (High Energy Collision Dissociation)	31.7	MS2	0	50.924	53.538	64015	24059_E2_S1_1.raw	F172	3.11	1	0.0001007	1.956e-05
		FALSE	Medium	Sequest HT (A2)	Unambiguous	FDEYFSQSCAPGSDPRSNLCALCIGDEQGENKcVPNSNER	C33(Dioxidation)	3	E7EQB2	E7EQB2; P02788; E7ER44	2	5	0.0784	0	1	1	883.18	4411.87	4411.86	2.58	0.00228	HCD (High Energy Collision Dissociation)	31.7	MS2	4.51734	25.461	53.5568	64036	24059_E2_S1_1.raw	F172	2.68	1	0.0256	0.2875
		FALSE	High	Sequest HT (A2)	Unambiguous	FDEYFSQSCAPGSDPRSNLCALCIGDEQGENKcVPNSNER	C33(Dioxidation)	3	E7EQB2	E7EQB2; P02788; E7ER44	2	6	0.0943	0	1	1	736.148	4411.85	4411.86	-1.77	-0.0013	HCD (High Energy Collision Dissociation)	31.7	MS2	15.4006	43.382	53.6229	64119	24059_E2_S1_1.raw	F172	2.65	1	0.001857	0.06814
		FALSE	High	Sequest HT (A2)	Unambiguous	FDEYFSQSCAPGSDPRSNLCALcIGDEQGENKCVPNSNER	C23(Dioxidation)	3	E7EQB2	E7EQB2; P02788; E7ER44	2	4	0.0166	0	1	1	1103.72	4411.85	4411.86	-2.31	-0.00255	HCD (High Energy Collision Dissociation)	31.7	MS2	77.6609	53.715	53.6646	64170	24059_E2_S1_1.raw	F172	3.01	1	0.0002789	0.01676
		FALSE	Low	Sequest HT (A2)	Unambiguous	KGGSFQLNELQGLK		4	E7EQB2; C9JCF5	E7EQB2; P02788; C9JCF5; E7ER44	1	2	0.4429	0	1	1	759.918	1518.83	1518.83	0.3	0.00023	HCD (High Energy Collision Dissociation)	31.7	MS2	59.0335	45.566	53.674	64180	24059_E2_S1_1.raw	F172	2.1	2	0.08805	0.5543
		FALSE	High	Sequest HT (A2)	Unambiguous	FQLFGSPSGQK		3	E7EQB2	E7EQB2; P02788; E7ER44	0	2	0.6751	0	1	1	598.309	1195.61	1195.61	-0.47	-0.00028	HCD (High Energy Collision Dissociation)	31.7	MS2	5.48219	1.006	53.6814	64187	24059_E2_S1_1.raw	F172	2.37	1	0.0001007	0.0001347
		FALSE	Medium	Sequest HT (A2)	Unambiguous	FDEYFSQSCAPGSDPRSNLCALCIGDEQGENKcVPNSNER	C33(Dioxidation)	3	E7EQB2	E7EQB2; P02788; E7ER44	2	5	0.0766	0	1	1	883.178	4411.86	4411.86	0.44	0.00038	HCD (High Energy Collision Dissociation)	31.7	MS2	31.9087	7.9	53.7799	64299	24059_E2_S1_1.raw	F172	2.48	1	0.01087	0.1553
		FALSE	High	Sequest HT (A2)	Unambiguous	FDEYFSQSCAPGSDPRSNLCALCIGDEQGENKcVPNSNER	C33(Dioxidation)	3	E7EQB2	E7EQB2; P02788; E7ER44	2	6	0.0901	0	1	1	736.147	4411.85	4411.86	-2.51	-0.00185	HCD (High Energy Collision Dissociation)	31.7	MS2	60.2522	3.989	53.7976	64319	24059_E2_S1_1.raw	F172	2.22	1	0.0001007	0.00504
		FALSE	High	Sequest HT (A2)	Unambiguous	FQLFGSPSGQK		3	E7EQB2	E7EQB2; P02788; E7ER44	0	2	0.3446	0	1	1	598.309	1195.61	1195.61	0.24	0.00014	HCD (High Energy Collision Dissociation)	31.7	MS2	64.109	4.788	53.865	64390	24059_E2_S1_1.raw	F172	1.48	1	0.004819	0.1003
		FALSE	High	Sequest HT (A2)	Unambiguous	FDEYFSQSCAPGSDPRSNLCALCIGDEQGENKcVPNSNER	C33(Dioxidation)	3	E7EQB2	E7EQB2; P02788; E7ER44	2	5	0.0243	0	1	1	883.178	4411.86	4411.86	0.02	2e-05	HCD (High Energy Collision Dissociation)	31.7	MS2	3.43474	3.266	53.8747	64398	24059_E2_S1_1.raw	F172	2.06	1	0.00512	0.1032
		FALSE	High	Sequest HT (A2)	Unambiguous	FDEYFSQSCAPGSDPRSNLCALcIGDEQGENKCVPNSNER	C23(Dioxidation)	3	E7EQB2	E7EQB2; P02788; E7ER44	2	4	0.0205	0	1	1	1103.72	4411.86	4411.86	0.56	0.00062	HCD (High Energy Collision Dissociation)	31.7	MS2	0	52.993	53.8783	64403	24059_E2_S1_1.raw	F172	2.93	1	0.0001007	0.003619
		FALSE	High	Sequest HT (A2)	Unambiguous	FDEYFSQSCAPGSDPRSNLCALCIGDEQGENKcVPNSNER	C33(Dioxidation)	3	E7EQB2	E7EQB2; P02788; E7ER44	2	3	0.1174	0	1	1	1471.29	4411.85	4411.86	-2.3	-0.00338	HCD (High Energy Collision Dissociation)	31.7	MS2	66.1965	64.62	53.9867	64527	24059_E2_S1_1.raw	F172	2.13	1	0.0001007	0.001962
		FALSE	High	Sequest HT (A2)	Unambiguous	DVTVLQNTDGNNNEAWAK		3	E7EQB2	E7EQB2; P02788; E7ER44	0	2	0.8069	0	1	1	994.969	1988.93	1988.93	0.01	1e-05	HCD (High Energy Collision Dissociation)	31.7	MS2	0	0.459	54.0097	64551	24059_E2_S1_1.raw	F172	4.66	1	0.0001007	4.034e-08
		FALSE	High	Sequest HT (A2)	Unambiguous	FDEYFSQSCAPGSDPRSNLCALCIGDEQGENKcVPNSNER	C33(Dioxidation)	3	E7EQB2	E7EQB2; P02788; E7ER44	2	6		0.0142	3	3	736.149	4411.86	4411.86	-0.02	-2e-05	HCD (High Energy Collision Dissociation)	31.7	MS2	0.850929	2.792	54.1019	64653	24059_E2_S1_1.raw	F172	2.09	1	0.0002789	0.0255
		FALSE	Medium	Sequest HT (A2)	Unambiguous	FDEYFSQSCAPGSDPRSNLCALCIGDEQGENKcVPNSNER	C33(Dioxidation)	3	E7EQB2	E7EQB2; P02788; E7ER44	2	4	0.1123	0	1	1	1103.72	4411.85	4411.86	-1.76	-0.00194	HCD (High Energy Collision Dissociation)	31.7	MS2	5.99465	62.859	54.1699	64728	24059_E2_S1_1.raw	F172	2.85	1	0.01129	0.1598
		FALSE	High	Sequest HT (A2)	Unambiguous	DVTVLQNTDGNNNEAWAK		3	E7EQB2	E7EQB2; P02788; E7ER44	0	2	0.6086	0	1	1	994.969	1988.93	1988.93	-0.49	-0.00048	HCD (High Energy Collision Dissociation)	31.7	MS2	0	55.575	54.1717	64730	24059_E2_S1_1.raw	F172	3.27	1	0.0001007	4.149e-05
		FALSE	High	Sequest HT (A2)	Unambiguous	FDEYFSQSCAPGSDPRSNLCALcIGDEQGENKCVPNSNER	C23(Dioxidation)	3	E7EQB2	E7EQB2; P02788; E7ER44	2	5	0.023	0	1	1	883.179	4411.87	4411.86	1.4	0.00124	HCD (High Energy Collision Dissociation)	31.7	MS2	0.66422	2.819	54.1803	64737	24059_E2_S1_1.raw	F172	2.17	1	0.007319	0.1182
		FALSE	High	Sequest HT (A2)	Unambiguous	DVTVLQNTDGNNNEAWAK		3	E7EQB2	E7EQB2; P02788; E7ER44	0	3	0.5575	0	1	1	663.648	1988.93	1988.93	-0.4	-0.00027	HCD (High Energy Collision Dissociation)	31.7	MS2	2.68044	65.718	54.2079	64766	24059_E2_S1_1.raw	F172	3.91	1	0.0001007	8.487e-05
		FALSE	High	Sequest HT (A2)	Unambiguous	FDEYFSQSCAPGSDPRSNLCALcIGDEQGENKCVPNSNER	C23(Dioxidation)	3	E7EQB2	E7EQB2; P02788; E7ER44	2	4	0.0323	0	1	1	1103.72	4411.85	4411.86	-2.2	-0.00243	HCD (High Energy Collision Dissociation)	31.7	MS2	0	6.559	54.2209	64780	24059_E2_S1_1.raw	F172	2.48	1	0.0002789	0.01346
		FALSE	High	Sequest HT (A2)	Unambiguous	DVTVLQNTDGNNNEAWAK		3	E7EQB2	E7EQB2; P02788; E7ER44	0	3	0.6461	0	1	1	663.649	1988.93	1988.93	0.52	0.00035	HCD (High Energy Collision Dissociation)	31.7	MS2	0	12.966	54.246	64808	24059_E2_S1_1.raw	F172	3.73	1	0.0001007	4.655e-05
		FALSE	High	Sequest HT (A2)	Unambiguous	DVTVLQNTDGNNNEAWAK		3	E7EQB2	E7EQB2; P02788; E7ER44	0	3	0.7216	0	1	1	663.649	1988.93	1988.93	0.24	0.00016	HCD (High Energy Collision Dissociation)	31.7	MS2	2.98725	1.498	54.3009	64862	24059_E2_S1_1.raw	F172	3.52	1	0.0001007	8.689e-05
		FALSE	High	Sequest HT (A2)	Unambiguous	DVTVLQNTDGNNNEAWAK		3	E7EQB2	E7EQB2; P02788; E7ER44	0	2	0.82	0	1	1	994.969	1988.93	1988.93	0.25	0.00025	HCD (High Energy Collision Dissociation)	31.7	MS2	2.00475	1.489	54.3411	64908	24059_E2_S1_1.raw	F172	4.5	1	0.0001007	5.911e-09
		FALSE	High	Sequest HT (A2)	Unambiguous	DVTVLQNTDGNNNEAWAK		3	E7EQB2	E7EQB2; P02788; E7ER44	0	2	0.5236	0	1	1	994.969	1988.93	1988.93	0.19	0.00019	HCD (High Energy Collision Dissociation)	31.7	MS2	0	52.461	54.3692	64938	24059_E2_S1_1.raw	F172	2.96	1	0.0001007	0.0001207
		FALSE	High	Sequest HT (A2)	Unambiguous	FDEYFSQSCAPGSDPRSNLCALCIGDEQGENKcVPNSNER	C33(Dioxidation)	3	E7EQB2	E7EQB2; P02788; E7ER44	2	6	0.0327	0	1	1	736.149	4411.86	4411.86	-0.19	-0.00014	HCD (High Energy Collision Dissociation)	31.7	MS2	0	35.366	54.4241	64997	24059_E2_S1_1.raw	F172	2.45	1	0.002494	0.07722
		FALSE	High	Sequest HT (A2)	Unambiguous	FDEYFSQSCAPGSDPRSNLCALcIGDEQGENKCVPNSNER	C23(Dioxidation)	3	E7EQB2	E7EQB2; P02788; E7ER44	2	5	0.0043	0	1	1	883.179	4411.87	4411.86	1.34	0.00118	HCD (High Energy Collision Dissociation)	31.7	MS2	0.677497	6.032	54.4982	65075	24059_E2_S1_1.raw	F172	2.34	1	0.003591	0.08894
		FALSE	High	Sequest HT (A2)	Unambiguous	FDEYFSQSCAPGSDPRSNLCALcIGDEQGENKCVPNSNER	C23(Dioxidation)	3	E7EQB2	E7EQB2; P02788; E7ER44	2	4	0.0428	0	1	1	1103.72	4411.86	4411.86	0.45	0.0005	HCD (High Energy Collision Dissociation)	31.7	MS2	4.93195	46.738	54.5328	65112	24059_E2_S1_1.raw	F172	3.04	1	0.0002789	0.01832
		FALSE	High	Sequest HT (A2)	Unambiguous	FDEYFSQScAPGSDPRSNLCALCIGDEQGENKCVPNSNER	C9(Dioxidation)	3	E7EQB2	E7EQB2; P02788; E7ER44	2	5		0.0063	2	2	883.178	4411.86	4411.86	0.85	0.00075	HCD (High Energy Collision Dissociation)	31.7	MS2	0	10.115	54.636	65230	24059_E2_S1_1.raw	F172	1.59	1	0.0002789	0.01654
		FALSE	High	Sequest HT (A2)	Unambiguous	DVTVLQNTDGNNNEAWAK		3	E7EQB2	E7EQB2; P02788; E7ER44	0	2	0.7959	0	1	1	994.97	1988.93	1988.93	0.74	0.00074	HCD (High Energy Collision Dissociation)	31.7	MS2	0	47.625	54.6891	65290	24059_E2_S1_1.raw	F172	4.41	1	0.0001007	1.348e-07
		FALSE	High	Sequest HT (A2)	Unambiguous	DVTVLQNTDGNNNEAWAK		3	E7EQB2	E7EQB2; P02788; E7ER44	0	2	0.7735	0	1	1	994.971	1988.94	1988.93	2.46	0.00245	HCD (High Energy Collision Dissociation)	31.7	MS2	0	47.792	54.6992	65301	24059_E2_S1_1.raw	F172	4.46	1	0.0001007	6.411e-07
		FALSE	High	Sequest HT (A2)	Unambiguous	FDEYFSQSCAPGSDPRSNLCALCIGDEQGENKcVPNSNER	C33(Dioxidation)	3	E7EQB2	E7EQB2; P02788; E7ER44	2	6	0.0632	0	1	1	736.15	4411.87	4411.86	1.3	0.00096	HCD (High Energy Collision Dissociation)	31.7	MS2	22.7064	3.23	54.7535	65356	24059_E2_S1_1.raw	F172	2.53	1	0.0004602	0.02872
		FALSE	Low	Sequest HT (A2)	Unambiguous	FDEYFSQSCAPGSDPRSNLCALCIGDEQGENKcVPNSNER	C33(Dioxidation)	3	E7EQB2	E7EQB2; P02788; E7ER44	2	6	0.0632	0	1	1	736.15	4411.86	4411.86	0.47	0.00035	HCD (High Energy Collision Dissociation)	31.7	MS2	25.0715	1.423	54.7777	65381	24059_E2_S1_1.raw	F172	1.74	1	0.05015	0.4189
		FALSE	High	Sequest HT (A2)	Unambiguous	DVTVLQNTDGNNNEAWAK		3	E7EQB2	E7EQB2; P02788; E7ER44	0	2	0.7435	0	1	1	994.968	1988.93	1988.93	-0.61	-0.0006	HCD (High Energy Collision Dissociation)	31.7	MS2	17.8252	56.214	54.8199	65432	24059_E2_S1_1.raw	F172	4.21	1	0.0001007	4.068e-07
		FALSE	Medium	Sequest HT (A2)	Unambiguous	FDEYFSQSCAPGSDPRSNLCALcIGDEQGENKCVPNSNER	C23(Dioxidation)	3	E7EQB2	E7EQB2; P02788; E7ER44	2	5		0.0244	3	3	883.178	4411.86	4411.86	0.57	0.00051	HCD (High Energy Collision Dissociation)	31.7	MS2	0	6.216	54.8292	65443	24059_E2_S1_1.raw	F172	2	1	0.01599	0.2032
		FALSE	High	Sequest HT (A2)	Unambiguous	FDEYFSQScAPGSDPRSNLCALCIGDEQGENKCVPNSNER	C9(Dioxidation)	3	E7EQB2	E7EQB2; P02788; E7ER44	2	4	0.0082	0	1	1	1103.72	4411.86	4411.86	-0.32	-0.00035	HCD (High Energy Collision Dissociation)	31.7	MS2	0	8.234	54.869	65490	24059_E2_S1_1.raw	F172	2.44	1	0.0001007	0.009457
		FALSE	High	Sequest HT (A2)	Unambiguous	FDEYFSQSCAPGSDPRSNLCALCIGDEQGENKcVPNSNER	C33(Dioxidation)	3	E7EQB2	E7EQB2; P02788; E7ER44	2	5	0.0415	0	1	1	883.179	4411.86	4411.86	1.06	0.00093	HCD (High Energy Collision Dissociation)	31.7	MS2	5.71518	44.97	54.9811	65614	24059_E2_S1_1.raw	F172	1.93	1	0.0007142	0.03378
		FALSE	High	Sequest HT (A2)	Unambiguous	FDEYFSQSCAPGSDPRSNLCALCIGDEQGENKcVPNSNER	C33(Dioxidation)	3	E7EQB2	E7EQB2; P02788; E7ER44	2	6	0.1055	0	1	1	736.15	4411.86	4411.86	0.97	0.00072	HCD (High Energy Collision Dissociation)	31.7	MS2	35.0244	5.637	55.0596	65702	24059_E2_S1_1.raw	F172	2.56	1	0.0002789	0.01609
		FALSE	High	Sequest HT (A2)	Unambiguous	FDEYFSQSCAPGSDPRSNLCALCIGDEQGENKcVPNSNER	C33(Dioxidation)	3	E7EQB2	E7EQB2; P02788; E7ER44	2	6	0.0218	0	1	1	736.149	4411.86	4411.86	-0.11	-8e-05	HCD (High Energy Collision Dissociation)	31.7	MS2	33.4334	4.225	55.1201	65771	24059_E2_S1_1.raw	F172	2.29	1	0.0002789	0.01788
		FALSE	High	Sequest HT (A2)	Unambiguous	FDEYFSQSCAPGSDPRSNLCALcIGDEQGENKCVPNSNER	C23(Dioxidation)	3	E7EQB2	E7EQB2; P02788; E7ER44	2	5	0.0273	0	1	1	883.177	4411.86	4411.86	-0.39	-0.00035	HCD (High Energy Collision Dissociation)	31.7	MS2	0	8.079	55.1502	65804	24059_E2_S1_1.raw	F172	2.2	1	0.0007142	0.04036
		FALSE	High	Sequest HT (A2)	Unambiguous	FDEYFSQSCAPGSDPRSNLCALcIGDEQGENKCVPNSNER	C23(Dioxidation)	3	E7EQB2	E7EQB2; P02788; E7ER44	2	4	0.0065	0	1	1	1103.72	4411.85	4411.86	-1.54	-0.0017	HCD (High Energy Collision Dissociation)	31.7	MS2	0	45.301	55.1861	65842	24059_E2_S1_1.raw	F172	3.08	1	0.0002789	0.02333
		FALSE	High	Sequest HT (A2)	Unambiguous	DVTVLQNTDGNNNEAWAK		3	E7EQB2	E7EQB2; P02788; E7ER44	0	2	0.7645	0	1	1	994.971	1988.93	1988.93	1.85	0.00184	HCD (High Energy Collision Dissociation)	31.7	MS2	0	31.541	55.2981	65975	24059_E2_S1_1.raw	F172	4.67	1	0.0001007	1.394e-07
		FALSE	High	Sequest HT (A2)	Unambiguous	FDEYFSQSCAPGSDPRSNLCALCIGDEQGENKcVPNSNER	C33(Dioxidation)	3	E7EQB2	E7EQB2; P02788; E7ER44	2	6	0.0135	0	1	1	736.149	4411.86	4411.86	-0.69	-0.00051	HCD (High Energy Collision Dissociation)	31.7	MS2	34.2603	12.135	55.3628	66047	24059_E2_S1_1.raw	F172	2.22	1	0.001623	0.05696
		FALSE	High	Sequest HT (A2)	Unambiguous	DVTVLQNTDGNNNEAWAK		3	E7EQB2	E7EQB2; P02788; E7ER44	0	3	0.3624	0	1	1	663.648	1988.93	1988.93	-1.23	-0.00081	HCD (High Energy Collision Dissociation)	31.7	MS2	68.5038	29.179	55.3791	66070	24059_E2_S1_1.raw	F172	2.29	1	0.0001007	0.00109
		FALSE	High	Sequest HT (A2)	Unambiguous	DVTVLQNTDGNNNEAWAK		3	E7EQB2	E7EQB2; P02788; E7ER44	0	2	0.7379	0	1	1	994.969	1988.93	1988.93	-0.06	-6e-05	HCD (High Energy Collision Dissociation)	31.7	MS2	31.5299	47.33	55.3897	66080	24059_E2_S1_1.raw	F172	3.93	1	0.0001007	2.42e-06
		FALSE	High	Sequest HT (A2)	Unambiguous	FDEYFSQSCAPGSDPRSNLCALcIGDEQGENKCVPNSNER	C23(Dioxidation)	3	E7EQB2	E7EQB2; P02788; E7ER44	2	5	0.024	0	1	1	883.177	4411.85	4411.86	-1.29	-0.00114	HCD (High Energy Collision Dissociation)	31.7	MS2	0	7.2	55.4796	66181	24059_E2_S1_1.raw	F172	2.5	1	0.0004602	0.02845
		FALSE	High	Sequest HT (A2)	Unambiguous	FDEYFSQSCAPGSDPRSNLCALCIGDEQGENKcVPNSNER	C33(Dioxidation)	3	E7EQB2	E7EQB2; P02788; E7ER44	2	5	0.1203	0	1	1	883.177	4411.86	4411.86	-0.26	-0.00023	HCD (High Energy Collision Dissociation)	31.7	MS2	0	36.118	55.4985	66206	24059_E2_S1_1.raw	F172	2.66	1	0.003661	0.0899
		FALSE	High	Sequest HT (A2)	Unambiguous	FDEYFSQSCAPGSDPRSNLCALcIGDEQGENKCVPNSNER	C23(Dioxidation)	3	E7EQB2	E7EQB2; P02788; E7ER44	2	4	0.0157	0	1	1	1103.72	4411.85	4411.86	-2.31	-0.00255	HCD (High Energy Collision Dissociation)	31.7	MS2	28.4492	47.343	55.5197	66228	24059_E2_S1_1.raw	F172	3.19	1	0.0002789	0.01695
		FALSE	High	Sequest HT (A2)	Unambiguous	FDEYFSQSCAPGSDPRSNLCALcIGDEQGENKCVPNSNER	C23(Dioxidation)	3	E7EQB2	E7EQB2; P02788; E7ER44	2	4	0.0182	0	1	1	1103.72	4411.87	4411.86	1.34	0.00148	HCD (High Energy Collision Dissociation)	31.7	MS2	0	60.176	55.5473	66261	24059_E2_S1_1.raw	F172	3.3	1	0.001142	0.04737
		FALSE	High	Sequest HT (A2)	Unambiguous	FDEYFSQSCAPGSDPRSNLCALcIGDEQGENKCVPNSNER	C23(Dioxidation)	3	E7EQB2	E7EQB2; P02788; E7ER44	2	4	0.0145	0	1	1	1103.72	4411.85	4411.86	-1.21	-0.00133	HCD (High Energy Collision Dissociation)	31.7	MS2	14.8447	54.059	55.6583	66372	24059_E2_S1_1.raw	F172	2.76	1	0.001307	0.04895
		FALSE	High	Sequest HT (A2)	Unambiguous	FDEYFSQSCAPGSDPRSNLCALCIGDEQGENKcVPNSNER	C33(Dioxidation)	3	E7EQB2	E7EQB2; P02788; E7ER44	2	6	0.0532	0	1	1	736.151	4411.87	4411.86	1.72	0.00126	HCD (High Energy Collision Dissociation)	31.7	MS2	55.5275	36.328	55.6785	66392	24059_E2_S1_1.raw	F172	2.82	1	0.001623	0.05827
		FALSE	High	Sequest HT (A2)	Unambiguous	FDEYFSQSCAPGSDPRSNLCALCIGDEQGENKcVPNSNER	C33(Dioxidation)	3	E7EQB2	E7EQB2; P02788; E7ER44	2	5	0.0437	0	1	1	883.178	4411.86	4411.86	-0.19	-0.00016	HCD (High Energy Collision Dissociation)	31.7	MS2	0	5.174	55.8059	66527	24059_E2_S1_1.raw	F172	2.29	1	0.0001007	0.004333
		FALSE	High	Sequest HT (A2)	Unambiguous	FDEYFSQSCAPGSDPRSNLCALcIGDEQGENKCVPNSNER	C23(Dioxidation)	3	E7EQB2	E7EQB2; P02788; E7ER44	2	4	0.0032	0	1	1	1103.73	4411.88	4411.86	4.44	0.00489	HCD (High Energy Collision Dissociation)	31.7	MS2	37.5368	54.049	55.8401	66562	24059_E2_S1_1.raw	F172	3.11	1	0.0001007	0.01244
		FALSE	High	Sequest HT (A2)	Unambiguous	FDEYFSQSCAPGSDPRSNLCALCIGDEQGENKcVPNSNER	C33(Dioxidation)	3	E7EQB2	E7EQB2; P02788; E7ER44	2	6	0.0706	0	1	1	736.15	4411.87	4411.86	1.47	0.00108	HCD (High Energy Collision Dissociation)	31.7	MS2	4.61261	7.712	55.9224	66652	24059_E2_S1_1.raw	F172	1.7	1	0.0006392	0.03104
		FALSE	High	Sequest HT (A2)	Unambiguous	FDEYFSQSCAPGSDPRSNLCALcIGDEQGENKCVPNSNER	C23(Dioxidation)	3	E7EQB2	E7EQB2; P02788; E7ER44	2	6	0.0049	0	1	1	736.149	4411.86	4411.86	0.14	0.0001	HCD (High Energy Collision Dissociation)	31.7	MS2	7.99696	38.293	55.9989	66734	24059_E2_S1_1.raw	F172	2.06	1	0.0002789	0.01961
		FALSE	High	Sequest HT (A2)	Unambiguous	FDEYFSQSCAPGSDPRSNLCALcIGDEQGENKCVPNSNER	C23(Dioxidation)	3	E7EQB2	E7EQB2; P02788; E7ER44	2	5	0.0417	0	1	1	883.179	4411.87	4411.86	1.34	0.00118	HCD (High Energy Collision Dissociation)	31.7	MS2	89.7439	39.161	56.1353	66876	24059_E2_S1_1.raw	F172	2.64	1	0.0007142	0.03619
		FALSE	High	Sequest HT (A2)	Unambiguous	DEYELLcPDNTR	C7(Carbamidomethyl)	3	E7EQB2	E7EQB2; P02788; E7ER44	0	2	0.5935	0	1	1	762.837	1524.67	1524.66	2.16	0.00165	HCD (High Energy Collision Dissociation)	31.7	MS2	44.2074	37.945	56.278	67019	24059_E2_S1_1.raw	F172	2.14	1	0.0001007	0.002723
		FALSE	Medium	Sequest HT (A2)	Unambiguous	FDEYFSQSCAPGSDPRSNLCALCIGDEQGENKcVPNSNER	C33(Dioxidation)	3	E7EQB2	E7EQB2; P02788; E7ER44	2	5	0.0415	0	1	1	883.176	4411.85	4411.86	-2.12	-0.00187	HCD (High Energy Collision Dissociation)	31.7	MS2	50.8234	43.39	56.3879	67132	24059_E2_S1_1.raw	F172	2.17	1	0.01567	0.2
		FALSE	High	Sequest HT (A2)	Unambiguous	FDEYFSQSCAPGSDPRSNLCALCIGDEQGENKcVPNSNER	C33(Dioxidation)	3	E7EQB2	E7EQB2; P02788; E7ER44	2	5	0.0511	0	1	1	883.177	4411.86	4411.86	-0.88	-0.00077	HCD (High Energy Collision Dissociation)	31.7	MS2	59.2805	37.245	56.4533	67195	24059_E2_S1_1.raw	F172	2.35	1	0.003514	0.08847
		FALSE	High	Sequest HT (A2)	Unambiguous	FDEYFSQScAPGSDPRSNLCALCIGDEQGENKCVPNSNER	C9(Dioxidation)	3	E7EQB2	E7EQB2; P02788; E7ER44	2	6		0.0202	2	2	736.15	4411.86	4411.86	1.14	0.00084	HCD (High Energy Collision Dissociation)	31.7	MS2	84.5944	33.123	56.5056	67248	24059_E2_S1_1.raw	F172	2.43	1	0.003741	0.09163
		FALSE	High	Sequest HT (A2)	Unambiguous	YLGPQYVAGITNLKK		3	E7EQB2	E7EQB2; P02788; E7ER44	1	3	0.6635	0	1	1	555.652	1664.94	1664.94	2.4	0.00133	HCD (High Energy Collision Dissociation)	31.7	MS2	90.8081	12.638	56.8921	67652	24059_E2_S1_1.raw	F172	3.12	1	0.0001007	0.0003518
		FALSE	High	Sequest HT (A2)	Unambiguous	YLGPQYVAGITNLKK		3	E7EQB2	E7EQB2; P02788; E7ER44	1	3	0.6247	0	1	1	555.652	1664.94	1664.94	2.62	0.00145	HCD (High Energy Collision Dissociation)	31.7	MS2	61.4093	14.047	56.9667	67735	24059_E2_S1_1.raw	F172	3.97	1	0.0001007	0.000147
		FALSE	High	Sequest HT (A2)	Unambiguous	FDEYFSQSCAPGSDPRSNLCALCIGDEQGENKcVPNSNER	C33(Dioxidation)	3	E7EQB2	E7EQB2; P02788; E7ER44	2	5	0.1154	0	1	1	883.177	4411.86	4411.86	-0.6	-0.00053	HCD (High Energy Collision Dissociation)	31.7	MS2	47.5755	33.813	57.0127	67788	24059_E2_S1_1.raw	F172	2.34	1	0.0002789	0.02247
		FALSE	Low	Sequest HT (A2)	Unambiguous	FDEYFSQSCAPGSDPRSNLCALCIGDEQGENKcVPNSNER	C33(Dioxidation)	3	E7EQB2	E7EQB2; P02788; E7ER44	2	6	0.025	0	1	1	736.149	4411.86	4411.86	-0.44	-0.00032	HCD (High Energy Collision Dissociation)	31.7	MS2	25.4371	32.656	57.1213	67909	24059_E2_S1_1.raw	F172	2.4	1	0.05002	0.4175
		FALSE	High	Sequest HT (A2)	Unambiguous	YLGPQYVAGITNLKK		3	E7EQB2	E7EQB2; P02788; E7ER44	1	2	0.6409	0	1	1	832.971	1664.93	1664.94	-1.37	-0.00114	HCD (High Energy Collision Dissociation)	31.7	MS2	0	35.937	57.1777	67973	24059_E2_S1_1.raw	F172	3.23	1	0.0001007	4.062e-05
		FALSE	High	Sequest HT (A2)	Unambiguous	YLGPQYVAGITNLKK		3	E7EQB2	E7EQB2; P02788; E7ER44	1	3	0.7333	0	1	1	555.65	1664.94	1664.94	-0.13	-7e-05	HCD (High Energy Collision Dissociation)	31.7	MS2	0	1.012	57.1979	67994	24059_E2_S1_1.raw	F172	3	1	0.0001007	3.532e-05
		FALSE	High	Sequest HT (A2)	Unambiguous	YLGPQYVAGITNLKK		3	E7EQB2	E7EQB2; P02788; E7ER44	1	3	0.8029	0	1	1	555.651	1664.94	1664.94	0.31	0.00017	HCD (High Energy Collision Dissociation)	31.7	MS2	6.55968	0.48	57.3694	68189	24059_E2_S1_1.raw	F172	3.4	1	0.0001007	2.675e-05
		FALSE	High	Sequest HT (A2)	Unambiguous	YLGPQYVAGITNLKK		3	E7EQB2	E7EQB2; P02788; E7ER44	1	3	0.5824	0	1	1	555.651	1664.94	1664.94	0.42	0.00023	HCD (High Energy Collision Dissociation)	31.7	MS2	20.5125	4.771	57.5122	68342	24059_E2_S1_1.raw	F172	2.61	1	0.0007142	0.03728
		FALSE	High	Sequest HT (A2)	Unambiguous	YLGPQYVAGITNLKK		3	E7EQB2	E7EQB2; P02788; E7ER44	1	3	0.7446	0	1	1	555.651	1664.94	1664.94	0.64	0.00036	HCD (High Energy Collision Dissociation)	31.7	MS2	6.58195	0.704	57.5198	68348	24059_E2_S1_1.raw	F172	3.68	1	0.0001007	6.639e-06
		FALSE	High	Sequest HT (A2)	Unambiguous	YLGPQYVAGITNLKK		3	E7EQB2	E7EQB2; P02788; E7ER44	1	2	0.6657	0	1	1	832.974	1664.94	1664.94	1.64	0.00136	HCD (High Energy Collision Dissociation)	31.7	MS2	34.9753	41.589	57.5214	68350	24059_E2_S1_1.raw	F172	3.62	1	0.0001007	5.493e-06
		FALSE	High	Sequest HT (A2)	Unambiguous	GEADAMSLDGGYVYTAGK		3	E7EQB2	E7EQB2; P02788; E7ER44	0	2	0.7214	0	1	1	902.9	1804.79	1804.81	-7.15	-0.00646	HCD (High Energy Collision Dissociation)	31.7	MS2	20.953	41.87	58.2233	69077	24059_E2_S1_1.raw	F172	4.99	1	0.0001007	1.418e-07
		FALSE	Low	Sequest HT (A2)	Unambiguous	FDEYFSQScAPGSDPRSNLCALCIGDEQGENKCVPNSNER	C9(Dioxidation)	3	E7EQB2	E7EQB2; P02788; E7ER44	2	6	0.0101	0	1	1	736.153	4411.88	4411.86	5.21	0.00383	HCD (High Energy Collision Dissociation)	31.7	MS2	0	23.454	58.2458	69096	24059_E2_S1_1.raw	F172	1.99	1	0.2944	0.8804
		FALSE	High	Sequest HT (A2)	Unambiguous	GEADAMSLDGGYVYTAGK		3	E7EQB2	E7EQB2; P02788; E7ER44	0	2	0.6193	0	1	1	902.907	1804.81	1804.81	0.96	0.00087	HCD (High Energy Collision Dissociation)	31.7	MS2	16.0236	60.102	58.4576	69314	24059_E2_S1_1.raw	F172	3.73	1	0.0001007	6.824e-06
		FALSE	High	Sequest HT (A2)	Unambiguous	GEADAmSLDGGYVYTAGK	M6(Oxidation)	3	E7EQB2	E7EQB2; P02788; E7ER44	0	2	0.4901	0	1	1	910.905	1820.8	1820.8	1.6	0.00146	HCD (High Energy Collision Dissociation)	31.7	MS2	44.3091	44.755	58.5649	69423	24059_E2_S1_1.raw	F172	3.04	1	0.0001007	6.855e-05
		FALSE	Low	Sequest HT (A2)	Unambiguous	ESTVFEDLSDEAER		3	E7EQB2	E7EQB2; P02788; E7ER44	0	2	0.2577	0	1	1	813.866	1626.73	1626.71	7.42	0.00604	HCD (High Energy Collision Dissociation)	31.7	MS2	86.4933	40.08	58.5733	69432	24059_E2_S1_1.raw	F172	1.94	1	0.09741	0.5841
		FALSE	High	Sequest HT (A2)	Unambiguous	GEADAMSLDGGYVYTAGK		3	E7EQB2	E7EQB2; P02788; E7ER44	0	2	0.7717	0	1	1	902.907	1804.81	1804.81	0.83	0.00075	HCD (High Energy Collision Dissociation)	31.7	MS2	0	0.633	58.9359	69795	24059_E2_S1_1.raw	F172	4.73	1	0.0001007	5.363e-09
		FALSE	High	Sequest HT (A2)	Unambiguous	GEADAMSLDGGYVYTAGK		3	E7EQB2	E7EQB2; P02788; E7ER44	0	3	0.8156	0	1	1	602.273	1804.81	1804.81	-0.23	-0.00014	HCD (High Energy Collision Dissociation)	31.7	MS2	0	1.108	58.9781	69842	24059_E2_S1_1.raw	F172	4.5	1	0.0001007	1.168e-06
		FALSE	High	Sequest HT (A2)	Unambiguous	GEADAMSLDGGYVYTAGK		3	E7EQB2	E7EQB2; P02788; E7ER44	0	1	0.7857	0	1	1	1804.8	1804.8	1804.81	-3.32	-0.006	HCD (High Energy Collision Dissociation)	31.7	MS2	0	75	59.0404	69913	24059_E2_S1_1.raw	F172	6.16	1	0.0001007	1.747e-12
		FALSE	High	Sequest HT (A2)	Unambiguous	FFSASCVPGADK		3	E7EQB2	E7EQB2; P02788; E7ER44	0	2	0.6525	0	1	1	614.786	1228.57	1228.57	-1.18	-0.00073	HCD (High Energy Collision Dissociation)	31.7	MS2	56.6595	37.346	59.119	70000	24059_E2_S1_1.raw	F172	2.59	1	0.0001007	0.0001371
		FALSE	High	Sequest HT (A2)	Unambiguous	GEADAMSLDGGYVYTAGK		3	E7EQB2	E7EQB2; P02788; E7ER44	0	2	0.6595	0	1	1	902.907	1804.81	1804.81	0.35	0.00032	HCD (High Energy Collision Dissociation)	31.7	MS2	0	46.629	59.1245	70005	24059_E2_S1_1.raw	F172	4.2	1	0.0001007	2.09e-06
		FALSE	High	Sequest HT (A2)	Unambiguous	EDAIwNLLR	W5(Oxidation)	3	E7EQB2	E7EQB2; P02788; E7ER44	0	2	0.5636	0	1	1	573.302	1145.6	1145.59	1.66	0.00095	HCD (High Energy Collision Dissociation)	31.7	MS2	16.9811	8.462	59.182	70066	24059_E2_S1_1.raw	F172	2.75	1	0.0001007	0.003709
		FALSE	High	Sequest HT (A2)	Unambiguous	GEADAMSLDGGYVYTAGK		3	E7EQB2	E7EQB2; P02788; E7ER44	0	2	0.7888	0	1	1	902.907	1804.81	1804.81	0.15	0.00014	HCD (High Energy Collision Dissociation)	31.7	MS2	0	0.243	59.2593	70142	24059_E2_S1_1.raw	F172	4.45	1	0.0001007	3.585e-08
		FALSE	High	Sequest HT (A2)	Unambiguous	EDAIwNLLR	W5(Oxidation)	3	E7EQB2	E7EQB2; P02788; E7ER44	0	2	0.551	0	1	1	573.302	1145.6	1145.59	1.77	0.00101	HCD (High Energy Collision Dissociation)	31.7	MS2	12.6024	6.099	59.2897	70178	24059_E2_S1_1.raw	F172	1.96	1	0.0001007	0.002284
		FALSE	High	Sequest HT (A2)	Unambiguous	GEADAMSLDGGYVYTAGK		3	E7EQB2	E7EQB2; P02788; E7ER44	0	3	0.7863	0	1	1	602.274	1804.81	1804.81	0.18	0.00011	HCD (High Energy Collision Dissociation)	31.7	MS2	9.71345	0.926	59.2932	70181	24059_E2_S1_1.raw	F172	3.51	1	0.0001007	2.649e-06
		FALSE	High	Sequest HT (A2)	Unambiguous	GEADAMSLDGGYVYTAGK		3	E7EQB2	E7EQB2; P02788; E7ER44	0	2	0.7697	0	1	1	902.907	1804.81	1804.81	0.02	1e-05	HCD (High Energy Collision Dissociation)	31.7	MS2	0	1.177	59.5807	70491	24059_E2_S1_1.raw	F172	5.21	1	0.0001007	3.003e-10
		FALSE	High	Sequest HT (A2)	Unambiguous	GEADAMSLDGGYVYTAGK		3	E7EQB2	E7EQB2; P02788; E7ER44	0	3	0.7002	0	1	1	602.272	1804.8	1804.81	-2.76	-0.00166	HCD (High Energy Collision Dissociation)	31.7	MS2	35.287	37.325	59.617	70532	24059_E2_S1_1.raw	F172	4.67	1	0.0001007	8.891e-05
		FALSE	Low	Sequest HT (A2)	Unambiguous	DSAIGFSR		3	E7EQB2	E7EQB2; P02788; E7ER44	0	2	0.0769	0	1	1	426.712	852.417	852.421	-4.58	-0.00195	HCD (High Energy Collision Dissociation)	31.7	MS2	28.5436	75	59.6504	70567	24059_E2_S1_1.raw	F172	0.78	1	0.8163	0.9705
		FALSE	High	Sequest HT (A2)	Unambiguous	GEADAMSLDGGYVYTAGK		3	E7EQB2	E7EQB2; P02788; E7ER44	0	2	0.7045	0	1	1	902.906	1804.8	1804.81	-0.73	-0.00066	HCD (High Energy Collision Dissociation)	31.7	MS2	0	61.698	59.887	70804	24059_E2_S1_1.raw	F172	3.79	1	0.0001007	3.54e-06
		FALSE	High	Sequest HT (A2)	Unambiguous	GEADAMSLDGGYVYTAGK		3	E7EQB2	E7EQB2; P02788; E7ER44	0	2	0.7879	0	1	1	902.906	1804.81	1804.81	-0.25	-0.00023	HCD (High Energy Collision Dissociation)	31.7	MS2	0	1.911	59.8898	70806	24059_E2_S1_1.raw	F172	5.28	1	0.0001007	4.274e-10
		FALSE	High	Sequest HT (A2)	Unambiguous	GEADAMSLDGGYVYTAGK		3	E7EQB2	E7EQB2; P02788; E7ER44	0	3	0.7015	0	1	1	602.274	1804.81	1804.81	1.7	0.00102	HCD (High Energy Collision Dissociation)	31.7	MS2	22.1617	38.612	59.9229	70840	24059_E2_S1_1.raw	F172	4.79	1	0.0001007	0.0001047
		FALSE	High	Sequest HT (A2)	Unambiguous	GEADAMSLDGGYVYTAGK		3	E7EQB2	E7EQB2; P02788; E7ER44	0	2	0.7657	0	1	1	902.907	1804.81	1804.81	0.08	8e-05	HCD (High Energy Collision Dissociation)	31.7	MS2	1.27388	1.592	60.1523	71070	24059_E2_S1_1.raw	F172	4.61	1	0.0001007	5.01e-08
		FALSE	High	Sequest HT (A2)	Unambiguous	GEADAMSLDGGYVYTAGK		3	E7EQB2	E7EQB2; P02788; E7ER44	0	2	0.7742	0	1	1	902.908	1804.81	1804.81	1.44	0.0013	HCD (High Energy Collision Dissociation)	31.7	MS2	0	2.557	60.1966	71112	24059_E2_S1_1.raw	F172	4.96	1	0.0001007	3.278e-09
		FALSE	High	Sequest HT (A2)	Unambiguous	GEADAMSLDGGYVYTAGK		3	E7EQB2	E7EQB2; P02788; E7ER44	0	2	0.6026	0	1	1	902.906	1804.81	1804.81	-0.25	-0.00023	HCD (High Energy Collision Dissociation)	31.7	MS2	0	41.433	60.2172	71131	24059_E2_S1_1.raw	F172	3.9	1	0.0001007	2.896e-06
		FALSE	High	Sequest HT (A2)	Unambiguous	GEADAMSLDGGYVYTAGK		3	E7EQB2	E7EQB2; P02788; E7ER44	0	3	0.6822	0	1	1	602.275	1804.81	1804.81	3.22	0.00194	HCD (High Energy Collision Dissociation)	31.7	MS2	56.5447	43.536	60.232	71148	24059_E2_S1_1.raw	F172	3.87	1	0.0001007	1.791e-05
		FALSE	High	Sequest HT (A2)	Unambiguous	GEADAMSLDGGYVYTAGK		3	E7EQB2	E7EQB2; P02788; E7ER44	0	2	0.7532	0	1	1	902.907	1804.81	1804.81	0.9	0.00081	HCD (High Energy Collision Dissociation)	31.7	MS2	0	3.488	60.5131	71429	24059_E2_S1_1.raw	F172	4.7	1	0.0001007	2.648e-08
		FALSE	High	Sequest HT (A2)	Unambiguous	GEADAMSLDGGYVYTAGK		3	E7EQB2	E7EQB2; P02788; E7ER44	0	3	0.6215	0	1	1	602.273	1804.8	1804.81	-0.63	-0.00038	HCD (High Energy Collision Dissociation)	31.7	MS2	57.9507	14.826	60.5579	71477	24059_E2_S1_1.raw	F172	3.25	1	0.0001007	9.238e-06
		FALSE	High	Sequest HT (A2)	Unambiguous	GEADAMSLDGGYVYTAGK		3	E7EQB2	E7EQB2; P02788; E7ER44	0	2	0.7891	0	1	1	902.907	1804.81	1804.81	0.9	0.00081	HCD (High Energy Collision Dissociation)	31.7	MS2	5.70442	3.951	60.6305	71557	24059_E2_S1_1.raw	F172	4.6	1	0.0001007	1.838e-09
		FALSE	High	Sequest HT (A2)	Unambiguous	GEADAMSLDGGYVYTAGK		3	E7EQB2	E7EQB2; P02788; E7ER44	0	2	0.7725	0	1	1	902.907	1804.81	1804.81	0.56	0.0005	HCD (High Energy Collision Dissociation)	31.7	MS2	0	6.147	60.8245	71759	24059_E2_S1_1.raw	F172	5.01	1	0.0001007	3.197e-08
		FALSE	High	Sequest HT (A2)	Unambiguous	GEADAMSLDGGYVYTAGK		3	E7EQB2	E7EQB2; P02788; E7ER44	0	3	0.5827	0	1	1	602.272	1804.8	1804.81	-2.36	-0.00142	HCD (High Energy Collision Dissociation)	31.7	MS2	43.2321	45.153	60.9208	71858	24059_E2_S1_1.raw	F172	3.81	1	0.0001007	0.0001667
		FALSE	High	Sequest HT (A2)	Unambiguous	GEADAMSLDGGYVYTAGK		3	E7EQB2	E7EQB2; P02788; E7ER44	0	2	0.7642	0	1	1	902.908	1804.81	1804.81	1.57	0.00142	HCD (High Energy Collision Dissociation)	31.7	MS2	0	9.005	61.1552	72095	24059_E2_S1_1.raw	F172	4.92	1	0.0001007	1.175e-09
		FALSE	High	Sequest HT (A2)	Unambiguous	GEADAMSLDGGYVYTAGK		3	E7EQB2	E7EQB2; P02788; E7ER44	0	2	0.4518	0	1	1	902.907	1804.81	1804.81	0.56	0.0005	HCD (High Energy Collision Dissociation)	31.7	MS2	55.0917	67.501	61.3187	72256	24059_E2_S1_1.raw	F172	2.28	1	0.0001007	0.007193
		FALSE	High	Sequest HT (A2)	Unambiguous	GEADAMSLDGGYVYTAGK		3	E7EQB2	E7EQB2; P02788; E7ER44	0	2	0.7826	0	1	1	902.907	1804.81	1804.81	0.56	0.0005	HCD (High Energy Collision Dissociation)	31.7	MS2	0	3.773	61.4957	72434	24059_E2_S1_1.raw	F172	4.37	1	0.0001007	2.877e-08
		FALSE	Low	Sequest HT (A2)	Unambiguous	FDEYFSQScAPGSDPRSNLcALcIGDEQGENKcVPNSNER	C9(Carbamidomethyl); C20(Carbamidomethyl); C23(Dioxidation); C33(Dioxidation)	3	E7EQB2	E7EQB2; P02788; E7ER44	2	4	0.1203	0	1	1	1140.24	4557.92	4557.89	6.43	0.00733	HCD (High Energy Collision Dissociation)	31.7	MS2	69.1449	58.659	61.6654	72604	24059_E2_S1_1.raw	F172	2.41	1	0.1187	0.637
		FALSE	High	Sequest HT (A2)	Unambiguous	GEADAMSLDGGYVYTAGK		3	E7EQB2	E7EQB2; P02788; E7ER44	0	2	0.7404	0	1	1	902.908	1804.81	1804.81	1.23	0.00111	HCD (High Energy Collision Dissociation)	31.7	MS2	0	10.805	61.8183	72757	24059_E2_S1_1.raw	F172	4.7	1	0.0001007	6.872e-09
		FALSE	High	Sequest HT (A2)	Unambiguous	GEADAMSLDGGYVYTAGK		3	E7EQB2	E7EQB2; P02788; E7ER44	0	2	0.7065	0	1	1	902.909	1804.81	1804.81	2.92	0.00264	HCD (High Energy Collision Dissociation)	31.7	MS2	17.5595	19.322	61.8438	72782	24059_E2_S1_1.raw	F172	4.43	1	0.0001007	2.343e-07
		FALSE	High	Sequest HT (A2)	Unambiguous	GEADAMSLDGGYVYTAGK		3	E7EQB2	E7EQB2; P02788; E7ER44	0	3	0.3843	0	1	1	602.277	1804.82	1804.81	6.37	0.00383	HCD (High Energy Collision Dissociation)	31.7	MS2	42.9824	11.153	61.9717	72914	24059_E2_S1_1.raw	F172	2.29	1	0.0007142	0.0337
		FALSE	High	Sequest HT (A2)	Unambiguous	cGLVPVLAENYK	C1(Carbamidomethyl)	3	E7EQB2	E7EQB2; P02788; E7ER44	0	2	0.7423	0	1	1	681.859	1362.71	1362.71	1.39	0.00095	HCD (High Energy Collision Dissociation)	31.7	MS2	37.3338	35.197	62.0547	72999	24059_E2_S1_1.raw	F172	3.26	1	0.0001007	0.001053
		FALSE	High	Sequest HT (A2)	Unambiguous	GEADAMSLDGGYVYTAGK		3	E7EQB2	E7EQB2; P02788; E7ER44	0	2	0.75	0	1	1	902.906	1804.8	1804.81	-1	-0.0009	HCD (High Energy Collision Dissociation)	31.7	MS2	6.5483	8.649	62.1066	73053	24059_E2_S1_1.raw	F172	4.76	1	0.0001007	6.941e-09
		FALSE	High	Sequest HT (A2)	Unambiguous	GEADAMSLDGGYVYTAGK		3	E7EQB2	E7EQB2; P02788; E7ER44	0	2	0.7678	0	1	1	902.907	1804.81	1804.81	0.62	0.00056	HCD (High Energy Collision Dissociation)	31.7	MS2	10.9975	10.038	62.1539	73102	24059_E2_S1_1.raw	F172	4.78	1	0.0001007	4.396e-08
		FALSE	High	Sequest HT (A2)	Unambiguous	NLLFNDNTEcLAR	C10(Carbamidomethyl)	3	E7EQB2	E7EQB2; P02788; E7ER44	0	2	0.6085	0	1	1	790.382	1579.76	1579.75	2.03	0.0016	HCD (High Energy Collision Dissociation)	31.7	MS2	0	37.93	62.3439	73296	24059_E2_S1_1.raw	F172	3.55	1	0.0001007	5.341e-05
		FALSE	High	Sequest HT (A2)	Unambiguous	GEADAMSLDGGYVYTAGK		3	E7EQB2	E7EQB2; P02788; E7ER44	0	2	0.7118	0	1	1	902.907	1804.81	1804.81	0.76	0.00069	HCD (High Energy Collision Dissociation)	31.7	MS2	18.8991	34.475	62.4859	73450	24059_E2_S1_1.raw	F172	5.1	1	0.0001007	1.102e-08
		FALSE	High	Sequest HT (A2)	Unambiguous	NLLFNDNTEcLAR	C10(Carbamidomethyl)	3	E7EQB2	E7EQB2; P02788; E7ER44	0	2	0.2754	0	1	1	790.38	1579.75	1579.75	0.09	7e-05	HCD (High Energy Collision Dissociation)	31.7	MS2	20.731	32.78	62.5415	73509	24059_E2_S1_1.raw	F172	2.07	1	0.0001007	0.009434
		FALSE	High	Sequest HT (A2)	Unambiguous	GEADAMSLDGGYVYTAGK		3	E7EQB2	E7EQB2; P02788; E7ER44	0	2	0.7477	0	1	1	902.906	1804.81	1804.81	-0.25	-0.00023	HCD (High Energy Collision Dissociation)	31.7	MS2	0	36.648	62.6651	73644	24059_E2_S1_1.raw	F172	5.55	1	0.0001007	7.392e-10
		FALSE	High	Sequest HT (A2)	Unambiguous	GEADAMSLDGGYVYTAGK		3	E7EQB2	E7EQB2; P02788; E7ER44	0	2	0.7094	0	1	1	902.906	1804.8	1804.81	-1.07	-0.00096	HCD (High Energy Collision Dissociation)	31.7	MS2	0	31.355	63.0001	74007	24059_E2_S1_1.raw	F172	3.82	1	0.0001007	4.932e-05
		FALSE	High	Sequest HT (A2)	Unambiguous	GEADAMSLDGGYVYTAGK		3	E7EQB2	E7EQB2; P02788; E7ER44	0	2	0.7339	0	1	1	902.905	1804.8	1804.81	-2.15	-0.00194	HCD (High Energy Collision Dissociation)	31.7	MS2	0	34.259	63.3468	74381	24059_E2_S1_1.raw	F172	4.36	1	0.0001007	6.466e-05
		FALSE	High	Sequest HT (A2)	Unambiguous	GEADAMSLDGGYVYTAGK		3	E7EQB2	E7EQB2; P02788; E7ER44	0	2	0.7143	0	1	1	902.904	1804.8	1804.81	-2.42	-0.00218	HCD (High Energy Collision Dissociation)	31.7	MS2	0	32.502	63.3635	74400	24059_E2_S1_1.raw	F172	5.04	1	0.0001007	2.002e-08
		FALSE	High	Sequest HT (A2)	Unambiguous	GGSFQLNELQGLK		4	E7EQB2; C9JCF5	E7EQB2; P02788; C9JCF5; E7ER44	0	2	0.7015	0	1	1	695.87	1390.73	1390.73	0.41	0.00029	HCD (High Energy Collision Dissociation)	31.7	MS2	0	0.262	63.4425	74481	24059_E2_S1_1.raw	F172	3.35	2	0.0001007	5.194e-05
		FALSE	High	Sequest HT (A2)	Unambiguous	GGSFQLNELQGLK		4	E7EQB2; C9JCF5	E7EQB2; P02788; C9JCF5; E7ER44	0	3	0.6085	0	1	1	464.249	1390.73	1390.73	-0.19	-9e-05	HCD (High Energy Collision Dissociation)	31.7	MS2	81.7394	10.187	63.5051	74554	24059_E2_S1_1.raw	F172	2.58	2	0.0001007	0.003245
		FALSE	High	Sequest HT (A2)	Unambiguous	GGSFQLNELQGLK		4	E7EQB2; C9JCF5	E7EQB2; P02788; C9JCF5; E7ER44	0	1	0.6164	0	1	1	1390.73	1390.73	1390.73	-2.25	-0.00313	HCD (High Energy Collision Dissociation)	31.7	MS2	30.7128	7.516	63.531	74580	24059_E2_S1_1.raw	F172	5.11	2	0.0001007	8.922e-06
		FALSE	High	Sequest HT (A2)	Unambiguous	GEADAMSLDGGYVYTAGK		3	E7EQB2	E7EQB2; P02788; E7ER44	0	2	0.6849	0	1	1	902.906	1804.8	1804.81	-0.8	-0.00072	HCD (High Energy Collision Dissociation)	31.7	MS2	52.8017	41.544	63.6876	74742	24059_E2_S1_1.raw	F172	4.57	1	0.0001007	1.511e-08
		FALSE	Medium	Sequest HT (A2)	Unambiguous	GGSFQLNELQGLK		4	E7EQB2; C9JCF5	E7EQB2; P02788; C9JCF5; E7ER44	0	3	0.0238	0	1	1	464.248	1390.73	1390.73	-1.11	-0.00051	HCD (High Energy Collision Dissociation)	31.7	MS2	0	3.451	63.7514	74805	24059_E2_S1_1.raw	F172	1.26	2	0.03322	0.3319
		FALSE	High	Sequest HT (A2)	Unambiguous	GGSFQLNELQGLK		4	E7EQB2; C9JCF5	E7EQB2; P02788; C9JCF5; E7ER44	0	2	0.7211	0	1	1	695.87	1390.73	1390.73	-0.11	-8e-05	HCD (High Energy Collision Dissociation)	31.7	MS2	0	0.119	63.7652	74821	24059_E2_S1_1.raw	F172	3.55	2	0.0001007	2.852e-05
		FALSE	High	Sequest HT (A2)	Unambiguous	GGSFQLNELQGLK		4	E7EQB2; C9JCF5	E7EQB2; P02788; C9JCF5; E7ER44	0	2	0.4222	0	1	1	695.87	1390.73	1390.73	0.33	0.00023	HCD (High Energy Collision Dissociation)	31.7	MS2	19.0713	32.821	63.7886	74849	24059_E2_S1_1.raw	F172	2.7	2	0.0001007	0.001827
		FALSE	High	Sequest HT (A2)	Unambiguous	GEADAMSLDGGYVYTAGK		3	E7EQB2	E7EQB2; P02788; E7ER44	0	2	0.6458	0	1	1	902.909	1804.81	1804.81	2.86	0.00258	HCD (High Energy Collision Dissociation)	31.7	MS2	0	56.496	63.8292	74893	24059_E2_S1_1.raw	F172	3.84	1	0.0001007	1.046e-05
		FALSE	High	Sequest HT (A2)	Unambiguous	GEADAMSLDGGYVYTAGK		3	E7EQB2	E7EQB2; P02788; E7ER44	0	2	0.7273	0	1	1	902.907	1804.81	1804.81	0.96	0.00087	HCD (High Energy Collision Dissociation)	31.7	MS2	31.0647	36.419	63.8673	74930	24059_E2_S1_1.raw	F172	4.62	1	0.0001007	6.726e-08
		FALSE	High	Sequest HT (A2)	Unambiguous	GGSFQLNELQGLK		4	E7EQB2; C9JCF5	E7EQB2; P02788; C9JCF5; E7ER44	0	1	0.5393	0	1	1	1390.73	1390.73	1390.73	0.38	0.00053	HCD (High Energy Collision Dissociation)	31.7	MS2	0	75	63.872	74935	24059_E2_S1_1.raw	F172	4.45	2	0.0001007	3.25e-05
		FALSE	High	Sequest HT (A2)	Unambiguous	GGSFQLNELQGLK		4	E7EQB2; C9JCF5	E7EQB2; P02788; C9JCF5; E7ER44	0	2	0.4832	0	1	1	695.87	1390.73	1390.73	-0.03	-2e-05	HCD (High Energy Collision Dissociation)	31.7	MS2	8.70886	6.796	64.0156	75081	24059_E2_S1_1.raw	F172	2.38	2	0.004748	0.09965
		FALSE	High	Sequest HT (A2)	Unambiguous	GGSFQLNELQGLK		4	E7EQB2; C9JCF5	E7EQB2; P02788; C9JCF5; E7ER44	0	3	0.5666	0	1	1	464.247	1390.73	1390.73	-3.74	-0.00174	HCD (High Energy Collision Dissociation)	31.7	MS2	26.8229	75	64.0184	75083	24059_E2_S1_1.raw	F172	3.23	2	0.0006392	0.03229
		FALSE	High	Sequest HT (A2)	Unambiguous	GGSFQLNELQGLK		4	E7EQB2; C9JCF5	E7EQB2; P02788; C9JCF5; E7ER44	0	2	0.6393	0	1	1	695.87	1390.73	1390.73	0.68	0.00047	HCD (High Energy Collision Dissociation)	31.7	MS2	0	0.394	64.0847	75144	24059_E2_S1_1.raw	F172	2.8	2	0.0001007	0.0001029
		FALSE	High	Sequest HT (A2)	Unambiguous	GGSFQLNELQGLK		4	E7EQB2; C9JCF5	E7EQB2; P02788; C9JCF5; E7ER44	0	2	0.5114	0	1	1	695.87	1390.73	1390.73	0.15	0.0001	HCD (High Energy Collision Dissociation)	31.7	MS2	21.3633	13.49	64.1093	75170	24059_E2_S1_1.raw	F172	3.07	2	0.0001007	0.0001984
		FALSE	High	Sequest HT (A2)	Unambiguous	GGSFQLNELQGLK		4	E7EQB2; C9JCF5	E7EQB2; P02788; C9JCF5; E7ER44	0	2	0.5547	0	1	1	695.872	1390.74	1390.73	3.31	0.0023	HCD (High Energy Collision Dissociation)	31.7	MS2	59.9983	41.026	64.4113	75469	24059_E2_S1_1.raw	F172	2.47	2	0.0001007	0.001957
		FALSE	High	Sequest HT (A2)	Unambiguous	GEADAMSLDGGYVYTAGK		3	E7EQB2	E7EQB2; P02788; E7ER44	0	2	0.7051	0	1	1	902.908	1804.81	1804.81	1.23	0.00111	HCD (High Energy Collision Dissociation)	31.7	MS2	14.2992	38.479	64.4532	75512	24059_E2_S1_1.raw	F172	4.95	1	0.0001007	1.578e-07
		FALSE	High	Sequest HT (A2)	Unambiguous	GEADAMSLDGGYVYTAGK		3	E7EQB2	E7EQB2; P02788; E7ER44	0	2	0.7017	0	1	1	902.905	1804.8	1804.81	-1.27	-0.00115	HCD (High Energy Collision Dissociation)	31.7	MS2	0	34.792	64.7942	75860	24059_E2_S1_1.raw	F172	4.19	1	0.0001007	3.615e-07
		FALSE	High	Sequest HT (A2)	Unambiguous	CLAENAGDVAFVK		3	E7EQB2	E7EQB2; P02788; E7ER44	0	2	0.4404	0	1	1	668.831	1336.66	1336.66	-0.84	-0.00056	HCD (High Energy Collision Dissociation)	31.7	MS2	0	39.327	64.8448	75913	24059_E2_S1_1.raw	F172	3.86	1	0.0001007	3.246e-06
		FALSE	High	Sequest HT (A2)	Unambiguous	GGSFQLNELQGLK		4	E7EQB2; C9JCF5	E7EQB2; P02788; C9JCF5; E7ER44	0	2	0.6564	0	1	1	695.87	1390.73	1390.73	-0.03	-2e-05	HCD (High Energy Collision Dissociation)	31.7	MS2	66.3752	35.809	65.0353	76118	24059_E2_S1_1.raw	F172	2.59	2	0.0001007	0.001196
		FALSE	High	Sequest HT (A2)	Unambiguous	GEADAMSLDGGYVYTAGK		3	E7EQB2	E7EQB2; P02788; E7ER44	0	2	0.7439	0	1	1	902.907	1804.81	1804.81	0.62	0.00056	HCD (High Energy Collision Dissociation)	31.7	MS2	0	36.061	65.1113	76197	24059_E2_S1_1.raw	F172	4.92	1	0.0001007	2.318e-08
		FALSE	High	Sequest HT (A2)	Unambiguous	GEADAMSLDGGYVYTAGK		3	E7EQB2	E7EQB2; P02788; E7ER44	0	2	0.7177	0	1	1	902.907	1804.81	1804.81	0.9	0.00081	HCD (High Energy Collision Dissociation)	31.7	MS2	0	42.793	65.4536	76552	24059_E2_S1_1.raw	F172	4.64	1	0.0001007	2.984e-08
		FALSE	High	Sequest HT (A2)	Unambiguous	GEADAMSLDGGYVYTAGK		3	E7EQB2	E7EQB2; P02788; E7ER44	0	2	0.7099	0	1	1	902.906	1804.81	1804.81	-0.25	-0.00023	HCD (High Energy Collision Dissociation)	31.7	MS2	0	37.05	65.7817	76903	24059_E2_S1_1.raw	F172	4.55	1	0.0001007	4.684e-08
		FALSE	High	Sequest HT (A2)	Unambiguous	ESTVFEDLSDEAER		3	E7EQB2	E7EQB2; P02788; E7ER44	0	2	0.7316	0	1	1	813.862	1626.72	1626.71	1.87	0.00152	HCD (High Energy Collision Dissociation)	31.7	MS2	0	0.452	66.0033	77127	24059_E2_S1_1.raw	F172	3.54	1	0.0001007	2.499e-07
		FALSE	High	Sequest HT (A2)	Unambiguous	ESTVFEDLSDEAER		3	E7EQB2	E7EQB2; P02788; E7ER44	0	3	0.4027	0	1	1	542.91	1626.71	1626.71	1.15	0.00062	HCD (High Energy Collision Dissociation)	31.7	MS2	41.0139	4.373	66.0496	77177	24059_E2_S1_1.raw	F172	2.93	1	0.0001007	0.0003072
		FALSE	High	Sequest HT (A2)	Unambiguous	ESTVFEDLSDEAER		3	E7EQB2	E7EQB2; P02788; E7ER44	0	2	0.5078	0	1	1	813.861	1626.71	1626.71	0.97	0.00079	HCD (High Energy Collision Dissociation)	31.7	MS2	0	61.672	66.1006	77229	24059_E2_S1_1.raw	F172	3.19	1	0.0001007	6.027e-05
		FALSE	High	Sequest HT (A2)	Unambiguous	ESTVFEDLSDEAER		3	E7EQB2	E7EQB2; P02788; E7ER44	0	3	0.488	0	1	1	542.909	1626.71	1626.71	0.36	0.00019	HCD (High Energy Collision Dissociation)	31.7	MS2	33.2804	5.321	66.1347	77267	24059_E2_S1_1.raw	F172	3.32	1	0.0001007	0.001647
		FALSE	High	Sequest HT (A2)	Unambiguous	GEADAMSLDGGYVYTAGK		3	E7EQB2	E7EQB2; P02788; E7ER44	0	2	0.6939	0	1	1	902.902	1804.8	1804.81	-5.46	-0.00493	HCD (High Energy Collision Dissociation)	31.7	MS2	73.9755	38.673	66.2108	77348	24059_E2_S1_1.raw	F172	3.79	1	0.0001007	3.044e-06
		FALSE	High	Sequest HT (A2)	Unambiguous	ESTVFEDLSDEAER		3	E7EQB2	E7EQB2; P02788; E7ER44	0	2	0.7221	0	1	1	813.861	1626.71	1626.71	0.89	0.00073	HCD (High Energy Collision Dissociation)	31.7	MS2	0	0.17	66.3328	77468	24059_E2_S1_1.raw	F172	3.31	1	0.0001007	2.708e-07
		FALSE	High	Sequest HT (A2)	Unambiguous	TTYEKYLGPQYVAGITNLK		3	E7EQB2	E7EQB2; P02788; E7ER44	1	3	0.3779	0	1	1	720.385	2159.14	2159.14	1.18	0.00085	HCD (High Energy Collision Dissociation)	31.7	MS2	0	37.777	66.34	77476	24059_E2_S1_1.raw	F172	3.07	1	0.0007142	0.04021
		FALSE	High	Sequest HT (A2)	Unambiguous	ESTVFEDLSDEAER		3	E7EQB2	E7EQB2; P02788; E7ER44	0	3	0.6968	0	1	1	542.909	1626.71	1626.71	-0.43	-0.00023	HCD (High Energy Collision Dissociation)	31.7	MS2	8.98782	9.412	66.3545	77492	24059_E2_S1_1.raw	F172	3.76	1	0.0001007	6.161e-05
		FALSE	High	Sequest HT (A2)	Unambiguous	ESTVFEDLSDEAER		3	E7EQB2	E7EQB2; P02788; E7ER44	0	3	0.529	0	1	1	542.909	1626.71	1626.71	0.58	0.00032	HCD (High Energy Collision Dissociation)	31.7	MS2	59.1557	5.062	66.3877	77521	24059_E2_S1_1.raw	F172	3.1	1	0.0001007	0.0002744
		FALSE	High	Sequest HT (A2)	Unambiguous	ESTVFEDLSDEAER		3	E7EQB2	E7EQB2; P02788; E7ER44	0	3	0.4622	0	1	1	542.91	1626.71	1626.71	0.81	0.00044	HCD (High Energy Collision Dissociation)	31.7	MS2	13.6	62.259	66.4477	77579	24059_E2_S1_1.raw	F172	3.57	1	0.0001007	0.0003446
		FALSE	High	Sequest HT (A2)	Unambiguous	GEADAMSLDGGYVYTAGK		3	E7EQB2	E7EQB2; P02788; E7ER44	0	2	0.7052	0	1	1	902.906	1804.81	1804.81	-0.12	-0.00011	HCD (High Energy Collision Dissociation)	31.7	MS2	0	43.676	66.5382	77664	24059_E2_S1_1.raw	F172	5.02	1	0.0001007	1.383e-06
		FALSE	High	Sequest HT (A2)	Unambiguous	GEADAMSLDGGYVYTAGK		3	E7EQB2	E7EQB2; P02788; E7ER44	0	2	0.5838	0	1	1	902.906	1804.81	1804.81	-0.19	-0.00017	HCD (High Energy Collision Dissociation)	31.7	MS2	18.946	67.089	66.6172	77735	24059_E2_S1_1.raw	F172	3.7	1	0.0001007	0.00182
		FALSE	High	Sequest HT (A2)	Unambiguous	TTYEKYLGPQYVAGITNLK		3	E7EQB2	E7EQB2; P02788; E7ER44	1	3	0.7132	0	1	1	720.383	2159.14	2159.14	-1.2	-0.00086	HCD (High Energy Collision Dissociation)	31.7	MS2	23.0979	75	66.6196	77737	24059_E2_S1_1.raw	F172	5.37	1	0.0001007	1.122e-05
		FALSE	High	Sequest HT (A2)	Unambiguous	SPKFQLFGSPSGQKDLLFK		3	E7EQB2	E7EQB2; P02788; E7ER44	2	4	0.666	0	1	1	531.793	2124.15	2124.15	1.16	0.00062	HCD (High Energy Collision Dissociation)	31.7	MS2	0	7.221	66.6282	77745	24059_E2_S1_1.raw	F172	4.97	1	0.0001007	9.683e-06
		FALSE	High	Sequest HT (A2)	Unambiguous	SNLCALCIGDEQGENK		3	E7EQB2	E7EQB2; P02788; E7ER44	0	2	0.6577	0	1	1	847.374	1693.74	1693.75	-6.63	-0.00561	HCD (High Energy Collision Dissociation)	31.7	MS2	0	45.177	66.6292	77746	24059_E2_S1_1.raw	F172	3.71	1	0.0001007	9.621e-05
		FALSE	High	Sequest HT (A2)	Unambiguous	GEADAMSLDGGYVYTAGK		3	E7EQB2	E7EQB2; P02788; E7ER44	0	2	0.6637	0	1	1	902.905	1804.8	1804.81	-1.47	-0.00133	HCD (High Energy Collision Dissociation)	31.7	MS2	0	49.03	66.6483	77762	24059_E2_S1_1.raw	F172	4.52	1	0.0001007	1.543e-05
		FALSE	High	Sequest HT (A2)	Unambiguous	ESTVFEDLSDEAER		3	E7EQB2	E7EQB2; P02788; E7ER44	0	2	0.6828	0	1	1	813.861	1626.71	1626.71	1.12	0.00091	HCD (High Energy Collision Dissociation)	31.7	MS2	0	44.056	66.6557	77770	24059_E2_S1_1.raw	F172	3.72	1	0.0001007	5.81e-07
		FALSE	High	Sequest HT (A2)	Unambiguous	TTYEKYLGPQYVAGITNLK		3	E7EQB2	E7EQB2; P02788; E7ER44	1	3	0.7075	0	1	1	720.386	2159.14	2159.14	2.96	0.00213	HCD (High Energy Collision Dissociation)	31.7	MS2	20.4163	45.74	66.6567	77771	24059_E2_S1_1.raw	F172	5.06	1	0.0001007	3.189e-07
		FALSE	High	Sequest HT (A2)	Unambiguous	SPKFQLFGSPSGQKDLLFK		3	E7EQB2	E7EQB2; P02788; E7ER44	2	3	0.7135	0	1	1	708.723	2124.15	2124.15	2.43	0.00172	HCD (High Energy Collision Dissociation)	31.7	MS2	14.8916	9.828	66.6641	77779	24059_E2_S1_1.raw	F172	5.55	1	0.0001007	2.955e-09
		FALSE	High	Sequest HT (A2)	Unambiguous	ESTVFEDLSDEAER		3	E7EQB2	E7EQB2; P02788; E7ER44	0	2	0.4777	0	1	1	813.861	1626.71	1626.71	1.19	0.00097	HCD (High Energy Collision Dissociation)	31.7	MS2	0	75	66.6931	77809	24059_E2_S1_1.raw	F172	3.37	1	0.0001007	0.0001135
		FALSE	High	Sequest HT (A2)	Unambiguous	GEADAMSLDGGYVYTAGK		3	E7EQB2	E7EQB2; P02788; E7ER44	0	2	0.7349	0	1	1	902.911	1804.82	1804.81	5.16	0.00465	HCD (High Energy Collision Dissociation)	31.7	MS2	58.263	42.433	66.8706	77981	24059_E2_S1_1.raw	F172	4.64	1	0.0001007	5.886e-06
		FALSE	High	Sequest HT (A2)	Unambiguous	SPKFQLFGSPSGQKDLLFK		3	E7EQB2	E7EQB2; P02788; E7ER44	2	4	0.7178	0	1	1	531.793	2124.15	2124.15	-0.22	-0.00012	HCD (High Energy Collision Dissociation)	31.7	MS2	0	3.098	66.9506	78060	24059_E2_S1_1.raw	F172	5.28	1	0.0001007	1.255e-06
		FALSE	High	Sequest HT (A2)	Unambiguous	ESTVFEDLSDEAER		3	E7EQB2	E7EQB2; P02788; E7ER44	0	2	0.6804	0	1	1	813.86	1626.71	1626.71	-0.53	-0.00043	HCD (High Energy Collision Dissociation)	31.7	MS2	54.6649	44.161	66.9621	78073	24059_E2_S1_1.raw	F172	3.63	1	0.0001007	1.153e-05
		FALSE	High	Sequest HT (A2)	Unambiguous	SPKFQLFGSPSGQKDLLFK		3	E7EQB2	E7EQB2; P02788; E7ER44	2	3	0.625	0	1	1	708.721	2124.15	2124.15	0.45	0.00032	HCD (High Energy Collision Dissociation)	31.7	MS2	42.8303	4.483	66.9818	78093	24059_E2_S1_1.raw	F172	3.28	1	0.0001007	0.0002858
		FALSE	High	Sequest HT (A2)	Unambiguous	SPKFQLFGSPSGQKDLLFK		3	E7EQB2	E7EQB2; P02788; E7ER44	2	3	0.5216	0	1	1	708.721	2124.15	2124.15	-0.5	-0.00035	HCD (High Energy Collision Dissociation)	31.7	MS2	82.812	8.612	66.9915	78101	24059_E2_S1_1.raw	F172	3.24	1	0.0001007	3.64e-05
		FALSE	High	Sequest HT (A2)	Unambiguous	GEADAMSLDGGYVYTAGK		3	E7EQB2	E7EQB2; P02788; E7ER44	0	2	0.7455	0	1	1	902.906	1804.81	1804.81	-0.05	-5e-05	HCD (High Energy Collision Dissociation)	31.7	MS2	62.1866	21.306	67.0199	78127	24059_E2_S1_1.raw	F172	3.89	1	0.0001007	1.684e-07
		FALSE	High	Sequest HT (A2)	Unambiguous	ESTVFEDLSDEAER		3	E7EQB2	E7EQB2; P02788; E7ER44	0	2	0.6124	0	1	1	813.862	1626.72	1626.71	2.09	0.0017	HCD (High Energy Collision Dissociation)	31.7	MS2	32.9315	75	67.0311	78138	24059_E2_S1_1.raw	F172	3.56	1	0.0001007	1.202e-05
		FALSE	High	Sequest HT (A2)	Unambiguous	YLGPQYVAGITNLK		3	E7EQB2	E7EQB2; P02788; E7ER44	0	2	0.6474	0	1	1	768.927	1536.85	1536.84	2.96	0.00228	HCD (High Energy Collision Dissociation)	31.7	MS2	65.5496	44.173	67.1775	78277	24059_E2_S1_1.raw	F172	3.29	1	0.0001007	0.0004436
		FALSE	High	Sequest HT (A2)	Unambiguous	GEADAMSLDGGYVYTAGK		3	E7EQB2	E7EQB2; P02788; E7ER44	0	2	0.7298	0	1	1	902.907	1804.81	1804.81	0.83	0.00075	HCD (High Energy Collision Dissociation)	31.7	MS2	0	55.675	67.2121	78308	24059_E2_S1_1.raw	F172	4.96	1	0.0001007	1.823e-08
		FALSE	High	Sequest HT (A2)	Unambiguous	YLGPQYVAGITNLK		3	E7EQB2	E7EQB2; P02788; E7ER44	0	3	0.5875	0	1	1	512.952	1536.84	1536.84	-0.11	-5e-05	HCD (High Energy Collision Dissociation)	31.7	MS2	29.5315	7.638	67.3784	78470	24059_E2_S1_1.raw	F172	3.37	1	0.0001007	0.001633
		FALSE	High	Sequest HT (A2)	Unambiguous	ESTVFEDLSDEAER		3	E7EQB2	E7EQB2; P02788; E7ER44	0	2	0.5314	0	1	1	813.865	1626.72	1626.71	5.7	0.00463	HCD (High Energy Collision Dissociation)	31.7	MS2	58.1387	41.617	67.3851	78477	24059_E2_S1_1.raw	F172	4.14	1	0.0001007	3.826e-05
		FALSE	High	Sequest HT (A2)	Unambiguous	YLGPQYVAGITNLK		3	E7EQB2	E7EQB2; P02788; E7ER44	0	2	0.6635	0	1	1	768.926	1536.85	1536.84	2.09	0.0016	HCD (High Energy Collision Dissociation)	31.7	MS2	36.2511	6.03	67.4525	78540	24059_E2_S1_1.raw	F172	3.12	1	0.0001007	0.005845
		FALSE	High	Sequest HT (A2)	Unambiguous	YLGPQYVAGITNLK		3	E7EQB2	E7EQB2; P02788; E7ER44	0	2	0.6565	0	1	1	768.925	1536.84	1536.84	0.66	0.00051	HCD (High Energy Collision Dissociation)	31.7	MS2	0	0.342	67.5006	78589	24059_E2_S1_1.raw	F172	3.29	1	0.0001007	8.247e-06
		FALSE	High	Sequest HT (A2)	Unambiguous	YLGPQYVAGITNLK		3	E7EQB2	E7EQB2; P02788; E7ER44	0	2	0.5351	0	1	1	768.925	1536.84	1536.84	0.58	0.00044	HCD (High Energy Collision Dissociation)	31.7	MS2	8.66282	5.188	67.6078	78699	24059_E2_S1_1.raw	F172	2.28	1	0.001142	0.04629
		FALSE	High	Sequest HT (A2)	Unambiguous	GEADAMSLDGGYVYTAGK		3	E7EQB2	E7EQB2; P02788; E7ER44	0	2	0.4752	0	1	1	902.906	1804.8	1804.81	-0.93	-0.00084	HCD (High Energy Collision Dissociation)	31.7	MS2	0	4.513	67.6566	78746	24059_E2_S1_1.raw	F172	2.42	1	0.0001007	0.001607
		FALSE	High	Sequest HT (A2)	Unambiguous	YLGPQYVAGITNLK		3	E7EQB2	E7EQB2; P02788; E7ER44	0	3	0.5455	0	1	1	512.952	1536.84	1536.84	0.25	0.00013	HCD (High Energy Collision Dissociation)	31.7	MS2	26.65	1.477	67.7055	78794	24059_E2_S1_1.raw	F172	2.31	1	0.003591	0.08922
		FALSE	High	Sequest HT (A2)	Unambiguous	YLGPQYVAGITNLK		3	E7EQB2	E7EQB2; P02788; E7ER44	0	2	0.6827	0	1	1	768.925	1536.84	1536.84	0.02	2e-05	HCD (High Energy Collision Dissociation)	31.7	MS2	6.57009	0.799	67.8291	78921	24059_E2_S1_1.raw	F172	3.53	1	0.0001007	1.042e-05
		FALSE	Medium	Sequest HT (A2)	Unambiguous	GEADAMSLDGGYVYTAGK		3	E7EQB2	E7EQB2; P02788; E7ER44	0	2	0.2456	0	1	1	902.908	1804.81	1804.81	1.64	0.00148	HCD (High Energy Collision Dissociation)	31.7	MS2	95.7808	1.348	68.1094	79209	24059_E2_S1_1.raw	F172	1.14	1	0.01025	0.1478
		FALSE	High	Sequest HT (A2)	Unambiguous	SQQSSDPDPNcVDRPVEGYLAVAVVR	C11(Carbamidomethyl)	3	E7EQB2	E7EQB2; P02788; E7ER44	0	3	0.557	0	1	1	953.462	2858.37	2858.37	-0.7	-0.00067	HCD (High Energy Collision Dissociation)	31.7	MS2	0	43.541	68.167	79270	24059_E2_S1_1.raw	F172	3.16	1	0.0001007	0.0002119
		FALSE	Low	Sequest HT (A2)	Unambiguous	YLGPQYVAGITNLK		3	E7EQB2	E7EQB2; P02788; E7ER44	0	2	0.2442	0	1	1	768.923	1536.84	1536.84	-2.2	-0.00169	HCD (High Energy Collision Dissociation)	31.7	MS2	19.2498	69.509	68.1962	79298	24059_E2_S1_1.raw	F172	1.72	1	0.07861	0.5256
		FALSE	High	Sequest HT (A2)	Unambiguous	DLLFKDSAIGFSR		3	E7EQB2	E7EQB2; P02788; E7ER44	1	3	0.6837	0	1	1	490.265	1468.78	1468.78	1.7	0.00083	HCD (High Energy Collision Dissociation)	31.7	MS2	56.0594	2.113	68.3631	79470	24059_E2_S1_1.raw	F172	4.11	1	0.0001007	5.666e-06
		FALSE	High	Sequest HT (A2)	Unambiguous	DLLFKDSAIGFSR		3	E7EQB2	E7EQB2; P02788; E7ER44	1	2	0.6204	0	1	1	734.896	1468.78	1468.78	3.42	0.00251	HCD (High Energy Collision Dissociation)	31.7	MS2	24.4755	3.169	68.4042	79513	24059_E2_S1_1.raw	F172	3.53	1	0.0001007	1.491e-05
		FALSE	High	Sequest HT (A2)	Unambiguous	GEADAMSLDGGYVYTAGK		3	E7EQB2	E7EQB2; P02788; E7ER44	0	2	0.6896	0	1	1	902.909	1804.81	1804.81	3.06	0.00276	HCD (High Energy Collision Dissociation)	31.7	MS2	54.3388	42.057	68.4516	79560	24059_E2_S1_1.raw	F172	4.51	1	0.0001007	4.781e-08
		FALSE	High	Sequest HT (A2)	Unambiguous	DLLFKDSAIGFSR		3	E7EQB2	E7EQB2; P02788; E7ER44	1	3	0.68	0	1	1	490.265	1468.78	1468.78	0.39	0.00019	HCD (High Energy Collision Dissociation)	31.7	MS2	7.46951	10.762	68.5698	79670	24059_E2_S1_1.raw	F172	4	1	0.0001007	0.0001211
		FALSE	Medium	Sequest HT (A2)	Unambiguous	GEADAMSLDGGYVYTAGK		3	E7EQB2	E7EQB2; P02788; E7ER44	0	3	0.1782	0	1	1	602.276	1804.81	1804.81	3.53	0.00212	HCD (High Energy Collision Dissociation)	31.7	MS2	58.6666	75	68.6909	79785	24059_E2_S1_1.raw	F172	1.74	1	0.04333	0.3837
		FALSE	High	Sequest HT (A2)	Unambiguous	DLLFKDSAIGFSR		3	E7EQB2	E7EQB2; P02788; E7ER44	1	3	0.6055	0	1	1	490.265	1468.78	1468.78	1.08	0.00053	HCD (High Energy Collision Dissociation)	31.7	MS2	19.3987	40.548	68.7142	79806	24059_E2_S1_1.raw	F172	4.03	1	0.0001007	0.0004396
		FALSE	High	Sequest HT (A2)	Unambiguous	GEADAMSLDGGYVYTAGK		3	E7EQB2	E7EQB2; P02788; E7ER44	0	2	0.6862	0	1	1	902.909	1804.81	1804.81	2.65	0.00239	HCD (High Energy Collision Dissociation)	31.7	MS2	0	58.444	68.7977	79876	24059_E2_S1_1.raw	F172	4.43	1	0.0001007	2.272e-07
		FALSE	High	Sequest HT (A2)	Unambiguous	GEADAMSLDGGYVYTAGK		3	E7EQB2	E7EQB2; P02788; E7ER44	0	2	0.7426	0	1	1	902.909	1804.81	1804.81	2.92	0.00264	HCD (High Energy Collision Dissociation)	31.7	MS2	0	45.286	69.1359	80187	24059_E2_S1_1.raw	F172	4.7	1	0.0001007	4.538e-08
		FALSE	Low	Sequest HT (A2)	Unambiguous	ESTVFEDLSDEAER		3	E7EQB2	E7EQB2; P02788; E7ER44	0	2	0.1221	0	1	1	813.855	1626.7	1626.71	-6.24	-0.00507	HCD (High Energy Collision Dissociation)	31.7	MS2	26.6177	51.708	69.4288	80461	24059_E2_S1_1.raw	F172	1.31	1	0.3015	0.8853
		FALSE	High	Sequest HT (A2)	Unambiguous	GEADAMSLDGGYVYTAGK		3	E7EQB2	E7EQB2; P02788; E7ER44	0	2	0.7378	0	1	1	902.906	1804.81	1804.81	-0.12	-0.00011	HCD (High Energy Collision Dissociation)	31.7	MS2	0	52.665	69.4697	80495	24059_E2_S1_1.raw	F172	4.73	1	0.0001007	1.9e-08
		FALSE	Low	Sequest HT (A2)	Unambiguous	ESTVFEDLSDEAER		3	E7EQB2	E7EQB2; P02788; E7ER44	0	2	0.1227	0	1	1	813.857	1626.71	1626.71	-3.83	-0.00312	HCD (High Energy Collision Dissociation)	31.7	MS2	0	70.095	69.7509	80737	24059_E2_S1_1.raw	F172	1.63	1	0.6987	0.9705
		FALSE	High	Sequest HT (A2)	Unambiguous	ESTVFEDLSDEAER		3	E7EQB2	E7EQB2; P02788; E7ER44	0	2	0.3593	0	1	1	813.858	1626.71	1626.71	-2.18	-0.00178	HCD (High Energy Collision Dissociation)	31.7	MS2	18.6671	47.831	69.7652	80750	24059_E2_S1_1.raw	F172	1.67	1	0.001777	0.06692
		FALSE	High	Sequest HT (A2)	Unambiguous	GEADAMSLDGGYVYTAGK		3	E7EQB2	E7EQB2; P02788; E7ER44	0	2	0.7075	0	1	1	902.911	1804.82	1804.81	5.36	0.00484	HCD (High Energy Collision Dissociation)	31.7	MS2	0	54.456	69.9542	80927	24059_E2_S1_1.raw	F172	4.65	1	0.0001007	6.217e-07
		FALSE	High	Sequest HT (A2)	Unambiguous	GEADAMSLDGGYVYTAGK		3	E7EQB2	E7EQB2; P02788; E7ER44	0	2	0.771	0	1	1	902.913	1804.82	1804.81	7.19	0.00648	HCD (High Energy Collision Dissociation)	31.7	MS2	0	43.885	70.3063	81265	24059_E2_S1_1.raw	F172	4.76	1	0.0001007	2.106e-06
		FALSE	High	Sequest HT (A2)	Unambiguous	GEADAMSLDGGYVYTAGK		3	E7EQB2	E7EQB2; P02788; E7ER44	0	2	0.6395	0	1	1	902.909	1804.81	1804.81	2.99	0.0027	HCD (High Energy Collision Dissociation)	31.7	MS2	71.5287	68.1	70.5982	81539	24059_E2_S1_1.raw	F172	4.41	1	0.0001007	4.156e-07
		FALSE	High	Sequest HT (A2)	Unambiguous	GEADAMSLDGGYVYTAGK		3	E7EQB2	E7EQB2; P02788; E7ER44	0	2	0.7285	0	1	1	902.906	1804.8	1804.81	-0.59	-0.00054	HCD (High Energy Collision Dissociation)	31.7	MS2	0	43.741	70.641	81581	24059_E2_S1_1.raw	F172	5.01	1	0.0001007	9.648e-09
		FALSE	High	Sequest HT (A2)	Unambiguous	GEADAMSLDGGYVYTAGK		3	E7EQB2	E7EQB2; P02788; E7ER44	0	2	0.7505	0	1	1	902.905	1804.8	1804.81	-1.4	-0.00127	HCD (High Energy Collision Dissociation)	31.7	MS2	0	41.305	70.7171	81657	24059_E2_S1_1.raw	F172	4.85	1	0.0001007	2.328e-07
		FALSE	High	Sequest HT (A2)	Unambiguous	ESTVFEDLSDEAER		3	E7EQB2	E7EQB2; P02788; E7ER44	0	2	0.4414	0	1	1	813.856	1626.7	1626.71	-4.89	-0.00397	HCD (High Energy Collision Dissociation)	31.7	MS2	47.3835	43.168	70.7539	81694	24059_E2_S1_1.raw	F172	2.22	1	0.002095	0.07204
		FALSE	High	Sequest HT (A2)	Unambiguous	GEADAMSLDGGYVYTAGK		3	E7EQB2	E7EQB2; P02788; E7ER44	0	2	0.7132	0	1	1	902.909	1804.81	1804.81	3.06	0.00276	HCD (High Energy Collision Dissociation)	31.7	MS2	33.0987	42.627	70.9339	81865	24059_E2_S1_1.raw	F172	3.8	1	0.0001007	5.125e-07
		FALSE	High	Sequest HT (A2)	Unambiguous	SVNGKEDAIWNLLRQAQEK		3	E7EQB2	E7EQB2; P02788; E7ER44	2	4	0.6858	0	1	1	550.542	2199.15	2199.15	-2.62	-0.00144	HCD (High Energy Collision Dissociation)	31.7	MS2	19.5286	13.296	71.0343	81974	24059_E2_S1_1.raw	F172	4.36	1	0.0001007	1.681e-05
		FALSE	High	Sequest HT (A2)	Unambiguous	SVNGKEDAIWNLLRQAQEK		3	E7EQB2	E7EQB2; P02788; E7ER44	2	3	0.7164	0	1	1	733.723	2199.15	2199.15	0.63	0.00046	HCD (High Energy Collision Dissociation)	31.7	MS2	14.5829	6.748	71.0634	82003	24059_E2_S1_1.raw	F172	5.43	1	0.0001007	1.203e-10
		FALSE	High	Sequest HT (A2)	Unambiguous	GEADAMSLDGGYVYTAGK		3	E7EQB2	E7EQB2; P02788; E7ER44	0	2	0.7111	0	1	1	902.908	1804.81	1804.81	2.11	0.00191	HCD (High Energy Collision Dissociation)	31.7	MS2	14.9377	33.88	71.1148	82059	24059_E2_S1_1.raw	F172	4.43	1	0.0001007	5.575e-08
		FALSE	High	Sequest HT (A2)	Unambiguous	SVNGKEDAIWNLLRQAQEK		3	E7EQB2	E7EQB2; P02788; E7ER44	2	3	0.5484	0	1	1	733.722	2199.15	2199.15	-0.45	-0.00033	HCD (High Energy Collision Dissociation)	31.7	MS2	12.7271	33.023	71.1654	82118	24059_E2_S1_1.raw	F172	4.03	1	0.0001007	0.002785
		FALSE	High	Sequest HT (A2)	Unambiguous	SVNGKEDAIWNLLR		3	E7EQB2	E7EQB2; P02788; E7ER44	1	3	0.5931	0	1	1	538.958	1614.86	1614.86	0.23	0.00012	HCD (High Energy Collision Dissociation)	31.7	MS2	73.4004	1.503	71.177	82131	24059_E2_S1_1.raw	F172	2.9	1	0.0001007	0.001094
		FALSE	High	Sequest HT (A2)	Unambiguous	SVNGKEDAIWNLLRQAQEK		3	E7EQB2	E7EQB2; P02788; E7ER44	2	4	0.6597	0	1	1	550.544	2199.15	2199.15	0.6	0.00033	HCD (High Energy Collision Dissociation)	31.7	MS2	20.246	75	71.2036	82155	24059_E2_S1_1.raw	F172	4.76	1	0.0001007	0.004154
		FALSE	High	Sequest HT (A2)	Unambiguous	SVNGKEDAIWNLLR		3	E7EQB2	E7EQB2; P02788; E7ER44	1	2	0.6881	0	1	1	807.935	1614.86	1614.86	2.17	0.00175	HCD (High Energy Collision Dissociation)	31.7	MS2	67.3216	3.019	71.2228	82176	24059_E2_S1_1.raw	F172	4.2	1	0.0001007	4.517e-07
		FALSE	High	Sequest HT (A2)	Unambiguous	SVNGKEDAIWNLLRQAQEK		3	E7EQB2	E7EQB2; P02788; E7ER44	2	3	0.5627	0	1	1	733.721	2199.15	2199.15	-1.53	-0.00112	HCD (High Energy Collision Dissociation)	31.7	MS2	47.2914	6.55	71.2987	82261	24059_E2_S1_1.raw	F172	3.11	1	0.0001007	0.0003193
		FALSE	High	Sequest HT (A2)	Unambiguous	SVNGKEDAIWNLLRQAQEK		3	E7EQB2	E7EQB2; P02788; E7ER44	2	4	0.5227	0	1	1	550.544	2199.15	2199.15	0.38	0.00021	HCD (High Energy Collision Dissociation)	31.7	MS2	19.7551	4.475	71.2993	82262	24059_E2_S1_1.raw	F172	3.31	1	0.0001007	0.0004837
		FALSE	High	Sequest HT (A2)	Unambiguous	SVNGKEDAIWNLLR		3	E7EQB2	E7EQB2; P02788; E7ER44	1	2	0.6575	0	1	1	807.934	1614.86	1614.86	0.13	0.0001	HCD (High Energy Collision Dissociation)	31.7	MS2	70.0761	64.649	71.3381	82302	24059_E2_S1_1.raw	F172	3.62	1	0.0001007	1.002e-05
		FALSE	High	Sequest HT (A2)	Unambiguous	SVNGKEDAIWNLLRQAQEK		3	E7EQB2	E7EQB2; P02788; E7ER44	2	4	0.5	0	1	1	550.544	2199.16	2199.15	1.82	0.001	HCD (High Energy Collision Dissociation)	31.7	MS2	36.6761	5.315	71.3468	82311	24059_E2_S1_1.raw	F172	2.72	1	0.0001007	3.93e-05
		FALSE	High	Sequest HT (A2)	Unambiguous	SVNGKEDAIWNLLR		3	E7EQB2	E7EQB2; P02788; E7ER44	1	3	0.6867	0	1	1	538.958	1614.86	1614.86	0	0	HCD (High Energy Collision Dissociation)	31.7	MS2	31.4896	0.882	71.4556	82425	24059_E2_S1_1.raw	F172	2.49	1	0.008744	0.1338
		FALSE	High	Sequest HT (A2)	Unambiguous	SVNGKEDAIWNLLR		3	E7EQB2	E7EQB2; P02788; E7ER44	1	3	0.7147	0	1	1	538.958	1614.86	1614.86	0.34	0.00019	HCD (High Energy Collision Dissociation)	31.7	MS2	19.0834	1.061	71.4975	82466	24059_E2_S1_1.raw	F172	3.26	1	0.0001007	0.0003571
		FALSE	Low	Sequest HT (A2)	Unambiguous	SVNGKEDAIWNLLR		3	E7EQB2	E7EQB2; P02788; E7ER44	1	2	0.4472	0	1	1	807.935	1614.86	1614.86	1.18	0.00096	HCD (High Energy Collision Dissociation)	31.7	MS2	73.3636	13.232	71.527	82497	24059_E2_S1_1.raw	F172	1.61	1	0.2192	0.8082
		FALSE	High	Sequest HT (A2)	Unambiguous	SVNGKEDAIWNLLR		3	E7EQB2	E7EQB2; P02788; E7ER44	1	2	0.7353	0	1	1	807.934	1614.86	1614.86	1.11	0.00089	HCD (High Energy Collision Dissociation)	31.7	MS2	35.319	36.363	71.5425	82510	24059_E2_S1_1.raw	F172	4.08	1	0.0001007	3.37e-07
		FALSE	High	Sequest HT (A2)	Unambiguous	EDAIwNLLR	W5(Dioxidation)	3	E7EQB2	E7EQB2; P02788; E7ER44	0	2	0.543	0	1	1	581.301	1161.59	1161.59	3.39	0.00197	HCD (High Energy Collision Dissociation)	31.7	MS2	42.3888	14.154	71.8746	82842	24059_E2_S1_1.raw	F172	2.91	1	0.0001007	0.003355
		FALSE	High	Sequest HT (A2)	Unambiguous	EDAIwNLLR	W5(Dioxidation)	3	E7EQB2	E7EQB2; P02788; E7ER44	0	2	0.5511	0	1	1	581.299	1161.59	1161.59	1.08	0.00062	HCD (High Energy Collision Dissociation)	31.7	MS2	28.2376	5.957	72.1031	83075	24059_E2_S1_1.raw	F172	2.74	1	0.0001007	0.001845
		FALSE	Medium	Sequest HT (A2)	Unambiguous	NLLFNDNTEcLARLHGKTTYEK	C10(Dioxidation)	3	E7EQB2	E7EQB2; P02788; E7ER44	2	4	0.3344	0	1	1	653.82	2612.26	2612.28	-6.95	-0.00454	HCD (High Energy Collision Dissociation)	31.7	MS2	12.9838	48.226	73.7995	84664	24059_E2_S1_1.raw	F172	3.05	1	0.032	0.3239
		FALSE	High	Sequest HT (A2)	Unambiguous	FQLFGSPSGQKDLLFK		3	E7EQB2	E7EQB2; P02788; E7ER44	1	3	0.6726	0	1	1	604.662	1811.97	1811.97	1.3	0.00079	HCD (High Energy Collision Dissociation)	31.7	MS2	44.4547	13.343	74.3976	85256	24059_E2_S1_1.raw	F172	4.46	1	0.0001007	6.036e-07
		FALSE	High	Sequest HT (A2)	Unambiguous	FQLFGSPSGQKDLLFK		3	E7EQB2	E7EQB2; P02788; E7ER44	1	3	0.551	0	1	1	604.661	1811.97	1811.97	0.29	0.00018	HCD (High Energy Collision Dissociation)	31.7	MS2	13.8496	72.282	74.6229	85465	24059_E2_S1_1.raw	F172	3.43	1	0.0001007	0.001304
		FALSE	High	Sequest HT (A2)	Unambiguous	FQLFGSPSGQKDLLFK		3	E7EQB2	E7EQB2; P02788; E7ER44	1	3	0.5	0	1	1	604.662	1811.97	1811.97	1.1	0.00067	HCD (High Energy Collision Dissociation)	31.7	MS2	31.5126	75	74.6866	85519	24059_E2_S1_1.raw	F172	2.6	1	0.0001007	0.004203
		FALSE	High	Sequest HT (A2)	Unambiguous	GEADAMSLDGGYVYTAGK		3	E7EQB2	E7EQB2; P02788; E7ER44	0	2	0.7019	0	1	1	902.906	1804.81	1804.81	-0.39	-0.00035	HCD (High Energy Collision Dissociation)	31.7	MS2	58.0322	47.84	75.9526	86674	24059_E2_S1_1.raw	F172	3.59	1	0.0001007	6.185e-07
		FALSE	High	Sequest HT (A2)	Unambiguous	EDAIwNLLR	W5(Dioxidation)	3	E7EQB2	E7EQB2; P02788; E7ER44	0	2	0.4087	0	1	1	581.299	1161.59	1161.59	0.55	0.00032	HCD (High Energy Collision Dissociation)	31.7	MS2	57.8473	75	76.8825	87540	24059_E2_S1_1.raw	F172	2.08	1	0.0002789	0.02632
		FALSE	Low	Sequest HT (A2)	Unambiguous	SNLCALCIGDEQGENK		3	E7EQB2	E7EQB2; P02788; E7ER44	0	2	0.0794	0	1	1	847.377	1693.75	1693.75	-2.88	-0.00244	HCD (High Energy Collision Dissociation)	31.7	MS2	71.1031	64.644	77.1826	87786	24059_E2_S1_1.raw	F172	1.26	1	0.6304	0.9705
		FALSE	High	Sequest HT (A2)	Unambiguous	GEADAMSLDGGYVYTAGK		3	E7EQB2	E7EQB2; P02788; E7ER44	0	2	0.6535	0	1	1	902.906	1804.8	1804.81	-0.93	-0.00084	HCD (High Energy Collision Dissociation)	31.7	MS2	66.3691	46.254	77.2875	87866	24059_E2_S1_1.raw	F172	2.28	1	0.0001007	0.0001889
		FALSE	High	Sequest HT (A2)	Unambiguous	CGLVPVLAENYK		3	E7EQB2	E7EQB2; P02788; E7ER44	0	2	0.5707	0	1	1	653.347	1305.69	1305.69	-0.52	-0.00034	HCD (High Energy Collision Dissociation)	31.7	MS2	54.0877	56.027	77.6018	88147	24059_E2_S1_1.raw	F172	1.91	1	0.0001007	0.0013
		FALSE	High	Sequest HT (A2)	Unambiguous	DSPIQcIQAIAENR	C6(Carbamidomethyl)	4	E7EQB2; C9JCF5	E7EQB2; P02788; C9JCF5; E7ER44	0	2	0.7582	0	1	1	807.898	1614.79	1614.79	-1.04	-0.00084	HCD (High Energy Collision Dissociation)	31.7	MS2	0	42.696	78.5089	88975	24059_E2_S1_1.raw	F172	3.97	2	0.0001007	3.828e-07
		FALSE	High	Sequest HT (A2)	Unambiguous	DSPIQcIQAIAENR	C6(Carbamidomethyl)	4	E7EQB2; C9JCF5	E7EQB2; P02788; C9JCF5; E7ER44	0	3	0.6141	0	1	1	538.936	1614.79	1614.79	1.93	0.00104	HCD (High Energy Collision Dissociation)	31.7	MS2	24.8799	75	78.5151	88980	24059_E2_S1_1.raw	F172	4.69	2	0.0001007	3.167e-05
		FALSE	High	Sequest HT (A2)	Unambiguous	DSPIQcIQAIAENR	C6(Carbamidomethyl)	4	E7EQB2; C9JCF5	E7EQB2; P02788; C9JCF5; E7ER44	0	2	0.7637	0	1	1	807.899	1614.79	1614.79	-0.44	-0.00035	HCD (High Energy Collision Dissociation)	31.7	MS2	52.7502	17.719	78.8109	89256	24059_E2_S1_1.raw	F172	4.19	2	0.0001007	5.918e-07
		FALSE	High	Sequest HT (A2)	Unambiguous	DSPIQcIQAIAENR	C6(Carbamidomethyl)	4	E7EQB2; C9JCF5	E7EQB2; P02788; C9JCF5; E7ER44	0	2	0.7535	0	1	1	807.899	1614.79	1614.79	-0.44	-0.00035	HCD (High Energy Collision Dissociation)	31.7	MS2	0	52.392	78.8173	89261	24059_E2_S1_1.raw	F172	4.26	2	0.0001007	9.441e-08
		FALSE	Medium	Sequest HT (A2)	Unambiguous	EDAIwNLLR	W5(Oxidation)	3	E7EQB2	E7EQB2; P02788; E7ER44	0	2	0.1007	0	1	1	573.3	1145.59	1145.59	-2.28	-0.00131	HCD (High Energy Collision Dissociation)	31.7	MS2	0	23.563	78.8403	89279	24059_E2_S1_1.raw	F172	1.39	1	0.02685	0.2966
		FALSE	High	Sequest HT (A2)	Unambiguous	DSPIQcIQAIAENR	C6(Carbamidomethyl)	4	E7EQB2; C9JCF5	E7EQB2; P02788; C9JCF5; E7ER44	0	3	0.7105	0	1	1	538.934	1614.79	1614.79	-2.15	-0.00116	HCD (High Energy Collision Dissociation)	31.7	MS2	73.1803	75	78.8796	89313	24059_E2_S1_1.raw	F172	4.11	2	0.0001007	6.04e-06
		FALSE	High	Sequest HT (A2)	Unambiguous	GEADAMSLDGGYVYTAGK		3	E7EQB2	E7EQB2; P02788; E7ER44	0	2	0.6749	0	1	1	902.908	1804.81	1804.81	1.5	0.00136	HCD (High Energy Collision Dissociation)	31.7	MS2	58.7847	46.275	78.9041	89335	24059_E2_S1_1.raw	F172	3.63	1	0.0001007	3.103e-07
		FALSE	High	Sequest HT (A2)	Unambiguous	DSPIQcIQAIAENR	C6(Carbamidomethyl)	4	E7EQB2; C9JCF5	E7EQB2; P02788; C9JCF5; E7ER44	0	3	0.6358	0	1	1	538.936	1614.79	1614.79	1.25	0.00067	HCD (High Energy Collision Dissociation)	31.7	MS2	0	13.042	78.9358	89363	24059_E2_S1_1.raw	F172	3.02	2	0.0001007	0.00016
		FALSE	Low	Sequest HT (A2)	Unambiguous	EDAIwNLLR	W5(Oxidation)	3	E7EQB2	E7EQB2; P02788; E7ER44	0	2	0.0703	0	1	1	573.302	1145.6	1145.59	0.91	0.00052	HCD (High Energy Collision Dissociation)	31.7	MS2	26.7018	75	79.014	89437	24059_E2_S1_1.raw	F172	1.28	1	0.5417	0.9668
		FALSE	High	Sequest HT (A2)	Unambiguous	LADFALLcLDGK	C8(Carbamidomethyl)	3	E7EQB2	E7EQB2; P02788; E7ER44	0	2	0.6536	0	1	1	668.353	1335.7	1335.7	0.44	0.0003	HCD (High Energy Collision Dissociation)	31.7	MS2	30.2149	14.885	79.1822	89597	24059_E2_S1_1.raw	F172	4.07	1	0.0001007	1.908e-06
		FALSE	High	Sequest HT (A2)	Unambiguous	EDAIwNLLR	W5(Dioxidation)	3	E7EQB2	E7EQB2; P02788; E7ER44	0	2	0.3269	0	1	1	581.303	1161.6	1161.59	8.43	0.0049	HCD (High Energy Collision Dissociation)	31.7	MS2	57.7392	72.985	79.2473	89652	24059_E2_S1_1.raw	F172	2.08	1	0.0007142	0.03402
		FALSE	High	Sequest HT (A2)	Unambiguous	EDAIwNLLR	W5(Dioxidation)	3	E7EQB2	E7EQB2; P02788; E7ER44	0	2	0.3925	0	1	1	581.299	1161.59	1161.59	0.34	0.0002	HCD (High Energy Collision Dissociation)	31.7	MS2	43.2151	29.988	79.5687	89952	24059_E2_S1_1.raw	F172	2.14	1	0.0002789	0.01539
		FALSE	High	Sequest HT (A2)	Unambiguous	FQLFGSPSGQKDLLFKDSAIGFSR		3	E7EQB2	E7EQB2; P02788; E7ER44	2	4	0.73	0	1	1	662.097	2645.37	2645.37	-2.68	-0.00177	HCD (High Energy Collision Dissociation)	31.7	MS2	0	16.469	79.7091	90086	24059_E2_S1_1.raw	F172	6.26	1	0.0001007	6.413e-08
		FALSE	High	Sequest HT (A2)	Unambiguous	EDAIwNLLR	W5(Dioxidation)	3	E7EQB2	E7EQB2; P02788; E7ER44	0	2	0.5505	0	1	1	581.299	1161.59	1161.59	0.97	0.00056	HCD (High Energy Collision Dissociation)	31.7	MS2	0	69.836	79.7831	90157	24059_E2_S1_1.raw	F172	2.87	1	0.0001007	0.00653
		FALSE	High	Sequest HT (A2)	Unambiguous	cSTSPLLEAcEFLR	C1(Carbamidomethyl); C10(Carbamidomethyl)	3	E7EQB2	E7EQB2; P02788; E7ER44	0	2	0.7093	0	1	1	841.897	1682.79	1682.79	-0.37	-0.00031	HCD (High Energy Collision Dissociation)	31.7	MS2	38.8843	52.832	80.7546	90993	24059_E2_S1_1.raw	F172	3.75	1	0.0001007	6.294e-06
		FALSE	Medium	Sequest HT (A2)	Unambiguous	LCAGTGENKCAFSSQEPYFSYSGAFK		3	E7EQB2	E7EQB2; P02788; E7ER44	1	3	0.0073	0	1	1	931.418	2792.24	2792.23	2.51	0.00234	HCD (High Energy Collision Dissociation)	31.7	MS2	14.3654	46.212	80.7963	91028	24059_E2_S1_1.raw	F172	2.75	1	0.02478	0.2812
		FALSE	High	Sequest HT (A2)	Unambiguous	EDAIwNLLR	W5(Oxidation)	3	E7EQB2	E7EQB2; P02788; E7ER44	0	2	0.4265	0	1	1	573.302	1145.6	1145.59	1.98	0.00113	HCD (High Energy Collision Dissociation)	31.7	MS2	62.9386	49.398	80.9404	91154	24059_E2_S1_1.raw	F172	2.04	1	0.0001007	0.005993
		FALSE	High	Sequest HT (A2)	Unambiguous	cSTSPLLEAcEFLR	C1(Carbamidomethyl); C10(Carbamidomethyl)	3	E7EQB2	E7EQB2; P02788; E7ER44	0	3	0.5347	0	1	1	561.602	1682.79	1682.79	1.8	0.00101	HCD (High Energy Collision Dissociation)	31.7	MS2	52.6839	43.988	80.9429	91156	24059_E2_S1_1.raw	F172	3.31	1	0.0001007	0.004452
		FALSE	High	Sequest HT (A2)	Unambiguous	cSTSPLLEAcEFLR	C1(Carbamidomethyl); C10(Carbamidomethyl)	3	E7EQB2	E7EQB2; P02788; E7ER44	0	2	0.7024	0	1	1	841.899	1682.79	1682.79	1.95	0.00164	HCD (High Energy Collision Dissociation)	31.7	MS2	45.753	6.264	81.0883	91266	24059_E2_S1_1.raw	F172	3.73	1	0.0001007	1.423e-07
		FALSE	High	Sequest HT (A2)	Unambiguous	EDAIwNLLR	W5(Oxidation)	3	E7EQB2	E7EQB2; P02788; E7ER44	0	2	0.549	0	1	1	573.303	1145.6	1145.59	2.72	0.00156	HCD (High Energy Collision Dissociation)	31.7	MS2	69.5331	17.072	81.2857	91436	24059_E2_S1_1.raw	F172	2.55	1	0.0001007	0.002166
		FALSE	High	Sequest HT (A2)	Unambiguous	cSTSPLLEAcEFLR	C1(Carbamidomethyl); C10(Carbamidomethyl)	3	E7EQB2	E7EQB2; P02788; E7ER44	0	3	0.5181	0	1	1	561.601	1682.79	1682.79	1.15	0.00064	HCD (High Energy Collision Dissociation)	31.7	MS2	63.0549	16.598	81.2897	91441	24059_E2_S1_1.raw	F172	1.93	1	0.0001007	0.005777
		FALSE	Low	Sequest HT (A2)	Unambiguous	VVwcAVGEQELR	W3(Oxidation); C4(Carbamidomethyl)	3	E7EQB2	E7EQB2; P02788; E7ER44	0	2	0.3778	0	1	1	731.359	1461.71	1461.72	-3.41	-0.00249	HCD (High Energy Collision Dissociation)	31.7	MS2	45.0069	47.576	81.8742	91984	24059_E2_S1_1.raw	F172	1.35	1	0.147	0.7013
		FALSE	High	Sequest HT (A2)	Unambiguous	EDAIWNLLR		3	E7EQB2	E7EQB2; P02788; E7ER44	0	1	0.4885	0	1	1	1129.6	1129.6	1129.6	-1.46	-0.00165	HCD (High Energy Collision Dissociation)	31.7	MS2	0	10.191	82.5423	92581	24059_E2_S1_1.raw	F172	3.05	1	0.0001007	0.009912
		FALSE	High	Sequest HT (A2)	Unambiguous	EDAIWNLLR		3	E7EQB2	E7EQB2; P02788; E7ER44	0	2	0.4978	0	1	1	565.304	1129.6	1129.6	0.53	0.0003	HCD (High Energy Collision Dissociation)	31.7	MS2	0.721705	0.329	82.7094	92731	24059_E2_S1_1.raw	F172	2.25	1	0.0002789	0.02469
		FALSE	High	Sequest HT (A2)	Unambiguous	EDAIWNLLR		3	E7EQB2	E7EQB2; P02788; E7ER44	0	2	0.6854	0	1	1	565.304	1129.6	1129.6	0.85	0.00048	HCD (High Energy Collision Dissociation)	31.7	MS2	0	0.09	82.7384	92756	24059_E2_S1_1.raw	F172	3.21	1	0.0001007	0.0003925
		FALSE	High	Sequest HT (A2)	Unambiguous	EDAIWNLLR		3	E7EQB2	E7EQB2; P02788; E7ER44	0	1	0.6061	0	1	1	1129.6	1129.6	1129.6	0.38	0.00043	HCD (High Energy Collision Dissociation)	31.7	MS2	0	48.228	82.7789	92794	24059_E2_S1_1.raw	F172	2.97	1	0.0002789	0.01689
		FALSE	High	Sequest HT (A2)	Unambiguous	EDAIWNLLR		3	E7EQB2	E7EQB2; P02788; E7ER44	0	1	0.5611	0	1	1	1129.6	1129.6	1129.6	0.38	0.00043	HCD (High Energy Collision Dissociation)	31.7	MS2	0	2.837	82.8563	92858	24059_E2_S1_1.raw	F172	3.03	1	0.0001007	0.0002827
		FALSE	High	Sequest HT (A2)	Unambiguous	EDAIwNLLR	W5(Oxidation)	3	E7EQB2	E7EQB2; P02788; E7ER44	0	2	0.2042	0	1	1	573.302	1145.6	1145.59	0.81	0.00046	HCD (High Energy Collision Dissociation)	31.7	MS2	0	75	82.9053	92904	24059_E2_S1_1.raw	F172	1.42	1	0.007616	0.1213
		FALSE	High	Sequest HT (A2)	Unambiguous	EDAIWNLLR		3	E7EQB2	E7EQB2; P02788; E7ER44	0	2	0.6667	0	1	1	565.304	1129.6	1129.6	1.18	0.00067	HCD (High Energy Collision Dissociation)	31.7	MS2	0.538228	0.373	83.0624	93033	24059_E2_S1_1.raw	F172	3.15	1	0.0001007	0.001323
		FALSE	High	Sequest HT (A2)	Unambiguous	GEADAMSLDGGYVYTAGK		3	E7EQB2	E7EQB2; P02788; E7ER44	0	2	0.6368	0	1	1	902.909	1804.81	1804.81	2.92	0.00264	HCD (High Energy Collision Dissociation)	31.7	MS2	92.5968	12.423	83.2	93145	24059_E2_S1_1.raw	F172	2.34	1	0.0001007	3.245e-06
		FALSE	High	Sequest HT (A2)	Unambiguous	EDAIwNLLR	W5(Oxidation)	3	E7EQB2	E7EQB2; P02788; E7ER44	0	2	0.2458	0	1	1	573.302	1145.6	1145.59	2.09	0.00119	HCD (High Energy Collision Dissociation)	31.7	MS2	5.64074	75	83.2312	93168	24059_E2_S1_1.raw	F172	1.79	1	0.0001007	0.009324
		FALSE	High	Sequest HT (A2)	Unambiguous	EDAIWNLLR		3	E7EQB2	E7EQB2; P02788; E7ER44	0	2	0.5402	0	1	1	565.305	1129.6	1129.6	1.94	0.00109	HCD (High Energy Collision Dissociation)	31.7	MS2	37.2619	31.355	83.4119	93317	24059_E2_S1_1.raw	F172	2.61	1	0.0001007	0.002939
		FALSE	High	Sequest HT (A2)	Unambiguous	EDAIWNLLR		3	E7EQB2	E7EQB2; P02788; E7ER44	0	2	0.5733	0	1	1	565.304	1129.6	1129.6	0.31	0.00018	HCD (High Energy Collision Dissociation)	31.7	MS2	0	75	83.7642	93606	24059_E2_S1_1.raw	F172	2.32	1	0.0001007	0.0104
		FALSE	High	Sequest HT (A2)	Unambiguous	EDAIwNLLR	W5(Oxidation)	3	E7EQB2	E7EQB2; P02788; E7ER44	0	2	0.6149	0	1	1	573.301	1145.6	1145.59	0.06	3e-05	HCD (High Energy Collision Dissociation)	31.7	MS2	0	20.058	84.104	93871	24059_E2_S1_1.raw	F172	3.22	1	0.0001007	0.0005162
		FALSE	High	Sequest HT (A2)	Unambiguous	ADAVTLDGGFIYEAGLAPYK		4	E7EQB2; C9JCF5	E7EQB2; P02788; C9JCF5; E7ER44	0	2	0.7093	0	1	1	1036.02	2071.04	2071.04	2.07	0.00214	HCD (High Energy Collision Dissociation)	31.7	MS2	51.2572	41.387	86.0738	95510	24059_E2_S1_1.raw	F172	4.61	2	0.0001007	1.908e-08
		FALSE	High	Sequest HT (A2)	Unambiguous	ADAVTLDGGFIYEAGLAPYK		4	E7EQB2; C9JCF5	E7EQB2; P02788; C9JCF5; E7ER44	0	2	0.7243	0	1	1	1036.02	2071.04	2071.04	1.95	0.00202	HCD (High Energy Collision Dissociation)	31.7	MS2	0	47.37	86.2543	95666	24059_E2_S1_1.raw	F172	4.97	2	0.0001007	8.52e-09
		FALSE	High	Sequest HT (A2)	Unambiguous	ADAVTLDGGFIYEAGLAPYK		4	E7EQB2; C9JCF5	E7EQB2; P02788; C9JCF5; E7ER44	0	3	0.0465	0	1	1	691.017	2071.04	2071.04	-1.36	-0.00094	HCD (High Energy Collision Dissociation)	31.7	MS2	85.7456	4.822	86.4883	95882	24059_E2_S1_1.raw	F172	1.72	2	0.009034	0.1369
		FALSE	High	Sequest HT (A2)	Unambiguous	ADAVTLDGGFIYEAGLAPYK		4	E7EQB2; C9JCF5	E7EQB2; P02788; C9JCF5; E7ER44	0	2	0.6518	0	1	1	1036.02	2071.04	2071.04	-1	-0.00103	HCD (High Energy Collision Dissociation)	31.7	MS2	0	40.794	86.6186	96008	24059_E2_S1_1.raw	F172	4.25	2	0.0001007	1.927e-09
		FALSE	High	Sequest HT (A2)	Unambiguous	ADAVTLDGGFIYEAGLAPYK		4	E7EQB2; C9JCF5	E7EQB2; P02788; C9JCF5; E7ER44	0	2	0.7052	0	1	1	1036.02	2071.04	2071.04	0.18	0.00019	HCD (High Energy Collision Dissociation)	31.7	MS2	52.0655	39.101	86.6879	96074	24059_E2_S1_1.raw	F172	4.41	2	0.0001007	3.936e-08
		FALSE	High	Sequest HT (A2)	Unambiguous	ADAVTLDGGFIYEAGLAPYK		4	E7EQB2; C9JCF5	E7EQB2; P02788; C9JCF5; E7ER44	0	2	0.7343	0	1	1	1036.03	2071.04	2071.04	3.13	0.00324	HCD (High Energy Collision Dissociation)	31.7	MS2	0	39.835	86.9901	96352	24059_E2_S1_1.raw	F172	4.78	2	0.0001007	1.643e-08
		FALSE	Low	Sequest HT (A2)	Unambiguous	VVWCAVGEQELRKCNQwSGLSEGSVTCSSASTTEDCIALVLK	W17(Oxidation)	2	E7EQB2	E7EQB2; P02788	2	4	0.0672	0	1	1	1126.54	4503.13	4503.13	0.14	0.00016	HCD (High Energy Collision Dissociation)	31.7	MS2	75.9179	36.337	87.1326	96490	24059_E2_S1_1.raw	F172	1.34	1	0.6421	0.9705
		FALSE	High	Sequest HT (A2)	Unambiguous	ADAVTLDGGFIYEAGLAPYK		4	E7EQB2; C9JCF5	E7EQB2; P02788; C9JCF5; E7ER44	0	3	0.2042	0	1	1	691.019	2071.04	2071.04	2	0.00138	HCD (High Energy Collision Dissociation)	31.7	MS2	91.6449	6.173	87.2467	96594	24059_E2_S1_1.raw	F172	1.91	2	0.003973	0.093
		FALSE	High	Sequest HT (A2)	Unambiguous	ADAVTLDGGFIYEAGLAPYK		4	E7EQB2; C9JCF5	E7EQB2; P02788; C9JCF5; E7ER44	0	2	0.7257	0	1	1	1036.02	2071.04	2071.04	1.83	0.0019	HCD (High Energy Collision Dissociation)	31.7	MS2	0	22.716	87.3129	96648	24059_E2_S1_1.raw	F172	4.74	2	0.0001007	1.36e-08
		FALSE	High	Sequest HT (A2)	Unambiguous	ADAVTLDGGFIYEAGLAPYK		4	E7EQB2; C9JCF5	E7EQB2; P02788; C9JCF5; E7ER44	0	3	0.5724	0	1	1	691.02	2071.05	2071.04	3.33	0.0023	HCD (High Energy Collision Dissociation)	31.7	MS2	85.1415	11.273	87.321	96655	24059_E2_S1_1.raw	F172	2.83	2	0.0001007	0.01093
		FALSE	High	Sequest HT (A2)	Unambiguous	ADAVTLDGGFIYEAGLAPYK		4	E7EQB2; C9JCF5	E7EQB2; P02788; C9JCF5; E7ER44	0	2	0.6998	0	1	1	1036.03	2071.05	2071.04	5.6	0.0058	HCD (High Energy Collision Dissociation)	31.7	MS2	0	42.791	87.3299	96663	24059_E2_S1_1.raw	F172	4.53	2	0.0001007	4.969e-08
		FALSE	High	Sequest HT (A2)	Unambiguous	ADAVTLDGGFIYEAGLAPYK		4	E7EQB2; C9JCF5	E7EQB2; P02788; C9JCF5; E7ER44	0	2	0.7113	0	1	1	1036.03	2071.04	2071.04	2.54	0.00263	HCD (High Energy Collision Dissociation)	31.7	MS2	56.304	40.186	87.668	96981	24059_E2_S1_1.raw	F172	4.85	2	0.0001007	2.022e-08
		FALSE	High	Sequest HT (A2)	Unambiguous	ADAVTLDGGFIYEAGLAPYK		4	E7EQB2; C9JCF5	E7EQB2; P02788; C9JCF5; E7ER44	0	3	0.2383	0	1	1	691.02	2071.05	2071.04	3.5	0.00242	HCD (High Energy Collision Dissociation)	31.7	MS2	96.9021	11.883	87.6737	96988	24059_E2_S1_1.raw	F172	2.35	2	0.001623	0.05781
		FALSE	High	Sequest HT (A2)	Unambiguous	ADAVTLDGGFIYEAGLAPYK		4	E7EQB2; C9JCF5	E7EQB2; P02788; C9JCF5; E7ER44	0	2	0.7115	0	1	1	1036.02	2071.03	2071.04	-1.94	-0.00201	HCD (High Energy Collision Dissociation)	31.7	MS2	0	40.473	87.8485	97148	24059_E2_S1_1.raw	F172	4.61	2	0.0001007	1.182e-06
		FALSE	High	Sequest HT (A2)	Unambiguous	ADAVTLDGGFIYEAGLAPYK		4	E7EQB2; C9JCF5	E7EQB2; P02788; C9JCF5; E7ER44	0	3	0.035	0	1	1	691.015	2071.03	2071.04	-3.13	-0.00216	HCD (High Energy Collision Dissociation)	31.7	MS2	90.2542	75	87.9969	97283	24059_E2_S1_1.raw	F172	2	2	0.006198	0.1098
		FALSE	High	Sequest HT (A2)	Unambiguous	ADAVTLDGGFIYEAGLAPYK		4	E7EQB2; C9JCF5	E7EQB2; P02788; C9JCF5; E7ER44	0	2	0.7146	0	1	1	1036.03	2071.05	2071.04	3.48	0.0036	HCD (High Energy Collision Dissociation)	31.7	MS2	15.6164	15.762	88.033	97311	24059_E2_S1_1.raw	F172	4.66	2	0.0001007	5.892e-08
		FALSE	High	Sequest HT (A2)	Unambiguous	VPPRIDSGLYLGSGYFTAIQNLR		3	E7EQB2	E7EQB2; P02788; E7ER44	1	4	0.3356	0	1	1	635.094	2537.35	2537.35	1.4	0.00089	HCD (High Energy Collision Dissociation)	31.7	MS2	84.1863	75	88.3176	97539	24059_E2_S1_1.raw	F172	4.32	1	0.0001007	1.523e-05
		FALSE	High	Sequest HT (A2)	Unambiguous	ADAVTLDGGFIYEAGLAPYK		4	E7EQB2; C9JCF5	E7EQB2; P02788; C9JCF5; E7ER44	0	3	0.378	0	1	1	691.018	2071.04	2071.04	0.5	0.00034	HCD (High Energy Collision Dissociation)	31.7	MS2	86.994	7.671	88.3259	97545	24059_E2_S1_1.raw	F172	2.46	2	0.0002789	0.0154
		FALSE	High	Sequest HT (A2)	Unambiguous	ADAVTLDGGFIYEAGLAPYK		4	E7EQB2; C9JCF5	E7EQB2; P02788; C9JCF5; E7ER44	0	2	0.7426	0	1	1	1036.03	2071.05	2071.04	4.31	0.00446	HCD (High Energy Collision Dissociation)	31.7	MS2	19.1901	23.613	88.3687	97577	24059_E2_S1_1.raw	F172	4.74	2	0.0001007	1.853e-08
		FALSE	High	Sequest HT (A2)	Unambiguous	VPPRIDSGLYLGSGYFTAIQNLR		3	E7EQB2	E7EQB2; P02788; E7ER44	1	3	0.7281	0	1	1	846.458	2537.36	2537.35	3.38	0.00286	HCD (High Energy Collision Dissociation)	31.7	MS2	3.67164	11.567	88.41	97607	24059_E2_S1_1.raw	F172	5.7	1	0.0001007	9.524e-11
		FALSE	High	Sequest HT (A2)	Unambiguous	GEADAMSLDGGYVYTAGK		3	E7EQB2	E7EQB2; P02788; E7ER44	0	2	0.7361	0	1	1	902.912	1804.82	1804.81	5.83	0.00526	HCD (High Energy Collision Dissociation)	31.7	MS2	74.6119	75	88.4252	97618	24059_E2_S1_1.raw	F172	4.13	1	0.0001007	2.31e-06
		FALSE	High	Sequest HT (A2)	Unambiguous	ADAVTLDGGFIYEAGLAPYK		4	E7EQB2; C9JCF5	E7EQB2; P02788; C9JCF5; E7ER44	0	3		0.0157	2	2	691.019	2071.04	2071.04	2.18	0.0015	HCD (High Energy Collision Dissociation)	31.7	MS2	97.3467	8.32	88.6712	97796	24059_E2_S1_1.raw	F172	1.88	2	0.002332	0.07636
		FALSE	High	Sequest HT (A2)	Unambiguous	ADAVTLDGGFIYEAGLAPYK		4	E7EQB2; C9JCF5	E7EQB2; P02788; C9JCF5; E7ER44	0	2	0.7078	0	1	1	1036.03	2071.05	2071.04	5.72	0.00592	HCD (High Energy Collision Dissociation)	31.7	MS2	20.6305	25.276	88.7049	97820	24059_E2_S1_1.raw	F172	3.97	2	0.0001007	1.204e-07
		FALSE	High	Sequest HT (A2)	Unambiguous	VPPRIDSGLYLGSGYFTAIQNLR		3	E7EQB2	E7EQB2; P02788; E7ER44	1	3	0.6867	0	1	1	846.461	2537.37	2537.35	6.99	0.00591	HCD (High Energy Collision Dissociation)	31.7	MS2	0	38.804	88.7489	97852	24059_E2_S1_1.raw	F172	6.32	1	0.0001007	9.519e-09
		FALSE	Low	Sequest HT (A2)	Unambiguous	ADAVTLDGGFIYEAGLAPYKLRPVAAEVYGTER		4	E7EQB2; C9JCF5	E7EQB2; P02788; C9JCF5; E7ER44	1	4	0.0928	0	1	1	878.961	3512.82	3512.81	4.39	0.00386	HCD (High Energy Collision Dissociation)	31.7	MS2	97.0467	15.668	88.7546	97857	24059_E2_S1_1.raw	F172	1.94	2	0.6151	0.9705
		FALSE	High	Sequest HT (A2)	Unambiguous	VPPRIDSGLYLGSGYFTAIQNLR		3	E7EQB2	E7EQB2; P02788; E7ER44	1	4	0.4686	0	1	1	635.095	2537.36	2537.35	2.17	0.00138	HCD (High Energy Collision Dissociation)	31.7	MS2	35.4098	75	88.8158	97900	24059_E2_S1_1.raw	F172	3.18	1	0.002173	0.07339
		FALSE	Medium	Sequest HT (A2)	Unambiguous	ADAVTLDGGFIYEAGLAPYK		4	E7EQB2; C9JCF5	E7EQB2; P02788; C9JCF5; E7ER44	0	3	0.1916	0	1	1	691.019	2071.04	2071.04	2	0.00138	HCD (High Energy Collision Dissociation)	31.7	MS2	93.3872	3.284	89.0119	98046	24059_E2_S1_1.raw	F172	1.67	2	0.01046	0.1503
		FALSE	High	Sequest HT (A2)	Unambiguous	ADAVTLDGGFIYEAGLAPYK		4	E7EQB2; C9JCF5	E7EQB2; P02788; C9JCF5; E7ER44	0	2	0.7817	0	1	1	1036.02	2071.03	2071.04	-2.65	-0.00274	HCD (High Energy Collision Dissociation)	31.7	MS2	58.5843	20.122	89.0471	98072	24059_E2_S1_1.raw	F172	4.49	2	0.0001007	1.063e-09
		FALSE	High	Sequest HT (A2)	Unambiguous	GEADAMSLDGGYVYTAGK		3	E7EQB2	E7EQB2; P02788; E7ER44	0	2	0.5411	0	1	1	902.907	1804.81	1804.81	0.96	0.00087	HCD (High Energy Collision Dissociation)	31.7	MS2	69.9466	18.229	89.1391	98143	24059_E2_S1_1.raw	F172	2.31	1	0.0001007	7.436e-05
		FALSE	High	Sequest HT (A2)	Unambiguous	ADAVTLDGGFIYEAGLAPYK		4	E7EQB2; C9JCF5	E7EQB2; P02788; C9JCF5; E7ER44	0	2	0.6517	0	1	1	1036.03	2071.04	2071.04	2.77	0.00287	HCD (High Energy Collision Dissociation)	31.7	MS2	85.0185	8.169	89.2665	98242	24059_E2_S1_1.raw	F172	3.33	2	0.0001007	2.215e-08
		FALSE	High	Sequest HT (A2)	Unambiguous	ADAVTLDGGFIYEAGLAPYK		4	E7EQB2; C9JCF5	E7EQB2; P02788; C9JCF5; E7ER44	0	3	0.3655	0	1	1	691.019	2071.04	2071.04	1.56	0.00108	HCD (High Energy Collision Dissociation)	31.7	MS2	80.0412	11.03	89.6485	98548	24059_E2_S1_1.raw	F172	2.49	2	0.0002789	0.01406
		FALSE	High	Sequest HT (A2)	Unambiguous	ADAVTLDGGFIYEAGLAPYK		4	E7EQB2; C9JCF5	E7EQB2; P02788; C9JCF5; E7ER44	0	2	0.5516	0	1	1	1036.02	2071.04	2071.04	0.06	6e-05	HCD (High Energy Collision Dissociation)	31.7	MS2	65.6464	23.072	89.7131	98603	24059_E2_S1_1.raw	F172	2.81	2	0.0001007	0.0007213
		FALSE	High	Sequest HT (A2)	Unambiguous	ADAVTLDGGFIYEAGLAPYK		4	E7EQB2; C9JCF5	E7EQB2; P02788; C9JCF5; E7ER44	0	2	0.6742	0	1	1	1036.03	2071.04	2071.04	2.66	0.00275	HCD (High Energy Collision Dissociation)	31.7	MS2	14.0853	65.483	89.7288	98615	24059_E2_S1_1.raw	F172	4.42	2	0.0001007	8.053e-08
		FALSE	High	Sequest HT (A2)	Unambiguous	ADAVTLDGGFIYEAGLAPYK		4	E7EQB2; C9JCF5	E7EQB2; P02788; C9JCF5; E7ER44	0	2	0.6353	0	1	1	1036.02	2071.04	2071.04	2.07	0.00214	HCD (High Energy Collision Dissociation)	31.7	MS2	0	75	89.9732	98799	24059_E2_S1_1.raw	F172	4.47	2	0.0001007	1.427e-07
		FALSE	High	Sequest HT (A2)	Unambiguous	ADAVTLDGGFIYEAGLAPYK		4	E7EQB2; C9JCF5	E7EQB2; P02788; C9JCF5; E7ER44	0	3	0.3669	0	1	1	691.019	2071.04	2071.04	2.71	0.00187	HCD (High Energy Collision Dissociation)	31.7	MS2	78.7005	11.636	89.9824	98806	24059_E2_S1_1.raw	F172	2.48	2	0.0002789	0.01869
		FALSE	High	Sequest HT (A2)	Unambiguous	ADAVTLDGGFIYEAGLAPYK		4	E7EQB2; C9JCF5	E7EQB2; P02788; C9JCF5; E7ER44	0	2	0.7699	0	1	1	1036.02	2071.04	2071.04	-1.35	-0.0014	HCD (High Energy Collision Dissociation)	31.7	MS2	0	23.796	90.0661	98870	24059_E2_S1_1.raw	F172	4.52	2	0.0001007	8.364e-08
		FALSE	High	Sequest HT (A2)	Unambiguous	GEADAMSLDGGYVYTAGK		3	E7EQB2	E7EQB2; P02788; E7ER44	0	2	0.5647	0	1	1	902.912	1804.82	1804.81	6.1	0.00551	HCD (High Energy Collision Dissociation)	31.7	MS2	86.5794	75	90.1701	98948	24059_E2_S1_1.raw	F172	3.17	1	0.0001007	2.686e-06
		FALSE	High	Sequest HT (A2)	Unambiguous	ADAVTLDGGFIYEAGLAPYK		4	E7EQB2; C9JCF5	E7EQB2; P02788; C9JCF5; E7ER44	0	3	0.5046	0	1	1	691.018	2071.04	2071.04	0.14	0.0001	HCD (High Energy Collision Dissociation)	31.7	MS2	72.0926	29.924	90.3635	99088	24059_E2_S1_1.raw	F172	3.23	2	0.0001007	0.001899
		FALSE	High	Sequest HT (A2)	Unambiguous	ADAVTLDGGFIYEAGLAPYK		4	E7EQB2; C9JCF5	E7EQB2; P02788; C9JCF5; E7ER44	0	2	0.6884	0	1	1	1036.02	2071.04	2071.04	2.07	0.00214	HCD (High Energy Collision Dissociation)	31.7	MS2	0	75	90.4062	99119	24059_E2_S1_1.raw	F172	4.3	2	0.0001007	4.285e-09
		FALSE	High	Sequest HT (A2)	Unambiguous	DSPIQCIQAIAENR		4	E7EQB2; C9JCF5	E7EQB2; P02788; C9JCF5; E7ER44	0	3	0.5043	0	1	1	519.929	1557.77	1557.77	1.91	0.00099	HCD (High Energy Collision Dissociation)	31.7	MS2	26.8146	75	90.6841	99320	24059_E2_S1_1.raw	F172	2.34	2	0.0001007	0.002978
		FALSE	High	Sequest HT (A2)	Unambiguous	ADAVTLDGGFIYEAGLAPYK		4	E7EQB2; C9JCF5	E7EQB2; P02788; C9JCF5; E7ER44	0	3	0.3934	0	1	1	691.016	2071.03	2071.04	-1.98	-0.00137	HCD (High Energy Collision Dissociation)	31.7	MS2	91.2337	17.328	90.6942	99329	24059_E2_S1_1.raw	F172	2.44	2	0.0001007	0.01238
		FALSE	High	Sequest HT (A2)	Unambiguous	ADAVTLDGGFIYEAGLAPYK		4	E7EQB2; C9JCF5	E7EQB2; P02788; C9JCF5; E7ER44	0	3	0.3218	0	1	1	691.019	2071.04	2071.04	2	0.00138	HCD (High Energy Collision Dissociation)	31.7	MS2	64.8281	75	90.7062	99338	24059_E2_S1_1.raw	F172	3.17	2	0.0001007	0.0006624
		FALSE	High	Sequest HT (A2)	Unambiguous	ADAVTLDGGFIYEAGLAPYK		4	E7EQB2; C9JCF5	E7EQB2; P02788; C9JCF5; E7ER44	0	2	0.6925	0	1	1	1036.02	2071.04	2071.04	1.83	0.0019	HCD (High Energy Collision Dissociation)	31.7	MS2	0	75	90.7475	99368	24059_E2_S1_1.raw	F172	4.39	2	0.0001007	1.666e-08
		FALSE	High	Sequest HT (A2)	Unambiguous	ADAVTLDGGFIYEAGLAPYK		4	E7EQB2; C9JCF5	E7EQB2; P02788; C9JCF5; E7ER44	0	3	0.6199	0	1	1	691.018	2071.04	2071.04	-0.03	-2e-05	HCD (High Energy Collision Dissociation)	31.7	MS2	59.2118	12.825	91.0464	99582	24059_E2_S1_1.raw	F172	2.71	2	0.0002789	0.01876
		FALSE	High	Sequest HT (A2)	Unambiguous	ADAVTLDGGFIYEAGLAPYK		4	E7EQB2; C9JCF5	E7EQB2; P02788; C9JCF5; E7ER44	0	2	0.7206	0	1	1	1036.02	2071.03	2071.04	-4.06	-0.00421	HCD (High Energy Collision Dissociation)	31.7	MS2	0	67.184	91.091	99619	24059_E2_S1_1.raw	F172	4.94	2	0.0001007	2.338e-08
		FALSE	High	Sequest HT (A2)	Unambiguous	ADAVTLDGGFIYEAGLAPYK		4	E7EQB2; C9JCF5	E7EQB2; P02788; C9JCF5; E7ER44	0	3	0.5426	0	1	1	691.021	2071.05	2071.04	4.65	0.00321	HCD (High Energy Collision Dissociation)	31.7	MS2	59.1089	75	91.3829	99841	24059_E2_S1_1.raw	F172	3.76	2	0.0001007	0.0003069
		FALSE	High	Sequest HT (A2)	Unambiguous	ADAVTLDGGFIYEAGLAPYK		4	E7EQB2; C9JCF5	E7EQB2; P02788; C9JCF5; E7ER44	0	2	0.7123	0	1	1	1036.02	2071.04	2071.04	0.42	0.00043	HCD (High Energy Collision Dissociation)	31.7	MS2	0	52.611	91.4697	99911	24059_E2_S1_1.raw	F172	4.31	2	0.0001007	4.574e-09
		FALSE	High	Sequest HT (A2)	Unambiguous	ADAVTLDGGFIYEAGLAPYK		4	E7EQB2; C9JCF5	E7EQB2; P02788; C9JCF5; E7ER44	0	2	0.7329	0	1	1	1036.02	2071.04	2071.04	-0.41	-0.00042	HCD (High Energy Collision Dissociation)	31.7	MS2	0	24.92	91.7739	100153	24059_E2_S1_1.raw	F172	5.13	2	0.0001007	4.48e-10
		FALSE	High	Sequest HT (A2)	Unambiguous	ADAVTLDGGFIYEAGLAPYK		4	E7EQB2; C9JCF5	E7EQB2; P02788; C9JCF5; E7ER44	0	3	0.6182	0	1	1	691.017	2071.04	2071.04	-0.47	-0.00033	HCD (High Energy Collision Dissociation)	31.7	MS2	38.6434	75	91.7917	100167	24059_E2_S1_1.raw	F172	3.85	2	0.0001007	0.00039
		FALSE	High	Sequest HT (A2)	Unambiguous	GEADAMSLDGGYVYTAGK		3	E7EQB2	E7EQB2; P02788; E7ER44	0	2	0.7195	0	1	1	902.907	1804.81	1804.81	0.62	0.00056	HCD (High Energy Collision Dissociation)	31.7	MS2	32.9033	75	92.0413	100345	24059_E2_S1_1.raw	F172	4.35	1	0.0001007	7.057e-08
		FALSE	High	Sequest HT (A2)	Unambiguous	ADAVTLDGGFIYEAGLAPYK		4	E7EQB2; C9JCF5	E7EQB2; P02788; C9JCF5; E7ER44	0	2	0.7296	0	1	1	1036.02	2071.04	2071.04	1.48	0.00153	HCD (High Energy Collision Dissociation)	31.7	MS2	0	31.96	92.0633	100363	24059_E2_S1_1.raw	F172	4.77	2	0.0001007	4.282e-08
		FALSE	High	Sequest HT (A2)	Unambiguous	ADAVTLDGGFIYEAGLAPYK		4	E7EQB2; C9JCF5	E7EQB2; P02788; C9JCF5; E7ER44	0	2	0.7313	0	1	1	1036.02	2071.04	2071.04	1.24	0.00129	HCD (High Energy Collision Dissociation)	31.7	MS2	56.9194	49.125	92.4064	100637	24059_E2_S1_1.raw	F172	4.54	2	0.0001007	1.866e-09
		FALSE	High	Sequest HT (A2)	Unambiguous	ADAVTLDGGFIYEAGLAPYK		4	E7EQB2; C9JCF5	E7EQB2; P02788; C9JCF5; E7ER44	0	3	0.4028	0	1	1	691.018	2071.04	2071.04	1.03	0.00071	HCD (High Energy Collision Dissociation)	31.7	MS2	55.5178	72.862	92.4393	100664	24059_E2_S1_1.raw	F172	3.6	2	0.0001007	0.001313
		FALSE	Medium	Sequest HT (A2)	Unambiguous	ADAVTLDGGFIYEAGLAPYK		4	E7EQB2; C9JCF5	E7EQB2; P02788; C9JCF5; E7ER44	0	3	0.5043	0	1	1	691.019	2071.04	2071.04	2.35	0.00163	HCD (High Energy Collision Dissociation)	31.7	MS2	57.3258	9.579	92.6523	100830	24059_E2_S1_1.raw	F172	2.34	2	0.01511	0.1961
		FALSE	High	Sequest HT (A2)	Unambiguous	ADAVTLDGGFIYEAGLAPYK		4	E7EQB2; C9JCF5	E7EQB2; P02788; C9JCF5; E7ER44	0	3	0.585	0	1	1	691.019	2071.04	2071.04	2.35	0.00163	HCD (High Energy Collision Dissociation)	31.7	MS2	66.8886	27.486	92.653	100831	24059_E2_S1_1.raw	F172	2.94	2	0.0001007	0.007456
		FALSE	High	Sequest HT (A2)	Unambiguous	ADAVTLDGGFIYEAGLAPYK		4	E7EQB2; C9JCF5	E7EQB2; P02788; C9JCF5; E7ER44	0	3	0.5749	0	1	1	691.02	2071.04	2071.04	3.24	0.00224	HCD (High Energy Collision Dissociation)	31.7	MS2	79.2489	27.11	92.7578	100909	24059_E2_S1_1.raw	F172	3.27	2	0.0001007	0.002724
		FALSE	High	Sequest HT (A2)	Unambiguous	ADAVTLDGGFIYEAGLAPYK		4	E7EQB2; C9JCF5	E7EQB2; P02788; C9JCF5; E7ER44	0	2	0.7761	0	1	1	1036.03	2071.05	2071.04	3.48	0.0036	HCD (High Energy Collision Dissociation)	31.7	MS2	56.9724	16.64	92.7925	100932	24059_E2_S1_1.raw	F172	4.51	2	0.0001007	1.485e-09
		FALSE	High	Sequest HT (A2)	Unambiguous	ADAVTLDGGFIYEAGLAPYK		4	E7EQB2; C9JCF5	E7EQB2; P02788; C9JCF5; E7ER44	0	2	0.726	0	1	1	1036.03	2071.04	2071.04	2.89	0.00299	HCD (High Energy Collision Dissociation)	31.7	MS2	61.8505	75	92.8719	100991	24059_E2_S1_1.raw	F172	4.89	2	0.0001007	3.73e-09
		FALSE	High	Sequest HT (A2)	Unambiguous	ADAVTLDGGFIYEAGLAPYK		4	E7EQB2; C9JCF5	E7EQB2; P02788; C9JCF5; E7ER44	0	2	0.7566	0	1	1	1036.03	2071.05	2071.04	3.72	0.00385	HCD (High Energy Collision Dissociation)	31.7	MS2	0	75	93.1285	101172	24059_E2_S1_1.raw	F172	4.93	2	0.0001007	3.964e-09
		FALSE	High	Sequest HT (A2)	Unambiguous	ADAVTLDGGFIYEAGLAPYK		4	E7EQB2; C9JCF5	E7EQB2; P02788; C9JCF5; E7ER44	0	3	0.5405	0	1	1	691.019	2071.04	2071.04	2	0.00138	HCD (High Energy Collision Dissociation)	31.7	MS2	78.6254	75	93.1402	101181	24059_E2_S1_1.raw	F172	3.46	2	0.0001007	0.002543
		FALSE	High	Sequest HT (A2)	Unambiguous	ADAVTLDGGFIYEAGLAPYK		4	E7EQB2; C9JCF5	E7EQB2; P02788; C9JCF5; E7ER44	0	2	0.7381	0	1	1	1036.02	2071.03	2071.04	-1.71	-0.00177	HCD (High Energy Collision Dissociation)	31.7	MS2	0	65.763	93.448	101422	24059_E2_S1_1.raw	F172	4.62	2	0.0001007	2.626e-08
		FALSE	High	Sequest HT (A2)	Unambiguous	DSAIGFSRVPPRIDSGLYLGSGYFTAIQNLR		3	E7EQB2	E7EQB2; P02788; E7ER44	2	4	0.7119	0	1	1	843.446	3370.76	3370.75	2.11	0.00178	HCD (High Energy Collision Dissociation)	31.7	MS2	8.50352	75	93.5078	101467	24059_E2_S1_1.raw	F172	6.63	1	0.0001007	4.182e-08
		FALSE	High	Sequest HT (A2)	Unambiguous	ADAVTLDGGFIYEAGLAPYK		4	E7EQB2; C9JCF5	E7EQB2; P02788; C9JCF5; E7ER44	0	3	0.4783	0	1	1	691.02	2071.05	2071.04	3.68	0.00254	HCD (High Energy Collision Dissociation)	31.7	MS2	78.9279	28.924	93.5469	101497	24059_E2_S1_1.raw	F172	2.99	2	0.0001007	0.003449
		FALSE	High	Sequest HT (A2)	Unambiguous	DSAIGFSRVPPRIDSGLYLGSGYFTAIQNLR		3	E7EQB2	E7EQB2; P02788; E7ER44	2	4	0.6384	0	1	1	843.445	3370.76	3370.75	1.46	0.00123	HCD (High Energy Collision Dissociation)	31.7	MS2	0	75	93.6566	101574	24059_E2_S1_1.raw	F172	5.31	1	0.0001007	9.475e-06
		FALSE	High	Sequest HT (A2)	Unambiguous	GEADAMSLDGGYVYTAGK		3	E7EQB2	E7EQB2; P02788; E7ER44	0	2	0.6685	0	1	1	902.912	1804.82	1804.81	6.58	0.00593	HCD (High Energy Collision Dissociation)	31.7	MS2	71.6455	75	93.7425	101631	24059_E2_S1_1.raw	F172	3.68	1	0.0001007	8.92e-06
		FALSE	High	Sequest HT (A2)	Unambiguous	ADAVTLDGGFIYEAGLAPYK		4	E7EQB2; C9JCF5	E7EQB2; P02788; C9JCF5; E7ER44	0	2	0.6462	0	1	1	1036.03	2071.06	2071.04	9.96	0.01032	HCD (High Energy Collision Dissociation)	31.7	MS2	0	75	93.7935	101665	24059_E2_S1_1.raw	F172	4.07	2	0.0001007	5.463e-07
		FALSE	High	Sequest HT (A2)	Unambiguous	DSAIGFSRVPPRIDSGLYLGSGYFTAIQNLR		3	E7EQB2	E7EQB2; P02788; E7ER44	2	4	0.6802	0	1	1	843.444	3370.76	3370.75	0.52	0.00044	HCD (High Energy Collision Dissociation)	31.7	MS2	0	75	93.8362	101694	24059_E2_S1_1.raw	F172	6.41	1	0.0001007	4.608e-06
		FALSE	Medium	Sequest HT (A2)	Unambiguous	GEADAMSLDGGYVYTAGK		3	E7EQB2	E7EQB2; P02788; E7ER44	0	3	0.1933	0	1	1	602.27	1804.8	1804.81	-5.4	-0.00325	HCD (High Energy Collision Dissociation)	31.7	MS2	58.3751	75	93.8735	101720	24059_E2_S1_1.raw	F172	1.5	1	0.01385	0.1834
		FALSE	High	Sequest HT (A2)	Unambiguous	ADAVTLDGGFIYEAGLAPYK		4	E7EQB2; C9JCF5	E7EQB2; P02788; C9JCF5; E7ER44	0	3	0.6506	0	1	1	691.02	2071.05	2071.04	3.33	0.0023	HCD (High Energy Collision Dissociation)	31.7	MS2	53.7536	56.602	93.8793	101723	24059_E2_S1_1.raw	F172	4.35	2	0.0001007	4.956e-05
		FALSE	High	Sequest HT (A2)	Unambiguous	DSAIGFSRVPPRIDSGLYLGSGYFTAIQNLR		3	E7EQB2	E7EQB2; P02788; E7ER44	2	4	0.6772	0	1	1	843.443	3370.75	3370.75	-1.22	-0.00103	HCD (High Energy Collision Dissociation)	31.7	MS2	0	75	94.1614	101926	24059_E2_S1_1.raw	F172	5.05	1	0.0001007	3.386e-05
		FALSE	High	Sequest HT (A2)	Unambiguous	ADAVTLDGGFIYEAGLAPYK		4	E7EQB2; C9JCF5	E7EQB2; P02788; C9JCF5; E7ER44	0	2	0.7318	0	1	1	1036.02	2071.04	2071.04	0.18	0.00019	HCD (High Energy Collision Dissociation)	31.7	MS2	50.0173	75	94.196	101949	24059_E2_S1_1.raw	F172	4.4	2	0.0001007	2.058e-09
		FALSE	High	Sequest HT (A2)	Unambiguous	ADAVTLDGGFIYEAGLAPYK		4	E7EQB2; C9JCF5	E7EQB2; P02788; C9JCF5; E7ER44	0	3	0.6267	0	1	1	691.019	2071.04	2071.04	1.91	0.00132	HCD (High Energy Collision Dissociation)	31.7	MS2	69.0321	32.629	94.2356	101979	24059_E2_S1_1.raw	F172	3.67	2	0.0001007	0.001375
		FALSE	High	Sequest HT (A2)	Unambiguous	ADAVTLDGGFIYEAGLAPYK		4	E7EQB2; C9JCF5	E7EQB2; P02788; C9JCF5; E7ER44	0	3	0.6024	0	1	1	691.019	2071.04	2071.04	2.09	0.00144	HCD (High Energy Collision Dissociation)	31.7	MS2	73.7854	12.911	94.3025	102027	24059_E2_S1_1.raw	F172	2.49	2	0.0007142	0.0367
		FALSE	High	Sequest HT (A2)	Unambiguous	ADAVTLDGGFIYEAGLAPYK		4	E7EQB2; C9JCF5	E7EQB2; P02788; C9JCF5; E7ER44	0	3	0.6416	0	1	1	691.019	2071.04	2071.04	2.27	0.00156	HCD (High Energy Collision Dissociation)	31.7	MS2	56.7094	17.988	94.3158	102037	24059_E2_S1_1.raw	F172	2.93	2	0.0001007	0.005545
		FALSE	High	Sequest HT (A2)	Unambiguous	IDSGLYLGSGYFTAIQNLR		3	E7EQB2	E7EQB2; P02788; E7ER44	0	3	0.6844	0	1	1	696.699	2088.08	2088.08	2.86	0.00199	HCD (High Energy Collision Dissociation)	31.7	MS2	31.3795	9.271	94.4315	102118	24059_E2_S1_1.raw	F172	5.26	1	0.0001007	3.603e-08
		FALSE	High	Sequest HT (A2)	Unambiguous	IDSGLYLGSGYFTAIQNLR		3	E7EQB2	E7EQB2; P02788; E7ER44	0	2	0.75	0	1	1	1044.54	2088.08	2088.08	2.08	0.00217	HCD (High Energy Collision Dissociation)	31.7	MS2	0	4.968	94.4734	102149	24059_E2_S1_1.raw	F172	5.28	1	0.0001007	1.21e-11
		FALSE	Low	Sequest HT (A2)	Unambiguous	VVwCAVGEQELRKCNQWSGLSEGSVTCSSASTTEDCIALVLK	W3(Oxidation)	2	E7EQB2	E7EQB2; P02788	2	5	0.0631	0	1	1	901.435	4503.14	4503.13	3.28	0.00296	HCD (High Energy Collision Dissociation)	31.7	MS2	79.2687	69.344	94.4748	102150	24059_E2_S1_1.raw	F172	2.06	1	0.4763	0.9566
		FALSE	High	Sequest HT (A2)	Unambiguous	ADAVTLDGGFIYEAGLAPYK		4	E7EQB2; C9JCF5	E7EQB2; P02788; C9JCF5; E7ER44	0	2	0.6875	0	1	1	1036.03	2071.05	2071.04	3.95	0.00409	HCD (High Energy Collision Dissociation)	31.7	MS2	52.5021	74.757	94.5321	102198	24059_E2_S1_1.raw	F172	4.64	2	0.0001007	2.56e-09
		FALSE	High	Sequest HT (A2)	Unambiguous	IDSGLYLGSGYFTAIQNLR		3	E7EQB2	E7EQB2; P02788; E7ER44	0	3	0.6808	0	1	1	696.698	2088.08	2088.08	1.02	0.00071	HCD (High Energy Collision Dissociation)	31.7	MS2	2.96841	1.828	94.7405	102349	24059_E2_S1_1.raw	F172	4.73	1	0.0001007	5.455e-07
		FALSE	High	Sequest HT (A2)	Unambiguous	IDSGLYLGSGYFTAIQNLR		3	E7EQB2	E7EQB2; P02788; E7ER44	0	3	0.6214	0	1	1	696.698	2088.08	2088.08	1.02	0.00071	HCD (High Energy Collision Dissociation)	31.7	MS2	10.0729	54.45	94.7688	102373	24059_E2_S1_1.raw	F172	4.57	1	0.0001007	1.248e-06
		FALSE	High	Sequest HT (A2)	Unambiguous	IDSGLYLGSGYFTAIQNLR		3	E7EQB2	E7EQB2; P02788; E7ER44	0	2	0.7591	0	1	1	1044.54	2088.08	2088.08	0.79	0.00083	HCD (High Energy Collision Dissociation)	31.7	MS2	1.41566	2.134	94.7694	102374	24059_E2_S1_1.raw	F172	4.65	1	0.0001007	1.705e-11
		FALSE	High	Sequest HT (A2)	Unambiguous	IDSGLYLGSGYFTAIQNLR		3	E7EQB2	E7EQB2; P02788; E7ER44	0	2	0.7188	0	1	1	1044.54	2088.08	2088.08	1.61	0.00168	HCD (High Energy Collision Dissociation)	31.7	MS2	0	2.583	94.8075	102403	24059_E2_S1_1.raw	F172	4.8	1	0.0001007	2.835e-11
		FALSE	High	Sequest HT (A2)	Unambiguous	IDSGLYLGSGYFTAIQNLR		3	E7EQB2	E7EQB2; P02788; E7ER44	0	2	0.5052	0	1	1	1044.54	2088.08	2088.08	1.49	0.00156	HCD (High Energy Collision Dissociation)	31.7	MS2	10.8901	75	94.8355	102427	24059_E2_S1_1.raw	F172	2.89	1	0.0001007	1.317e-06
		FALSE	High	Sequest HT (A2)	Unambiguous	ADAVTLDGGFIYEAGLAPYK		4	E7EQB2; C9JCF5	E7EQB2; P02788; C9JCF5; E7ER44	0	3	0.4039	0	1	1	691.02	2071.04	2071.04	3.06	0.00211	HCD (High Energy Collision Dissociation)	31.7	MS2	46.219	67.952	95.0748	102645	24059_E2_S1_1.raw	F172	2.55	2	0.0001007	0.01154
		FALSE	High	Sequest HT (A2)	Unambiguous	IDSGLYLGSGYFTAIQNLR		3	E7EQB2	E7EQB2; P02788; E7ER44	0	3	0.624	0	1	1	696.696	2088.07	2088.08	-0.56	-0.00039	HCD (High Energy Collision Dissociation)	31.7	MS2	48.2606	26.642	95.1282	102695	24059_E2_S1_1.raw	F172	3.91	1	0.0001007	0.0003926
		FALSE	High	Sequest HT (A2)	Unambiguous	IDSGLYLGSGYFTAIQNLR		3	E7EQB2	E7EQB2; P02788; E7ER44	0	2	0.7056	0	1	1	1044.54	2088.08	2088.08	0.09	9e-05	HCD (High Energy Collision Dissociation)	31.7	MS2	54.7394	75	95.1644	102725	24059_E2_S1_1.raw	F172	4.96	1	0.0001007	3.293e-10
		FALSE	High	Sequest HT (A2)	Unambiguous	IDSGLYLGSGYFTAIQNLR		3	E7EQB2	E7EQB2; P02788; E7ER44	0	3	0.661	0	1	1	696.696	2088.07	2088.08	-1.17	-0.00082	HCD (High Energy Collision Dissociation)	31.7	MS2	40.1359	19.797	95.1802	102741	24059_E2_S1_1.raw	F172	3.51	1	0.0001007	0.0001419
		FALSE	High	Sequest HT (A2)	Unambiguous	cSTSPLLEACEFLR	C1(Carbamidomethyl)	3	E7EQB2	E7EQB2; P02788; E7ER44	0	2	0.4144	0	1	1	813.38	1625.75	1625.77	-8.65	-0.00703	HCD (High Energy Collision Dissociation)	31.7	MS2	53.8126	75	95.7791	103219	24059_E2_S1_1.raw	F172	4.32	1	0.0001007	5.495e-06
		FALSE	High	Sequest HT (A2)	Unambiguous	ADAVTLDGGFIYEAGLAPYK		4	E7EQB2; C9JCF5	E7EQB2; P02788; C9JCF5; E7ER44	0	2	0.646	0	1	1	1036.02	2071.04	2071.04	2.07	0.00214	HCD (High Energy Collision Dissociation)	31.7	MS2	31.2013	75	95.8143	103243	24059_E2_S1_1.raw	F172	4.52	2	0.0001007	4.751e-08
		FALSE	High	Sequest HT (A2)	Unambiguous	IDSGLYLGSGYFTAIQNLR		3	E7EQB2	E7EQB2; P02788; E7ER44	0	3	0.5357	0	1	1	696.697	2088.08	2088.08	-0.47	-0.00033	HCD (High Energy Collision Dissociation)	31.7	MS2	71.1718	75	95.8747	103285	24059_E2_S1_1.raw	F172	3.36	1	0.0001007	0.000253
		FALSE	High	Sequest HT (A2)	Unambiguous	IDSGLYLGSGYFTAIQNLR		3	E7EQB2	E7EQB2; P02788; E7ER44	0	2	0.6733	0	1	1	1044.54	2088.07	2088.08	-0.96	-0.001	HCD (High Energy Collision Dissociation)	31.7	MS2	30.0847	75	96.0461	103406	24059_E2_S1_1.raw	F172	3.03	1	0.0001007	2.493e-07
		FALSE	High	Sequest HT (A2)	Unambiguous	GEADAMSLDGGYVYTAGK		3	E7EQB2	E7EQB2; P02788; E7ER44	0	2	0.424	0	1	1	902.912	1804.82	1804.81	6.04	0.00545	HCD (High Energy Collision Dissociation)	31.7	MS2	85.9359	75	96.0843	103432	24059_E2_S1_1.raw	F172	2.83	1	0.0001007	1.517e-05
		FALSE	High	Sequest HT (A2)	Unambiguous	ADAVTLDGGFIYEAGLAPYK		4	E7EQB2; C9JCF5	E7EQB2; P02788; C9JCF5; E7ER44	0	2	0.6582	0	1	1	1036.03	2071.05	2071.04	3.36	0.00348	HCD (High Energy Collision Dissociation)	31.7	MS2	0	75	96.5668	103780	24059_E2_S1_1.raw	F172	4.33	2	0.0001007	1.845e-08
		FALSE	High	Sequest HT (A2)	Unambiguous	ADAVTLDGGFIYEAGLAPYK		4	E7EQB2; C9JCF5	E7EQB2; P02788; C9JCF5; E7ER44	0	2	0.7211	0	1	1	1036.02	2071.04	2071.04	1.95	0.00202	HCD (High Energy Collision Dissociation)	31.7	MS2	0	75	96.8968	104006	24059_E2_S1_1.raw	F172	4.59	2	0.0001007	2.13e-09
		FALSE	High	Sequest HT (A2)	Unambiguous	ADAVTLDGGFIYEAGLAPYK		4	E7EQB2; C9JCF5	E7EQB2; P02788; C9JCF5; E7ER44	0	3	0.6031	0	1	1	691.019	2071.04	2071.04	2	0.00138	HCD (High Energy Collision Dissociation)	31.7	MS2	80.7153	44.283	97.0779	104131	24059_E2_S1_1.raw	F172	3.88	2	0.0001007	0.0006963
		FALSE	Low	Sequest HT (A2)	Unambiguous	DSPIQcIQAIAENR	C6(Dioxidation)	4	E7EQB2; C9JCF5	E7EQB2; P02788; C9JCF5; E7ER44	0	2	0.0248	0	1	1	795.383	1589.76	1589.76	-0.51	-0.00041	HCD (High Energy Collision Dissociation)	31.7	MS2	77.2241	54.692	97.1861	104214	24059_E2_S1_1.raw	F172	1.21	2	0.4647	0.9538
		FALSE	High	Sequest HT (A2)	Unambiguous	ADAVTLDGGFIYEAGLAPYK		4	E7EQB2; C9JCF5	E7EQB2; P02788; C9JCF5; E7ER44	0	2	0.6775	0	1	1	1036.02	2071.04	2071.04	1.48	0.00153	HCD (High Energy Collision Dissociation)	31.7	MS2	35.8543	49.269	97.2631	104280	24059_E2_S1_1.raw	F172	4.31	2	0.0001007	2.263e-09
		FALSE	High	Sequest HT (A2)	Unambiguous	ADAVTLDGGFIYEAGLAPYK		4	E7EQB2; C9JCF5	E7EQB2; P02788; C9JCF5; E7ER44	0	2	0.7122	0	1	1	1036.02	2071.04	2071.04	-1.12	-0.00116	HCD (High Energy Collision Dissociation)	31.7	MS2	0	65.351	98.0607	104898	24059_E2_S1_1.raw	F172	4.69	2	0.0001007	6.172e-09
		FALSE	High	Sequest HT (A2)	Unambiguous	ADAVTLDGGFIYEAGLAPYK		4	E7EQB2; C9JCF5	E7EQB2; P02788; C9JCF5; E7ER44	0	3	0.6713	0	1	1	691.02	2071.05	2071.04	3.42	0.00236	HCD (High Energy Collision Dissociation)	31.7	MS2	19.1222	75	98.3149	105088	24059_E2_S1_1.raw	F172	4.35	2	0.0001007	6.996e-05
		FALSE	High	Sequest HT (A2)	Unambiguous	ADAVTLDGGFIYEAGLAPYK		4	E7EQB2; C9JCF5	E7EQB2; P02788; C9JCF5; E7ER44	0	2	0.6983	0	1	1	1036.03	2071.05	2071.04	5.49	0.00568	HCD (High Energy Collision Dissociation)	31.7	MS2	21.9756	75	98.4305	105168	24059_E2_S1_1.raw	F172	4.01	2	0.0001007	1.639e-08
		FALSE	High	Sequest HT (A2)	Unambiguous	ADAVTLDGGFIYEAGLAPYK		4	E7EQB2; C9JCF5	E7EQB2; P02788; C9JCF5; E7ER44	0	2	0.6787	0	1	1	1036.03	2071.05	2071.04	4.78	0.00495	HCD (High Energy Collision Dissociation)	31.7	MS2	0	75	98.5456	105249	24059_E2_S1_1.raw	F172	3.89	2	0.0001007	4.463e-06
		FALSE	High	Sequest HT (A2)	Unambiguous	ADAVTLDGGFIYEAGLAPYK		4	E7EQB2; C9JCF5	E7EQB2; P02788; C9JCF5; E7ER44	0	3	0.5412	0	1	1	691.017	2071.04	2071.04	-0.65	-0.00045	HCD (High Energy Collision Dissociation)	31.7	MS2	74.9457	75	98.6454	105321	24059_E2_S1_1.raw	F172	3.4	2	0.0001007	0.001832
		FALSE	High	Sequest HT (A2)	Unambiguous	DSPIQCIQAIAENR		4	E7EQB2; C9JCF5	E7EQB2; P02788; C9JCF5; E7ER44	0	2	0.4323	0	1	1	779.381	1557.76	1557.77	-8.62	-0.00671	HCD (High Energy Collision Dissociation)	31.7	MS2	22.1753	35.809	99.5514	105999	24059_E2_S1_1.raw	F172	2.29	2	0.0001007	0.006218
		FALSE	High	Sequest HT (A2)	Unambiguous	ADAVTLDGGFIYEAGLAPYK		4	E7EQB2; C9JCF5	E7EQB2; P02788; C9JCF5; E7ER44	0	2	0.6523	0	1	1	1036.03	2071.05	2071.04	6.07	0.00629	HCD (High Energy Collision Dissociation)	31.7	MS2	52.9409	75	99.6496	106068	24059_E2_S1_1.raw	F172	4.17	2	0.0001007	4.505e-08
		FALSE	High	Sequest HT (A2)	Unambiguous	ADAVTLDGGFIYEAGLAPYK		4	E7EQB2; C9JCF5	E7EQB2; P02788; C9JCF5; E7ER44	0	3	0.5559	0	1	1	691.018	2071.04	2071.04	1.03	0.00071	HCD (High Energy Collision Dissociation)	31.7	MS2	81.9052	75	99.8999	106253	24059_E2_S1_1.raw	F172	3.13	2	0.0001007	0.002429
		FALSE	High	Sequest HT (A2)	Unambiguous	ADAVTLDGGFIYEAGLAPYK		4	E7EQB2; C9JCF5	E7EQB2; P02788; C9JCF5; E7ER44	0	2	0.7146	0	1	1	1036.02	2071.04	2071.04	1.95	0.00202	HCD (High Energy Collision Dissociation)	31.7	MS2	0	56.584	99.912	106262	24059_E2_S1_1.raw	F172	4.52	2	0.0001007	2.24e-07
		FALSE	High	Sequest HT (A2)	Unambiguous	GEADAMSLDGGYVYTAGK		3	E7EQB2	E7EQB2; P02788; E7ER44	0	2	0.7379	0	1	1	902.91	1804.81	1804.81	3.4	0.00307	HCD (High Energy Collision Dissociation)	31.7	MS2	62.5022	75	100.247	106519	24059_E2_S1_1.raw	F172	3.51	1	0.0001007	6.317e-06
		FALSE	High	Sequest HT (A2)	Unambiguous	ADAVTLDGGFIYEAGLAPYK		4	E7EQB2; C9JCF5	E7EQB2; P02788; C9JCF5; E7ER44	0	2	0.7179	0	1	1	1036.02	2071.04	2071.04	0.77	0.0008	HCD (High Energy Collision Dissociation)	31.7	MS2	57.2556	75	100.518	106706	24059_E2_S1_1.raw	F172	4.75	2	0.0001007	3.059e-09
		FALSE	High	Sequest HT (A2)	Unambiguous	ADAVTLDGGFIYEAGLAPYK		4	E7EQB2; C9JCF5	E7EQB2; P02788; C9JCF5; E7ER44	0	3	0.696	0	1	1	691.019	2071.04	2071.04	2.18	0.0015	HCD (High Energy Collision Dissociation)	31.7	MS2	52.5189	29.267	100.569	106741	24059_E2_S1_1.raw	F172	4.21	2	0.0001007	3.138e-06
		FALSE	High	Sequest HT (A2)	Unambiguous	GEADAMSLDGGYVYTAGK		3	E7EQB2	E7EQB2; P02788; E7ER44	0	2	0.6316	0	1	1	902.909	1804.81	1804.81	2.18	0.00197	HCD (High Energy Collision Dissociation)	31.7	MS2	89.0864	75	100.916	106977	24059_E2_S1_1.raw	F172	3.04	1	0.0001007	4.983e-05
		FALSE	High	Sequest HT (A2)	Unambiguous	ADAVTLDGGFIYEAGLAPYK		4	E7EQB2; C9JCF5	E7EQB2; P02788; C9JCF5; E7ER44	0	3	0.6301	0	1	1	691.018	2071.04	2071.04	0.41	0.00028	HCD (High Energy Collision Dissociation)	31.7	MS2	67.0801	43.927	101.082	107089	24059_E2_S1_1.raw	F172	3.65	2	0.0001007	7.405e-05
		FALSE	High	Sequest HT (A2)	Unambiguous	ADAVTLDGGFIYEAGLAPYK		4	E7EQB2; C9JCF5	E7EQB2; P02788; C9JCF5; E7ER44	0	2	0.7191	0	1	1	1036.03	2071.05	2071.04	4.66	0.00483	HCD (High Energy Collision Dissociation)	31.7	MS2	53.5821	75	101.088	107093	24059_E2_S1_1.raw	F172	4.77	2	0.0001007	8.975e-08
		FALSE	High	Sequest HT (A2)	Unambiguous	GEADAMSLDGGYVYTAGK		3	E7EQB2	E7EQB2; P02788; E7ER44	0	2	0.6261	0	1	1	902.911	1804.81	1804.81	4.75	0.00429	HCD (High Energy Collision Dissociation)	31.7	MS2	57.0998	75	101.464	107347	24059_E2_S1_1.raw	F172	3.37	1	0.0001007	1.961e-06
		FALSE	High	Sequest HT (A2)	Unambiguous	ADAVTLDGGFIYEAGLAPYK		4	E7EQB2; C9JCF5	E7EQB2; P02788; C9JCF5; E7ER44	0	2	0.6894	0	1	1	1036.02	2071.04	2071.04	1.01	0.00104	HCD (High Energy Collision Dissociation)	31.7	MS2	0	75	101.51	107378	24059_E2_S1_1.raw	F172	4.7	2	0.0001007	3.131e-08
		FALSE	High	Sequest HT (A2)	Unambiguous	ADAVTLDGGFIYEAGLAPYK		4	E7EQB2; C9JCF5	E7EQB2; P02788; C9JCF5; E7ER44	0	3	0.4211	0	1	1	691.019	2071.04	2071.04	1.38	0.00095	HCD (High Energy Collision Dissociation)	31.7	MS2	46.854	75	101.785	107570	24059_E2_S1_1.raw	F172	3.61	2	0.0001007	0.008305
		FALSE	High	Sequest HT (A2)	Unambiguous	ADAVTLDGGFIYEAGLAPYK		4	E7EQB2; C9JCF5	E7EQB2; P02788; C9JCF5; E7ER44	0	2	0.6216	0	1	1	1036.02	2071.04	2071.04	-0.76	-0.00079	HCD (High Energy Collision Dissociation)	31.7	MS2	53.2199	75	101.831	107603	24059_E2_S1_1.raw	F172	4.07	2	0.0001007	2.422e-09
		FALSE	High	Sequest HT (A2)	Unambiguous	ADAVTLDGGFIYEAGLAPYK		4	E7EQB2; C9JCF5	E7EQB2; P02788; C9JCF5; E7ER44	0	3	0.4124	0	1	1	691.017	2071.04	2071.04	-0.3	-0.00021	HCD (High Energy Collision Dissociation)	31.7	MS2	87.4299	75	102.124	107811	24059_E2_S1_1.raw	F172	2.91	2	0.0001007	0.005587
		FALSE	High	Sequest HT (A2)	Unambiguous	ADAVTLDGGFIYEAGLAPYK		4	E7EQB2; C9JCF5	E7EQB2; P02788; C9JCF5; E7ER44	0	2	0.7226	0	1	1	1036.02	2071.04	2071.04	0.89	0.00092	HCD (High Energy Collision Dissociation)	31.7	MS2	0	35.292	102.219	107874	24059_E2_S1_1.raw	F172	4.47	2	0.0001007	1.221e-09
		FALSE	High	Sequest HT (A2)	Unambiguous	GEADAMSLDGGYVYTAGK		3	E7EQB2	E7EQB2; P02788; E7ER44	0	2	0.6269	0	1	1	902.911	1804.81	1804.81	4.62	0.00416	HCD (High Energy Collision Dissociation)	31.7	MS2	73.4352	40.385	107.087	113340	24059_E2_S1_1.raw	F172	3.35	1	0.0001007	8.222e-06
		FALSE	High	Sequest HT (A2)	Unambiguous	ADAVTLDGGFIYEAGLAPYK		4	E7EQB2; C9JCF5	E7EQB2; P02788; C9JCF5; E7ER44	0	3	0.4879	0	1	1	691.021	2071.05	2071.04	5.18	0.00358	HCD (High Energy Collision Dissociation)	31.7	MS2	70.643	38.575	107.458	113657	24059_E2_S1_1.raw	F172	3.73	2	0.0001007	0.004468
		FALSE	High	Sequest HT (A2)	Unambiguous	ADAVTLDGGFIYEAGLAPYK		4	E7EQB2; C9JCF5	E7EQB2; P02788; C9JCF5; E7ER44	0	2	0.5987	0	1	1	1036.03	2071.05	2071.04	7.96	0.00824	HCD (High Energy Collision Dissociation)	31.7	MS2	26.5897	51.622	107.542	113720	24059_E2_S1_1.raw	F172	4.66	2	0.0001007	7.256e-07
		FALSE	High	Sequest HT (A2)	Unambiguous	GEADAMSLDGGYVYTAGK		3	E7EQB2	E7EQB2; P02788; E7ER44	0	2	0.592	0	1	1	902.913	1804.82	1804.81	7.46	0.00673	HCD (High Energy Collision Dissociation)	31.7	MS2	58.0197	75	107.799	113911	24059_E2_S1_1.raw	F172	2.99	1	0.0001007	7.051e-06
		FALSE	High	Sequest HT (A2)	Unambiguous	ADAVTLDGGFIYEAGLAPYK		4	E7EQB2; C9JCF5	E7EQB2; P02788; C9JCF5; E7ER44	0	3	0.5169	0	1	1	691.022	2071.05	2071.04	6.07	0.00419	HCD (High Energy Collision Dissociation)	31.7	MS2	73.8093	31.269	107.812	113920	24059_E2_S1_1.raw	F172	3.56	2	0.0002789	0.014
		FALSE	High	Sequest HT (A2)	Unambiguous	ADAVTLDGGFIYEAGLAPYK		4	E7EQB2; C9JCF5	E7EQB2; P02788; C9JCF5; E7ER44	0	3	0.607	0	1	1	691.02	2071.04	2071.04	3.06	0.00211	HCD (High Energy Collision Dissociation)	31.7	MS2	63.7687	75	108.182	114187	24059_E2_S1_1.raw	F172	4.3	2	0.0001007	0.0005347
		FALSE	High	Sequest HT (A2)	Unambiguous	GEADAMSLDGGYVYTAGK		3	E7EQB2	E7EQB2; P02788; E7ER44	0	2	0.6805	0	1	1	902.915	1804.82	1804.81	9.08	0.00819	HCD (High Energy Collision Dissociation)	31.7	MS2	51.2983	75	108.753	114728	24059_E2_S1_1.raw	F172	3.85	1	0.0001007	1.694e-05
		FALSE	High	Sequest HT (A2)	Unambiguous	ADAVTLDGGFIYEAGLAPYK		4	E7EQB2; C9JCF5	E7EQB2; P02788; C9JCF5; E7ER44	0	3	0.659	0	1	1	691.021	2071.05	2071.04	5.18	0.00358	HCD (High Energy Collision Dissociation)	31.7	MS2	15.8252	58.982	108.9	114827	24059_E2_S1_1.raw	F172	4.81	2	0.0001007	1.824e-05
		FALSE	High	Sequest HT (A2)	Unambiguous	ADAVTLDGGFIYEAGLAPYK		4	E7EQB2; C9JCF5	E7EQB2; P02788; C9JCF5; E7ER44	0	2	0.653	0	1	1	1036.03	2071.05	2071.04	8.08	0.00837	HCD (High Energy Collision Dissociation)	31.7	MS2	60.998	75	109.074	114957	24059_E2_S1_1.raw	F172	4.64	2	0.0001007	2.448e-06
		FALSE	High	Sequest HT (A2)	Unambiguous	GEADAMSLDGGYVYTAGK		3	E7EQB2	E7EQB2; P02788; E7ER44	0	2	0.6979	0	1	1	902.914	1804.82	1804.81	7.73	0.00697	HCD (High Energy Collision Dissociation)	31.7	MS2	76.176	75	109.079	114960	24059_E2_S1_1.raw	F172	3.74	1	0.0001007	4.978e-06
		FALSE	High	Sequest HT (A2)	Unambiguous	ADAVTLDGGFIYEAGLAPYK		4	E7EQB2; C9JCF5	E7EQB2; P02788; C9JCF5; E7ER44	0	3	0.5995	0	1	1	691.022	2071.05	2071.04	5.8	0.00401	HCD (High Energy Collision Dissociation)	31.7	MS2	65.2412	37.88	109.258	115093	24059_E2_S1_1.raw	F172	3.77	2	0.0001007	0.006291
		FALSE	High	Sequest HT (A2)	Unambiguous	ADAVTLDGGFIYEAGLAPYK		4	E7EQB2; C9JCF5	E7EQB2; P02788; C9JCF5; E7ER44	0	2	0.5876	0	1	1	1036.03	2071.06	2071.04	9.73	0.01007	HCD (High Energy Collision Dissociation)	31.7	MS2	15.9532	55.03	109.409	115194	24059_E2_S1_1.raw	F172	3.71	2	0.0001007	8.665e-07
		FALSE	High	Sequest HT (A2)	Unambiguous	ADAVTLDGGFIYEAGLAPYK		4	E7EQB2; C9JCF5	E7EQB2; P02788; C9JCF5; E7ER44	0	3	0.5868	0	1	1	691.024	2071.06	2071.04	9.25	0.00639	HCD (High Energy Collision Dissociation)	31.7	MS2	54.5581	26.523	109.578	115307	24059_E2_S1_1.raw	F172	3.63	2	0.0001007	0.00445
		FALSE	High	Sequest HT (A2)	Unambiguous	ADAVTLDGGFIYEAGLAPYK		4	E7EQB2; C9JCF5	E7EQB2; P02788; C9JCF5; E7ER44	0	2	0.5916	0	1	1	1036.03	2071.06	2071.04	8.67	0.00898	HCD (High Energy Collision Dissociation)	31.7	MS2	71.9711	73.458	109.706	115389	24059_E2_S1_1.raw	F172	4.04	2	0.0001007	5.188e-08
		FALSE	High	Sequest HT (A2)	Unambiguous	ADAVTLDGGFIYEAGLAPYK		4	E7EQB2; C9JCF5	E7EQB2; P02788; C9JCF5; E7ER44	0	3	0.6135	0	1	1	691.022	2071.05	2071.04	6.42	0.00443	HCD (High Energy Collision Dissociation)	31.7	MS2	59.3461	55.628	109.918	115529	24059_E2_S1_1.raw	F172	3.7	2	0.0001007	0.005463
		FALSE	High	Sequest HT (A2)	Unambiguous	ADAVTLDGGFIYEAGLAPYK		4	E7EQB2; C9JCF5	E7EQB2; P02788; C9JCF5; E7ER44	0	2	0.6527	0	1	1	1036.03	2071.05	2071.04	6.31	0.00653	HCD (High Energy Collision Dissociation)	31.7	MS2	0	75	110.046	115611	24059_E2_S1_1.raw	F172	4.52	2	0.0001007	1.084e-07
		FALSE	High	Sequest HT (A2)	Unambiguous	GEADAMSLDGGYVYTAGK		3	E7EQB2	E7EQB2; P02788; E7ER44	0	3	0.7563	0	1	1	602.278	1804.82	1804.81	7.69	0.00462	HCD (High Energy Collision Dissociation)	31.7	MS2	70.6153	75	110.084	115636	24059_E2_S1_1.raw	F172	3.98	1	0.0001007	1.058e-05
		FALSE	High	Sequest HT (A2)	Unambiguous	GEADAMSLDGGYVYTAGK		3	E7EQB2	E7EQB2; P02788; E7ER44	0	2	0.7464	0	1	1	902.914	1804.82	1804.81	8.54	0.0077	HCD (High Energy Collision Dissociation)	31.7	MS2	43.5458	75	110.092	115642	24059_E2_S1_1.raw	F172	4.22	1	0.0001007	3.004e-05
		FALSE	High	Sequest HT (A2)	Unambiguous	ADAVTLDGGFIYEAGLAPYK		4	E7EQB2; C9JCF5	E7EQB2; P02788; C9JCF5; E7ER44	0	3	0.7056	0	1	1	691.023	2071.05	2071.04	7.48	0.00517	HCD (High Energy Collision Dissociation)	31.7	MS2	57.2902	17.412	110.259	115750	24059_E2_S1_1.raw	F172	3.77	2	0.0001007	0.0003318
		FALSE	High	Sequest HT (A2)	Unambiguous	ADAVTLDGGFIYEAGLAPYK		4	E7EQB2; C9JCF5	E7EQB2; P02788; C9JCF5; E7ER44	0	2	0.7459	0	1	1	1036.02	2071.04	2071.04	-1	-0.00103	HCD (High Energy Collision Dissociation)	31.7	MS2	16.19	60.491	110.385	115835	24059_E2_S1_1.raw	F172	4.88	2	0.0001007	2.623e-09
		FALSE	High	Sequest HT (A2)	Unambiguous	GEADAMSLDGGYVYTAGK		3	E7EQB2	E7EQB2; P02788; E7ER44	0	2	0.7057	0	1	1	902.911	1804.81	1804.81	4.89	0.00441	HCD (High Energy Collision Dissociation)	31.7	MS2	71.0592	75	110.432	115867	24059_E2_S1_1.raw	F172	3.84	1	0.0001007	8.013e-06
		FALSE	High	Sequest HT (A2)	Unambiguous	ADAVTLDGGFIYEAGLAPYK		4	E7EQB2; C9JCF5	E7EQB2; P02788; C9JCF5; E7ER44	0	2	0.6866	0	1	1	1036.02	2071.04	2071.04	-0.76	-0.00079	HCD (High Energy Collision Dissociation)	31.7	MS2	10.163	75	110.515	115923	24059_E2_S1_1.raw	F172	4.34	2	0.0001007	6.256e-10
		FALSE	High	Sequest HT (A2)	Unambiguous	ADAVTLDGGFIYEAGLAPYK		4	E7EQB2; C9JCF5	E7EQB2; P02788; C9JCF5; E7ER44	0	3	0.6934	0	1	1	691.021	2071.05	2071.04	4.21	0.00291	HCD (High Energy Collision Dissociation)	31.7	MS2	49.3098	75	110.6	115981	24059_E2_S1_1.raw	F172	4.37	2	0.0001007	3.473e-05
		FALSE	High	Sequest HT (A2)	Unambiguous	GEADAMSLDGGYVYTAGK		3	E7EQB2	E7EQB2; P02788; E7ER44	0	2	0.7596	0	1	1	902.904	1804.8	1804.81	-2.49	-0.00224	HCD (High Energy Collision Dissociation)	31.7	MS2	44.6192	75	110.688	116040	24059_E2_S1_1.raw	F172	4.45	1	0.0001007	1.13e-06
		FALSE	High	Sequest HT (A2)	Unambiguous	ADAVTLDGGFIYEAGLAPYK		4	E7EQB2; C9JCF5	E7EQB2; P02788; C9JCF5; E7ER44	0	2	0.7661	0	1	1	1036.02	2071.04	2071.04	0.53	0.00055	HCD (High Energy Collision Dissociation)	31.7	MS2	11.0812	15.131	110.854	116152	24059_E2_S1_1.raw	F172	4.36	2	0.0001007	6.882e-08
		FALSE	High	Sequest HT (A2)	Unambiguous	GEADAMSLDGGYVYTAGK		3	E7EQB2	E7EQB2; P02788; E7ER44	0	2	0.7381	0	1	1	902.906	1804.81	1804.81	-0.32	-0.00029	HCD (High Energy Collision Dissociation)	31.7	MS2	36.8772	56.471	110.858	116155	24059_E2_S1_1.raw	F172	4.2	1	0.0001007	9.354e-07
		FALSE	High	Sequest HT (A2)	Unambiguous	ADAVTLDGGFIYEAGLAPYK		4	E7EQB2; C9JCF5	E7EQB2; P02788; C9JCF5; E7ER44	0	3	0.691	0	1	1	691.019	2071.04	2071.04	2.09	0.00144	HCD (High Energy Collision Dissociation)	31.7	MS2	48.7052	48.7	110.939	116208	24059_E2_S1_1.raw	F172	4.11	2	0.0001007	7.934e-06
		FALSE	High	Sequest HT (A2)	Unambiguous	GEADAMSLDGGYVYTAGK		3	E7EQB2	E7EQB2; P02788; E7ER44	0	3	0.7735	0	1	1	602.277	1804.82	1804.81	6.37	0.00383	HCD (High Energy Collision Dissociation)	31.7	MS2	7.44919	75	111.047	116277	24059_E2_S1_1.raw	F172	3.93	1	0.0001007	9.952e-06
		FALSE	High	Sequest HT (A2)	Unambiguous	ADAVTLDGGFIYEAGLAPYK		4	E7EQB2; C9JCF5	E7EQB2; P02788; C9JCF5; E7ER44	0	2	0.7081	0	1	1	1036.03	2071.05	2071.04	5.37	0.00556	HCD (High Energy Collision Dissociation)	31.7	MS2	24.6597	75	111.198	116375	24059_E2_S1_1.raw	F172	4.42	2	0.0001007	7.676e-08
		FALSE	High	Sequest HT (A2)	Unambiguous	GEADAMSLDGGYVYTAGK		3	E7EQB2	E7EQB2; P02788; E7ER44	0	2	0.6714	0	1	1	902.908	1804.81	1804.81	1.84	0.00166	HCD (High Energy Collision Dissociation)	31.7	MS2	38.44	75	111.2	116376	24059_E2_S1_1.raw	F172	4.2	1	0.0001007	4.661e-08
		FALSE	High	Sequest HT (A2)	Unambiguous	ADAVTLDGGFIYEAGLAPYK		4	E7EQB2; C9JCF5	E7EQB2; P02788; C9JCF5; E7ER44	0	3	0.6379	0	1	1	691.022	2071.05	2071.04	5.71	0.00395	HCD (High Energy Collision Dissociation)	31.7	MS2	33.2191	60.918	111.281	116428	24059_E2_S1_1.raw	F172	4.17	2	0.0001007	4.77e-06
		FALSE	High	Sequest HT (A2)	Unambiguous	GEADAMSLDGGYVYTAGK		3	E7EQB2	E7EQB2; P02788; E7ER44	0	3	0.7513	0	1	1	602.276	1804.81	1804.81	4.84	0.00291	HCD (High Energy Collision Dissociation)	31.7	MS2	20.3464	75	111.386	116496	24059_E2_S1_1.raw	F172	3.78	1	0.0001007	5.463e-05
		FALSE	High	Sequest HT (A2)	Unambiguous	ADAVTLDGGFIYEAGLAPYK		4	E7EQB2; C9JCF5	E7EQB2; P02788; C9JCF5; E7ER44	0	2	0.7484	0	1	1	1036.03	2071.05	2071.04	4.07	0.00422	HCD (High Energy Collision Dissociation)	31.7	MS2	10.0904	75	111.54	116595	24059_E2_S1_1.raw	F172	4.73	2	0.0001007	1.687e-07
		FALSE	High	Sequest HT (A2)	Unambiguous	GEADAMSLDGGYVYTAGK		3	E7EQB2	E7EQB2; P02788; E7ER44	0	2	0.7566	0	1	1	902.911	1804.82	1804.81	5.16	0.00465	HCD (High Energy Collision Dissociation)	31.7	MS2	31.3708	75	111.543	116597	24059_E2_S1_1.raw	F172	4.52	1	0.0001007	4.237e-07
		FALSE	High	Sequest HT (A2)	Unambiguous	ADAVTLDGGFIYEAGLAPYK		4	E7EQB2; C9JCF5	E7EQB2; P02788; C9JCF5; E7ER44	0	3	0.7571	0	1	1	691.021	2071.05	2071.04	4.21	0.00291	HCD (High Energy Collision Dissociation)	31.7	MS2	34.2856	53.632	111.622	116648	24059_E2_S1_1.raw	F172	4.94	2	0.0001007	2.769e-07
		FALSE	High	Sequest HT (A2)	Unambiguous	GEADAMSLDGGYVYTAGK		3	E7EQB2	E7EQB2; P02788; E7ER44	0	3	0.7884	0	1	1	602.276	1804.81	1804.81	3.93	0.00237	HCD (High Energy Collision Dissociation)	31.7	MS2	16.0852	75	111.756	116734	24059_E2_S1_1.raw	F172	3.97	1	0.0001007	2.34e-05
		FALSE	High	Sequest HT (A2)	Unambiguous	IDSGLYLGSGYFTAIQNLR		3	E7EQB2	E7EQB2; P02788; E7ER44	0	3	0.5107	0	1	1	696.704	2088.1	2088.08	9.61	0.00669	HCD (High Energy Collision Dissociation)	31.7	MS2	80.9951	75	111.822	116777	24059_E2_S1_1.raw	F172	2.8	1	0.0001007	0.001011
		FALSE	High	Sequest HT (A2)	Unambiguous	ADAVTLDGGFIYEAGLAPYK		4	E7EQB2; C9JCF5	E7EQB2; P02788; C9JCF5; E7ER44	0	2	0.7785	0	1	1	1036.03	2071.04	2071.04	2.54	0.00263	HCD (High Energy Collision Dissociation)	31.7	MS2	6.57562	75	111.88	116814	24059_E2_S1_1.raw	F172	4.74	2	0.0001007	2.256e-08
		FALSE	High	Sequest HT (A2)	Unambiguous	GEADAMSLDGGYVYTAGK		3	E7EQB2	E7EQB2; P02788; E7ER44	0	2	0.7551	0	1	1	902.91	1804.81	1804.81	3.74	0.00337	HCD (High Energy Collision Dissociation)	31.7	MS2	25.6643	75	111.881	116815	24059_E2_S1_1.raw	F172	4.41	1	0.0001007	2.738e-07
		FALSE	High	Sequest HT (A2)	Unambiguous	ADAVTLDGGFIYEAGLAPYK		4	E7EQB2; C9JCF5	E7EQB2; P02788; C9JCF5; E7ER44	0	3	0.712	0	1	1	691.019	2071.04	2071.04	2.18	0.0015	HCD (High Energy Collision Dissociation)	31.7	MS2	26.5454	37.882	111.963	116869	24059_E2_S1_1.raw	F172	4.34	2	0.0001007	1.132e-06
		FALSE	High	Sequest HT (A2)	Unambiguous	GEADAMSLDGGYVYTAGK		3	E7EQB2	E7EQB2; P02788; E7ER44	0	3	0.5731	0	1	1	602.275	1804.81	1804.81	2.41	0.00145	HCD (High Energy Collision Dissociation)	31.7	MS2	23.2661	44.9	112.099	116957	24059_E2_S1_1.raw	F172	1.71	1	0.0001007	0.0008492
		FALSE	High	Sequest HT (A2)	Unambiguous	ADAVTLDGGFIYEAGLAPYK		4	E7EQB2; C9JCF5	E7EQB2; P02788; C9JCF5; E7ER44	0	2	0.7377	0	1	1	1036.02	2071.04	2071.04	1.24	0.00129	HCD (High Energy Collision Dissociation)	31.7	MS2	0	52.33	112.223	117044	24059_E2_S1_1.raw	F172	4.08	2	0.0001007	8.397e-10
		FALSE	High	Sequest HT (A2)	Unambiguous	GEADAMSLDGGYVYTAGK		3	E7EQB2	E7EQB2; P02788; E7ER44	0	2	0.7528	0	1	1	902.908	1804.81	1804.81	1.37	0.00123	HCD (High Energy Collision Dissociation)	31.7	MS2	39.8617	75	112.227	117047	24059_E2_S1_1.raw	F172	4.49	1	0.0001007	1.101e-07
		FALSE	High	Sequest HT (A2)	Unambiguous	ADAVTLDGGFIYEAGLAPYK		4	E7EQB2; C9JCF5	E7EQB2; P02788; C9JCF5; E7ER44	0	3	0.7275	0	1	1	691.019	2071.04	2071.04	2.18	0.0015	HCD (High Energy Collision Dissociation)	31.7	MS2	13.6554	33.022	112.306	117099	24059_E2_S1_1.raw	F172	4.55	2	0.0001007	1.33e-07
		FALSE	Low	Sequest HT (A2)	Unambiguous	VVwCAVGEQELRKCNQWSGLSEGSVTCSSASTTEDCIALVLK	W3(Oxidation)	2	E7EQB2	E7EQB2; P02788	2	4	0.1301	0	1	1	1126.54	4503.13	4503.13	-0.94	-0.00106	HCD (High Energy Collision Dissociation)	31.7	MS2	67.7608	75	112.309	117101	24059_E2_S1_1.raw	F172	1.23	1	0.7777	0.9705
		FALSE	High	Sequest HT (A2)	Unambiguous	GEADAMSLDGGYVYTAGK		3	E7EQB2	E7EQB2; P02788; E7ER44	0	3	0.7644	0	1	1	602.274	1804.81	1804.81	1.09	0.00066	HCD (High Energy Collision Dissociation)	31.7	MS2	0	75	112.44	117188	24059_E2_S1_1.raw	F172	3.65	1	0.0001007	5.654e-06
		FALSE	High	Sequest HT (A2)	Unambiguous	ADAVTLDGGFIYEAGLAPYK		4	E7EQB2; C9JCF5	E7EQB2; P02788; C9JCF5; E7ER44	0	2	0.77	0	1	1	1036.02	2071.04	2071.04	1.24	0.00129	HCD (High Energy Collision Dissociation)	31.7	MS2	26.7539	51.094	112.56	117267	24059_E2_S1_1.raw	F172	4.26	2	0.0001007	1.068e-08
		FALSE	High	Sequest HT (A2)	Unambiguous	GEADAMSLDGGYVYTAGK		3	E7EQB2	E7EQB2; P02788; E7ER44	0	2	0.7528	0	1	1	902.906	1804.8	1804.81	-0.59	-0.00054	HCD (High Energy Collision Dissociation)	31.7	MS2	68.5306	75	112.567	117272	24059_E2_S1_1.raw	F172	4.45	1	0.0001007	2.527e-08
		FALSE	High	Sequest HT (A2)	Unambiguous	ADAVTLDGGFIYEAGLAPYK		4	E7EQB2; C9JCF5	E7EQB2; P02788; C9JCF5; E7ER44	0	3	0.7064	0	1	1	691.019	2071.04	2071.04	1.65	0.00114	HCD (High Energy Collision Dissociation)	31.7	MS2	4.21417	75	112.646	117325	24059_E2_S1_1.raw	F172	4.53	2	0.0001007	1.94e-05
		FALSE	High	Sequest HT (A2)	Unambiguous	IDSGLYLGSGYFTAIQNLR		3	E7EQB2	E7EQB2; P02788; E7ER44	0	3	0.5815	0	1	1	696.698	2088.08	2088.08	1.55	0.00108	HCD (High Energy Collision Dissociation)	31.7	MS2	42.4021	75	112.675	117345	24059_E2_S1_1.raw	F172	2.7	1	0.0002789	0.02361
		FALSE	High	Sequest HT (A2)	Unambiguous	GEADAMSLDGGYVYTAGK		3	E7EQB2	E7EQB2; P02788; E7ER44	0	3	0.7722	0	1	1	602.273	1804.8	1804.81	-0.84	-0.0005	HCD (High Energy Collision Dissociation)	31.7	MS2	0	75	112.819	117442	24059_E2_S1_1.raw	F172	3.16	1	0.0001007	9.995e-05
		FALSE	High	Sequest HT (A2)	Unambiguous	ADAVTLDGGFIYEAGLAPYK		4	E7EQB2; C9JCF5	E7EQB2; P02788; C9JCF5; E7ER44	0	2	0.7608	0	1	1	1036.03	2071.04	2071.04	2.66	0.00275	HCD (High Energy Collision Dissociation)	31.7	MS2	0	75	112.889	117488	24059_E2_S1_1.raw	F172	4.39	2	0.0001007	6.731e-09
		FALSE	High	Sequest HT (A2)	Unambiguous	GEADAMSLDGGYVYTAGK		3	E7EQB2	E7EQB2; P02788; E7ER44	0	2	0.7758	0	1	1	902.906	1804.81	1804.81	-0.39	-0.00035	HCD (High Energy Collision Dissociation)	31.7	MS2	48.8235	58.542	112.891	117489	24059_E2_S1_1.raw	F172	4.55	1	0.0001007	1.682e-08
		FALSE	High	Sequest HT (A2)	Unambiguous	ADAVTLDGGFIYEAGLAPYK		4	E7EQB2; C9JCF5	E7EQB2; P02788; C9JCF5; E7ER44	0	3	0.7614	0	1	1	691.019	2071.04	2071.04	2.35	0.00163	HCD (High Energy Collision Dissociation)	31.7	MS2	2.98503	35.787	112.977	117546	24059_E2_S1_1.raw	F172	3.94	2	0.0001007	5.492e-06
		FALSE	High	Sequest HT (A2)	Unambiguous	IDSGLYLGSGYFTAIQNLR		3	E7EQB2	E7EQB2; P02788; E7ER44	0	3	0.5885	0	1	1	696.697	2088.08	2088.08	-0.21	-0.00014	HCD (High Energy Collision Dissociation)	31.7	MS2	48.7762	75	113.047	117592	24059_E2_S1_1.raw	F172	2.6	1	0.0001007	0.0005262
		FALSE	High	Sequest HT (A2)	Unambiguous	ADAVTLDGGFIYEAGLAPYK		4	E7EQB2; C9JCF5	E7EQB2; P02788; C9JCF5; E7ER44	0	2	0.7605	0	1	1	1036.03	2071.04	2071.04	2.54	0.00263	HCD (High Energy Collision Dissociation)	31.7	MS2	19.7394	75	113.056	117598	24059_E2_S1_1.raw	F172	3.34	2	0.0001007	0.0002367
		FALSE	Low	Sequest HT (A2)	Unambiguous	VVwCAVGEQELRKCNQWSGLSEGSVTCSSASTTEDCIALVLK	W3(Oxidation)	2	E7EQB2	E7EQB2; P02788	2	4	0.1204	0	1	1	1126.54	4503.13	4503.13	-0.94	-0.00106	HCD (High Energy Collision Dissociation)	31.7	MS2	54.7138	75	113.065	117604	24059_E2_S1_1.raw	F172	1.08	1	0.7738	0.9705
		FALSE	High	Sequest HT (A2)	Unambiguous	ADAVTLDGGFIYEAGLAPYK		4	E7EQB2; C9JCF5	E7EQB2; P02788; C9JCF5; E7ER44	0	3	0.6858	0	1	1	691.019	2071.04	2071.04	1.65	0.00114	HCD (High Energy Collision Dissociation)	31.7	MS2	42.9384	75	113.097	117625	24059_E2_S1_1.raw	F172	4.01	2	0.0001007	9.129e-05
		FALSE	High	Sequest HT (A2)	Unambiguous	GEADAMSLDGGYVYTAGK		3	E7EQB2	E7EQB2; P02788; E7ER44	0	3	0.7948	0	1	1	602.274	1804.81	1804.81	1.39	0.00084	HCD (High Energy Collision Dissociation)	31.7	MS2	0	75	113.175	117677	24059_E2_S1_1.raw	F172	3.46	1	0.0001007	1.451e-05
		FALSE	High	Sequest HT (A2)	Unambiguous	ADAVTLDGGFIYEAGLAPYK		4	E7EQB2; C9JCF5	E7EQB2; P02788; C9JCF5; E7ER44	0	2	0.8091	0	1	1	1036.02	2071.04	2071.04	0.65	0.00068	HCD (High Energy Collision Dissociation)	31.7	MS2	0	75	113.219	117706	24059_E2_S1_1.raw	F172	4.82	2	0.0001007	1.73e-10
		FALSE	High	Sequest HT (A2)	Unambiguous	GEADAMSLDGGYVYTAGK		3	E7EQB2	E7EQB2; P02788; E7ER44	0	2	0.7739	0	1	1	902.906	1804.8	1804.81	-0.73	-0.00066	HCD (High Energy Collision Dissociation)	31.7	MS2	12.3615	75	113.226	117711	24059_E2_S1_1.raw	F172	4.82	1	0.0001007	6.562e-08
		FALSE	High	Sequest HT (A2)	Unambiguous	ADAVTLDGGFIYEAGLAPYK		4	E7EQB2; C9JCF5	E7EQB2; P02788; C9JCF5; E7ER44	0	3	0.7256	0	1	1	691.018	2071.04	2071.04	0.85	0.00059	HCD (High Energy Collision Dissociation)	31.7	MS2	0	65.15	113.303	117762	24059_E2_S1_1.raw	F172	4.41	2	0.0001007	7.965e-06
		FALSE	Low	Sequest HT (A2)	Unambiguous	VVwCAVGEQELRKCNQWSGLSEGSVTCSSASTTEDCIALVLK	W3(Oxidation)	2	E7EQB2	E7EQB2; P02788	2	4	0.0633	0	1	1	1126.53	4503.1	4503.13	-5.71	-0.00643	HCD (High Energy Collision Dissociation)	31.7	MS2	66.1561	75	113.482	117880	24059_E2_S1_1.raw	F172	0.79	1	0.8292	0.9705
		FALSE	High	Sequest HT (A2)	Unambiguous	GEADAMSLDGGYVYTAGK		3	E7EQB2	E7EQB2; P02788; E7ER44	0	3	0.7431	0	1	1	602.275	1804.81	1804.81	3.32	0.002	HCD (High Energy Collision Dissociation)	31.7	MS2	17.9547	75	113.535	117917	24059_E2_S1_1.raw	F172	3.27	1	0.0001007	0.0001023
		FALSE	High	Sequest HT (A2)	Unambiguous	ADAVTLDGGFIYEAGLAPYK		4	E7EQB2; C9JCF5	E7EQB2; P02788; C9JCF5; E7ER44	0	2	0.7582	0	1	1	1036.02	2071.04	2071.04	-0.53	-0.00055	HCD (High Energy Collision Dissociation)	31.7	MS2	0	75	113.56	117934	24059_E2_S1_1.raw	F172	4.55	2	0.0001007	1.097e-09
		FALSE	High	Sequest HT (A2)	Unambiguous	GEADAMSLDGGYVYTAGK		3	E7EQB2	E7EQB2; P02788; E7ER44	0	2	0.7603	0	1	1	902.907	1804.81	1804.81	0.15	0.00014	HCD (High Energy Collision Dissociation)	31.7	MS2	12.8679	75	113.563	117936	24059_E2_S1_1.raw	F172	5.09	1	0.0001007	5.61e-08
		FALSE	High	Sequest HT (A2)	Unambiguous	IDSGLYLGSGYFTAIQNLR		3	E7EQB2	E7EQB2; P02788; E7ER44	0	3	0.5905	0	1	1	696.698	2088.08	2088.08	2.33	0.00163	HCD (High Energy Collision Dissociation)	31.7	MS2	29.1491	75	113.614	117971	24059_E2_S1_1.raw	F172	2.1	1	0.0001007	0.006688
		FALSE	High	Sequest HT (A2)	Unambiguous	ADAVTLDGGFIYEAGLAPYK		4	E7EQB2; C9JCF5	E7EQB2; P02788; C9JCF5; E7ER44	0	3	0.7333	0	1	1	691.018	2071.04	2071.04	0.23	0.00016	HCD (High Energy Collision Dissociation)	31.7	MS2	0	75	113.64	117989	24059_E2_S1_1.raw	F172	3.9	2	0.0001007	1.5e-07
		FALSE	High	Sequest HT (A2)	Unambiguous	ADAVTLDGGFIYEAGLAPYK		4	E7EQB2; C9JCF5	E7EQB2; P02788; C9JCF5; E7ER44	0	3	0.6711	0	1	1	691.018	2071.04	2071.04	0.41	0.00028	HCD (High Energy Collision Dissociation)	31.7	MS2	0	75	113.662	118003	24059_E2_S1_1.raw	F172	3.77	2	0.0001007	0.0002393
		FALSE	Medium	Sequest HT (A2)	Unambiguous	GEADAMSLDGGYVYTAGK		3	E7EQB2	E7EQB2; P02788; E7ER44	0	2	0.4776	0	1	1	902.907	1804.81	1804.81	0.42	0.00038	HCD (High Energy Collision Dissociation)	31.7	MS2	78.869	75	113.705	118032	24059_E2_S1_1.raw	F172	1.34	1	0.01695	0.2161
		FALSE	High	Sequest HT (A2)	Unambiguous	ADAVTLDGGFIYEAGLAPYK		4	E7EQB2; C9JCF5	E7EQB2; P02788; C9JCF5; E7ER44	0	3	0.7593	0	1	1	691.017	2071.04	2071.04	-0.21	-0.00014	HCD (High Energy Collision Dissociation)	31.7	MS2	3.96663	75	113.756	118065	24059_E2_S1_1.raw	F172	4.32	2	0.0001007	3.311e-06
		FALSE	High	Sequest HT (A2)	Unambiguous	GEADAMSLDGGYVYTAGK		3	E7EQB2	E7EQB2; P02788; E7ER44	0	3	0.7455	0	1	1	602.27	1804.8	1804.81	-5.71	-0.00343	HCD (High Energy Collision Dissociation)	31.7	MS2	0	75	113.854	118130	24059_E2_S1_1.raw	F172	2.75	1	0.0001007	0.001416
		FALSE	High	Sequest HT (A2)	Unambiguous	ADAVTLDGGFIYEAGLAPYK		4	E7EQB2; C9JCF5	E7EQB2; P02788; C9JCF5; E7ER44	0	2	0.7698	0	1	1	1036.02	2071.04	2071.04	1.83	0.0019	HCD (High Energy Collision Dissociation)	31.7	MS2	0	64.774	113.883	118149	24059_E2_S1_1.raw	F172	4.3	2	0.0001007	2.124e-09
		FALSE	High	Sequest HT (A2)	Unambiguous	GEADAMSLDGGYVYTAGK		3	E7EQB2	E7EQB2; P02788; E7ER44	0	2	0.7205	0	1	1	902.907	1804.81	1804.81	0.22	0.0002	HCD (High Energy Collision Dissociation)	31.7	MS2	6.69664	75	113.886	118151	24059_E2_S1_1.raw	F172	4.15	1	0.0001007	4.475e-08
		FALSE	High	Sequest HT (A2)	Unambiguous	ADAVTLDGGFIYEAGLAPYK		4	E7EQB2; C9JCF5	E7EQB2; P02788; C9JCF5; E7ER44	0	3	0.7413	0	1	1	691.018	2071.04	2071.04	0.59	0.0004	HCD (High Energy Collision Dissociation)	31.7	MS2	6.35687	45.815	113.967	118204	24059_E2_S1_1.raw	F172	4.29	2	0.0001007	4.219e-07
		FALSE	High	Sequest HT (A2)	Unambiguous	GEADAMSLDGGYVYTAGK		3	E7EQB2	E7EQB2; P02788; E7ER44	0	3	0.7509	0	1	1	602.274	1804.81	1804.81	1.5	0.0009	HCD (High Energy Collision Dissociation)	31.7	MS2	65.2311	75	114.205	118363	24059_E2_S1_1.raw	F172	2.69	1	0.0001007	0.0008753
		FALSE	High	Sequest HT (A2)	Unambiguous	ADAVTLDGGFIYEAGLAPYK		4	E7EQB2; C9JCF5	E7EQB2; P02788; C9JCF5; E7ER44	0	2	0.7761	0	1	1	1036.02	2071.04	2071.04	-0.41	-0.00042	HCD (High Energy Collision Dissociation)	31.7	MS2	0	75	114.224	118375	24059_E2_S1_1.raw	F172	5.18	2	0.0001007	1.588e-10
		FALSE	High	Sequest HT (A2)	Unambiguous	GEADAMSLDGGYVYTAGK		3	E7EQB2	E7EQB2; P02788; E7ER44	0	2	0.7533	0	1	1	902.908	1804.81	1804.81	1.5	0.00136	HCD (High Energy Collision Dissociation)	31.7	MS2	12.2452	75	114.225	118376	24059_E2_S1_1.raw	F172	4.54	1	0.0001007	3.255e-08
		FALSE	High	Sequest HT (A2)	Unambiguous	GEADAMSLDGGYVYTAGK		3	E7EQB2	E7EQB2; P02788; E7ER44	0	3	0.75	0	1	1	602.275	1804.81	1804.81	2	0.00121	HCD (High Energy Collision Dissociation)	31.7	MS2	26.398	75	114.278	118411	24059_E2_S1_1.raw	F172	2.56	1	0.0001007	0.0005865
		FALSE	High	Sequest HT (A2)	Unambiguous	ADAVTLDGGFIYEAGLAPYK		4	E7EQB2; C9JCF5	E7EQB2; P02788; C9JCF5; E7ER44	0	3	0.737	0	1	1	691.018	2071.04	2071.04	1.29	0.00089	HCD (High Energy Collision Dissociation)	31.7	MS2	4.6643	75	114.303	118427	24059_E2_S1_1.raw	F172	3.84	2	0.0001007	1.158e-05
		FALSE	High	Sequest HT (A2)	Unambiguous	ADAVTLDGGFIYEAGLAPYK		4	E7EQB2; C9JCF5	E7EQB2; P02788; C9JCF5; E7ER44	0	3	0.7065	0	1	1	691.018	2071.04	2071.04	0.5	0.00034	HCD (High Energy Collision Dissociation)	31.7	MS2	0	75	114.344	118454	24059_E2_S1_1.raw	F172	3.85	2	0.0001007	3.479e-06
		FALSE	High	Sequest HT (A2)	Unambiguous	ADAVTLDGGFIYEAGLAPYK		4	E7EQB2; C9JCF5	E7EQB2; P02788; C9JCF5; E7ER44	0	2	0.7683	0	1	1	1036.02	2071.04	2071.04	1.6	0.00165	HCD (High Energy Collision Dissociation)	31.7	MS2	0	75	114.536	118583	24059_E2_S1_1.raw	F172	4.1	2	0.0001007	1.442e-09
		FALSE	High	Sequest HT (A2)	Unambiguous	GEADAMSLDGGYVYTAGK		3	E7EQB2	E7EQB2; P02788; E7ER44	0	2	0.7911	0	1	1	902.906	1804.81	1804.81	-0.25	-0.00023	HCD (High Energy Collision Dissociation)	31.7	MS2	0	75	114.547	118590	24059_E2_S1_1.raw	F172	4.26	1	0.0001007	3.773e-07
		FALSE	High	Sequest HT (A2)	Unambiguous	ADAVTLDGGFIYEAGLAPYK		4	E7EQB2; C9JCF5	E7EQB2; P02788; C9JCF5; E7ER44	0	3	0.7421	0	1	1	691.018	2071.04	2071.04	0.06	4e-05	HCD (High Energy Collision Dissociation)	31.7	MS2	0	75	114.688	118687	24059_E2_S1_1.raw	F172	3.49	2	0.0001007	0.0001941
		FALSE	High	Sequest HT (A2)	Unambiguous	ADAVTLDGGFIYEAGLAPYK		4	E7EQB2; C9JCF5	E7EQB2; P02788; C9JCF5; E7ER44	0	2	0.8074	0	1	1	1036.02	2071.04	2071.04	0.77	0.0008	HCD (High Energy Collision Dissociation)	31.7	MS2	0	75	114.891	118821	24059_E2_S1_1.raw	F172	3.79	2	0.0001007	3.054e-07
		FALSE	Low	Sequest HT (A2)	Unambiguous	VPPR		59	C9J1X3; A0A0D9SG23; Q6ZUJ8; O15050; P30043; O15056; E9PHH0; Q5CZC0; A0A0C4DG76; H0YAE8; A0A0U1RQE4; E7EUB3; F5GWR7; C9JH25; F8VS60; A0A2R8YEP4; E7ER60; O60347; F8VPY5; E7EQB2; P02787; P08F94; P83111; Q9NYV4; A0A669KAV7; Q86SG2; P49641; A0A384DVL8; A0A7Z1N096	C9J1X3; A0A087WUX3; A0A0D9SG23; A0A5F9ZGX5; Q6ZUJ8; F8WCD9; O15050; A0A5F9ZHD0; P30043; O15056; Q8TD84; H0YNG5; E9PHH0; Q5CZC0; A0A0C4DG76; H0YAE8; A0A5F9ZHP4; Q5HYK7; A0A0U1RQE4; E7EUB3; A0A1B0GW10; A0A2R8YFV2; F5GWR7; A0A7Z1N7Y9; C9JH25; F8VS60; A0A2R8YEP4; A0A499FJ16; E7ER60; Q3KPI9; H7BZD6; O60347; Q07912; F8VPY5; E7EQB2; A0A5F9ZI29; P02787; A0A5F9ZHJ2; H7C066; Q6UXG8; P08F94; Q9P267; O95785;…	0	1	0.513	0	1	1	468.293	468.293	468.293	0.16	8e-05	HCD (High Energy Collision Dissociation)	31.7	MS2	56.1864	42.227	0.0861	103	24059_E2_S1_2.raw	F173	1.15	29	0.817	0.9705
		FALSE	Low	Sequest HT (A2)	Unambiguous	mDKVER	M1(Oxidation)	3	E7EQB2	E7EQB2; P02788; E7ER44	1	2	0.0455	0	1	1	397.198	793.388	793.387	0.99	0.00039	HCD (High Energy Collision Dissociation)	31.7	MS2	80.9395	13.519	0.1341	145	24059_E2_S1_2.raw	F173	0.88	1	0.051	0.424
		FALSE	Low	Sequest HT (A2)	Unambiguous	VPPR		59	C9J1X3; A0A0D9SG23; Q6ZUJ8; O15050; P30043; O15056; E9PHH0; Q5CZC0; A0A0C4DG76; H0YAE8; A0A0U1RQE4; E7EUB3; F5GWR7; C9JH25; F8VS60; A0A2R8YEP4; E7ER60; O60347; F8VPY5; E7EQB2; P02787; P08F94; P83111; Q9NYV4; A0A669KAV7; Q86SG2; P49641; A0A384DVL8; A0A7Z1N096	C9J1X3; A0A087WUX3; A0A0D9SG23; A0A5F9ZGX5; Q6ZUJ8; F8WCD9; O15050; A0A5F9ZHD0; P30043; O15056; Q8TD84; H0YNG5; E9PHH0; Q5CZC0; A0A0C4DG76; H0YAE8; A0A5F9ZHP4; Q5HYK7; A0A0U1RQE4; E7EUB3; A0A1B0GW10; A0A2R8YFV2; F5GWR7; A0A7Z1N7Y9; C9JH25; F8VS60; A0A2R8YEP4; A0A499FJ16; E7ER60; Q3KPI9; H7BZD6; O60347; Q07912; F8VPY5; E7EQB2; A0A5F9ZI29; P02787; A0A5F9ZHJ2; H7C066; Q6UXG8; P08F94; Q9P267; O95785;…	0	1	0.4783	0	1	1	468.293	468.293	468.293	0.62	0.00029	HCD (High Energy Collision Dissociation)	31.7	MS2	51.1862	75	0.432	442	24059_E2_S1_2.raw	F173	1.15	29	0.8063	0.9705
		FALSE	Medium	Sequest HT (A2)	Unambiguous	mDKVER	M1(Oxidation)	3	E7EQB2	E7EQB2; P02788; E7ER44	1	2	0.0118	0	1	1	397.198	793.388	793.387	0.6	0.00024	HCD (High Energy Collision Dissociation)	31.7	MS2	77.5812	19.591	0.4694	474	24059_E2_S1_2.raw	F173	0.85	1	0.04715	0.4018
		FALSE	Low	Sequest HT (A2)	Unambiguous	VPPR		59	C9J1X3; A0A0D9SG23; Q6ZUJ8; O15050; P30043; O15056; E9PHH0; Q5CZC0; A0A0C4DG76; H0YAE8; A0A0U1RQE4; E7EUB3; F5GWR7; C9JH25; F8VS60; A0A2R8YEP4; E7ER60; O60347; F8VPY5; E7EQB2; P02787; P08F94; P83111; Q9NYV4; A0A669KAV7; Q86SG2; P49641; A0A384DVL8; A0A7Z1N096	C9J1X3; A0A087WUX3; A0A0D9SG23; A0A5F9ZGX5; Q6ZUJ8; F8WCD9; O15050; A0A5F9ZHD0; P30043; O15056; Q8TD84; H0YNG5; E9PHH0; Q5CZC0; A0A0C4DG76; H0YAE8; A0A5F9ZHP4; Q5HYK7; A0A0U1RQE4; E7EUB3; A0A1B0GW10; A0A2R8YFV2; F5GWR7; A0A7Z1N7Y9; C9JH25; F8VS60; A0A2R8YEP4; A0A499FJ16; E7ER60; Q3KPI9; H7BZD6; O60347; Q07912; F8VPY5; E7EQB2; A0A5F9ZI29; P02787; A0A5F9ZHJ2; H7C066; Q6UXG8; P08F94; Q9P267; O95785;…	0	1	0.4286	0	1	1	468.293	468.293	468.293	0.42	0.0002	HCD (High Energy Collision Dissociation)	31.7	MS2	68.0021	75	0.7772	761	24059_E2_S1_2.raw	F173	1.12	29	0.8172	0.9705
		FALSE	Low	Sequest HT (A2)	Unambiguous	mDKVER	M1(Oxidation)	3	E7EQB2	E7EQB2; P02788; E7ER44	1	2	0.0104	0	1	1	397.197	793.388	793.387	0.3	0.00012	HCD (High Energy Collision Dissociation)	31.7	MS2	79.8531	17.277	1.0393	1003	24059_E2_S1_2.raw	F173	0.96	1	0.1261	0.6539
		FALSE	Low	Sequest HT (A2)	Unambiguous	VPPR		59	C9J1X3; A0A0D9SG23; Q6ZUJ8; O15050; P30043; O15056; E9PHH0; Q5CZC0; A0A0C4DG76; H0YAE8; A0A0U1RQE4; E7EUB3; F5GWR7; C9JH25; F8VS60; A0A2R8YEP4; E7ER60; O60347; F8VPY5; E7EQB2; P02787; P08F94; P83111; Q9NYV4; A0A669KAV7; Q86SG2; P49641; A0A384DVL8; A0A7Z1N096	C9J1X3; A0A087WUX3; A0A0D9SG23; A0A5F9ZGX5; Q6ZUJ8; F8WCD9; O15050; A0A5F9ZHD0; P30043; O15056; Q8TD84; H0YNG5; E9PHH0; Q5CZC0; A0A0C4DG76; H0YAE8; A0A5F9ZHP4; Q5HYK7; A0A0U1RQE4; E7EUB3; A0A1B0GW10; A0A2R8YFV2; F5GWR7; A0A7Z1N7Y9; C9JH25; F8VS60; A0A2R8YEP4; A0A499FJ16; E7ER60; Q3KPI9; H7BZD6; O60347; Q07912; F8VPY5; E7EQB2; A0A5F9ZI29; P02787; A0A5F9ZHJ2; H7C066; Q6UXG8; P08F94; Q9P267; O95785;…	0	1	0.5091	0	1	1	468.293	468.293	468.293	0.55	0.00026	HCD (High Energy Collision Dissociation)	31.7	MS2	54.294	75	1.1096	1073	24059_E2_S1_2.raw	F173	1.1	29	0.8047	0.9705
		FALSE	Low	Sequest HT (A2)	Unambiguous	TTYEK		3	E7EQB2	E7EQB2; P02788; E7ER44	0	2	0.0576	0	1	1	321.16	641.312	641.314	-2.96	-0.00095	HCD (High Energy Collision Dissociation)	31.7	MS2	82.721	75	1.1624	1122	24059_E2_S1_2.raw	F173	1.39	1	0.6351	0.9705
		FALSE	Low	Sequest HT (A2)	Unambiguous	mDKVER	M1(Oxidation)	3	E7EQB2	E7EQB2; P02788; E7ER44	1	2	0.0984	0	1	1	397.197	793.388	793.387	0.3	0.00012	HCD (High Energy Collision Dissociation)	31.7	MS2	72.2877	14.442	1.3763	1321	24059_E2_S1_2.raw	F173	1.22	1	0.09167	0.5652
		FALSE	Low	Sequest HT (A2)	Unambiguous	VPPR		59	C9J1X3; A0A0D9SG23; Q6ZUJ8; O15050; P30043; O15056; E9PHH0; Q5CZC0; A0A0C4DG76; H0YAE8; A0A0U1RQE4; E7EUB3; F5GWR7; C9JH25; F8VS60; A0A2R8YEP4; E7ER60; O60347; F8VPY5; E7EQB2; P02787; P08F94; P83111; Q9NYV4; A0A669KAV7; Q86SG2; P49641; A0A384DVL8; A0A7Z1N096	C9J1X3; A0A087WUX3; A0A0D9SG23; A0A5F9ZGX5; Q6ZUJ8; F8WCD9; O15050; A0A5F9ZHD0; P30043; O15056; Q8TD84; H0YNG5; E9PHH0; Q5CZC0; A0A0C4DG76; H0YAE8; A0A5F9ZHP4; Q5HYK7; A0A0U1RQE4; E7EUB3; A0A1B0GW10; A0A2R8YFV2; F5GWR7; A0A7Z1N7Y9; C9JH25; F8VS60; A0A2R8YEP4; A0A499FJ16; E7ER60; Q3KPI9; H7BZD6; O60347; Q07912; F8VPY5; E7EQB2; A0A5F9ZI29; P02787; A0A5F9ZHJ2; H7C066; Q6UXG8; P08F94; Q9P267; O95785;…	0	1	0.6357	0	1	1	468.294	468.294	468.293	2.31	0.00108	HCD (High Energy Collision Dissociation)	31.7	MS2	58.3595	75	1.4515	1397	24059_E2_S1_2.raw	F173	1.29	29	0.8202	0.9705
		FALSE	Low	Sequest HT (A2)	Unambiguous	VPPR		59	C9J1X3; A0A0D9SG23; Q6ZUJ8; O15050; P30043; O15056; E9PHH0; Q5CZC0; A0A0C4DG76; H0YAE8; A0A0U1RQE4; E7EUB3; F5GWR7; C9JH25; F8VS60; A0A2R8YEP4; E7ER60; O60347; F8VPY5; E7EQB2; P02787; P08F94; P83111; Q9NYV4; A0A669KAV7; Q86SG2; P49641; A0A384DVL8; A0A7Z1N096	C9J1X3; A0A087WUX3; A0A0D9SG23; A0A5F9ZGX5; Q6ZUJ8; F8WCD9; O15050; A0A5F9ZHD0; P30043; O15056; Q8TD84; H0YNG5; E9PHH0; Q5CZC0; A0A0C4DG76; H0YAE8; A0A5F9ZHP4; Q5HYK7; A0A0U1RQE4; E7EUB3; A0A1B0GW10; A0A2R8YFV2; F5GWR7; A0A7Z1N7Y9; C9JH25; F8VS60; A0A2R8YEP4; A0A499FJ16; E7ER60; Q3KPI9; H7BZD6; O60347; Q07912; F8VPY5; E7EQB2; A0A5F9ZI29; P02787; A0A5F9ZHJ2; H7C066; Q6UXG8; P08F94; Q9P267; O95785;…	0	1	0.6693	0	1	1	468.293	468.293	468.293	0.03	1e-05	HCD (High Energy Collision Dissociation)	31.7	MS2	46.6579	75	1.7922	1715	24059_E2_S1_2.raw	F173	1.27	29	0.7995	0.9705
		FALSE	Low	Sequest HT (A2)	Unambiguous	mDKVER	M1(Oxidation)	3	E7EQB2	E7EQB2; P02788; E7ER44	1	2	0	0	1	1	397.197	793.388	793.387	0.3	0.00012	HCD (High Energy Collision Dissociation)	31.7	MS2	80.4686	11.045	1.9789	1888	24059_E2_S1_2.raw	F173	0.66	1	0.1234	0.6474
		FALSE	Low	Sequest HT (A2)	Unambiguous	mDKVER	M1(Oxidation)	3	E7EQB2	E7EQB2; P02788; E7ER44	1	2	0	0	1	1	397.198	793.39	793.387	2.83	0.00112	HCD (High Energy Collision Dissociation)	31.7	MS2	64.8082	30.467	2.0556	1962	24059_E2_S1_2.raw	F173	0.96	1	0.08958	0.5598
		FALSE	Low	Sequest HT (A2)	Unambiguous	VPPR		59	C9J1X3; A0A0D9SG23; Q6ZUJ8; O15050; P30043; O15056; E9PHH0; Q5CZC0; A0A0C4DG76; H0YAE8; A0A0U1RQE4; E7EUB3; F5GWR7; C9JH25; F8VS60; A0A2R8YEP4; E7ER60; O60347; F8VPY5; E7EQB2; P02787; P08F94; P83111; Q9NYV4; A0A669KAV7; Q86SG2; P49641; A0A384DVL8; A0A7Z1N096	C9J1X3; A0A087WUX3; A0A0D9SG23; A0A5F9ZGX5; Q6ZUJ8; F8WCD9; O15050; A0A5F9ZHD0; P30043; O15056; Q8TD84; H0YNG5; E9PHH0; Q5CZC0; A0A0C4DG76; H0YAE8; A0A5F9ZHP4; Q5HYK7; A0A0U1RQE4; E7EUB3; A0A1B0GW10; A0A2R8YFV2; F5GWR7; A0A7Z1N7Y9; C9JH25; F8VS60; A0A2R8YEP4; A0A499FJ16; E7ER60; Q3KPI9; H7BZD6; O60347; Q07912; F8VPY5; E7EQB2; A0A5F9ZI29; P02787; A0A5F9ZHJ2; H7C066; Q6UXG8; P08F94; Q9P267; O95785;…	0	1	0.6889	0	1	1	468.293	468.293	468.293	0.36	0.00017	HCD (High Energy Collision Dissociation)	31.7	MS2	45.3732	75	2.1239	2029	24059_E2_S1_2.raw	F173	1.35	29	0.8169	0.9705
		FALSE	Low	Sequest HT (A2)	Unambiguous	mDKVER	M1(Oxidation)	3	E7EQB2	E7EQB2; P02788; E7ER44	1	2		0.0244	3	3	397.197	793.387	793.387	-0.01	0	HCD (High Energy Collision Dissociation)	31.7	MS2	75.5684	12.069	2.3194	2198	24059_E2_S1_2.raw	F173	0.8	1	0.158	0.7235
		FALSE	Low	Sequest HT (A2)	Unambiguous	mDKVER	M1(Oxidation)	3	E7EQB2	E7EQB2; P02788; E7ER44	1	2	0	0	1	1	397.197	793.386	793.387	-1.32	-0.00052	HCD (High Energy Collision Dissociation)	31.7	MS2	64.7625	24.807	2.3959	2275	24059_E2_S1_2.raw	F173	1.13	1	0.1397	0.6858
		FALSE	Low	Sequest HT (A2)	Unambiguous	VPPR		59	C9J1X3; A0A0D9SG23; Q6ZUJ8; O15050; P30043; O15056; E9PHH0; Q5CZC0; A0A0C4DG76; H0YAE8; A0A0U1RQE4; E7EUB3; F5GWR7; C9JH25; F8VS60; A0A2R8YEP4; E7ER60; O60347; F8VPY5; E7EQB2; P02787; P08F94; P83111; Q9NYV4; A0A669KAV7; Q86SG2; P49641; A0A384DVL8; A0A7Z1N096	C9J1X3; A0A087WUX3; A0A0D9SG23; A0A5F9ZGX5; Q6ZUJ8; F8WCD9; O15050; A0A5F9ZHD0; P30043; O15056; Q8TD84; H0YNG5; E9PHH0; Q5CZC0; A0A0C4DG76; H0YAE8; A0A5F9ZHP4; Q5HYK7; A0A0U1RQE4; E7EUB3; A0A1B0GW10; A0A2R8YFV2; F5GWR7; A0A7Z1N7Y9; C9JH25; F8VS60; A0A2R8YEP4; A0A499FJ16; E7ER60; Q3KPI9; H7BZD6; O60347; Q07912; F8VPY5; E7EQB2; A0A5F9ZI29; P02787; A0A5F9ZHJ2; H7C066; Q6UXG8; P08F94; Q9P267; O95785;…	0	1	0.6788	0	1	1	468.293	468.293	468.293	0.81	0.00038	HCD (High Energy Collision Dissociation)	31.7	MS2	42.8953	75	2.4634	2342	24059_E2_S1_2.raw	F173	1.37	29	0.7998	0.9705
		FALSE	Low	Sequest HT (A2)	Unambiguous	TTYEK		3	E7EQB2	E7EQB2; P02788; E7ER44	0	2	0.0805	0	1	1	321.16	641.314	641.314	-0.87	-0.00028	HCD (High Energy Collision Dissociation)	31.7	MS2	79.2517	14.298	2.651	2505	24059_E2_S1_2.raw	F173	1.49	1	0.5063	0.9624
		FALSE	Low	Sequest HT (A2)	Unambiguous	VPPR		59	C9J1X3; A0A0D9SG23; Q6ZUJ8; O15050; P30043; O15056; E9PHH0; Q5CZC0; A0A0C4DG76; H0YAE8; A0A0U1RQE4; E7EUB3; F5GWR7; C9JH25; F8VS60; A0A2R8YEP4; E7ER60; O60347; F8VPY5; E7EQB2; P02787; P08F94; P83111; Q9NYV4; A0A669KAV7; Q86SG2; P49641; A0A384DVL8; A0A7Z1N096	C9J1X3; A0A087WUX3; A0A0D9SG23; A0A5F9ZGX5; Q6ZUJ8; F8WCD9; O15050; A0A5F9ZHD0; P30043; O15056; Q8TD84; H0YNG5; E9PHH0; Q5CZC0; A0A0C4DG76; H0YAE8; A0A5F9ZHP4; Q5HYK7; A0A0U1RQE4; E7EUB3; A0A1B0GW10; A0A2R8YFV2; F5GWR7; A0A7Z1N7Y9; C9JH25; F8VS60; A0A2R8YEP4; A0A499FJ16; E7ER60; Q3KPI9; H7BZD6; O60347; Q07912; F8VPY5; E7EQB2; A0A5F9ZI29; P02787; A0A5F9ZHJ2; H7C066; Q6UXG8; P08F94; Q9P267; O95785;…	0	1	0.6772	0	1	1	468.293	468.293	468.293	1.07	0.0005	HCD (High Energy Collision Dissociation)	31.7	MS2	28.6165	75	2.8057	2663	24059_E2_S1_2.raw	F173	1.27	29	0.8084	0.9705
		FALSE	Low	Sequest HT (A2)	Unambiguous	VPPR		59	C9J1X3; A0A0D9SG23; Q6ZUJ8; O15050; P30043; O15056; E9PHH0; Q5CZC0; A0A0C4DG76; H0YAE8; A0A0U1RQE4; E7EUB3; F5GWR7; C9JH25; F8VS60; A0A2R8YEP4; E7ER60; O60347; F8VPY5; E7EQB2; P02787; P08F94; P83111; Q9NYV4; A0A669KAV7; Q86SG2; P49641; A0A384DVL8; A0A7Z1N096	C9J1X3; A0A087WUX3; A0A0D9SG23; A0A5F9ZGX5; Q6ZUJ8; F8WCD9; O15050; A0A5F9ZHD0; P30043; O15056; Q8TD84; H0YNG5; E9PHH0; Q5CZC0; A0A0C4DG76; H0YAE8; A0A5F9ZHP4; Q5HYK7; A0A0U1RQE4; E7EUB3; A0A1B0GW10; A0A2R8YFV2; F5GWR7; A0A7Z1N7Y9; C9JH25; F8VS60; A0A2R8YEP4; A0A499FJ16; E7ER60; Q3KPI9; H7BZD6; O60347; Q07912; F8VPY5; E7EQB2; A0A5F9ZI29; P02787; A0A5F9ZHJ2; H7C066; Q6UXG8; P08F94; Q9P267; O95785;…	0	1	0.6419	0	1	1	468.293	468.293	468.293	0.94	0.00044	HCD (High Energy Collision Dissociation)	31.7	MS2	43.1938	19.684	3.143	3005	24059_E2_S1_2.raw	F173	1.48	29	0.7983	0.9705
		FALSE	High	Sequest HT (A2)	Unambiguous	KSEEEVAAR		3	E7EQB2	E7EQB2; P02788; E7ER44	1	2	0.5408	0	1	1	509.762	1018.52	1018.52	0.4	0.0002	HCD (High Energy Collision Dissociation)	31.7	MS2	34.1204	0.272	3.8083	3868	24059_E2_S1_2.raw	F173	2.94	1	0.0001007	0.0006663
		FALSE	High	Sequest HT (A2)	Unambiguous	KSEEEVAAR		3	E7EQB2	E7EQB2; P02788; E7ER44	1	1	0.4693	0	1	1	1018.51	1018.51	1018.52	-4.68	-0.00477	HCD (High Energy Collision Dissociation)	31.7	MS2	0	6.124	3.8194	3885	24059_E2_S1_2.raw	F173	3.09	1	0.0001007	0.008283
		FALSE	High	Sequest HT (A2)	Unambiguous	QAQEKFGK		3	E7EQB2	E7EQB2; P02788; E7ER44	1	2	0.4201	0	1	1	468.251	935.495	935.495	0.31	0.00015	HCD (High Energy Collision Dissociation)	31.7	MS2	0	24.695	3.9044	3995	24059_E2_S1_2.raw	F173	2.88	1	0.0008006	0.0415
		FALSE	Medium	Sequest HT (A2)	Unambiguous	QAQEKFGK		3	E7EQB2	E7EQB2; P02788; E7ER44	1	3	0.0109	0	1	1	312.503	935.494	935.495	-0.19	-6e-05	HCD (High Energy Collision Dissociation)	31.7	MS2	59.8878	6.778	3.905	3996	24059_E2_S1_2.raw	F173	1.84	1	0.04356	0.3847
		FALSE	High	Sequest HT (A2)	Unambiguous	KSEEEVAAR		3	E7EQB2	E7EQB2; P02788; E7ER44	1	1	0.5329	0	1	1	1018.51	1018.51	1018.52	-1.56	-0.00159	HCD (High Energy Collision Dissociation)	31.7	MS2	0	75	3.9294	4025	24059_E2_S1_2.raw	F173	3.19	1	0.00225	0.07435
		FALSE	Low	Sequest HT (A2)	Unambiguous	KSEEEVAAR		3	E7EQB2	E7EQB2; P02788; E7ER44	1	3	0.4598	0	1	1	340.177	1018.52	1018.52	0	0	HCD (High Energy Collision Dissociation)	31.7	MS2	30.51	2.944	3.9696	4081	24059_E2_S1_2.raw	F173	2.61	1	0.2552	0.8469
		FALSE	Medium	Sequest HT (A2)	Unambiguous	KSEEEVAAR		3	E7EQB2	E7EQB2; P02788; E7ER44	1	3	0.4322	0	1	1	340.177	1018.52	1018.52	-0.18	-6e-05	HCD (High Energy Collision Dissociation)	31.7	MS2	18.7411	1.657	3.9782	4089	24059_E2_S1_2.raw	F173	1.99	1	0.02969	0.3127
		FALSE	Low	Sequest HT (A2)	Unambiguous	SEEEVAARR		3	E7EQB2	E7EQB2; P02788; E7ER44	1	3	0.0469	0	1	1	349.512	1046.52	1046.52	-1.39	-0.00048	HCD (High Energy Collision Dissociation)	31.7	MS2	60.3022	12.014	5.5379	6018	24059_E2_S1_2.raw	F173	1.28	1	0.5045	0.9621
		FALSE	High	Sequest HT (A2)	Unambiguous	SEEEVAAR		3	E7EQB2	E7EQB2; P02788; E7ER44	0	2	0.3911	0	1	1	445.715	890.423	890.421	1.34	0.0006	HCD (High Energy Collision Dissociation)	31.7	MS2	82.1566	0.106	6.619	7417	24059_E2_S1_2.raw	F173	2.25	1	0.0002789	0.0263
		FALSE	High	Sequest HT (A2)	Unambiguous	SEEEVAAR		3	E7EQB2	E7EQB2; P02788; E7ER44	0	1	0.3598	0	1	1	890.415	890.415	890.421	-7.28	-0.00648	HCD (High Energy Collision Dissociation)	31.7	MS2	82.9054	1.104	6.6291	7433	24059_E2_S1_2.raw	F173	2.64	1	0.004435	0.09753
		FALSE	High	Sequest HT (A2)	Unambiguous	SEEEVAAR		3	E7EQB2	E7EQB2; P02788; E7ER44	0	2	0.2643	0	1	1	445.714	890.421	890.421	-0.92	-0.00041	HCD (High Energy Collision Dissociation)	31.7	MS2	33.4313	5.797	6.7677	7611	24059_E2_S1_2.raw	F173	2.27	1	0.008744	0.1345
		FALSE	High	Sequest HT (A2)	Unambiguous	SEEEVAAR		3	E7EQB2	E7EQB2; P02788; E7ER44	0	2	0.3704	0	1	1	445.714	890.421	890.421	-0.17	-7e-05	HCD (High Energy Collision Dissociation)	31.7	MS2	1.01781	0.09	6.9435	7837	24059_E2_S1_2.raw	F173	2.16	1	0.0001007	0.005156
		FALSE	High	Sequest HT (A2)	Unambiguous	SEEEVAAR		3	E7EQB2	E7EQB2; P02788; E7ER44	0	1	0.381	0	1	1	890.422	890.422	890.421	0.6	0.00054	HCD (High Energy Collision Dissociation)	31.7	MS2	1.68921	0.859	6.9442	7838	24059_E2_S1_2.raw	F173	2.73	1	0.0001007	0.01243
		FALSE	High	Sequest HT (A2)	Unambiguous	VPSHAVVAR		3	E7EQB2	E7EQB2; P02788; E7ER44	0	3	0.6891	0	1	1	312.519	935.542	935.542	0.09	3e-05	HCD (High Energy Collision Dissociation)	31.7	MS2	75.7536	0.601	7.8164	8963	24059_E2_S1_2.raw	F173	3.12	1	0.0001007	0.0008853
		FALSE	High	Sequest HT (A2)	Unambiguous	VPSHAVVAR		3	E7EQB2	E7EQB2; P02788; E7ER44	0	2	0.698	0	1	1	468.275	935.542	935.542	0.3	0.00014	HCD (High Energy Collision Dissociation)	31.7	MS2	11.8468	0.463	7.8397	8992	24059_E2_S1_2.raw	F173	2.55	1	0.0001007	0.0009069
		FALSE	High	Sequest HT (A2)	Unambiguous	VPSHAVVAR		3	E7EQB2	E7EQB2; P02788; E7ER44	0	1	0.422	0	1	1	935.543	935.543	935.542	1.16	0.00109	HCD (High Energy Collision Dissociation)	31.7	MS2	0	4.539	7.8779	9043	24059_E2_S1_2.raw	F173	2.82	1	0.0001007	0.0006534
		FALSE	Medium	Sequest HT (A2)	Unambiguous	VPSHAVVAR		3	E7EQB2	E7EQB2; P02788; E7ER44	0	1	0.4496	0	1	1	935.542	935.542	935.542	0.31	0.00029	HCD (High Energy Collision Dissociation)	31.7	MS2	0	75	7.9789	9172	24059_E2_S1_2.raw	F173	2.38	1	0.01983	0.2466
		FALSE	Medium	Sequest HT (A2)	Unambiguous	VPSHAVVAR		3	E7EQB2	E7EQB2; P02788; E7ER44	0	3	0.2692	0	1	1	312.519	935.541	935.542	-0.79	-0.00025	HCD (High Energy Collision Dissociation)	31.7	MS2	71.8173	0.383	8.1089	9342	24059_E2_S1_2.raw	F173	1.04	1	0.03265	0.3263
		FALSE	Low	Sequest HT (A2)	Unambiguous	VPSHAVVAR		3	E7EQB2	E7EQB2; P02788; E7ER44	0	2	0.2812	0	1	1	468.275	935.542	935.542	0.37	0.00017	HCD (High Energy Collision Dissociation)	31.7	MS2	74.8062	1.462	8.1364	9380	24059_E2_S1_2.raw	F173	0.64	1	0.2664	0.8569
		FALSE	High	Sequest HT (A2)	Unambiguous	VPSHAVVAR		3	E7EQB2	E7EQB2; P02788; E7ER44	0	3	0.6952	0	1	1	312.519	935.543	935.542	0.58	0.00018	HCD (High Energy Collision Dissociation)	31.7	MS2	1.80882	0.121	8.1499	9398	24059_E2_S1_2.raw	F173	2.69	1	0.0001007	0.002778
		FALSE	High	Sequest HT (A2)	Unambiguous	VPSHAVVAR		3	E7EQB2	E7EQB2; P02788; E7ER44	0	2	0.698	0	1	1	468.275	935.543	935.542	0.82	0.00038	HCD (High Energy Collision Dissociation)	31.7	MS2	0	0.649	8.1511	9400	24059_E2_S1_2.raw	F173	2.45	1	0.0001007	0.001607
		FALSE	Low	Sequest HT (A2)	Unambiguous	VPSHAVVAR		3	E7EQB2	E7EQB2; P02788; E7ER44	0	1	0.4497	0	1	1	935.542	935.542	935.542	0.25	0.00023	HCD (High Energy Collision Dissociation)	31.7	MS2	53.8677	65.967	8.1856	9447	24059_E2_S1_2.raw	F173	1.89	1	0.5612	0.9685
		FALSE	High	Sequest HT (A2)	Unambiguous	VPSHAVVAR		3	E7EQB2	E7EQB2; P02788; E7ER44	0	1	0.4453	0	1	1	935.543	935.543	935.542	1.36	0.00127	HCD (High Energy Collision Dissociation)	31.7	MS2	0	75	8.2089	9474	24059_E2_S1_2.raw	F173	2.56	1	0.0001007	0.007976
		FALSE	High	Sequest HT (A2)	Unambiguous	VPSHAVVAR		3	E7EQB2	E7EQB2; P02788; E7ER44	0	3	0.5625	0	1	1	312.519	935.542	935.542	0.19	6e-05	HCD (High Energy Collision Dissociation)	31.7	MS2	5.89551	1.759	8.3557	9671	24059_E2_S1_2.raw	F173	1.76	1	0.0001007	0.00737
		FALSE	High	Sequest HT (A2)	Unambiguous	QVLLHQQAK		3	E7EQB2	E7EQB2; P02788; E7ER44	0	3	0.5678	0	1	1	355.545	1064.62	1064.62	-0.15	-5e-05	HCD (High Energy Collision Dissociation)	31.7	MS2	69.4845	0.398	8.4825	9840	24059_E2_S1_2.raw	F173	2.73	1	0.0001007	0.002189
		FALSE	High	Sequest HT (A2)	Unambiguous	QVLLHQQAK		3	E7EQB2	E7EQB2; P02788; E7ER44	0	2	0.6321	0	1	1	532.815	1064.62	1064.62	0.72	0.00038	HCD (High Energy Collision Dissociation)	31.7	MS2	59.8865	1.438	8.4911	9854	24059_E2_S1_2.raw	F173	3.18	1	0.0001007	0.002177
		FALSE	High	Sequest HT (A2)	Unambiguous	QVLLHQQAK		3	E7EQB2	E7EQB2; P02788; E7ER44	0	1	0.7003	0	1	1	1064.62	1064.62	1064.62	-1.61	-0.00172	HCD (High Energy Collision Dissociation)	31.7	MS2	0	3.167	8.5743	9964	24059_E2_S1_2.raw	F173	3.67	1	0.0001007	0.0009544
		FALSE	High	Sequest HT (A2)	Unambiguous	QVLLHQQAK		3	E7EQB2	E7EQB2; P02788; E7ER44	0	3	0.5974	0	1	1	355.545	1064.62	1064.62	0.02	1e-05	HCD (High Energy Collision Dissociation)	31.7	MS2	3.67349	0.09	8.6335	10040	24059_E2_S1_2.raw	F173	2.31	1	0.0001007	0.01035
		FALSE	High	Sequest HT (A2)	Unambiguous	QVLLHQQAK		3	E7EQB2	E7EQB2; P02788; E7ER44	0	1	0.566	0	1	1	1064.62	1064.62	1064.62	-0.24	-0.00025	HCD (High Energy Collision Dissociation)	31.7	MS2	0	75	8.7157	10147	24059_E2_S1_2.raw	F173	2.88	1	0.0002789	0.01839
		FALSE	High	Sequest HT (A2)	Unambiguous	QVLLHQQAK		3	E7EQB2	E7EQB2; P02788; E7ER44	0	2	0.4333	0	1	1	532.814	1064.62	1064.62	0.38	0.0002	HCD (High Energy Collision Dissociation)	31.7	MS2	42.5335	7.033	8.7926	10244	24059_E2_S1_2.raw	F173	1.5	1	0.0002789	0.02416
		FALSE	High	Sequest HT (A2)	Unambiguous	QVLLHQQAK		3	E7EQB2	E7EQB2; P02788; E7ER44	0	3	0.6828	0	1	1	355.545	1064.62	1064.62	0.62	0.00022	HCD (High Energy Collision Dissociation)	31.7	MS2	2.57694	0.279	8.8074	10258	24059_E2_S1_2.raw	F173	2.27	1	0.0001007	0.01014
		FALSE	High	Sequest HT (A2)	Unambiguous	QVLLHQQAK		3	E7EQB2	E7EQB2; P02788; E7ER44	0	2	0.6222	0	1	1	532.814	1064.62	1064.62	0.38	0.0002	HCD (High Energy Collision Dissociation)	31.7	MS2	8.2862	1.246	8.808	10259	24059_E2_S1_2.raw	F173	2.7	1	0.0001007	0.004537
		FALSE	High	Sequest HT (A2)	Unambiguous	VPSHAVVAR		3	E7EQB2	E7EQB2; P02788; E7ER44	0	3	0.5361	0	1	1	312.519	935.542	935.542	0.19	6e-05	HCD (High Energy Collision Dissociation)	31.7	MS2	53.7535	21.705	8.8608	10329	24059_E2_S1_2.raw	F173	2.91	1	0.0001007	0.002082
		FALSE	High	Sequest HT (A2)	Unambiguous	LKQVLLHQQAK		3	E7EQB2	E7EQB2; P02788; E7ER44	1	4	0.6364	0	1	1	327.205	1305.8	1305.8	-0.42	-0.00014	HCD (High Energy Collision Dissociation)	31.7	MS2	24.4505	0.985	11.7881	13753	24059_E2_S1_2.raw	F173	3.08	1	0.001702	0.06262
		FALSE	High	Sequest HT (A2)	Unambiguous	LKQVLLHQQAK		3	E7EQB2	E7EQB2; P02788; E7ER44	1	3	0.6126	0	1	1	435.938	1305.8	1305.8	0.15	7e-05	HCD (High Energy Collision Dissociation)	31.7	MS2	42.3586	1.14	11.7899	13756	24059_E2_S1_2.raw	F173	3.64	1	0.0001007	2.946e-05
		FALSE	High	Sequest HT (A2)	Unambiguous	LKQVLLHQQAK		3	E7EQB2	E7EQB2; P02788; E7ER44	1	2	0.7505	0	1	1	653.404	1305.8	1305.8	0.53	0.00035	HCD (High Energy Collision Dissociation)	31.7	MS2	0	29.737	11.8316	13811	24059_E2_S1_2.raw	F173	4.57	1	0.0001007	7.618e-06
		FALSE	High	Sequest HT (A2)	Unambiguous	ScHLAmAPNHAVVSR	C2(Carbamidomethyl); M6(Oxidation)	3	E7EQB2	E7EQB2; P02788; E7ER44	0	3	0.645	0	1	1	555.936	1665.79	1665.79	-0.64	-0.00036	HCD (High Energy Collision Dissociation)	31.7	MS2	48.2197	24.522	16.2813	19508	24059_E2_S1_2.raw	F173	4.31	1	0.0001007	2.408e-05
		FALSE	High	Sequest HT (A2)	Unambiguous	ScHLAmAPNHAVVSR	C2(Carbamidomethyl); M6(Oxidation)	3	E7EQB2	E7EQB2; P02788; E7ER44	0	3	0.7021	0	1	1	555.936	1665.79	1665.79	-1.08	-0.0006	HCD (High Energy Collision Dissociation)	31.7	MS2	69.3129	41.923	16.3273	19565	24059_E2_S1_2.raw	F173	5.27	1	0.0001007	1.15e-07
		FALSE	High	Sequest HT (A2)	Unambiguous	ScHLAmAPNHAVVSR	C2(Carbamidomethyl); M6(Oxidation)	3	E7EQB2	E7EQB2; P02788; E7ER44	0	4	0.5991	0	1	1	417.205	1665.8	1665.79	1.91	0.0008	HCD (High Energy Collision Dissociation)	31.7	MS2	59.9457	0.721	16.395	19656	24059_E2_S1_2.raw	F173	2.27	1	0.0001007	0.006063
		FALSE	Low	Sequest HT (A2)	Unambiguous	ScHLAmAPNHAVVSR	C2(Carbamidomethyl); M6(Oxidation)	3	E7EQB2	E7EQB2; P02788; E7ER44	0	4		0	3	3	417.205	1665.8	1665.79	2.21	0.00092	HCD (High Energy Collision Dissociation)	31.7	MS2	51.2415	1.656	16.5125	19809	24059_E2_S1_2.raw	F173	1.04	1	0.2963	0.882
		FALSE	Low	Sequest HT (A2)	Unambiguous	LcAGTGENK	C2(Dioxidation)	3	E7EQB2	E7EQB2; P02788; E7ER44	0	1	0.0615	0	1	1	924.407	924.407	924.409	-2.05	-0.00189	HCD (High Energy Collision Dissociation)	31.7	MS2	0	62.605	17.8575	21412	24059_E2_S1_2.raw	F173	1.3	1	0.8182	0.9705
		FALSE	Medium	Sequest HT (A2)	Unambiguous	ScHTGLR	C2(Dioxidation)	4	E7EQB2; C9JCF5	E7EQB2; P02788; C9JCF5; E7ER44	0	2	0.122	0	1	1	403.183	805.359	805.362	-4.1	-0.00165	HCD (High Energy Collision Dissociation)	31.7	MS2	48.2841	32.233	19.5966	23672	24059_E2_S1_2.raw	F173	1.23	2	0.03052	0.3167
		FALSE	Low	Sequest HT (A2)	Unambiguous	KScHTAVDR	C3(Dioxidation)	3	E7EQB2	E7EQB2; P02788; E7ER44	1	2	0.0833	0	1	1	524.75	1048.49	1048.48	7.6	0.00399	HCD (High Energy Collision Dissociation)	31.7	MS2	18.9659	26.619	20.1696	24393	24059_E2_S1_2.raw	F173	0.96	1	0.6963	0.9705
		FALSE	High	Sequest HT (A2)	Unambiguous	SCHLAmAPNHAVVSR	M6(Oxidation)	3	E7EQB2	E7EQB2; P02788; E7ER44	0	3	0.673	0	1	1	536.93	1608.78	1608.77	1.75	0.00094	HCD (High Energy Collision Dissociation)	31.7	MS2	0	50.427	22.9186	27799	24059_E2_S1_2.raw	F173	5.26	1	0.0001007	5.211e-07
		FALSE	High	Sequest HT (A2)	Unambiguous	SCHLAmAPNHAVVSR	M6(Oxidation)	3	E7EQB2	E7EQB2; P02788; E7ER44	0	3	0.6156	0	1	1	536.929	1608.77	1608.77	0.27	0.00015	HCD (High Energy Collision Dissociation)	31.7	MS2	44.7894	51.267	22.9537	27840	24059_E2_S1_2.raw	F173	3.85	1	0.0001007	6.383e-05
		FALSE	High	Sequest HT (A2)	Unambiguous	THYYAVAVVK		4	E7EQB2; C9JCF5	E7EQB2; P02788; C9JCF5; E7ER44	0	3	0.6019	0	1	1	384.214	1150.63	1150.63	1.41	0.00054	HCD (High Energy Collision Dissociation)	31.7	MS2	47.0676	1.365	27.1376	33025	24059_E2_S1_2.raw	F173	3.09	2	0.0002789	0.02218
		FALSE	High	Sequest HT (A2)	Unambiguous	THYYAVAVVK		4	E7EQB2; C9JCF5	E7EQB2; P02788; C9JCF5; E7ER44	0	2	0.717	0	1	1	575.816	1150.63	1150.63	-0.2	-0.00011	HCD (High Energy Collision Dissociation)	31.7	MS2	33.5972	1.305	27.1739	33068	24059_E2_S1_2.raw	F173	3.64	2	0.0001007	0.000148
		FALSE	High	Sequest HT (A2)	Unambiguous	THYYAVAVVK		4	E7EQB2; C9JCF5	E7EQB2; P02788; C9JCF5; E7ER44	0	1	0.718	0	1	1	1150.62	1150.62	1150.63	-2.36	-0.00272	HCD (High Energy Collision Dissociation)	31.7	MS2	47.6947	61.28	27.2842	33197	24059_E2_S1_2.raw	F173	3.44	2	0.0001007	0.0003456
		FALSE	High	Sequest HT (A2)	Unambiguous	THYYAVAVVK		4	E7EQB2; C9JCF5	E7EQB2; P02788; C9JCF5; E7ER44	0	3	0.5471	0	1	1	384.213	1150.63	1150.63	0.05	2e-05	HCD (High Energy Collision Dissociation)	31.7	MS2	0	0.276	27.4519	33398	24059_E2_S1_2.raw	F173	2.76	2	0.0002789	0.01471
		FALSE	High	Sequest HT (A2)	Unambiguous	THYYAVAVVK		4	E7EQB2; C9JCF5	E7EQB2; P02788; C9JCF5; E7ER44	0	2	0.6955	0	1	1	575.817	1150.63	1150.63	0.44	0.00025	HCD (High Energy Collision Dissociation)	31.7	MS2	3.13258	0.956	27.4929	33450	24059_E2_S1_2.raw	F173	3.35	2	0.0001007	0.000429
		FALSE	Medium	Sequest HT (A2)	Unambiguous	THYYAVAVVK		4	E7EQB2; C9JCF5	E7EQB2; P02788; C9JCF5; E7ER44	0	3	0.5535	0	1	1	384.213	1150.63	1150.63	-0.02	-1e-05	HCD (High Energy Collision Dissociation)	31.7	MS2	63.7355	0.362	27.7648	33779	24059_E2_S1_2.raw	F173	2.71	2	0.01894	0.2369
		FALSE	High	Sequest HT (A2)	Unambiguous	THYYAVAVVK		4	E7EQB2; C9JCF5	E7EQB2; P02788; C9JCF5; E7ER44	0	2	0.7508	0	1	1	575.816	1150.63	1150.63	-0.2	-0.00011	HCD (High Energy Collision Dissociation)	31.7	MS2	47.1177	1.637	27.8055	33829	24059_E2_S1_2.raw	F173	3.13	2	0.0001007	0.006215
		FALSE	Medium	Sequest HT (A2)	Unambiguous	THYYAVAVVK		4	E7EQB2; C9JCF5	E7EQB2; P02788; C9JCF5; E7ER44	0	2	0.471	0	1	1	575.817	1150.63	1150.63	0.97	0.00056	HCD (High Energy Collision Dissociation)	31.7	MS2	30.3981	50.943	28.0007	34070	24059_E2_S1_2.raw	F173	3.1	2	0.01186	0.1644
		FALSE	High	Sequest HT (A2)	Unambiguous	THYYAVAVVK		4	E7EQB2; C9JCF5	E7EQB2; P02788; C9JCF5; E7ER44	0	3	0.5563	0	1	1	384.214	1150.63	1150.63	2.12	0.00081	HCD (High Energy Collision Dissociation)	31.7	MS2	37.8381	3.453	28.0994	34192	24059_E2_S1_2.raw	F173	2.84	2	0.001142	0.04748
		FALSE	High	Sequest HT (A2)	Unambiguous	THYYAVAVVK		4	E7EQB2; C9JCF5	E7EQB2; P02788; C9JCF5; E7ER44	0	2	0.6749	0	1	1	575.817	1150.63	1150.63	0.97	0.00056	HCD (High Energy Collision Dissociation)	31.7	MS2	27.0201	25.78	28.1462	34250	24059_E2_S1_2.raw	F173	3.63	2	0.0001007	0.0007707
		FALSE	High	Sequest HT (A2)	Unambiguous	THYYAVAVVK		4	E7EQB2; C9JCF5	E7EQB2; P02788; C9JCF5; E7ER44	0	2	0.6693	0	1	1	575.817	1150.63	1150.63	0.23	0.00013	HCD (High Energy Collision Dissociation)	31.7	MS2	21.4501	8.983	28.1654	34273	24059_E2_S1_2.raw	F173	3.75	2	0.0001007	0.0005771
		FALSE	High	Sequest HT (A2)	Unambiguous	THYYAVAVVK		4	E7EQB2; C9JCF5	E7EQB2; P02788; C9JCF5; E7ER44	0	2	0.7009	0	1	1	575.817	1150.63	1150.63	1.18	0.00068	HCD (High Energy Collision Dissociation)	31.7	MS2	31.5091	6.651	28.4073	34563	24059_E2_S1_2.raw	F173	3.41	2	0.0001007	0.0005232
		FALSE	High	Sequest HT (A2)	Unambiguous	THYYAVAVVK		4	E7EQB2; C9JCF5	E7EQB2; P02788; C9JCF5; E7ER44	0	2	0.6751	0	1	1	575.817	1150.63	1150.63	0.76	0.00043	HCD (High Energy Collision Dissociation)	31.7	MS2	0	27.745	28.4683	34633	24059_E2_S1_2.raw	F173	3.94	2	0.0001007	5.216e-05
		FALSE	High	Sequest HT (A2)	Unambiguous	DSAIGFSR		3	E7EQB2	E7EQB2; P02788; E7ER44	0	2	0.4455	0	1	1	426.714	852.42	852.421	-0.93	-0.0004	HCD (High Energy Collision Dissociation)	31.7	MS2	35.4271	0.215	28.507	34679	24059_E2_S1_2.raw	F173	2.02	1	0.0002789	0.02603
		FALSE	High	Sequest HT (A2)	Unambiguous	DSAIGFSR		3	E7EQB2	E7EQB2; P02788; E7ER44	0	1	0.5312	0	1	1	852.42	852.42	852.421	-1.13	-0.00096	HCD (High Energy Collision Dissociation)	31.7	MS2	27.8456	4.758	28.5144	34690	24059_E2_S1_2.raw	F173	2.88	1	0.0001007	0.008008
		FALSE	Low	Sequest HT (A2)	Unambiguous	DSAIGFSR		3	E7EQB2	E7EQB2; P02788; E7ER44	0	1	0.4973	0	1	1	852.422	852.422	852.421	0.8	0.00068	HCD (High Energy Collision Dissociation)	31.7	MS2	0	53.389	28.7872	35018	24059_E2_S1_2.raw	F173	1.85	1	0.3138	0.8939
		FALSE	High	Sequest HT (A2)	Unambiguous	THYYAVAVVK		4	E7EQB2; C9JCF5	E7EQB2; P02788; C9JCF5; E7ER44	0	2	0.6541	0	1	1	575.816	1150.63	1150.63	-0.3	-0.00018	HCD (High Energy Collision Dissociation)	31.7	MS2	22.7111	54.137	28.8297	35067	24059_E2_S1_2.raw	F173	3.99	2	0.0001007	0.0003132
		FALSE	High	Sequest HT (A2)	Unambiguous	DSAIGFSR		3	E7EQB2	E7EQB2; P02788; E7ER44	0	2	0.4667	0	1	1	426.714	852.422	852.421	0.57	0.00024	HCD (High Energy Collision Dissociation)	31.7	MS2	0.231726	0.09	28.8393	35078	24059_E2_S1_2.raw	F173	1.95	1	0.001777	0.06537
		FALSE	High	Sequest HT (A2)	Unambiguous	DSAIGFSR		3	E7EQB2	E7EQB2; P02788; E7ER44	0	1	0.4818	0	1	1	852.422	852.422	852.421	0.66	0.00056	HCD (High Energy Collision Dissociation)	31.7	MS2	0	0.873	28.8399	35079	24059_E2_S1_2.raw	F173	2.47	1	0.0001007	0.006154
		FALSE	High	Sequest HT (A2)	Unambiguous	THYYAVAVVK		4	E7EQB2; C9JCF5	E7EQB2; P02788; C9JCF5; E7ER44	0	2	0.6454	0	1	1	575.817	1150.63	1150.63	0.44	0.00025	HCD (High Energy Collision Dissociation)	31.7	MS2	20.384	27.642	28.8443	35086	24059_E2_S1_2.raw	F173	3.61	2	0.0001007	0.011
		FALSE	Medium	Sequest HT (A2)	Unambiguous	THYYAVAVVK		4	E7EQB2; C9JCF5	E7EQB2; P02788; C9JCF5; E7ER44	0	3	0.4321	0	1	1	384.213	1150.62	1150.63	-1.3	-0.0005	HCD (High Energy Collision Dissociation)	31.7	MS2	88.7544	1.905	28.886	35137	24059_E2_S1_2.raw	F173	1.62	2	0.02399	0.2772
		FALSE	High	Sequest HT (A2)	Unambiguous	THYYAVAVVK		4	E7EQB2; C9JCF5	E7EQB2; P02788; C9JCF5; E7ER44	0	2	0.6345	0	1	1	575.817	1150.63	1150.63	0.23	0.00013	HCD (High Energy Collision Dissociation)	31.7	MS2	69.1574	26.675	29.1692	35481	24059_E2_S1_2.raw	F173	3.42	2	0.0007142	0.03918
		FALSE	High	Sequest HT (A2)	Unambiguous	DSAIGFSR		3	E7EQB2	E7EQB2; P02788; E7ER44	0	2	0.3901	0	1	1	426.714	852.421	852.421	0.43	0.00018	HCD (High Energy Collision Dissociation)	31.7	MS2	0	25.959	29.2012	35516	24059_E2_S1_2.raw	F173	2.23	1	0.0007142	0.03715
		FALSE	Low	Sequest HT (A2)	Unambiguous	DSAIGFSR		3	E7EQB2	E7EQB2; P02788; E7ER44	0	1	0.2595	0	1	1	852.422	852.422	852.421	0.87	0.00075	HCD (High Energy Collision Dissociation)	31.7	MS2	0	47.344	29.2022	35517	24059_E2_S1_2.raw	F173	1.85	1	0.5862	0.9698
		FALSE	High	Sequest HT (A2)	Unambiguous	THYYAVAVVK		4	E7EQB2; C9JCF5	E7EQB2; P02788; C9JCF5; E7ER44	0	3	0.3212	0	1	1	384.212	1150.62	1150.63	-2.65	-0.00102	HCD (High Energy Collision Dissociation)	31.7	MS2	89.7957	1.79	29.2119	35527	24059_E2_S1_2.raw	F173	1.93	2	0.003358	0.08686
		FALSE	Low	Sequest HT (A2)	Unambiguous	GPPVSCIK		4	E7EQB2; C9JCF5	E7EQB2; P02788; C9JCF5; E7ER44	0	2	0.018	0	1	1	400.72	800.433	800.433	-0.49	-0.0002	HCD (High Energy Collision Dissociation)	31.7	MS2	85.9898	5.549	29.3707	35718	24059_E2_S1_2.raw	F173	1.11	2	0.1186	0.6368
		FALSE	High	Sequest HT (A2)	Unambiguous	DSAIGFSR		3	E7EQB2	E7EQB2; P02788; E7ER44	0	2	0.3288	0	1	1	426.715	852.422	852.421	1.5	0.00064	HCD (High Energy Collision Dissociation)	31.7	MS2	40.4791	62.287	29.4652	35829	24059_E2_S1_2.raw	F173	2.22	1	0.0002789	0.02732
		FALSE	High	Sequest HT (A2)	Unambiguous	THYYAVAVVK		4	E7EQB2; C9JCF5	E7EQB2; P02788; C9JCF5; E7ER44	0	2	0.6742	0	1	1	575.817	1150.63	1150.63	0.76	0.00043	HCD (High Energy Collision Dissociation)	31.7	MS2	67.8957	27.889	29.506	35876	24059_E2_S1_2.raw	F173	3.53	2	0.0001007	0.007001
		FALSE	Medium	Sequest HT (A2)	Unambiguous	THYYAVAVVK		4	E7EQB2; C9JCF5	E7EQB2; P02788; C9JCF5; E7ER44	0	3	0.3684	0	1	1	384.212	1150.62	1150.63	-4.32	-0.00166	HCD (High Energy Collision Dissociation)	31.7	MS2	76.9205	2.916	29.5465	35927	24059_E2_S1_2.raw	F173	1.71	2	0.04984	0.4156
		FALSE	High	Sequest HT (A2)	Unambiguous	THYYAVAVVK		4	E7EQB2; C9JCF5	E7EQB2; P02788; C9JCF5; E7ER44	0	3	0.588	0	1	1	384.214	1150.63	1150.63	1.88	0.00072	HCD (High Energy Collision Dissociation)	31.7	MS2	73.5233	15.52	29.8842	36345	24059_E2_S1_2.raw	F173	2.67	2	0.004514	0.09822
		FALSE	Low	Sequest HT (A2)	Unambiguous	DSAIGFSR		3	E7EQB2	E7EQB2; P02788; E7ER44	0	2	0.3778	0	1	1	426.715	852.422	852.421	0.93	0.0004	HCD (High Energy Collision Dissociation)	31.7	MS2	88.2103	2.518	29.9483	36423	24059_E2_S1_2.raw	F173	1.35	1	0.1497	0.7073
		FALSE	Low	Sequest HT (A2)	Unambiguous	GPPVSCIK		4	E7EQB2; C9JCF5	E7EQB2; P02788; C9JCF5; E7ER44	0	2	0.3333	0	1	1	400.721	800.434	800.433	0.73	0.00029	HCD (High Energy Collision Dissociation)	31.7	MS2	36.2091	16.724	30.0024	36490	24059_E2_S1_2.raw	F173	1.65	2	0.2653	0.8564
		FALSE	High	Sequest HT (A2)	Unambiguous	THYYAVAVVK		4	E7EQB2; C9JCF5	E7EQB2; P02788; C9JCF5; E7ER44	0	2	0.5	0	1	1	575.816	1150.62	1150.63	-0.52	-0.0003	HCD (High Energy Collision Dissociation)	31.7	MS2	27.8194	50.468	30.1047	36618	24059_E2_S1_2.raw	F173	2.56	2	0.00968	0.1427
		FALSE	High	Sequest HT (A2)	Unambiguous	THYYAVAVVK		4	E7EQB2; C9JCF5	E7EQB2; P02788; C9JCF5; E7ER44	0	3	0.5765	0	1	1	384.214	1150.63	1150.63	0.85	0.00033	HCD (High Energy Collision Dissociation)	31.7	MS2	32.1472	22.615	30.2474	36792	24059_E2_S1_2.raw	F173	2.81	2	0.002016	0.06839
		FALSE	Low	Sequest HT (A2)	Unambiguous	GPPVSCIK		4	E7EQB2; C9JCF5	E7EQB2; P02788; C9JCF5; E7ER44	0	2	0.4183	0	1	1	400.72	800.434	800.433	0.19	8e-05	HCD (High Energy Collision Dissociation)	31.7	MS2	69.3768	10.658	30.2716	36822	24059_E2_S1_2.raw	F173	1.53	2	0.1901	0.7736
		FALSE	Medium	Sequest HT (A2)	Unambiguous	GPPVSCIK		4	E7EQB2; C9JCF5	E7EQB2; P02788; C9JCF5; E7ER44	0	2	0.3913	0	1	1	400.721	800.434	800.433	0.5	0.0002	HCD (High Energy Collision Dissociation)	31.7	MS2	0	24.027	30.4202	37006	24059_E2_S1_2.raw	F173	1.84	2	0.01842	0.2328
		FALSE	Medium	Sequest HT (A2)	Unambiguous	THYYAVAVVK		4	E7EQB2; C9JCF5	E7EQB2; P02788; C9JCF5; E7ER44	0	3	0.5	0	1	1	384.213	1150.62	1150.63	-2.17	-0.00083	HCD (High Energy Collision Dissociation)	31.7	MS2	80.3286	61.235	30.5875	37214	24059_E2_S1_2.raw	F173	2.9	2	0.01639	0.2078
		FALSE	High	Sequest HT (A2)	Unambiguous	THYYAVAVVK		4	E7EQB2; C9JCF5	E7EQB2; P02788; C9JCF5; E7ER44	0	3	0.5976	0	1	1	384.213	1150.62	1150.63	-0.9	-0.00035	HCD (High Energy Collision Dissociation)	31.7	MS2	34.7982	73.106	31.7341	38589	24059_E2_S1_2.raw	F173	3.38	2	0.006573	0.1136
		FALSE	Medium	Sequest HT (A2)	Unambiguous	THYYAVAVVK		4	E7EQB2; C9JCF5	E7EQB2; P02788; C9JCF5; E7ER44	0	3	0.6178	0	1	1	384.213	1150.63	1150.63	-0.34	-0.00013	HCD (High Energy Collision Dissociation)	31.7	MS2	20.3883	8.155	31.9461	38833	24059_E2_S1_2.raw	F173	1.91	2	0.02633	0.294
		FALSE	High	Sequest HT (A2)	Unambiguous	LRPVAAEVYGTER		4	E7EQB2; C9JCF5	E7EQB2; P02788; C9JCF5; E7ER44	0	3	0.7623	0	1	1	487.6	1460.79	1460.79	0.34	0.00017	HCD (High Energy Collision Dissociation)	31.7	MS2	10.9861	2.138	32.1111	39020	24059_E2_S1_2.raw	F173	3.87	2	0.0001007	2.829e-05
		FALSE	High	Sequest HT (A2)	Unambiguous	LRPVAAEVYGTER		4	E7EQB2; C9JCF5	E7EQB2; P02788; C9JCF5; E7ER44	0	2	0.5524	0	1	1	730.897	1460.79	1460.79	1.06	0.00078	HCD (High Energy Collision Dissociation)	31.7	MS2	0	12.52	32.2312	39159	24059_E2_S1_2.raw	F173	2.48	2	0.0002789	0.01432
		FALSE	High	Sequest HT (A2)	Unambiguous	LRPVAAEVYGTER		4	E7EQB2; C9JCF5	E7EQB2; P02788; C9JCF5; E7ER44	0	3	0.584	0	1	1	487.6	1460.79	1460.79	-0.03	-2e-05	HCD (High Energy Collision Dissociation)	31.7	MS2	18.5603	2.182	32.2654	39196	24059_E2_S1_2.raw	F173	2.62	2	0.0001007	0.00711
		FALSE	High	Sequest HT (A2)	Unambiguous	LRPVAAEVYGTER		4	E7EQB2; C9JCF5	E7EQB2; P02788; C9JCF5; E7ER44	0	2	0.519	0	1	1	730.898	1460.79	1460.79	2.48	0.00181	HCD (High Energy Collision Dissociation)	31.7	MS2	0	38.602	32.4124	39376	24059_E2_S1_2.raw	F173	2.89	2	0.0001007	0.0009743
		FALSE	High	Sequest HT (A2)	Unambiguous	LRPVAAEVYGTER		4	E7EQB2; C9JCF5	E7EQB2; P02788; C9JCF5; E7ER44	0	3	0.5508	0	1	1	487.6	1460.78	1460.79	-0.66	-0.00032	HCD (High Energy Collision Dissociation)	31.7	MS2	69.9841	3.926	32.4416	39411	24059_E2_S1_2.raw	F173	3.05	2	0.0001007	0.01203
		FALSE	High	Sequest HT (A2)	Unambiguous	LRPVAAEVYGTER		4	E7EQB2; C9JCF5	E7EQB2; P02788; C9JCF5; E7ER44	0	2	0.3545	0	1	1	730.897	1460.79	1460.79	0.9	0.00066	HCD (High Energy Collision Dissociation)	31.7	MS2	0	43.585	32.6512	39645	24059_E2_S1_2.raw	F173	2.2	2	0.002332	0.07671
		FALSE	Medium	Sequest HT (A2)	Unambiguous	THYYAVAVVK		4	E7EQB2; C9JCF5	E7EQB2; P02788; C9JCF5; E7ER44	0	3	0.5548	0	1	1	384.213	1150.63	1150.63	-0.26	-0.0001	HCD (High Energy Collision Dissociation)	31.7	MS2	67.7836	75	32.7368	39742	24059_E2_S1_2.raw	F173	3.01	2	0.0167	0.2125
		FALSE	High	Sequest HT (A2)	Unambiguous	LRPVAAEVYGTER		4	E7EQB2; C9JCF5	E7EQB2; P02788; C9JCF5; E7ER44	0	2	0.2632	0	1	1	730.895	1460.78	1460.79	-2.61	-0.00191	HCD (High Energy Collision Dissociation)	31.7	MS2	0	45.619	32.7828	39791	24059_E2_S1_2.raw	F173	1.71	2	0.001386	0.05317
		FALSE	Medium	Sequest HT (A2)	Unambiguous	LRPVAAEVYGTER		4	E7EQB2; C9JCF5	E7EQB2; P02788; C9JCF5; E7ER44	0	3	0.4831	0	1	1	487.6	1460.79	1460.79	0.66	0.00032	HCD (High Energy Collision Dissociation)	31.7	MS2	68.8836	8.864	32.7906	39800	24059_E2_S1_2.raw	F173	1.78	2	0.02092	0.2549
		FALSE	Medium	Sequest HT (A2)	Unambiguous	THYYAVAVVK		4	E7EQB2; C9JCF5	E7EQB2; P02788; C9JCF5; E7ER44	0	3	0.5436	0	1	1	384.214	1150.63	1150.63	0.93	0.00036	HCD (High Energy Collision Dissociation)	31.7	MS2	44.0431	7.92	32.9369	39968	24059_E2_S1_2.raw	F173	2.41	2	0.01018	0.1468
		FALSE	High	Sequest HT (A2)	Unambiguous	RSDTSLTWNSVK		3	E7EQB2	E7EQB2; P02788; E7ER44	1	2	0.4771	0	1	1	697.356	1393.7	1393.71	-2.15	-0.0015	HCD (High Energy Collision Dissociation)	31.7	MS2	23.2688	26.297	33.0918	40154	24059_E2_S1_2.raw	F173	3.06	1	0.0001007	0.01162
		FALSE	Medium	Sequest HT (A2)	Unambiguous	RSDTSLTWNSVK		3	E7EQB2	E7EQB2; P02788; E7ER44	1	3	0.3978	0	1	1	465.242	1393.71	1393.71	3.19	0.00148	HCD (High Energy Collision Dissociation)	31.7	MS2	55.7082	11.116	33.1289	40197	24059_E2_S1_2.raw	F173	2.74	1	0.038	0.3541
		FALSE	Medium	Sequest HT (A2)	Unambiguous	THYYAVAVVK		4	E7EQB2; C9JCF5	E7EQB2; P02788; C9JCF5; E7ER44	0	3	0.5114	0	1	1	384.213	1150.62	1150.63	-0.82	-0.00031	HCD (High Energy Collision Dissociation)	31.7	MS2	48.1905	16.571	33.3195	40422	24059_E2_S1_2.raw	F173	2.64	2	0.01593	0.2021
		FALSE	High	Sequest HT (A2)	Unambiguous	RSDTSLTWNSVK		3	E7EQB2	E7EQB2; P02788; E7ER44	1	2	0.6098	0	1	1	697.358	1393.71	1393.71	1.44	0.00101	HCD (High Energy Collision Dissociation)	31.7	MS2	0	21.972	33.4242	40554	24059_E2_S1_2.raw	F173	4.28	1	0.0001007	9.067e-06
		FALSE	Medium	Sequest HT (A2)	Unambiguous	SDTSLTWNSVKGK		3	E7EQB2	E7EQB2; P02788; E7ER44	1	2	0.2143	0	1	1	711.866	1422.72	1422.72	1.03	0.00073	HCD (High Energy Collision Dissociation)	31.7	MS2	83.3013	4.02	33.4405	40576	24059_E2_S1_2.raw	F173	0.98	1	0.04789	0.4048
		FALSE	High	Sequest HT (A2)	Unambiguous	RSDTSLTWNSVK		3	E7EQB2	E7EQB2; P02788; E7ER44	1	3	0.6441	0	1	1	465.241	1393.71	1393.71	-0.03	-1e-05	HCD (High Energy Collision Dissociation)	31.7	MS2	31.7224	2.828	33.4617	40602	24059_E2_S1_2.raw	F173	3.99	1	0.0001007	0.001949
		FALSE	Medium	Sequest HT (A2)	Unambiguous	cFQWQR	C1(Carbamidomethyl)	4	E7EQB2; C9JCF5	E7EQB2; P02788; C9JCF5; E7ER44	0	2	0.4569	0	1	1	462.711	924.415	924.414	0.92	0.00042	HCD (High Energy Collision Dissociation)	31.7	MS2	86.6696	1.763	33.5122	40668	24059_E2_S1_2.raw	F173	1.16	2	0.04333	0.3838
		FALSE	Low	Sequest HT (A2)	Unambiguous	RSDTSLTWNSVK		3	E7EQB2	E7EQB2; P02788; E7ER44	1	3	0.0891	0	1	1	465.241	1393.71	1393.71	0.76	0.00035	HCD (High Energy Collision Dissociation)	31.7	MS2	39.5495	5.123	33.5776	40758	24059_E2_S1_2.raw	F173	1.01	1	0.2667	0.8574
		FALSE	Low	Sequest HT (A2)	Unambiguous	THYYAVAVVK		4	E7EQB2; C9JCF5	E7EQB2; P02788; C9JCF5; E7ER44	0	3	0.3736	0	1	1	384.211	1150.62	1150.63	-5.52	-0.00212	HCD (High Energy Collision Dissociation)	31.7	MS2	77.1389	69.253	34.307	41672	24059_E2_S1_2.raw	F173	2.73	2	0.08805	0.5543
		FALSE	Medium	Sequest HT (A2)	Unambiguous	THYYAVAVVK		4	E7EQB2; C9JCF5	E7EQB2; P02788; C9JCF5; E7ER44	0	3	0.5373	0	1	1	384.214	1150.63	1150.63	1.49	0.00057	HCD (High Energy Collision Dissociation)	31.7	MS2	36.5112	19.179	35.5928	43171	24059_E2_S1_2.raw	F173	2.68	2	0.0119	0.1657
		FALSE	High	Sequest HT (A2)	Unambiguous	SDTSLTwNSVK	W7(Oxidation)	3	E7EQB2	E7EQB2; P02788; E7ER44	0	2	0.6287	0	1	1	627.302	1253.6	1253.6	-3.56	-0.00223	HCD (High Energy Collision Dissociation)	31.7	MS2	0	25.428	37.2213	45018	24059_E2_S1_2.raw	F173	3.34	1	0.0001007	0.009197
		FALSE	Low	Sequest HT (A2)	Unambiguous	SDTSLTwNSVK	W7(Dioxidation)	3	E7EQB2	E7EQB2; P02788; E7ER44	0	2	0.3137	0	1	1	635.303	1269.6	1269.6	1.65	0.00104	HCD (High Energy Collision Dissociation)	31.7	MS2	91.3384	15.5	37.4045	45249	24059_E2_S1_2.raw	F173	1.53	1	0.147	0.7014
		FALSE	Low	Sequest HT (A2)	Unambiguous	THYYAVAVVK		4	E7EQB2; C9JCF5	E7EQB2; P02788; C9JCF5; E7ER44	0	3	0.1722	0	1	1	384.21	1150.61	1150.63	-9.41	-0.00361	HCD (High Energy Collision Dissociation)	31.7	MS2	55.2416	75	38.0855	46083	24059_E2_S1_2.raw	F173	1.8	2	0.3383	0.9082
		FALSE	Low	Sequest HT (A2)	Unambiguous	SCHTGLR		4	E7EQB2; C9JCF5	E7EQB2; P02788; C9JCF5; E7ER44	0	2	0.092	0	1	1	387.188	773.368	773.372	-5.66	-0.00219	HCD (High Energy Collision Dissociation)	31.7	MS2	0	13.13	38.4166	46474	24059_E2_S1_2.raw	F173	0.87	2	0.7727	0.9705
		FALSE	High	Sequest HT (A2)	Unambiguous	SDTSLTwNSVK	W7(Oxidation)	3	E7EQB2	E7EQB2; P02788; E7ER44	0	2	0.6278	0	1	1	627.306	1253.6	1253.6	2.58	0.00161	HCD (High Energy Collision Dissociation)	31.7	MS2	0	23.629	38.5165	46597	24059_E2_S1_2.raw	F173	3.17	1	0.0001007	0.001251
		FALSE	Low	Sequest HT (A2)	Unambiguous	THYYAVAVVK		4	E7EQB2; C9JCF5	E7EQB2; P02788; C9JCF5; E7ER44	0	3	0.0221	0	1	1	384.213	1150.62	1150.63	-1.62	-0.00062	HCD (High Energy Collision Dissociation)	31.7	MS2	72.1904	75	39.4664	47739	24059_E2_S1_2.raw	F173	1.81	2	0.1179	0.6343
		FALSE	Medium	Sequest HT (A2)	Unambiguous	SDTSLTWNSVK		3	E7EQB2	E7EQB2; P02788; E7ER44	0	2		0.0333	2	2	619.31	1237.61	1237.61	5.6	0.00347	HCD (High Energy Collision Dissociation)	31.7	MS2	94.2876	1.043	39.7104	48035	24059_E2_S1_2.raw	F173	0.87	1	0.01847	0.2334
		FALSE	High	Sequest HT (A2)	Unambiguous	DKSPKFQLFGSPSGQK		3	E7EQB2	E7EQB2; P02788; E7ER44	2	3	0.6436	0	1	1	584.308	1750.91	1750.91	-1.74	-0.00102	HCD (High Energy Collision Dissociation)	31.7	MS2	75.2398	27.031	41.1562	49731	24059_E2_S1_2.raw	F173	5.92	1	0.0001007	1.331e-06
		FALSE	High	Sequest HT (A2)	Unambiguous	DKSPKFQLFGSPSGQK		3	E7EQB2	E7EQB2; P02788; E7ER44	2	3	0.6247	0	1	1	584.309	1750.91	1750.91	-0.07	-4e-05	HCD (High Energy Collision Dissociation)	31.7	MS2	16.3628	14.456	41.304	49906	24059_E2_S1_2.raw	F173	4.69	1	0.0001007	0.0001247
		FALSE	High	Sequest HT (A2)	Unambiguous	DKSPKFQLFGSPSGQK		3	E7EQB2	E7EQB2; P02788; E7ER44	2	3	0.5668	0	1	1	584.31	1750.92	1750.91	1.71	0.001	HCD (High Energy Collision Dissociation)	31.7	MS2	0	36.101	41.3768	49984	24059_E2_S1_2.raw	F173	4.64	1	0.0001007	9.45e-05
		FALSE	High	Sequest HT (A2)	Unambiguous	SVQWcAVSQPEATK	C5(Carbamidomethyl)	4	E7EQB2; C9JCF5	E7EQB2; P02788; C9JCF5; E7ER44	0	2	0.7284	0	1	1	795.882	1590.76	1590.76	-0.74	-0.00059	HCD (High Energy Collision Dissociation)	31.7	MS2	47.8564	30.632	42.0869	50778	24059_E2_S1_2.raw	F173	3.24	2	0.0001007	5.038e-06
		FALSE	High	Sequest HT (A2)	Unambiguous	SDTSLTWNSVK		3	E7EQB2	E7EQB2; P02788; E7ER44	0	2	0.5683	0	1	1	619.309	1237.61	1237.61	3.33	0.00206	HCD (High Energy Collision Dissociation)	31.7	MS2	21.663	5.739	42.5104	51279	24059_E2_S1_2.raw	F173	3.15	1	0.0001007	0.0002768
		FALSE	High	Sequest HT (A2)	Unambiguous	SDTSLTWNSVK		3	E7EQB2	E7EQB2; P02788; E7ER44	0	2	0.4291	0	1	1	619.307	1237.61	1237.61	-0.12	-7e-05	HCD (High Energy Collision Dissociation)	31.7	MS2	0	24.766	42.8505	51704	24059_E2_S1_2.raw	F173	2.61	1	0.0001007	0.01309
		FALSE	High	Sequest HT (A2)	Unambiguous	SDTSLTWNSVK		3	E7EQB2	E7EQB2; P02788; E7ER44	0	1	0.6992	0	1	1	1237.6	1237.6	1237.61	-0.75	-0.00093	HCD (High Energy Collision Dissociation)	31.7	MS2	0	2.163	43.013	51907	24059_E2_S1_2.raw	F173	3.89	1	0.0001007	4.916e-05
		FALSE	High	Sequest HT (A2)	Unambiguous	SDTSLTWNSVK		3	E7EQB2	E7EQB2; P02788; E7ER44	0	2	0.6658	0	1	1	619.306	1237.6	1237.61	-1.3	-0.00081	HCD (High Energy Collision Dissociation)	31.7	MS2	0	0.09	43.1662	52097	24059_E2_S1_2.raw	F173	3.74	1	0.0001007	1.218e-05
		FALSE	High	Sequest HT (A2)	Unambiguous	SDTSLTWNSVK		3	E7EQB2	E7EQB2; P02788; E7ER44	0	3	0.4713	0	1	1	413.207	1237.61	1237.61	-0.52	-0.00022	HCD (High Energy Collision Dissociation)	31.7	MS2	44.9437	72.241	43.1866	52123	24059_E2_S1_2.raw	F173	2.61	1	0.0001007	0.006716
		FALSE	High	Sequest HT (A2)	Unambiguous	SDTSLTWNSVK		3	E7EQB2	E7EQB2; P02788; E7ER44	0	1	0.5194	0	1	1	1237.61	1237.61	1237.61	-0.35	-0.00044	HCD (High Energy Collision Dissociation)	31.7	MS2	0	57.818	43.1951	52133	24059_E2_S1_2.raw	F173	3.1	1	0.0001007	0.006192
		FALSE	High	Sequest HT (A2)	Unambiguous	SDTSLTWNSVK		3	E7EQB2	E7EQB2; P02788; E7ER44	0	2	0.6232	0	1	1	619.306	1237.6	1237.61	-1.01	-0.00062	HCD (High Energy Collision Dissociation)	31.7	MS2	1.84794	0.242	43.2722	52221	24059_E2_S1_2.raw	F173	2.76	1	0.0001007	0.0006193
		FALSE	High	Sequest HT (A2)	Unambiguous	SDTSLTWNSVK		3	E7EQB2	E7EQB2; P02788; E7ER44	0	1	0.6326	0	1	1	1237.61	1237.61	1237.61	-0.06	-7e-05	HCD (High Energy Collision Dissociation)	31.7	MS2	2.22376	0.779	43.3399	52299	24059_E2_S1_2.raw	F173	3.62	1	0.0001007	3.768e-05
		FALSE	High	Sequest HT (A2)	Unambiguous	SDTSLTWNSVK		3	E7EQB2	E7EQB2; P02788; E7ER44	0	2	0.6031	0	1	1	619.307	1237.61	1237.61	0.08	5e-05	HCD (High Energy Collision Dissociation)	31.7	MS2	1.27666	0.145	43.4774	52458	24059_E2_S1_2.raw	F173	3.25	1	0.0001007	0.0001827
		FALSE	High	Sequest HT (A2)	Unambiguous	SDTSLTWNSVK		3	E7EQB2	E7EQB2; P02788; E7ER44	0	2	0.5611	0	1	1	619.307	1237.61	1237.61	0.28	0.00017	HCD (High Energy Collision Dissociation)	31.7	MS2	70.5996	0.267	43.6171	52612	24059_E2_S1_2.raw	F173	2.62	1	0.0001007	0.0001471
		FALSE	High	Sequest HT (A2)	Unambiguous	SDTSLTWNSVK		3	E7EQB2	E7EQB2; P02788; E7ER44	0	2	0.6066	0	1	1	619.306	1237.61	1237.61	-0.41	-0.00026	HCD (High Energy Collision Dissociation)	31.7	MS2	67.2707	2.13	43.8369	52861	24059_E2_S1_2.raw	F173	3.33	1	0.0001007	0.0001976
		FALSE	High	Sequest HT (A2)	Unambiguous	SDTSLTWNSVK		3	E7EQB2	E7EQB2; P02788; E7ER44	0	2	0.5806	0	1	1	619.306	1237.6	1237.61	-1.2	-0.00074	HCD (High Energy Collision Dissociation)	31.7	MS2	12.4422	5.603	43.9065	52940	24059_E2_S1_2.raw	F173	3.1	1	0.0001007	0.0001734
		FALSE	High	Sequest HT (A2)	Unambiguous	SDTSLTWNSVK		3	E7EQB2	E7EQB2; P02788; E7ER44	0	2	0.5818	0	1	1	619.308	1237.61	1237.61	2.35	0.00145	HCD (High Energy Collision Dissociation)	31.7	MS2	0	31.166	43.956	52999	24059_E2_S1_2.raw	F173	3.3	1	0.0001007	0.0003555
		FALSE	High	Sequest HT (A2)	Unambiguous	SDTSLTWNSVK		3	E7EQB2	E7EQB2; P02788; E7ER44	0	2	0.5382	0	1	1	619.306	1237.61	1237.61	-0.32	-0.0002	HCD (High Energy Collision Dissociation)	31.7	MS2	20.1012	31.13	43.9698	53016	24059_E2_S1_2.raw	F173	2.88	1	0.0001007	0.002369
		FALSE	High	Sequest HT (A2)	Unambiguous	SDTSLTWNSVK		3	E7EQB2	E7EQB2; P02788; E7ER44	0	2	0.3571	0	1	1	619.307	1237.61	1237.61	0.28	0.00017	HCD (High Energy Collision Dissociation)	31.7	MS2	78.4593	5.148	44.3912	53505	24059_E2_S1_2.raw	F173	2.1	1	0.0001007	0.001359
		FALSE	High	Sequest HT (A2)	Unambiguous	SDTSLTWNSVK		3	E7EQB2	E7EQB2; P02788; E7ER44	0	2	0.4893	0	1	1	619.306	1237.61	1237.61	-0.51	-0.00032	HCD (High Energy Collision Dissociation)	31.7	MS2	52.3689	29.725	44.4193	53538	24059_E2_S1_2.raw	F173	2.8	1	0.0001007	0.0006969
		FALSE	Low	Sequest HT (A2)	Ambiguous	DIIFK		7	Q13098; A0A2K4C903	Q13098; A0A8D9ZC15; A0A2K4C903; C9JFE4; A0A096LPJ3; A0A096LP07; A8K070	0	2	0.1548	0	1	1	318.192	635.376	635.376	0.16	5e-05	HCD (High Energy Collision Dissociation)	31.7	MS2	0	1.331	44.9568	54176	24059_E2_S1_2.raw	F173	1.55	8	0.1799	0.7597
		FALSE	Low	Sequest HT (A2)	Ambiguous	DILFK		1		A0A4V2KWR4	0	2	0.1548	0	1	2	318.192	635.376	635.376	0.16	5e-05	HCD (High Energy Collision Dissociation)	31.7	MS2	0	1.331	44.9568	54176	24059_E2_S1_2.raw	F173	1.55	8	0.1799	0.7597
		FALSE	Low	Sequest HT (A2)	Ambiguous	DLIFK		6	Q5VZM2; Q92797	A0A087WUE9; Q5VZM2; A0A853V5F6; Q92797; Q7L523; Q5VZM0	0	2	0.1548	0	1	3	318.192	635.376	635.376	0.16	5e-05	HCD (High Energy Collision Dissociation)	31.7	MS2	0	1.331	44.9568	54176	24059_E2_S1_2.raw	F173	1.55	8	0.1799	0.7597
		FALSE	Low	Sequest HT (A2)	Ambiguous	DLLFK		6	Q86TE4; E7EQB2; P02787; P08582	Q86TE4; E7EQB2; P02787; P08582; P02788; E7ER44	0	2	0.1548	0	1	4	318.192	635.376	635.376	0.16	5e-05	HCD (High Energy Collision Dissociation)	31.7	MS2	0	1.331	44.9568	54176	24059_E2_S1_2.raw	F173	1.55	4	0.1799	0.7597
		FALSE	Low	Sequest HT (A2)	Ambiguous	DIIFK		7	Q13098; A0A2K4C903	Q13098; A0A8D9ZC15; A0A2K4C903; C9JFE4; A0A096LPJ3; A0A096LP07; A8K070	0	1	0.1196	0	1	1	635.377	635.377	635.376	1.33	0.00085	HCD (High Energy Collision Dissociation)	31.7	MS2	56.3141	2.421	45	54228	24059_E2_S1_2.raw	F173	2.09	8	0.5641	0.9686
		FALSE	Low	Sequest HT (A2)	Ambiguous	DILFK		1		A0A4V2KWR4	0	1	0.1196	0	1	2	635.377	635.377	635.376	1.33	0.00085	HCD (High Energy Collision Dissociation)	31.7	MS2	56.3141	2.421	45	54228	24059_E2_S1_2.raw	F173	2.09	8	0.5641	0.9686
		FALSE	Low	Sequest HT (A2)	Ambiguous	DLIFK		6	Q5VZM2; Q92797	A0A087WUE9; Q5VZM2; A0A853V5F6; Q92797; Q7L523; Q5VZM0	0	1	0.1196	0	1	3	635.377	635.377	635.376	1.33	0.00085	HCD (High Energy Collision Dissociation)	31.7	MS2	56.3141	2.421	45	54228	24059_E2_S1_2.raw	F173	2.09	8	0.5641	0.9686
		FALSE	Low	Sequest HT (A2)	Ambiguous	DLLFK		6	Q86TE4; E7EQB2; P02787; P08582	Q86TE4; E7EQB2; P02787; P08582; P02788; E7ER44	0	1	0.1196	0	1	4	635.377	635.377	635.376	1.33	0.00085	HCD (High Energy Collision Dissociation)	31.7	MS2	56.3141	2.421	45	54228	24059_E2_S1_2.raw	F173	2.09	4	0.5641	0.9686
		FALSE	High	Sequest HT (A2)	Unambiguous	SPKFQLFGSPSGQK		3	E7EQB2	E7EQB2; P02788; E7ER44	1	3	0.5867	0	1	1	503.269	1507.79	1507.79	1.29	0.00065	HCD (High Energy Collision Dissociation)	31.7	MS2	38.931	11.026	45.0057	54235	24059_E2_S1_2.raw	F173	4.21	1	0.0001007	0.0009814
		FALSE	High	Sequest HT (A2)	Unambiguous	SPKFQLFGSPSGQK		3	E7EQB2	E7EQB2; P02788; E7ER44	1	2	0.7283	0	1	1	754.399	1507.79	1507.79	0.31	0.00023	HCD (High Energy Collision Dissociation)	31.7	MS2	68.4859	6.898	45.0631	54302	24059_E2_S1_2.raw	F173	3.46	1	0.0001007	0.0001995
		FALSE	High	Sequest HT (A2)	Unambiguous	SPKFQLFGSPSGQK		3	E7EQB2	E7EQB2; P02788; E7ER44	1	3	0.6366	0	1	1	503.268	1507.79	1507.79	0.38	0.00019	HCD (High Energy Collision Dissociation)	31.7	MS2	72.3894	3.632	45.1153	54364	24059_E2_S1_2.raw	F173	3.77	1	0.0001007	7.874e-05
		FALSE	High	Sequest HT (A2)	Unambiguous	SPKFQLFGSPSGQK		3	E7EQB2	E7EQB2; P02788; E7ER44	1	2	0.7494	0	1	1	754.399	1507.79	1507.79	0.39	0.00029	HCD (High Energy Collision Dissociation)	31.7	MS2	0	33.175	45.2133	54475	24059_E2_S1_2.raw	F173	4.51	1	0.0001007	3.995e-06
		FALSE	Low	Sequest HT (A2)	Ambiguous	DIIFK		7	Q13098; A0A2K4C903	Q13098; A0A8D9ZC15; A0A2K4C903; C9JFE4; A0A096LPJ3; A0A096LP07; A8K070	0	2	0.1902	0	1	1	318.191	635.376	635.376	-0.99	-0.00032	HCD (High Energy Collision Dissociation)	31.7	MS2	0	0.09	45.2679	54533	24059_E2_S1_2.raw	F173	1.63	8	0.4486	0.9498
		FALSE	Low	Sequest HT (A2)	Ambiguous	DILFK		1		A0A4V2KWR4	0	2	0.1902	0	1	2	318.191	635.376	635.376	-0.99	-0.00032	HCD (High Energy Collision Dissociation)	31.7	MS2	0	0.09	45.2679	54533	24059_E2_S1_2.raw	F173	1.63	8	0.4486	0.9498
		FALSE	Low	Sequest HT (A2)	Ambiguous	DLIFK		6	Q5VZM2; Q92797	A0A087WUE9; Q5VZM2; A0A853V5F6; Q92797; Q7L523; Q5VZM0	0	2	0.1902	0	1	3	318.191	635.376	635.376	-0.99	-0.00032	HCD (High Energy Collision Dissociation)	31.7	MS2	0	0.09	45.2679	54533	24059_E2_S1_2.raw	F173	1.63	8	0.4486	0.9498
		FALSE	Low	Sequest HT (A2)	Ambiguous	DLLFK		6	Q86TE4; E7EQB2; P02787; P08582	Q86TE4; E7EQB2; P02787; P08582; P02788; E7ER44	0	2	0.1902	0	1	4	318.191	635.376	635.376	-0.99	-0.00032	HCD (High Energy Collision Dissociation)	31.7	MS2	0	0.09	45.2679	54533	24059_E2_S1_2.raw	F173	1.63	4	0.4486	0.9498
		FALSE	High	Sequest HT (A2)	Unambiguous	SPKFQLFGSPSGQK		3	E7EQB2	E7EQB2; P02788; E7ER44	1	3	0.6496	0	1	1	503.269	1507.79	1507.79	0.62	0.00031	HCD (High Energy Collision Dissociation)	31.7	MS2	0	2.523	45.3283	54598	24059_E2_S1_2.raw	F173	4.48	1	0.0001007	3.262e-05
		FALSE	Low	Sequest HT (A2)	Ambiguous	DIIFK		7	Q13098; A0A2K4C903	Q13098; A0A8D9ZC15; A0A2K4C903; C9JFE4; A0A096LPJ3; A0A096LP07; A8K070	0	1	0.0995	0	1	1	635.376	635.376	635.376	-0.88	-0.00056	HCD (High Energy Collision Dissociation)	31.7	MS2	0.959479	0.446	45.3358	54605	24059_E2_S1_2.raw	F173	2.01	8	0.362	0.9199
		FALSE	Low	Sequest HT (A2)	Ambiguous	DILFK		1		A0A4V2KWR4	0	1	0.0995	0	1	2	635.376	635.376	635.376	-0.88	-0.00056	HCD (High Energy Collision Dissociation)	31.7	MS2	0.959479	0.446	45.3358	54605	24059_E2_S1_2.raw	F173	2.01	8	0.362	0.9199
		FALSE	Low	Sequest HT (A2)	Ambiguous	DLIFK		6	Q5VZM2; Q92797	A0A087WUE9; Q5VZM2; A0A853V5F6; Q92797; Q7L523; Q5VZM0	0	1	0.0995	0	1	3	635.376	635.376	635.376	-0.88	-0.00056	HCD (High Energy Collision Dissociation)	31.7	MS2	0.959479	0.446	45.3358	54605	24059_E2_S1_2.raw	F173	2.01	8	0.362	0.9199
		FALSE	Low	Sequest HT (A2)	Ambiguous	DLLFK		6	Q86TE4; E7EQB2; P02787; P08582	Q86TE4; E7EQB2; P02787; P08582; P02788; E7ER44	0	1	0.0995	0	1	4	635.376	635.376	635.376	-0.88	-0.00056	HCD (High Energy Collision Dissociation)	31.7	MS2	0.959479	0.446	45.3358	54605	24059_E2_S1_2.raw	F173	2.01	4	0.362	0.9199
		FALSE	High	Sequest HT (A2)	Unambiguous	SPKFQLFGSPSGQK		3	E7EQB2	E7EQB2; P02788; E7ER44	1	3	0.7132	0	1	1	503.268	1507.79	1507.79	0.38	0.00019	HCD (High Energy Collision Dissociation)	31.7	MS2	10.2029	1.65	45.337	54607	24059_E2_S1_2.raw	F173	3.94	1	0.0001007	3.482e-05
		FALSE	High	Sequest HT (A2)	Unambiguous	SPKFQLFGSPSGQK		3	E7EQB2	E7EQB2; P02788; E7ER44	1	2	0.7619	0	1	1	754.398	1507.79	1507.79	-1.39	-0.00105	HCD (High Energy Collision Dissociation)	31.7	MS2	26.7643	30.993	45.3681	54642	24059_E2_S1_2.raw	F173	4.62	1	0.0001007	1.494e-07
		FALSE	Low	Sequest HT (A2)	Ambiguous	DIIFK		7	Q13098; A0A2K4C903	Q13098; A0A8D9ZC15; A0A2K4C903; C9JFE4; A0A096LPJ3; A0A096LP07; A8K070	0	2	0.0238	0	1	1	318.191	635.375	635.376	-2.24	-0.00071	HCD (High Energy Collision Dissociation)	31.7	MS2	0	14.542	45.6009	54906	24059_E2_S1_2.raw	F173	1.68	8	0.6228	0.9705
		FALSE	Low	Sequest HT (A2)	Ambiguous	DILFK		1		A0A4V2KWR4	0	2	0.0238	0	1	2	318.191	635.375	635.376	-2.24	-0.00071	HCD (High Energy Collision Dissociation)	31.7	MS2	0	14.542	45.6009	54906	24059_E2_S1_2.raw	F173	1.68	8	0.6228	0.9705
		FALSE	Low	Sequest HT (A2)	Ambiguous	DLIFK		6	Q5VZM2; Q92797	A0A087WUE9; Q5VZM2; A0A853V5F6; Q92797; Q7L523; Q5VZM0	0	2	0.0238	0	1	3	318.191	635.375	635.376	-2.24	-0.00071	HCD (High Energy Collision Dissociation)	31.7	MS2	0	14.542	45.6009	54906	24059_E2_S1_2.raw	F173	1.68	8	0.6228	0.9705
		FALSE	Low	Sequest HT (A2)	Ambiguous	DLLFK		6	Q86TE4; E7EQB2; P02787; P08582	Q86TE4; E7EQB2; P02787; P08582; P02788; E7ER44	0	2	0.0238	0	1	4	318.191	635.375	635.376	-2.24	-0.00071	HCD (High Energy Collision Dissociation)	31.7	MS2	0	14.542	45.6009	54906	24059_E2_S1_2.raw	F173	1.68	4	0.6228	0.9705
		FALSE	Low	Sequest HT (A2)	Ambiguous	DIIFK		7	Q13098; A0A2K4C903	Q13098; A0A8D9ZC15; A0A2K4C903; C9JFE4; A0A096LPJ3; A0A096LP07; A8K070	0	2	0.0751	0	1	1	318.192	635.376	635.376	-0.9	-0.00028	HCD (High Energy Collision Dissociation)	31.7	MS2	11.294	75	45.6234	54933	24059_E2_S1_2.raw	F173	1.73	8	0.8271	0.9705
		FALSE	Low	Sequest HT (A2)	Ambiguous	DILFK		1		A0A4V2KWR4	0	2	0.0751	0	1	2	318.192	635.376	635.376	-0.9	-0.00028	HCD (High Energy Collision Dissociation)	31.7	MS2	11.294	75	45.6234	54933	24059_E2_S1_2.raw	F173	1.73	8	0.8271	0.9705
		FALSE	Low	Sequest HT (A2)	Ambiguous	DLIFK		6	Q5VZM2; Q92797	A0A087WUE9; Q5VZM2; A0A853V5F6; Q92797; Q7L523; Q5VZM0	0	2	0.0751	0	1	3	318.192	635.376	635.376	-0.9	-0.00028	HCD (High Energy Collision Dissociation)	31.7	MS2	11.294	75	45.6234	54933	24059_E2_S1_2.raw	F173	1.73	8	0.8271	0.9705
		FALSE	Low	Sequest HT (A2)	Ambiguous	DLLFK		6	Q86TE4; E7EQB2; P02787; P08582	Q86TE4; E7EQB2; P02787; P08582; P02788; E7ER44	0	2	0.0751	0	1	4	318.192	635.376	635.376	-0.9	-0.00028	HCD (High Energy Collision Dissociation)	31.7	MS2	11.294	75	45.6234	54933	24059_E2_S1_2.raw	F173	1.73	4	0.8271	0.9705
		FALSE	High	Sequest HT (A2)	Unambiguous	SPKFQLFGSPSGQK		3	E7EQB2	E7EQB2; P02788; E7ER44	1	3	0.5356	0	1	1	503.268	1507.79	1507.79	-0.96	-0.00048	HCD (High Energy Collision Dissociation)	31.7	MS2	56.8439	43.737	45.678	54995	24059_E2_S1_2.raw	F173	4.07	1	0.0001007	0.0004213
		FALSE	High	Sequest HT (A2)	Unambiguous	DGAGDVAFIR		3	E7EQB2	E7EQB2; P02788; E7ER44	0	2	0.5758	0	1	1	510.759	1020.51	1020.51	-0.27	-0.00014	HCD (High Energy Collision Dissociation)	31.7	MS2	41.9495	46.839	45.9391	55279	24059_E2_S1_2.raw	F173	2.97	1	0.0001007	0.001623
		FALSE	High	Sequest HT (A2)	Unambiguous	DGAGDVAFIR		3	E7EQB2	E7EQB2; P02788; E7ER44	0	2	0.7183	0	1	1	510.759	1020.51	1020.51	-0.81	-0.00041	HCD (High Energy Collision Dissociation)	31.7	MS2	71.0505	3.339	46.4208	55801	24059_E2_S1_2.raw	F173	3.55	1	0.0001007	0.0003657
		FALSE	High	Sequest HT (A2)	Unambiguous	DGAGDVAFIR		3	E7EQB2	E7EQB2; P02788; E7ER44	0	1	0.6026	0	1	1	1020.51	1020.51	1020.51	-0.74	-0.00075	HCD (High Energy Collision Dissociation)	31.7	MS2	10.6791	0.988	46.5305	55935	24059_E2_S1_2.raw	F173	3.07	1	0.0001007	0.0001005
		FALSE	High	Sequest HT (A2)	Unambiguous	DGAGDVAFIR		3	E7EQB2	E7EQB2; P02788; E7ER44	0	2	0.7147	0	1	1	510.759	1020.51	1020.51	-0.93	-0.00047	HCD (High Energy Collision Dissociation)	31.7	MS2	0	0.09	46.7264	56169	24059_E2_S1_2.raw	F173	3.61	1	0.0001007	3.792e-05
		FALSE	High	Sequest HT (A2)	Unambiguous	DGAGDVAFIR		3	E7EQB2	E7EQB2; P02788; E7ER44	0	1	0.5485	0	1	1	1020.51	1020.51	1020.51	-0.44	-0.00045	HCD (High Energy Collision Dissociation)	31.7	MS2	19.9496	43.482	46.7423	56189	24059_E2_S1_2.raw	F173	2.99	1	0.0002789	0.01597
		FALSE	Medium	Sequest HT (A2)	Unambiguous	DGAGDVAFIR		3	E7EQB2	E7EQB2; P02788; E7ER44	0	2	0.5291	0	1	1	510.758	1020.51	1020.51	-1.17	-0.0006	HCD (High Energy Collision Dissociation)	31.7	MS2	16.3425	40.917	46.8461	56312	24059_E2_S1_2.raw	F173	1.89	1	0.0179	0.2277
		FALSE	High	Sequest HT (A2)	Unambiguous	DGAGDVAFIR		3	E7EQB2	E7EQB2; P02788; E7ER44	0	1	0.5944	0	1	1	1020.51	1020.51	1020.51	-0.44	-0.00045	HCD (High Energy Collision Dissociation)	31.7	MS2	6.44651	0.631	46.8549	56323	24059_E2_S1_2.raw	F173	2.86	1	0.0001007	0.0002644
		FALSE	High	Sequest HT (A2)	Unambiguous	DGAGDVAFIR		3	E7EQB2	E7EQB2; P02788; E7ER44	0	3	0.5101	0	1	1	340.841	1020.51	1020.51	-1.39	-0.00047	HCD (High Energy Collision Dissociation)	31.7	MS2	44.7477	75	46.9393	56422	24059_E2_S1_2.raw	F173	2.47	1	0.001059	0.04481
		FALSE	High	Sequest HT (A2)	Unambiguous	DGAGDVAFIR		3	E7EQB2	E7EQB2; P02788; E7ER44	0	2	0.6493	0	1	1	510.759	1020.51	1020.51	-0.09	-5e-05	HCD (High Energy Collision Dissociation)	31.7	MS2	16.683	2.249	46.9745	56464	24059_E2_S1_2.raw	F173	2.11	1	0.0007142	0.03414
		FALSE	High	Sequest HT (A2)	Unambiguous	DGAGDVAFIR		3	E7EQB2	E7EQB2; P02788; E7ER44	0	2	0.732	0	1	1	510.759	1020.51	1020.51	-0.03	-2e-05	HCD (High Energy Collision Dissociation)	31.7	MS2	0.48023	0.203	47.0308	56527	24059_E2_S1_2.raw	F173	3.47	1	0.0001007	0.0001964
		FALSE	Low	Sequest HT (A2)	Unambiguous	DGAGDVAFIR		3	E7EQB2	E7EQB2; P02788; E7ER44	0	1	0.2623	0	1	1	1020.51	1020.51	1020.51	0.1	0.0001	HCD (High Energy Collision Dissociation)	31.7	MS2	0	64.212	47.1889	56710	24059_E2_S1_2.raw	F173	1.83	1	0.2173	0.8064
		FALSE	High	Sequest HT (A2)	Unambiguous	DGAGDVAFIR		3	E7EQB2	E7EQB2; P02788; E7ER44	0	2	0.6989	0	1	1	510.757	1020.51	1020.51	-3.38	-0.00173	HCD (High Energy Collision Dissociation)	31.7	MS2	26.8011	7.776	47.3707	56915	24059_E2_S1_2.raw	F173	3.52	1	0.0001007	0.0008232
		FALSE	High	Sequest HT (A2)	Unambiguous	DGAGDVAFIR		3	E7EQB2	E7EQB2; P02788; E7ER44	0	2	0.6585	0	1	1	510.759	1020.51	1020.51	-0.27	-0.00014	HCD (High Energy Collision Dissociation)	31.7	MS2	66.1101	8.391	47.4055	56955	24059_E2_S1_2.raw	F173	2.87	1	0.0001007	0.00239
		FALSE	Low	Sequest HT (A2)	Unambiguous	SDTSLTWNSVK		3	E7EQB2	E7EQB2; P02788; E7ER44	0	2	0.0088	0	1	1	619.307	1237.61	1237.61	1.16	0.00072	HCD (High Energy Collision Dissociation)	31.7	MS2	54.1729	31.697	47.5018	57062	24059_E2_S1_2.raw	F173	1.14	1	0.1684	0.7403
		FALSE	High	Sequest HT (A2)	Unambiguous	DGAGDVAFIR		3	E7EQB2	E7EQB2; P02788; E7ER44	0	2	0.5153	0	1	1	510.759	1020.51	1020.51	-0.03	-2e-05	HCD (High Energy Collision Dissociation)	31.7	MS2	31.9399	3.428	47.5862	57156	24059_E2_S1_2.raw	F173	1.96	1	0.0001007	0.003735
		FALSE	High	Sequest HT (A2)	Unambiguous	GEADAmSLDGGYVYTAGK	M6(Oxidation)	3	E7EQB2	E7EQB2; P02788; E7ER44	0	2	0.7879	0	1	1	910.906	1820.81	1820.8	2.61	0.00237	HCD (High Energy Collision Dissociation)	31.7	MS2	0	6.572	47.9593	57588	24059_E2_S1_2.raw	F173	4.95	1	0.0001007	1.352e-08
		FALSE	High	Sequest HT (A2)	Unambiguous	DGAGDVAFIR		3	E7EQB2	E7EQB2; P02788; E7ER44	0	2	0.6171	0	1	1	510.761	1020.51	1020.51	3.08	0.00157	HCD (High Energy Collision Dissociation)	31.7	MS2	37.9176	74.352	48.1003	57756	24059_E2_S1_2.raw	F173	2.69	1	0.0001007	0.00143
		FALSE	High	Sequest HT (A2)	Unambiguous	DGAGDVAFIR		3	E7EQB2	E7EQB2; P02788; E7ER44	0	2	0.6799	0	1	1	510.759	1020.51	1020.51	-0.93	-0.00047	HCD (High Energy Collision Dissociation)	31.7	MS2	63.008	37.411	48.1115	57769	24059_E2_S1_2.raw	F173	3.03	1	0.0001007	0.0005276
		FALSE	High	Sequest HT (A2)	Unambiguous	GEADAmSLDGGYVYTAGK	M6(Oxidation)	3	E7EQB2	E7EQB2; P02788; E7ER44	0	3	0.6877	0	1	1	607.605	1820.8	1820.8	-0.38	-0.00023	HCD (High Energy Collision Dissociation)	31.7	MS2	81.9299	26.714	48.1157	57773	24059_E2_S1_2.raw	F173	3.97	1	0.0001007	8.795e-05
		FALSE	High	Sequest HT (A2)	Unambiguous	GEADAmSLDGGYVYTAGK	M6(Oxidation)	3	E7EQB2	E7EQB2; P02788; E7ER44	0	2	0.8268	0	1	1	910.904	1820.8	1820.8	0.53	0.00048	HCD (High Energy Collision Dissociation)	31.7	MS2	0	8.579	48.269	57953	24059_E2_S1_2.raw	F173	4.85	1	0.0001007	2.981e-08
		FALSE	High	Sequest HT (A2)	Unambiguous	GEADAmSLDGGYVYTAGK	M6(Oxidation)	3	E7EQB2	E7EQB2; P02788; E7ER44	0	2	0.7002	0	1	1	910.906	1820.8	1820.8	2.34	0.00213	HCD (High Energy Collision Dissociation)	31.7	MS2	0	51.515	48.3366	58035	24059_E2_S1_2.raw	F173	4.27	1	0.0001007	4.509e-06
		FALSE	High	Sequest HT (A2)	Unambiguous	DVTVLQNTDGNNNEAwAK	W16(Oxidation)	3	E7EQB2	E7EQB2; P02788; E7ER44	0	2	0.7371	0	1	1	1002.97	2004.93	2004.93	0.47	0.00047	HCD (High Energy Collision Dissociation)	31.7	MS2	51.8211	53.647	48.392	58097	24059_E2_S1_2.raw	F173	4.07	1	0.0001007	9.504e-08
		FALSE	High	Sequest HT (A2)	Unambiguous	cLAENAGDVAFVK	C1(Carbamidomethyl)	3	E7EQB2	E7EQB2; P02788; E7ER44	0	2	0.6176	0	1	1	697.342	1393.68	1393.68	-1.14	-0.00079	HCD (High Energy Collision Dissociation)	31.7	MS2	57.1701	1.124	49.6987	59567	24059_E2_S1_2.raw	F173	3.06	1	0.0001007	1.259e-05
		FALSE	High	Sequest HT (A2)	Unambiguous	FDEYFSQScAPGSDPR	C9(Carbamidomethyl)	3	E7EQB2	E7EQB2; P02788; E7ER44	0	2	0.7557	0	1	1	931.888	1862.77	1862.77	2.46	0.00229	HCD (High Energy Collision Dissociation)	31.7	MS2	0	44.275	49.7877	59663	24059_E2_S1_2.raw	F173	3.93	1	0.0001007	7.253e-08
		FALSE	High	Sequest HT (A2)	Unambiguous	FDEYFSQScAPGSDPR	C9(Carbamidomethyl)	3	E7EQB2	E7EQB2; P02788; E7ER44	0	3	0.6683	0	1	1	621.595	1862.77	1862.77	2.29	0.00142	HCD (High Energy Collision Dissociation)	31.7	MS2	43.6058	33.964	49.828	59706	24059_E2_S1_2.raw	F173	4.13	1	0.0001007	0.0009916
		FALSE	High	Sequest HT (A2)	Unambiguous	FDEYFSQScAPGSDPR	C9(Carbamidomethyl)	3	E7EQB2	E7EQB2; P02788; E7ER44	0	2	0.7236	0	1	1	931.886	1862.77	1862.77	0.1	9e-05	HCD (High Energy Collision Dissociation)	31.7	MS2	0	49.256	50.0645	59971	24059_E2_S1_2.raw	F173	3.69	1	0.0001007	4.919e-05
		FALSE	Low	Sequest HT (A2)	Unambiguous	CFQWQR		4	E7EQB2; C9JCF5	E7EQB2; P02788; C9JCF5; E7ER44	0	2	0.3623	0	1	1	434.201	867.395	867.393	1.94	0.00084	HCD (High Energy Collision Dissociation)	31.7	MS2	60.2542	75	50.8473	60830	24059_E2_S1_2.raw	F173	1.38	2	0.1267	0.6553
		FALSE	Medium	Sequest HT (A2)	Unambiguous	SVQwCAVSQPEATKCFQWQR	W4(Oxidation)	4	E7EQB2; C9JCF5	E7EQB2; P02788; C9JCF5; E7ER44	1	4	0.2143	0	1	1	600.284	2398.12	2398.11	3.82	0.00229	HCD (High Energy Collision Dissociation)	31.7	MS2	16.7931	10.175	50.8796	60865	24059_E2_S1_2.raw	F173	2.1	2	0.028	0.3021
		FALSE	High	Sequest HT (A2)	Unambiguous	DGAGDVAFIR		3	E7EQB2	E7EQB2; P02788; E7ER44	0	2	0.7095	0	1	1	510.759	1020.51	1020.51	0.03	1e-05	HCD (High Energy Collision Dissociation)	31.7	MS2	60.789	1.554	51.2163	61230	24059_E2_S1_2.raw	F173	3.27	1	0.0001007	0.000135
		FALSE	Medium	Sequest HT (A2)	Unambiguous	DGAGDVAFIR		3	E7EQB2	E7EQB2; P02788; E7ER44	0	2	0.2547	0	1	1	510.759	1020.51	1020.51	-0.15	-8e-05	HCD (High Energy Collision Dissociation)	31.7	MS2	56.0735	6.779	51.4901	61535	24059_E2_S1_2.raw	F173	1.06	1	0.02221	0.264
		FALSE	High	Sequest HT (A2)	Unambiguous	DGAGDVAFIR		3	E7EQB2	E7EQB2; P02788; E7ER44	0	2	0.6168	0	1	1	510.759	1020.51	1020.51	-0.87	-0.00044	HCD (High Energy Collision Dissociation)	31.7	MS2	58.3357	50.33	51.5459	61598	24059_E2_S1_2.raw	F173	3.21	1	0.0001007	0.0005266
		FALSE	Low	Sequest HT (A2)	Ambiguous	DIIFK		7	Q13098; A0A2K4C903	Q13098; A0A8D9ZC15; A0A2K4C903; C9JFE4; A0A096LPJ3; A0A096LP07; A8K070	0	2		0.0435	4	4	318.191	635.375	635.376	-2.05	-0.00065	HCD (High Energy Collision Dissociation)	31.7	MS2	0	75	53.0336	63297	24059_E2_S1_2.raw	F173	1.1	8	0.5084	0.9628
		FALSE	Low	Sequest HT (A2)	Ambiguous	DILFK		1		A0A4V2KWR4	0	2		0.0435	4	5	318.191	635.375	635.376	-2.05	-0.00065	HCD (High Energy Collision Dissociation)	31.7	MS2	0	75	53.0336	63297	24059_E2_S1_2.raw	F173	1.1	8	0.5084	0.9628
		FALSE	Low	Sequest HT (A2)	Ambiguous	DLIFK		6	Q5VZM2; Q92797	A0A087WUE9; Q5VZM2; A0A853V5F6; Q92797; Q7L523; Q5VZM0	0	2		0.0435	4	6	318.191	635.375	635.376	-2.05	-0.00065	HCD (High Energy Collision Dissociation)	31.7	MS2	0	75	53.0336	63297	24059_E2_S1_2.raw	F173	1.1	8	0.5084	0.9628
		FALSE	Low	Sequest HT (A2)	Ambiguous	DLLFK		6	Q86TE4; E7EQB2; P02787; P08582	Q86TE4; E7EQB2; P02787; P08582; P02788; E7ER44	0	2		0.0435	4	7	318.191	635.375	635.376	-2.05	-0.00065	HCD (High Energy Collision Dissociation)	31.7	MS2	0	75	53.0336	63297	24059_E2_S1_2.raw	F173	1.1	4	0.5084	0.9628
		FALSE	High	Sequest HT (A2)	Unambiguous	FQLFGSPSGQK		3	E7EQB2	E7EQB2; P02788; E7ER44	0	2	0.6531	0	1	1	598.311	1195.61	1195.61	3.41	0.00204	HCD (High Energy Collision Dissociation)	31.7	MS2	24.7691	7.569	53.2375	63544	24059_E2_S1_2.raw	F173	2.71	1	0.0001007	0.00098
		FALSE	High	Sequest HT (A2)	Unambiguous	FQLFGSPSGQK		3	E7EQB2	E7EQB2; P02788; E7ER44	0	2	0.6473	0	1	1	598.31	1195.61	1195.61	1.26	0.00075	HCD (High Energy Collision Dissociation)	31.7	MS2	46.3332	0.922	53.3472	63684	24059_E2_S1_2.raw	F173	2.92	1	0.0001007	0.003931
		FALSE	High	Sequest HT (A2)	Unambiguous	FDEYFSQSCAPGSDPRSNLCALcIGDEQGENKCVPNSNER	C23(Dioxidation)	3	E7EQB2	E7EQB2; P02788; E7ER44	2	5	0.0042	0	1	1	883.178	4411.86	4411.86	0.57	0.00051	HCD (High Energy Collision Dissociation)	31.7	MS2	81.6753	26.568	53.4032	63754	24059_E2_S1_2.raw	F173	2.37	1	0.0006392	0.03161
		FALSE	High	Sequest HT (A2)	Unambiguous	KGGSFQLNELQGLK		4	E7EQB2; C9JCF5	E7EQB2; P02788; C9JCF5; E7ER44	1	3	0.5	0	1	1	506.948	1518.83	1518.83	0.52	0.00026	HCD (High Energy Collision Dissociation)	31.7	MS2	58.4721	3.654	53.4132	63770	24059_E2_S1_2.raw	F173	2	2	0.001386	0.05189
		FALSE	High	Sequest HT (A2)	Unambiguous	FQLFGSPSGQK		3	E7EQB2	E7EQB2; P02788; E7ER44	0	2	0.6209	0	1	1	598.309	1195.61	1195.61	0.75	0.00045	HCD (High Energy Collision Dissociation)	31.7	MS2	51.5379	1.483	53.4323	63797	24059_E2_S1_2.raw	F173	2.77	1	0.0001007	0.0005942
		FALSE	High	Sequest HT (A2)	Unambiguous	FDEYFSQSCAPGSDPRSNLCALCIGDEQGENKcVPNSNER	C33(Dioxidation)	3	E7EQB2	E7EQB2; P02788; E7ER44	2	6	0.0158	0	1	1	736.149	4411.86	4411.86	0.06	4e-05	HCD (High Energy Collision Dissociation)	31.7	MS2	43.2923	21.488	53.443	63808	24059_E2_S1_2.raw	F173	2.53	1	0.0002789	0.01552
		FALSE	High	Sequest HT (A2)	Unambiguous	FQLFGSPSGQK		3	E7EQB2	E7EQB2; P02788; E7ER44	0	1	0.5595	0	1	1	1195.61	1195.61	1195.61	1.12	0.00134	HCD (High Energy Collision Dissociation)	31.7	MS2	0	47.673	53.4563	63827	24059_E2_S1_2.raw	F173	3.11	1	0.0001007	2.335e-05
		FALSE	High	Sequest HT (A2)	Unambiguous	KGGSFQLNELQGLK		4	E7EQB2; C9JCF5	E7EQB2; P02788; C9JCF5; E7ER44	1	2	0.6565	0	1	1	759.918	1518.83	1518.83	0.87	0.00066	HCD (High Energy Collision Dissociation)	31.7	MS2	0	21.839	53.4874	63865	24059_E2_S1_2.raw	F173	5.59	2	0.0001007	4.072e-08
		FALSE	High	Sequest HT (A2)	Unambiguous	FQLFGSPSGQK		3	E7EQB2	E7EQB2; P02788; E7ER44	0	2	0.6973	0	1	1	598.309	1195.61	1195.61	-0.27	-0.00016	HCD (High Energy Collision Dissociation)	31.7	MS2	4.96856	1.056	53.5686	63966	24059_E2_S1_2.raw	F173	2.61	1	0.0001007	0.0009163
		FALSE	High	Sequest HT (A2)	Unambiguous	FDEYFSQSCAPGSDPRSNLCALCIGDEQGENKcVPNSNER	C33(Dioxidation)	3	E7EQB2	E7EQB2; P02788; E7ER44	2	6	0.0775	0	1	1	736.148	4411.85	4411.86	-1.35	-0.00099	HCD (High Energy Collision Dissociation)	31.7	MS2	3.79487	42.905	53.5953	64003	24059_E2_S1_2.raw	F173	2.71	1	0.002173	0.07347
		FALSE	High	Sequest HT (A2)	Unambiguous	FDEYFSQSCAPGSDPRSNLCALcIGDEQGENKCVPNSNER	C23(Dioxidation)	3	E7EQB2	E7EQB2; P02788; E7ER44	2	4		0.0491	2	2	1103.72	4411.86	4411.86	-0.32	-0.00035	HCD (High Energy Collision Dissociation)	31.7	MS2	0	55.513	53.6341	64048	24059_E2_S1_2.raw	F173	2.71	1	0.0001007	0.004332
		FALSE	Medium	Sequest HT (A2)	Unambiguous	KGGSFQLNELQGLK		4	E7EQB2; C9JCF5	E7EQB2; P02788; C9JCF5; E7ER44	1	3	0.5333	0	1	1	506.947	1518.83	1518.83	-0.93	-0.00047	HCD (High Energy Collision Dissociation)	31.7	MS2	22.1936	5.684	53.6401	64056	24059_E2_S1_2.raw	F173	2.4	2	0.01567	0.1988
		FALSE	High	Sequest HT (A2)	Unambiguous	FQLFGSPSGQK		3	E7EQB2	E7EQB2; P02788; E7ER44	0	2	0.495	0	1	1	598.309	1195.61	1195.61	-0.68	-0.0004	HCD (High Energy Collision Dissociation)	31.7	MS2	61.2455	9.207	53.6745	64095	24059_E2_S1_2.raw	F173	2	1	0.002016	0.07076
		FALSE	High	Sequest HT (A2)	Unambiguous	FDEYFSQSCAPGSDPRSNLCALCIGDEQGENKcVPNSNER	C33(Dioxidation)	3	E7EQB2	E7EQB2; P02788; E7ER44	2	6	0.0418	0	1	1	736.149	4411.86	4411.86	-0.11	-8e-05	HCD (High Energy Collision Dissociation)	31.7	MS2	3.49503	4.612	53.7212	64150	24059_E2_S1_2.raw	F173	2.63	1	0.002173	0.07238
		FALSE	High	Sequest HT (A2)	Unambiguous	FDEYFSQSCAPGSDPRSNLCALcIGDEQGENKCVPNSNER	C23(Dioxidation)	3	E7EQB2	E7EQB2; P02788; E7ER44	2	5	0.0598	0	1	1	883.178	4411.86	4411.86	-0.19	-0.00016	HCD (High Energy Collision Dissociation)	31.7	MS2	3.58241	2.406	53.7283	64157	24059_E2_S1_2.raw	F173	2.34	1	0.005048	0.1028
		FALSE	High	Sequest HT (A2)	Unambiguous	FDEYFSQSCAPGSDPRSNLCALCIGDEQGENKcVPNSNER	C33(Dioxidation)	3	E7EQB2	E7EQB2; P02788; E7ER44	2	4	0.051	0	1	1	1103.72	4411.85	4411.86	-2.42	-0.00267	HCD (High Energy Collision Dissociation)	31.7	MS2	0	50.07	53.7313	64161	24059_E2_S1_2.raw	F173	3.14	1	0.0002789	0.0175
		FALSE	High	Sequest HT (A2)	Unambiguous	FDEYFSQSCAPGSDPRSNLCALCIGDEQGENKcVPNSNER	C33(Dioxidation)	3	E7EQB2	E7EQB2; P02788; E7ER44	2	6	0.1387	0	1	1	736.149	4411.86	4411.86	0.23	0.00017	HCD (High Energy Collision Dissociation)	31.7	MS2	0	7.849	53.7701	64202	24059_E2_S1_2.raw	F173	2.74	1	0.0002789	0.02099
		FALSE	High	Sequest HT (A2)	Ambiguous	FDEYFSQScAPGSDPRSNLCALCIGDEQGENKCVPNSNER	C9(Dioxidation)	3	E7EQB2	E7EQB2; P02788; E7ER44	2	3		0.0168	2	2	1471.29	4411.86	4411.86	1.19	0.00175	HCD (High Energy Collision Dissociation)	31.7	MS2	0	71.69	53.8514	64293	24059_E2_S1_2.raw	F173	1.76	1	0.0002789	0.01393
		FALSE	High	Sequest HT (A2)	Ambiguous	FDEYFSQSCAPGSDPRSNLCALcIGDEQGENKCVPNSNER	C23(Dioxidation)	3	E7EQB2	E7EQB2; P02788; E7ER44	2	3		0.0168	2	3	1471.29	4411.86	4411.86	1.19	0.00175	HCD (High Energy Collision Dissociation)	31.7	MS2	0	71.69	53.8514	64293	24059_E2_S1_2.raw	F173	1.76	1	0.0002789	0.01393
		FALSE	Medium	Sequest HT (A2)	Unambiguous	FDEYFSQSCAPGSDPRSNLCALCIGDEQGENKcVPNSNER	C33(Dioxidation)	3	E7EQB2	E7EQB2; P02788; E7ER44	2	4	0.0342	0	1	1	1103.72	4411.85	4411.86	-2.2	-0.00243	HCD (High Energy Collision Dissociation)	31.7	MS2	28.8693	51.599	53.8799	64326	24059_E2_S1_2.raw	F173	2.92	1	0.01018	0.1471
		FALSE	High	Sequest HT (A2)	Unambiguous	DVTVLQNTDGNNNEAWAK		3	E7EQB2	E7EQB2; P02788; E7ER44	0	2	0.8079	0	1	1	994.969	1988.93	1988.93	0.19	0.00019	HCD (High Energy Collision Dissociation)	31.7	MS2	60.4368	3.774	53.9342	64390	24059_E2_S1_2.raw	F173	4.84	1	0.0001007	1.713e-08
		FALSE	High	Sequest HT (A2)	Unambiguous	DVTVLQNTDGNNNEAWAK		3	E7EQB2	E7EQB2; P02788; E7ER44	0	3	0.7009	0	1	1	663.648	1988.93	1988.93	-0.86	-0.00057	HCD (High Energy Collision Dissociation)	31.7	MS2	37.1475	1.502	53.9725	64427	24059_E2_S1_2.raw	F173	3.41	1	0.0001007	9.646e-05
		FALSE	High	Sequest HT (A2)	Unambiguous	FDEYFSQSCAPGSDPRSNLCALcIGDEQGENKCVPNSNER	C23(Dioxidation)	3	E7EQB2	E7EQB2; P02788; E7ER44	2	5	0.1034	0	1	1	883.179	4411.87	4411.86	1.4	0.00124	HCD (High Energy Collision Dissociation)	31.7	MS2	46.236	8.766	54.04	64503	24059_E2_S1_2.raw	F173	2.61	1	0.007986	0.1238
		FALSE	High	Sequest HT (A2)	Unambiguous	FDEYFSQSCAPGSDPRSNLCALCIGDEQGENKcVPNSNER	C33(Dioxidation)	3	E7EQB2	E7EQB2; P02788; E7ER44	2	4	0.0452	0	1	1	1103.72	4411.85	4411.86	-2.42	-0.00267	HCD (High Energy Collision Dissociation)	31.7	MS2	0	47.11	54.041	64504	24059_E2_S1_2.raw	F173	3.1	1	0.0002789	0.02713
		FALSE	High	Sequest HT (A2)	Unambiguous	FDEYFSQSCAPGSDPRSNLCALCIGDEQGENKcVPNSNER	C33(Dioxidation)	3	E7EQB2	E7EQB2; P02788; E7ER44	2	4	0.0679	0	1	1	1103.72	4411.87	4411.86	3.33	0.00367	HCD (High Energy Collision Dissociation)	31.7	MS2	0	47.174	54.0537	64520	24059_E2_S1_2.raw	F173	2.65	1	0.007986	0.1239
		FALSE	High	Sequest HT (A2)	Unambiguous	FDEYFSQSCAPGSDPRSNLCALCIGDEQGENKcVPNSNER	C33(Dioxidation)	3	E7EQB2	E7EQB2; P02788; E7ER44	2	6	0.0966	0	1	1	736.149	4411.86	4411.86	-0.27	-0.0002	HCD (High Energy Collision Dissociation)	31.7	MS2	5.62219	31.131	54.0928	64560	24059_E2_S1_2.raw	F173	2.9	1	0.0002789	0.01585
		FALSE	High	Sequest HT (A2)	Unambiguous	FDEYFSQSCAPGSDPRSNLCALCIGDEQGENKcVPNSNER	C33(Dioxidation)	3	E7EQB2	E7EQB2; P02788; E7ER44	2	6	0.0397	0	1	1	736.149	4411.86	4411.86	-0.44	-0.00032	HCD (High Energy Collision Dissociation)	31.7	MS2	0	3.851	54.1036	64571	24059_E2_S1_2.raw	F173	2.52	1	0.003277	0.08548
		FALSE	High	Sequest HT (A2)	Unambiguous	DVTVLQNTDGNNNEAWAK		3	E7EQB2	E7EQB2; P02788; E7ER44	0	2	0.5833	0	1	1	994.969	1988.93	1988.93	-0.24	-0.00024	HCD (High Energy Collision Dissociation)	31.7	MS2	3.09357	46.414	54.2491	64728	24059_E2_S1_2.raw	F173	3.36	1	0.0001007	5.17e-05
		FALSE	High	Sequest HT (A2)	Unambiguous	DVTVLQNTDGNNNEAWAK		3	E7EQB2	E7EQB2; P02788; E7ER44	0	2	0.8062	0	1	1	994.969	1988.93	1988.93	-0.3	-0.0003	HCD (High Energy Collision Dissociation)	31.7	MS2	0	0.394	54.2649	64744	24059_E2_S1_2.raw	F173	4.49	1	0.0001007	2.338e-08
		FALSE	High	Sequest HT (A2)	Unambiguous	FDEYFSQSCAPGSDPRSNLCALCIGDEQGENKcVPNSNER	C33(Dioxidation)	3	E7EQB2	E7EQB2; P02788; E7ER44	2	5	0.0627	0	1	1	883.179	4411.86	4411.86	1.2	0.00106	HCD (High Energy Collision Dissociation)	31.7	MS2	21.8893	55.674	54.3015	64782	24059_E2_S1_2.raw	F173	3.51	1	0.0002789	0.02027
		FALSE	High	Sequest HT (A2)	Unambiguous	DVTVLQNTDGNNNEAWAK		3	E7EQB2	E7EQB2; P02788; E7ER44	0	3	0.7135	0	1	1	663.649	1988.93	1988.93	0.43	0.00028	HCD (High Energy Collision Dissociation)	31.7	MS2	2.0795	2.084	54.3056	64785	24059_E2_S1_2.raw	F173	3.84	1	0.0001007	4.829e-05
		FALSE	High	Sequest HT (A2)	Unambiguous	FDEYFSQSCAPGSDPRSNLCALCIGDEQGENKcVPNSNER	C33(Dioxidation)	3	E7EQB2	E7EQB2; P02788; E7ER44	2	5		0.0373	3	3	883.178	4411.86	4411.86	0.16	0.00014	HCD (High Energy Collision Dissociation)	31.7	MS2	0	59.268	54.3381	64822	24059_E2_S1_2.raw	F173	2.84	1	0.003973	0.09353
		FALSE	High	Sequest HT (A2)	Unambiguous	FDEYFSQScAPGSDPRSNLCALCIGDEQGENKCVPNSNER	C9(Dioxidation)	3	E7EQB2	E7EQB2; P02788; E7ER44	2	5		0.0478	3	3	883.178	4411.86	4411.86	0.37	0.00032	HCD (High Energy Collision Dissociation)	31.7	MS2	0	3.605	54.347	64829	24059_E2_S1_2.raw	F173	1.99	1	0.0002789	0.01702
		FALSE	High	Sequest HT (A2)	Unambiguous	FDEYFSQSCAPGSDPRSNLCALcIGDEQGENKCVPNSNER	C23(Dioxidation)	3	E7EQB2	E7EQB2; P02788; E7ER44	2	4	0.0652	0	1	1	1103.72	4411.86	4411.86	0.34	0.00038	HCD (High Energy Collision Dissociation)	31.7	MS2	30.6755	45.972	54.3498	64833	24059_E2_S1_2.raw	F173	3.22	1	0.0001007	0.00667
		FALSE	High	Sequest HT (A2)	Unambiguous	FDEYFSQSCAPGSDPRSNLCALCIGDEQGENKcVPNSNER	C33(Dioxidation)	3	E7EQB2	E7EQB2; P02788; E7ER44	2	6		0.005	2	2	736.149	4411.86	4411.86	-0.02	-2e-05	HCD (High Energy Collision Dissociation)	31.7	MS2	0	3.425	54.4319	64922	24059_E2_S1_2.raw	F173	2.01	1	0.001386	0.05218
		FALSE	High	Sequest HT (A2)	Unambiguous	FDEYFSQSCAPGSDPRSNLCALCIGDEQGENKcVPNSNER	C33(Dioxidation)	3	E7EQB2	E7EQB2; P02788; E7ER44	2	5	0.1069	0	1	1	883.179	4411.86	4411.86	1.2	0.00106	HCD (High Energy Collision Dissociation)	31.7	MS2	4.48622	39.772	54.4886	64983	24059_E2_S1_2.raw	F173	3.46	1	0.0002789	0.02688
		FALSE	High	Sequest HT (A2)	Unambiguous	DVTVLQNTDGNNNEAWAK		3	E7EQB2	E7EQB2; P02788; E7ER44	0	2	0.8205	0	1	1	994.969	1988.93	1988.93	0.37	0.00037	HCD (High Energy Collision Dissociation)	31.7	MS2	0	5.847	54.5911	65094	24059_E2_S1_2.raw	F173	4.68	1	0.0001007	6.094e-08
		FALSE	Medium	Sequest HT (A2)	Unambiguous	FDEYFSQSCAPGSDPRSNLCALCIGDEQGENKcVPNSNER	C33(Dioxidation)	3	E7EQB2	E7EQB2; P02788; E7ER44	2	6	0.011	0	1	1	736.15	4411.86	4411.86	0.47	0.00035	HCD (High Energy Collision Dissociation)	31.7	MS2	12.1179	3.267	54.6508	65160	24059_E2_S1_2.raw	F173	1.81	1	0.01385	0.183
		FALSE	High	Sequest HT (A2)	Unambiguous	FDEYFSQSCAPGSDPRSNLCALCIGDEQGENKcVPNSNER	C33(Dioxidation)	3	E7EQB2	E7EQB2; P02788; E7ER44	2	5	0.0179	0	1	1	883.179	4411.87	4411.86	1.34	0.00118	HCD (High Energy Collision Dissociation)	31.7	MS2	0	4.85	54.6689	65178	24059_E2_S1_2.raw	F173	2.24	1	0.0008006	0.04191
		FALSE	High	Sequest HT (A2)	Unambiguous	FDEYFSQSCAPGSDPRSNLCALcIGDEQGENKCVPNSNER	C23(Dioxidation)	3	E7EQB2	E7EQB2; P02788; E7ER44	2	4	0.0569	0	1	1	1103.72	4411.86	4411.86	1.12	0.00123	HCD (High Energy Collision Dissociation)	31.7	MS2	0	9.725	54.6707	65181	24059_E2_S1_2.raw	F173	2.99	1	0.0002789	0.01438
		FALSE	Medium	Sequest HT (A2)	Unambiguous	FDEYFSQSCAPGSDPRSNLCALCIGDEQGENKcVPNSNER	C33(Dioxidation)	3	E7EQB2	E7EQB2; P02788; E7ER44	2	4	0.1168	0	1	1	1103.72	4411.87	4411.86	2.45	0.0027	HCD (High Energy Collision Dissociation)	31.7	MS2	0	68.398	54.7038	65221	24059_E2_S1_2.raw	F173	2.91	1	0.01658	0.2093
		FALSE	Medium	Sequest HT (A2)	Unambiguous	FDEYFSQSCAPGSDPRSNLCALCIGDEQGENKcVPNSNER	C33(Dioxidation)	3	E7EQB2	E7EQB2; P02788; E7ER44	2	6		0.0461	3	3	736.149	4411.86	4411.86	-0.77	-0.00057	HCD (High Energy Collision Dissociation)	31.7	MS2	11.7197	3.108	54.7504	65271	24059_E2_S1_2.raw	F173	2.07	1	0.0108	0.1533
		FALSE	High	Sequest HT (A2)	Unambiguous	FDEYFSQSCAPGSDPRSNLCALCIGDEQGENKcVPNSNER	C33(Dioxidation)	3	E7EQB2	E7EQB2; P02788; E7ER44	2	5	0.0489	0	1	1	883.178	4411.86	4411.86	0.64	0.00057	HCD (High Energy Collision Dissociation)	31.7	MS2	12.2388	48.775	54.8238	65360	24059_E2_S1_2.raw	F173	2.66	1	0.009974	0.1449
		FALSE	High	Sequest HT (A2)	Unambiguous	DVTVLQNTDGNNNEAWAK		3	E7EQB2	E7EQB2; P02788; E7ER44	0	2	0.7301	0	1	1	994.969	1988.93	1988.93	-0.55	-0.00054	HCD (High Energy Collision Dissociation)	31.7	MS2	0	47.73	54.9372	65479	24059_E2_S1_2.raw	F173	4.15	1	0.0001007	2.861e-07
		FALSE	High	Sequest HT (A2)	Ambiguous	FDEYFSQScAPGSDPRSNLCALCIGDEQGENKCVPNSNER	C9(Dioxidation)	3	E7EQB2	E7EQB2; P02788; E7ER44	2	3		0.0094	2	2	1471.29	4411.86	4411.86	-0.06	-8e-05	HCD (High Energy Collision Dissociation)	31.7	MS2	0	66.273	54.9798	65525	24059_E2_S1_2.raw	F173	2.11	1	0.0001007	0.004442
		FALSE	High	Sequest HT (A2)	Ambiguous	FDEYFSQSCAPGSDPRSNLCALcIGDEQGENKCVPNSNER	C23(Dioxidation)	3	E7EQB2	E7EQB2; P02788; E7ER44	2	3		0.0094	2	3	1471.29	4411.86	4411.86	-0.06	-8e-05	HCD (High Energy Collision Dissociation)	31.7	MS2	0	66.273	54.9798	65525	24059_E2_S1_2.raw	F173	2.11	1	0.0001007	0.004442
		FALSE	High	Sequest HT (A2)	Unambiguous	FDEYFSQSCAPGSDPRSNLCALCIGDEQGENKcVPNSNER	C33(Dioxidation)	3	E7EQB2	E7EQB2; P02788; E7ER44	2	5	0.0495	0	1	1	883.178	4411.86	4411.86	0.64	0.00057	HCD (High Energy Collision Dissociation)	31.7	MS2	0	5.297	54.9881	65534	24059_E2_S1_2.raw	F173	2.22	1	0.0007142	0.03968
		FALSE	High	Sequest HT (A2)	Unambiguous	FDEYFSQSCAPGSDPRSNLCALcIGDEQGENKCVPNSNER	C23(Dioxidation)	3	E7EQB2	E7EQB2; P02788; E7ER44	2	4	0.0471	0	1	1	1103.72	4411.87	4411.86	1.56	0.00172	HCD (High Energy Collision Dissociation)	31.7	MS2	0	44.315	54.9903	65537	24059_E2_S1_2.raw	F173	3.4	1	0.0001007	0.001805
		FALSE	High	Sequest HT (A2)	Unambiguous	FDEYFSQSCAPGSDPRSNLCALcIGDEQGENKCVPNSNER	C23(Dioxidation)	3	E7EQB2	E7EQB2; P02788; E7ER44	2	6	0.0133	0	1	1	736.149	4411.86	4411.86	-0.36	-0.00026	HCD (High Energy Collision Dissociation)	31.7	MS2	0	9.729	55.0635	65619	24059_E2_S1_2.raw	F173	2.25	1	0.0002789	0.02345
		FALSE	High	Sequest HT (A2)	Unambiguous	DVTVLQNTDGNNNEAWAK		3	E7EQB2	E7EQB2; P02788; E7ER44	0	2	0.8079	0	1	1	994.97	1988.93	1988.93	1.42	0.00141	HCD (High Energy Collision Dissociation)	31.7	MS2	0	11.886	55.278	65857	24059_E2_S1_2.raw	F173	4.84	1	0.0001007	1.124e-07
		FALSE	High	Sequest HT (A2)	Unambiguous	DVTVLQNTDGNNNEAWAK		3	E7EQB2	E7EQB2; P02788; E7ER44	0	2	0.7795	0	1	1	994.97	1988.93	1988.93	0.99	0.00098	HCD (High Energy Collision Dissociation)	31.7	MS2	0	32.575	55.2877	65868	24059_E2_S1_2.raw	F173	4.49	1	0.0001007	3.959e-08
		FALSE	High	Sequest HT (A2)	Ambiguous	FDEYFSQSCAPGSDPRSNLCALCIGDEQGENKcVPNSNER	C33(Dioxidation)	3	E7EQB2	E7EQB2; P02788; E7ER44	2	5	0.0268	0	1	1	883.178	4411.86	4411.86	0.23	0.0002	HCD (High Energy Collision Dissociation)	31.7	MS2	0	6.901	55.3211	65906	24059_E2_S1_2.raw	F173	2.24	1	0.003045	0.08296
		FALSE	High	Sequest HT (A2)	Ambiguous	FDEYFSQSCAPGSDPRSNLCALcIGDEQGENKCVPNSNER	C23(Dioxidation)	3	E7EQB2	E7EQB2; P02788; E7ER44	2	5	0.0268	0	1	2	883.178	4411.86	4411.86	0.23	0.0002	HCD (High Energy Collision Dissociation)	31.7	MS2	0	6.901	55.3211	65906	24059_E2_S1_2.raw	F173	2.24	1	0.003045	0.08296
		FALSE	High	Sequest HT (A2)	Unambiguous	FDEYFSQScAPGSDPRSNLCALCIGDEQGENKCVPNSNER	C9(Dioxidation)	3	E7EQB2	E7EQB2; P02788; E7ER44	2	4		0.0361	2	2	1103.72	4411.86	4411.86	0.12	0.00013	HCD (High Energy Collision Dissociation)	31.7	MS2	28.4056	52.14	55.3228	65908	24059_E2_S1_2.raw	F173	2.94	1	0.0001007	0.01265
		FALSE	High	Sequest HT (A2)	Unambiguous	FDEYFSQScAPGSDPRSNLCALCIGDEQGENKCVPNSNER	C9(Dioxidation)	3	E7EQB2	E7EQB2; P02788; E7ER44	2	4	0.0307	0	1	1	1103.72	4411.85	4411.86	-1.98	-0.00219	HCD (High Energy Collision Dissociation)	31.7	MS2	16.7551	52.247	55.3423	65930	24059_E2_S1_2.raw	F173	2.61	1	0.003514	0.08827
		FALSE	High	Sequest HT (A2)	Unambiguous	FDEYFSQScAPGSDPRSNLCALCIGDEQGENKCVPNSNER	C9(Dioxidation)	3	E7EQB2	E7EQB2; P02788; E7ER44	2	6		0.0325	2	2	736.15	4411.86	4411.86	1.22	0.0009	HCD (High Energy Collision Dissociation)	31.7	MS2	5.15233	36.091	55.3927	65986	24059_E2_S1_2.raw	F173	2.68	1	0.001059	0.04435
		FALSE	High	Sequest HT (A2)	Unambiguous	FDEYFSQSCAPGSDPRSNLCALCIGDEQGENKcVPNSNER	C33(Dioxidation)	3	E7EQB2	E7EQB2; P02788; E7ER44	2	5	0.0299	0	1	1	883.178	4411.86	4411.86	0.78	0.00069	HCD (High Energy Collision Dissociation)	31.7	MS2	0	37.517	55.4117	66007	24059_E2_S1_2.raw	F173	2.68	1	0.004591	0.09866
		FALSE	High	Sequest HT (A2)	Unambiguous	FDEYFSQScAPGSDPRSNLCALCIGDEQGENKCVPNSNER	C9(Dioxidation)	3	E7EQB2	E7EQB2; P02788; E7ER44	2	6		0.0148	4	4	736.149	4411.86	4411.86	0.06	4e-05	HCD (High Energy Collision Dissociation)	31.7	MS2	2.46619	50.791	55.4163	66012	24059_E2_S1_2.raw	F173	2.66	1	0.0007142	0.03513
		FALSE	High	Sequest HT (A2)	Unambiguous	DVTVLQNTDGNNNEAWAK		3	E7EQB2	E7EQB2; P02788; E7ER44	0	2	0.5171	0	1	1	994.971	1988.93	1988.93	1.79	0.00178	HCD (High Energy Collision Dissociation)	31.7	MS2	69.053	49.942	55.4599	66059	24059_E2_S1_2.raw	F173	2.63	1	0.0001007	0.0001463
		FALSE	High	Sequest HT (A2)	Unambiguous	FDEYFSQSCAPGSDPRSNLCALcIGDEQGENKCVPNSNER	C23(Dioxidation)	3	E7EQB2	E7EQB2; P02788; E7ER44	2	5	0.085	0	1	1	883.178	4411.86	4411.86	0.02	2e-05	HCD (High Energy Collision Dissociation)	31.7	MS2	12.8367	42.723	55.6292	66239	24059_E2_S1_2.raw	F173	2.94	1	0.0001007	0.002625
		FALSE	High	Sequest HT (A2)	Unambiguous	FDEYFSQSCAPGSDPRSNLcALCIGDEQGENKCVPNSNER	C20(Dioxidation)	3	E7EQB2	E7EQB2; P02788; E7ER44	2	6	0.0121	0	1	1	736.149	4411.86	4411.86	0.23	0.00017	HCD (High Energy Collision Dissociation)	31.7	MS2	6.57955	38.169	55.7137	66325	24059_E2_S1_2.raw	F173	2.48	1	0.0007142	0.0388
		FALSE	High	Sequest HT (A2)	Unambiguous	FDEYFSQSCAPGSDPRSNLCALcIGDEQGENKCVPNSNER	C23(Dioxidation)	3	E7EQB2	E7EQB2; P02788; E7ER44	2	5	0.0483	0	1	1	883.178	4411.86	4411.86	0.85	0.00075	HCD (High Energy Collision Dissociation)	31.7	MS2	77.4211	45.279	55.7701	66387	24059_E2_S1_2.raw	F173	2.69	1	0.0002789	0.02675
		FALSE	High	Sequest HT (A2)	Unambiguous	FDEYFSQSCAPGSDPRSNLCALcIGDEQGENKCVPNSNER	C23(Dioxidation)	3	E7EQB2	E7EQB2; P02788; E7ER44	2	5	0.0034	0	1	1	883.18	4411.87	4411.86	2.86	0.00252	HCD (High Energy Collision Dissociation)	31.7	MS2	4.48933	57.399	55.8468	66467	24059_E2_S1_2.raw	F173	2.95	1	0.001623	0.05894
		FALSE	High	Sequest HT (A2)	Unambiguous	FDEYFSQSCAPGSDPRSNLCALcIGDEQGENKCVPNSNER	C23(Dioxidation)	3	E7EQB2	E7EQB2; P02788; E7ER44	2	6	0.0063	0	1	1	736.15	4411.86	4411.86	0.47	0.00035	HCD (High Energy Collision Dissociation)	31.7	MS2	69.9473	35.288	55.875	66497	24059_E2_S1_2.raw	F173	3.17	1	0.002494	0.07738
		FALSE	High	Sequest HT (A2)	Unambiguous	FDEYFSQSCAPGSDPRSNLCALcIGDEQGENKCVPNSNER	C23(Dioxidation)	3	E7EQB2	E7EQB2; P02788; E7ER44	2	5	0.0106	0	1	1	883.178	4411.86	4411.86	0.02	2e-05	HCD (High Energy Collision Dissociation)	31.7	MS2	0	36.38	55.9374	66560	24059_E2_S1_2.raw	F173	2.84	1	0.0001007	0.008553
		FALSE	Medium	Sequest HT (A2)	Unambiguous	FDEYFSQSCAPGSDPRSNLCALCIGDEQGENKcVPNSNER	C33(Dioxidation)	3	E7EQB2	E7EQB2; P02788; E7ER44	2	6		0.0153	3	3	736.148	4411.85	4411.86	-1.52	-0.00112	HCD (High Energy Collision Dissociation)	31.7	MS2	48.9699	52.088	56.0036	66630	24059_E2_S1_2.raw	F173	2.57	1	0.01385	0.1833
		FALSE	High	Sequest HT (A2)	Unambiguous	FDEYFSQSCAPGSDPRSNLCALcIGDEQGENKCVPNSNER	C23(Dioxidation)	3	E7EQB2	E7EQB2; P02788; E7ER44	2	4		0.0037	2	2	1103.72	4411.86	4411.86	-0.21	-0.00023	HCD (High Energy Collision Dissociation)	31.7	MS2	91.2426	43.281	56.0388	66669	24059_E2_S1_2.raw	F173	2.67	1	0.0001007	0.003519
		FALSE	High	Sequest HT (A2)	Unambiguous	FDEYFSQSCAPGSDPRSNLCALCIGDEQGENKcVPNSNER	C33(Dioxidation)	3	E7EQB2	E7EQB2; P02788; E7ER44	2	6	0.0942	0	1	1	736.148	4411.85	4411.86	-1.19	-0.00087	HCD (High Energy Collision Dissociation)	31.7	MS2	25.4199	56.387	56.044	66673	24059_E2_S1_2.raw	F173	2.76	1	0.0001007	0.00985
		FALSE	High	Sequest HT (A2)	Unambiguous	DEYELLcPDNTR	C7(Carbamidomethyl)	3	E7EQB2	E7EQB2; P02788; E7ER44	0	2	0.5592	0	1	1	762.833	1524.66	1524.66	-2.64	-0.00201	HCD (High Energy Collision Dissociation)	31.7	MS2	35.2014	37.932	56.0981	66731	24059_E2_S1_2.raw	F173	2.11	1	0.0001007	0.001645
		FALSE	High	Sequest HT (A2)	Unambiguous	GEADAmSLDGGYVYTAGK	M6(Oxidation)	3	E7EQB2	E7EQB2; P02788; E7ER44	0	2	0.715	0	1	1	910.906	1820.8	1820.8	1.74	0.00158	HCD (High Energy Collision Dissociation)	31.7	MS2	0	48.355	56.1418	66776	24059_E2_S1_2.raw	F173	4.07	1	0.0001007	4.605e-08
		FALSE	High	Sequest HT (A2)	Unambiguous	FDEYFSQSCAPGSDPRSNLCALCIGDEQGENKcVPNSNER	C33(Dioxidation)	3	E7EQB2	E7EQB2; P02788; E7ER44	2	5	0.1456	0	1	1	883.176	4411.85	4411.86	-1.43	-0.00126	HCD (High Energy Collision Dissociation)	31.7	MS2	41.6982	38.801	56.2931	66924	24059_E2_S1_2.raw	F173	2.61	1	0.001777	0.06444
		FALSE	High	Sequest HT (A2)	Unambiguous	FDEYFSQSCAPGSDPRSNLCALCIGDEQGENKcVPNSNER	C33(Dioxidation)	3	E7EQB2	E7EQB2; P02788; E7ER44	2	5	0.0861	0	1	1	883.176	4411.85	4411.86	-2.33	-0.00206	HCD (High Energy Collision Dissociation)	31.7	MS2	0	39.136	56.3732	67008	24059_E2_S1_2.raw	F173	2.44	1	0.001623	0.05813
		FALSE	High	Sequest HT (A2)	Unambiguous	FDEYFSQSCAPGSDPRSNLCALCIGDEQGENKcVPNSNER	C33(Dioxidation)	3	E7EQB2	E7EQB2; P02788; E7ER44	2	5	0.1338	0	1	1	883.179	4411.87	4411.86	1.75	0.00154	HCD (High Energy Collision Dissociation)	31.7	MS2	30.2753	53.23	56.9021	67570	24059_E2_S1_2.raw	F173	2.69	1	0.002414	0.07684
		FALSE	Medium	Sequest HT (A2)	Unambiguous	YLGPQYVAGITNLKK		3	E7EQB2	E7EQB2; P02788; E7ER44	1	3	0.6025	0	1	1	555.651	1664.94	1664.94	-0.02	-1e-05	HCD (High Energy Collision Dissociation)	31.7	MS2	78.219	1.969	56.9723	67649	24059_E2_S1_2.raw	F173	2.44	1	0.01372	0.1823
		FALSE	High	Sequest HT (A2)	Unambiguous	YLGPQYVAGITNLKK		3	E7EQB2	E7EQB2; P02788; E7ER44	1	3	0.7781	0	1	1	555.651	1664.94	1664.94	0.53	0.00029	HCD (High Energy Collision Dissociation)	31.7	MS2	15.3414	1.182	57.0063	67684	24059_E2_S1_2.raw	F173	3.74	1	0.0001007	1.182e-05
		FALSE	High	Sequest HT (A2)	Unambiguous	YLGPQYVAGITNLKK		3	E7EQB2	E7EQB2; P02788; E7ER44	1	2	0.6098	0	1	1	832.972	1664.94	1664.94	0.39	0.00033	HCD (High Energy Collision Dissociation)	31.7	MS2	0	29.485	57.0449	67730	24059_E2_S1_2.raw	F173	3.28	1	0.0001007	9.247e-06
		FALSE	High	Sequest HT (A2)	Unambiguous	YLGPQYVAGITNLKK		3	E7EQB2	E7EQB2; P02788; E7ER44	1	2	0.7331	0	1	1	832.974	1664.94	1664.94	2.08	0.00173	HCD (High Energy Collision Dissociation)	31.7	MS2	34.5654	39.51	57.1368	67833	24059_E2_S1_2.raw	F173	3.41	1	0.0001007	3.269e-05
		FALSE	High	Sequest HT (A2)	Unambiguous	YLGPQYVAGITNLKK		3	E7EQB2	E7EQB2; P02788; E7ER44	1	3	0.6371	0	1	1	555.651	1664.94	1664.94	0.09	5e-05	HCD (High Energy Collision Dissociation)	31.7	MS2	42.3784	1.946	57.1834	67884	24059_E2_S1_2.raw	F173	2.37	1	0.008817	0.1356
		FALSE	High	Sequest HT (A2)	Unambiguous	YLGPQYVAGITNLKK		3	E7EQB2	E7EQB2; P02788; E7ER44	1	3	0.8117	0	1	1	555.651	1664.94	1664.94	0.31	0.00017	HCD (High Energy Collision Dissociation)	31.7	MS2	5.39327	0.748	57.3385	68058	24059_E2_S1_2.raw	F173	4.09	1	0.0001007	3.252e-06
		FALSE	High	Sequest HT (A2)	Unambiguous	YLGPQYVAGITNLKK		3	E7EQB2	E7EQB2; P02788; E7ER44	1	2	0.6568	0	1	1	832.974	1664.94	1664.94	1.71	0.00142	HCD (High Energy Collision Dissociation)	31.7	MS2	14.7213	41.441	57.3857	68108	24059_E2_S1_2.raw	F173	3.38	1	0.0001007	3.201e-06
		FALSE	High	Sequest HT (A2)	Unambiguous	GEADAMSLDGGYVYTAGK		3	E7EQB2	E7EQB2; P02788; E7ER44	0	2	0.7995	0	1	1	902.906	1804.8	1804.81	-1.07	-0.00096	HCD (High Energy Collision Dissociation)	31.7	MS2	13.0563	10.464	58.4402	69227	24059_E2_S1_2.raw	F173	4.39	1	0.0001007	4.265e-07
		FALSE	High	Sequest HT (A2)	Unambiguous	GEADAMSLDGGYVYTAGK		3	E7EQB2	E7EQB2; P02788; E7ER44	0	2	0.6054	0	1	1	902.908	1804.81	1804.81	1.3	0.00117	HCD (High Energy Collision Dissociation)	31.7	MS2	9.41491	58.731	58.4787	69262	24059_E2_S1_2.raw	F173	4.08	1	0.0001007	4.584e-06
		FALSE	High	Sequest HT (A2)	Unambiguous	GEADAMSLDGGYVYTAGK		3	E7EQB2	E7EQB2; P02788; E7ER44	0	2	0.692	0	1	1	902.908	1804.81	1804.81	1.44	0.0013	HCD (High Energy Collision Dissociation)	31.7	MS2	69.9159	41.596	58.5336	69318	24059_E2_S1_2.raw	F173	4.48	1	0.0001007	6.249e-08
		FALSE	High	Sequest HT (A2)	Unambiguous	GEADAMSLDGGYVYTAGK		3	E7EQB2	E7EQB2; P02788; E7ER44	0	2	0.7241	0	1	1	902.907	1804.81	1804.81	1.03	0.00093	HCD (High Energy Collision Dissociation)	31.7	MS2	27.3796	42.266	58.7086	69503	24059_E2_S1_2.raw	F173	4.53	1	0.0001007	1.688e-06
		FALSE	High	Sequest HT (A2)	Unambiguous	GEADAMSLDGGYVYTAGK		3	E7EQB2	E7EQB2; P02788; E7ER44	0	2	0.7668	0	1	1	902.908	1804.81	1804.81	1.23	0.00111	HCD (High Energy Collision Dissociation)	31.7	MS2	0	3.581	58.7692	69567	24059_E2_S1_2.raw	F173	5.49	1	0.0001007	4.468e-09
		FALSE	High	Sequest HT (A2)	Unambiguous	GEADAMSLDGGYVYTAGK		3	E7EQB2	E7EQB2; P02788; E7ER44	0	3	0.7854	0	1	1	602.272	1804.8	1804.81	-1.85	-0.00111	HCD (High Energy Collision Dissociation)	31.7	MS2	74.6801	4.676	58.8284	69630	24059_E2_S1_2.raw	F173	3.96	1	0.0001007	4.626e-06
		FALSE	High	Sequest HT (A2)	Unambiguous	GEADAMSLDGGYVYTAGK		3	E7EQB2	E7EQB2; P02788; E7ER44	0	3	0.7939	0	1	1	602.274	1804.81	1804.81	0.18	0.00011	HCD (High Energy Collision Dissociation)	31.7	MS2	1.39632	0.847	58.9373	69751	24059_E2_S1_2.raw	F173	4.27	1	0.0001007	8.791e-07
		FALSE	High	Sequest HT (A2)	Unambiguous	EDAIwNLLR	W5(Oxidation)	3	E7EQB2	E7EQB2; P02788; E7ER44	0	2	0.4942	0	1	1	573.301	1145.59	1145.59	-0.26	-0.00015	HCD (High Energy Collision Dissociation)	31.7	MS2	69.6581	13.326	58.9833	69804	24059_E2_S1_2.raw	F173	2.59	1	0.0001007	0.003955
		FALSE	High	Sequest HT (A2)	Unambiguous	GEADAMSLDGGYVYTAGK		3	E7EQB2	E7EQB2; P02788; E7ER44	0	2	0.8134	0	1	1	902.907	1804.81	1804.81	0.49	0.00044	HCD (High Energy Collision Dissociation)	31.7	MS2	0	0.245	59.0967	69928	24059_E2_S1_2.raw	F173	4.93	1	0.0001007	9.628e-10
		FALSE	High	Sequest HT (A2)	Unambiguous	FFSASCVPGADK		3	E7EQB2	E7EQB2; P02788; E7ER44	0	2	0.6818	0	1	1	614.788	1228.57	1228.57	1.1	0.00068	HCD (High Energy Collision Dissociation)	31.7	MS2	24.6682	36.728	59.1109	69945	24059_E2_S1_2.raw	F173	2.64	1	0.0001007	0.0001814
		FALSE	High	Sequest HT (A2)	Unambiguous	GEADAMSLDGGYVYTAGK		3	E7EQB2	E7EQB2; P02788; E7ER44	0	3	0.7588	0	1	1	602.274	1804.81	1804.81	0.89	0.00053	HCD (High Energy Collision Dissociation)	31.7	MS2	23.2015	0.859	59.2505	70094	24059_E2_S1_2.raw	F173	3.98	1	0.0001007	5.341e-06
		FALSE	High	Sequest HT (A2)	Unambiguous	GEADAMSLDGGYVYTAGK		3	E7EQB2	E7EQB2; P02788; E7ER44	0	3	0.7213	0	1	1	602.274	1804.81	1804.81	1.29	0.00078	HCD (High Energy Collision Dissociation)	31.7	MS2	12.6535	4.037	59.2796	70126	24059_E2_S1_2.raw	F173	3.48	1	0.0001007	8.155e-05
		FALSE	High	Sequest HT (A2)	Unambiguous	GEADAMSLDGGYVYTAGK		3	E7EQB2	E7EQB2; P02788; E7ER44	0	1	0.7886	0	1	1	1804.8	1804.8	1804.81	-0.96	-0.00173	HCD (High Energy Collision Dissociation)	31.7	MS2	0	75	59.3036	70154	24059_E2_S1_2.raw	F173	6.29	1	0.0001007	3.189e-12
		FALSE	High	Sequest HT (A2)	Unambiguous	GEADAMSLDGGYVYTAGK		3	E7EQB2	E7EQB2; P02788; E7ER44	0	2	0.7587	0	1	1	902.907	1804.81	1804.81	0.15	0.00014	HCD (High Energy Collision Dissociation)	31.7	MS2	0	0.716	59.4096	70271	24059_E2_S1_2.raw	F173	4.89	1	0.0001007	1.18e-08
		FALSE	High	Sequest HT (A2)	Unambiguous	GEADAMSLDGGYVYTAGK		3	E7EQB2	E7EQB2; P02788; E7ER44	0	3	0.7028	0	1	1	602.272	1804.8	1804.81	-2.97	-0.00179	HCD (High Energy Collision Dissociation)	31.7	MS2	56.9885	42.787	59.5603	70435	24059_E2_S1_2.raw	F173	4.61	1	0.0001007	1.477e-05
		FALSE	High	Sequest HT (A2)	Unambiguous	GEADAMSLDGGYVYTAGK		3	E7EQB2	E7EQB2; P02788; E7ER44	0	2	0.7327	0	1	1	902.906	1804.81	1804.81	-0.39	-0.00035	HCD (High Energy Collision Dissociation)	31.7	MS2	0	0.786	59.7203	70595	24059_E2_S1_2.raw	F173	4.34	1	0.0001007	5.601e-10
		FALSE	High	Sequest HT (A2)	Unambiguous	GEADAMSLDGGYVYTAGK		3	E7EQB2	E7EQB2; P02788; E7ER44	0	3	0.5561	0	1	1	602.275	1804.81	1804.81	2	0.00121	HCD (High Energy Collision Dissociation)	31.7	MS2	66.3354	40.233	59.7377	70616	24059_E2_S1_2.raw	F173	3.74	1	0.0001007	0.0003823
		FALSE	High	Sequest HT (A2)	Unambiguous	GEADAMSLDGGYVYTAGK		3	E7EQB2	E7EQB2; P02788; E7ER44	0	2	0.7165	0	1	1	902.906	1804.81	1804.81	-0.19	-0.00017	HCD (High Energy Collision Dissociation)	31.7	MS2	0	40.48	59.7427	70621	24059_E2_S1_2.raw	F173	3.81	1	0.0001007	4.671e-06
		FALSE	High	Sequest HT (A2)	Unambiguous	GEADAMSLDGGYVYTAGK		3	E7EQB2	E7EQB2; P02788; E7ER44	0	2	0.6692	0	1	1	902.906	1804.81	1804.81	-0.32	-0.00029	HCD (High Energy Collision Dissociation)	31.7	MS2	0	65.291	59.8522	70727	24059_E2_S1_2.raw	F173	3.96	1	0.0001007	0.0006218
		FALSE	High	Sequest HT (A2)	Unambiguous	GEADAMSLDGGYVYTAGK		3	E7EQB2	E7EQB2; P02788; E7ER44	0	3	0.7084	0	1	1	602.273	1804.8	1804.81	-0.84	-0.0005	HCD (High Energy Collision Dissociation)	31.7	MS2	18.2131	44.178	59.8928	70766	24059_E2_S1_2.raw	F173	4.87	1	0.0001007	1.926e-05
		FALSE	High	Sequest HT (A2)	Unambiguous	GEADAMSLDGGYVYTAGK		3	E7EQB2	E7EQB2; P02788; E7ER44	0	2	0.8036	0	1	1	902.907	1804.81	1804.81	0.15	0.00014	HCD (High Energy Collision Dissociation)	31.7	MS2	0	1.056	60.0367	70910	24059_E2_S1_2.raw	F173	4.48	1	0.0001007	5.118e-10
		FALSE	High	Sequest HT (A2)	Unambiguous	GEADAMSLDGGYVYTAGK		3	E7EQB2	E7EQB2; P02788; E7ER44	0	2	0.5672	0	1	1	902.907	1804.81	1804.81	0.42	0.00038	HCD (High Energy Collision Dissociation)	31.7	MS2	0	37.033	60.196	71066	24059_E2_S1_2.raw	F173	3.05	1	0.0001007	0.001115
		FALSE	High	Sequest HT (A2)	Unambiguous	GEADAMSLDGGYVYTAGK		3	E7EQB2	E7EQB2; P02788; E7ER44	0	3	0.6706	0	1	1	602.273	1804.8	1804.81	-1.45	-0.00087	HCD (High Energy Collision Dissociation)	31.7	MS2	55.9502	44.872	60.2175	71088	24059_E2_S1_2.raw	F173	4.25	1	0.0001007	1.89e-05
		FALSE	High	Sequest HT (A2)	Unambiguous	GEADAMSLDGGYVYTAGK		3	E7EQB2	E7EQB2; P02788; E7ER44	0	3	0.6696	0	1	1	602.273	1804.8	1804.81	-1.45	-0.00087	HCD (High Energy Collision Dissociation)	31.7	MS2	0	11.61	60.2395	71108	24059_E2_S1_2.raw	F173	3.42	1	0.0001007	0.0002634
		FALSE	High	Sequest HT (A2)	Unambiguous	GEADAMSLDGGYVYTAGK		3	E7EQB2	E7EQB2; P02788; E7ER44	0	2	0.7589	0	1	1	902.907	1804.81	1804.81	0.42	0.00038	HCD (High Energy Collision Dissociation)	31.7	MS2	2.56209	3.497	60.3572	71221	24059_E2_S1_2.raw	F173	4.77	1	0.0001007	5.109e-09
		FALSE	High	Sequest HT (A2)	Unambiguous	GEADAMSLDGGYVYTAGK		3	E7EQB2	E7EQB2; P02788; E7ER44	0	3	0.6224	0	1	1	602.274	1804.81	1804.81	0.68	0.00041	HCD (High Energy Collision Dissociation)	31.7	MS2	36.1784	48.876	60.5326	71396	24059_E2_S1_2.raw	F173	3.92	1	0.0001007	3.196e-05
		FALSE	High	Sequest HT (A2)	Unambiguous	GEADAMSLDGGYVYTAGK		3	E7EQB2	E7EQB2; P02788; E7ER44	0	2	0.7905	0	1	1	902.907	1804.81	1804.81	0.02	1e-05	HCD (High Energy Collision Dissociation)	31.7	MS2	0	4.506	60.6967	71563	24059_E2_S1_2.raw	F173	4.82	1	0.0001007	2.569e-09
		FALSE	High	Sequest HT (A2)	Unambiguous	FDEYFSQScAPGSDPRSNLcALcIGDEQGENKcVPNSNER	C9(Carbamidomethyl); C20(Carbamidomethyl); C23(Dioxidation); C33(Dioxidation)	3	E7EQB2	E7EQB2; P02788; E7ER44	2	5		0.0379	3	3	912.385	4557.89	4557.89	0.55	0.0005	HCD (High Energy Collision Dissociation)	31.7	MS2	66.1457	40.778	60.7407	71610	24059_E2_S1_2.raw	F173	3.05	1	0.003045	0.08318
		FALSE	High	Sequest HT (A2)	Unambiguous	GEADAMSLDGGYVYTAGK		3	E7EQB2	E7EQB2; P02788; E7ER44	0	2	0.7914	0	1	1	902.907	1804.81	1804.81	0.08	8e-05	HCD (High Energy Collision Dissociation)	31.7	MS2	8.4856	4.533	60.8015	71672	24059_E2_S1_2.raw	F173	4.41	1	0.0001007	5.664e-09
		FALSE	High	Sequest HT (A2)	Unambiguous	GEADAMSLDGGYVYTAGK		3	E7EQB2	E7EQB2; P02788; E7ER44	0	2	0.6241	0	1	1	902.908	1804.81	1804.81	1.17	0.00105	HCD (High Energy Collision Dissociation)	31.7	MS2	24.7587	61.492	60.8568	71733	24059_E2_S1_2.raw	F173	4.07	1	0.0001007	8.418e-05
		FALSE	High	Sequest HT (A2)	Unambiguous	GEADAMSLDGGYVYTAGK		3	E7EQB2	E7EQB2; P02788; E7ER44	0	3	0.3209	0	1	1	602.272	1804.8	1804.81	-2.26	-0.00136	HCD (High Energy Collision Dissociation)	31.7	MS2	35.2909	10.12	60.8608	71738	24059_E2_S1_2.raw	F173	1.34	1	0.0002789	0.02047
		FALSE	High	Sequest HT (A2)	Unambiguous	GEADAMSLDGGYVYTAGK		3	E7EQB2	E7EQB2; P02788; E7ER44	0	2	0.7796	0	1	1	902.908	1804.81	1804.81	1.57	0.00142	HCD (High Energy Collision Dissociation)	31.7	MS2	0	4.709	61.035	71912	24059_E2_S1_2.raw	F173	4.9	1	0.0001007	6.858e-09
		FALSE	High	Sequest HT (A2)	Unambiguous	GEADAMSLDGGYVYTAGK		3	E7EQB2	E7EQB2; P02788; E7ER44	0	2	0.7645	0	1	1	902.908	1804.81	1804.81	1.44	0.0013	HCD (High Energy Collision Dissociation)	31.7	MS2	6.99022	6.001	61.3759	72241	24059_E2_S1_2.raw	F173	4.84	1	0.0001007	7.083e-08
		FALSE	High	Sequest HT (A2)	Unambiguous	GEADAMSLDGGYVYTAGK		3	E7EQB2	E7EQB2; P02788; E7ER44	0	2	0.6948	0	1	1	902.904	1804.8	1804.81	-2.35	-0.00212	HCD (High Energy Collision Dissociation)	31.7	MS2	0	36.926	61.396	72265	24059_E2_S1_2.raw	F173	4.03	1	0.0001007	3.153e-06
		FALSE	High	Sequest HT (A2)	Unambiguous	GEADAMSLDGGYVYTAGK		3	E7EQB2	E7EQB2; P02788; E7ER44	0	2	0.7443	0	1	1	902.908	1804.81	1804.81	1.37	0.00123	HCD (High Energy Collision Dissociation)	31.7	MS2	0	10.29	61.7123	72590	24059_E2_S1_2.raw	F173	4.81	1	0.0001007	2.13e-08
		FALSE	High	Sequest HT (A2)	Unambiguous	cGLVPVLAENYK	C1(Carbamidomethyl)	3	E7EQB2	E7EQB2; P02788; E7ER44	0	2	0.7338	0	1	1	681.858	1362.71	1362.71	-0.04	-3e-05	HCD (High Energy Collision Dissociation)	31.7	MS2	0	41.397	61.7996	72677	24059_E2_S1_2.raw	F173	3.08	1	0.0001007	1.791e-05
		FALSE	High	Sequest HT (A2)	Unambiguous	GEADAMSLDGGYVYTAGK		3	E7EQB2	E7EQB2; P02788; E7ER44	0	3	0.4915	0	1	1	602.276	1804.81	1804.81	4.54	0.00273	HCD (High Energy Collision Dissociation)	31.7	MS2	58.6604	19.218	62.0415	72915	24059_E2_S1_2.raw	F173	2.93	1	0.0001007	0.003417
		FALSE	High	Sequest HT (A2)	Unambiguous	GEADAMSLDGGYVYTAGK		3	E7EQB2	E7EQB2; P02788; E7ER44	0	2	0.7325	0	1	1	902.906	1804.8	1804.81	-0.53	-0.00047	HCD (High Energy Collision Dissociation)	31.7	MS2	0	43.351	62.0478	72920	24059_E2_S1_2.raw	F173	5.42	1	0.0001007	3.59e-10
		FALSE	High	Sequest HT (A2)	Unambiguous	NLLFNDNTEcLAR	C10(Carbamidomethyl)	3	E7EQB2	E7EQB2; P02788; E7ER44	0	2	0.5917	0	1	1	790.381	1579.75	1579.75	1.02	0.00081	HCD (High Energy Collision Dissociation)	31.7	MS2	24.7227	40.863	62.1816	73052	24059_E2_S1_2.raw	F173	3.6	1	0.0001007	2.222e-05
		FALSE	High	Sequest HT (A2)	Unambiguous	GEADAMSLDGGYVYTAGK		3	E7EQB2	E7EQB2; P02788; E7ER44	0	2	0.7467	0	1	1	902.916	1804.82	1804.81	9.96	0.00899	HCD (High Energy Collision Dissociation)	31.7	MS2	37.5007	4.568	62.2164	73086	24059_E2_S1_2.raw	F173	3.75	1	0.0001007	1.255e-06
		FALSE	High	Sequest HT (A2)	Unambiguous	GEADAMSLDGGYVYTAGK		3	E7EQB2	E7EQB2; P02788; E7ER44	0	2	0.6515	0	1	1	902.913	1804.82	1804.81	7.59	0.00685	HCD (High Energy Collision Dissociation)	31.7	MS2	54.2586	37.653	62.3647	73239	24059_E2_S1_2.raw	F173	4.62	1	0.0001007	1.108e-07
		FALSE	High	Sequest HT (A2)	Unambiguous	GEADAMSLDGGYVYTAGK		3	E7EQB2	E7EQB2; P02788; E7ER44	0	2	0.6982	0	1	1	902.91	1804.81	1804.81	3.33	0.003	HCD (High Energy Collision Dissociation)	31.7	MS2	18.8916	9.46	62.478	73361	24059_E2_S1_2.raw	F173	3.91	1	0.0001007	1.026e-08
		FALSE	Low	Sequest HT (A2)	Unambiguous	NLLFNDNTEcLAR	C10(Carbamidomethyl)	3	E7EQB2	E7EQB2; P02788; E7ER44	0	2		0.0496	2	2	790.38	1579.75	1579.75	-0.21	-0.00017	HCD (High Energy Collision Dissociation)	31.7	MS2	63.1514	32.794	62.5126	73399	24059_E2_S1_2.raw	F173	1.15	1	0.4978	0.9611
		FALSE	High	Sequest HT (A2)	Unambiguous	GEADAMSLDGGYVYTAGK		3	E7EQB2	E7EQB2; P02788; E7ER44	0	2	0.741	0	1	1	902.906	1804.81	1804.81	-0.32	-0.00029	HCD (High Energy Collision Dissociation)	31.7	MS2	0	9.86	62.5179	73403	24059_E2_S1_2.raw	F173	4.71	1	0.0001007	1.304e-08
		FALSE	High	Sequest HT (A2)	Unambiguous	GEADAMSLDGGYVYTAGK		3	E7EQB2	E7EQB2; P02788; E7ER44	0	2	0.668	0	1	1	902.907	1804.81	1804.81	1.03	0.00093	HCD (High Energy Collision Dissociation)	31.7	MS2	0	35.454	62.5397	73428	24059_E2_S1_2.raw	F173	4.82	1	0.0001007	3.76e-07
		FALSE	High	Sequest HT (A2)	Unambiguous	GEADAMSLDGGYVYTAGK		3	E7EQB2	E7EQB2; P02788; E7ER44	0	2	0.7074	0	1	1	902.908	1804.81	1804.81	1.57	0.00142	HCD (High Energy Collision Dissociation)	31.7	MS2	56.788	34.794	62.5502	73439	24059_E2_S1_2.raw	F173	5.64	1	0.0001007	4.592e-10
		FALSE	High	Sequest HT (A2)	Unambiguous	GEADAMSLDGGYVYTAGK		3	E7EQB2	E7EQB2; P02788; E7ER44	0	2	0.717	0	1	1	902.908	1804.81	1804.81	1.3	0.00117	HCD (High Energy Collision Dissociation)	31.7	MS2	0	32.792	62.8796	73797	24059_E2_S1_2.raw	F173	4.7	1	0.0001007	8.404e-07
		FALSE	High	Sequest HT (A2)	Unambiguous	CLAENAGDVAFVK		3	E7EQB2	E7EQB2; P02788; E7ER44	0	1	0.1067	0	1	1	1336.66	1336.66	1336.66	3.24	0.00433	HCD (High Energy Collision Dissociation)	31.7	MS2	0	66.39	62.8844	73803	24059_E2_S1_2.raw	F173	1.5	1	0.000974	0.04269
		FALSE	High	Sequest HT (A2)	Unambiguous	GEADAMSLDGGYVYTAGK		3	E7EQB2	E7EQB2; P02788; E7ER44	0	2	0.6602	0	1	1	902.908	1804.81	1804.81	1.77	0.0016	HCD (High Energy Collision Dissociation)	31.7	MS2	0	55.73	63.0426	73979	24059_E2_S1_2.raw	F173	3.59	1	0.0001007	0.002291
		FALSE	High	Sequest HT (A2)	Unambiguous	GEADAMSLDGGYVYTAGK		3	E7EQB2	E7EQB2; P02788; E7ER44	0	2	0.7495	0	1	1	902.907	1804.81	1804.81	0.56	0.0005	HCD (High Energy Collision Dissociation)	31.7	MS2	0	32.825	63.2034	74146	24059_E2_S1_2.raw	F173	4.83	1	0.0001007	1.565e-08
		FALSE	High	Sequest HT (A2)	Unambiguous	CLAENAGDVAFVK		3	E7EQB2	E7EQB2; P02788; E7ER44	0	2	0.0842	0	1	1	668.827	1336.65	1336.66	-6.96	-0.00465	HCD (High Energy Collision Dissociation)	31.7	MS2	53.5156	71.905	63.2961	74247	24059_E2_S1_2.raw	F173	1.9	1	0.0001007	0.005446
		FALSE	High	Sequest HT (A2)	Unambiguous	GGSFQLNELQGLK		4	E7EQB2; C9JCF5	E7EQB2; P02788; C9JCF5; E7ER44	0	2	0.7178	0	1	1	695.872	1390.74	1390.73	2.34	0.00163	HCD (High Energy Collision Dissociation)	31.7	MS2	0	0.431	63.3425	74299	24059_E2_S1_2.raw	F173	3.65	2	0.0001007	2.198e-05
		FALSE	High	Sequest HT (A2)	Unambiguous	GGSFQLNELQGLK		4	E7EQB2; C9JCF5	E7EQB2; P02788; C9JCF5; E7ER44	0	3	0.5953	0	1	1	464.249	1390.73	1390.73	-0.85	-0.00039	HCD (High Energy Collision Dissociation)	31.7	MS2	21.753	3.046	63.4263	74391	24059_E2_S1_2.raw	F173	2.57	2	0.0001007	0.002886
		FALSE	High	Sequest HT (A2)	Unambiguous	GGSFQLNELQGLK		4	E7EQB2; C9JCF5	E7EQB2; P02788; C9JCF5; E7ER44	0	2	0.5155	0	1	1	695.87	1390.73	1390.73	0.15	0.0001	HCD (High Energy Collision Dissociation)	31.7	MS2	13.1157	0.64	63.4561	74425	24059_E2_S1_2.raw	F173	2.58	2	0.0001007	0.008067
		FALSE	High	Sequest HT (A2)	Unambiguous	GGSFQLNELQGLK		4	E7EQB2; C9JCF5	E7EQB2; P02788; C9JCF5; E7ER44	0	3	0.4027	0	1	1	464.249	1390.73	1390.73	-0.52	-0.00024	HCD (High Energy Collision Dissociation)	31.7	MS2	38.575	5.39	63.5393	74518	24059_E2_S1_2.raw	F173	2.21	2	0.0002789	0.01536
		FALSE	High	Sequest HT (A2)	Unambiguous	GEADAMSLDGGYVYTAGK		3	E7EQB2	E7EQB2; P02788; E7ER44	0	2	0.6908	0	1	1	902.909	1804.81	1804.81	2.72	0.00246	HCD (High Energy Collision Dissociation)	31.7	MS2	0	39.828	63.548	74526	24059_E2_S1_2.raw	F173	4.69	1	0.0001007	6.134e-09
		FALSE	High	Sequest HT (A2)	Unambiguous	GGSFQLNELQGLK		4	E7EQB2; C9JCF5	E7EQB2; P02788; C9JCF5; E7ER44	0	2	0.4086	0	1	1	695.87	1390.73	1390.73	-0.29	-0.0002	HCD (High Energy Collision Dissociation)	31.7	MS2	7.45452	6.644	63.6458	74629	24059_E2_S1_2.raw	F173	2.57	2	0.0001007	0.002533
		FALSE	High	Sequest HT (A2)	Unambiguous	GGSFQLNELQGLK		4	E7EQB2; C9JCF5	E7EQB2; P02788; C9JCF5; E7ER44	0	1	0.6038	0	1	1	1390.73	1390.73	1390.73	-2.96	-0.00411	HCD (High Energy Collision Dissociation)	31.7	MS2	0	73.238	63.6481	74631	24059_E2_S1_2.raw	F173	4.24	2	0.0001007	0.001135
		FALSE	High	Sequest HT (A2)	Unambiguous	GGSFQLNELQGLK		4	E7EQB2; C9JCF5	E7EQB2; P02788; C9JCF5; E7ER44	0	2	0.7229	0	1	1	695.87	1390.73	1390.73	-0.03	-2e-05	HCD (High Energy Collision Dissociation)	31.7	MS2	0	0.111	63.6607	74642	24059_E2_S1_2.raw	F173	3.5	2	0.0001007	2.357e-05
		FALSE	High	Sequest HT (A2)	Unambiguous	GEADAMSLDGGYVYTAGK		3	E7EQB2	E7EQB2; P02788; E7ER44	0	2	0.7571	0	1	1	902.907	1804.81	1804.81	0.76	0.00069	HCD (High Energy Collision Dissociation)	31.7	MS2	0	11.599	63.7322	74719	24059_E2_S1_2.raw	F173	4.24	1	0.0001007	9.067e-07
		FALSE	High	Sequest HT (A2)	Unambiguous	GGSFQLNELQGLK		4	E7EQB2; C9JCF5	E7EQB2; P02788; C9JCF5; E7ER44	0	1	0.635	0	1	1	1390.73	1390.73	1390.73	-1.81	-0.00252	HCD (High Energy Collision Dissociation)	31.7	MS2	0	69.119	63.7754	74762	24059_E2_S1_2.raw	F173	4.74	2	0.0001007	1.1e-05
		FALSE	High	Sequest HT (A2)	Unambiguous	GEADAMSLDGGYVYTAGK		3	E7EQB2	E7EQB2; P02788; E7ER44	0	2	0.5822	0	1	1	902.906	1804.8	1804.81	-1.07	-0.00096	HCD (High Energy Collision Dissociation)	31.7	MS2	0	38.613	63.892	74888	24059_E2_S1_2.raw	F173	3.83	1	0.0001007	5.287e-08
		FALSE	High	Sequest HT (A2)	Unambiguous	GGSFQLNELQGLK		4	E7EQB2; C9JCF5	E7EQB2; P02788; C9JCF5; E7ER44	0	3	0.386	0	1	1	464.247	1390.73	1390.73	-3.74	-0.00174	HCD (High Energy Collision Dissociation)	31.7	MS2	27.5642	75	63.9841	74978	24059_E2_S1_2.raw	F173	2.28	2	0.008744	0.1335
		FALSE	High	Sequest HT (A2)	Unambiguous	GGSFQLNELQGLK		4	E7EQB2; C9JCF5	E7EQB2; P02788; C9JCF5; E7ER44	0	2	0.7012	0	1	1	695.87	1390.73	1390.73	0.06	4e-05	HCD (High Energy Collision Dissociation)	31.7	MS2	0	0.926	63.9923	74985	24059_E2_S1_2.raw	F173	3.28	2	0.0001007	1.728e-05
		FALSE	High	Sequest HT (A2)	Unambiguous	GGSFQLNELQGLK		4	E7EQB2; C9JCF5	E7EQB2; P02788; C9JCF5; E7ER44	0	2	0.6216	0	1	1	695.87	1390.73	1390.73	0.15	0.0001	HCD (High Energy Collision Dissociation)	31.7	MS2	1.43436	1.584	64.0207	75015	24059_E2_S1_2.raw	F173	2.96	2	0.0001007	0.0001231
		FALSE	High	Sequest HT (A2)	Unambiguous	GEADAMSLDGGYVYTAGK		3	E7EQB2	E7EQB2; P02788; E7ER44	0	2	0.7198	0	1	1	902.908	1804.81	1804.81	1.3	0.00117	HCD (High Energy Collision Dissociation)	31.7	MS2	72.9369	45.421	64.2736	75269	24059_E2_S1_2.raw	F173	5.21	1	0.0001007	3.955e-08
		FALSE	High	Sequest HT (A2)	Unambiguous	GGSFQLNELQGLK		4	E7EQB2; C9JCF5	E7EQB2; P02788; C9JCF5; E7ER44	0	2	0.6343	0	1	1	695.871	1390.74	1390.73	1.82	0.00126	HCD (High Energy Collision Dissociation)	31.7	MS2	46.2894	45.868	64.3125	75310	24059_E2_S1_2.raw	F173	2.68	2	0.0001007	0.003134
		FALSE	High	Sequest HT (A2)	Unambiguous	GEADAMSLDGGYVYTAGK		3	E7EQB2	E7EQB2; P02788; E7ER44	0	2	0.725	0	1	1	902.906	1804.81	1804.81	-0.39	-0.00035	HCD (High Energy Collision Dissociation)	31.7	MS2	0	35.065	64.6083	75607	24059_E2_S1_2.raw	F173	4.8	1	0.0001007	6.785e-08
		FALSE	High	Sequest HT (A2)	Unambiguous	GGSFQLNELQGLK		4	E7EQB2; C9JCF5	E7EQB2; P02788; C9JCF5; E7ER44	0	2	0.4419	0	1	1	695.87	1390.73	1390.73	0.41	0.00029	HCD (High Energy Collision Dissociation)	31.7	MS2	18.3875	70.028	64.6827	75684	24059_E2_S1_2.raw	F173	2.15	2	0.0001007	0.007278
		FALSE	High	Sequest HT (A2)	Unambiguous	GEADAMSLDGGYVYTAGK		3	E7EQB2	E7EQB2; P02788; E7ER44	0	2	0.7041	0	1	1	902.907	1804.81	1804.81	0.35	0.00032	HCD (High Energy Collision Dissociation)	31.7	MS2	0	46.268	64.924	75931	24059_E2_S1_2.raw	F173	4.63	1	0.0001007	5.287e-09
		FALSE	High	Sequest HT (A2)	Unambiguous	GEADAMSLDGGYVYTAGK		3	E7EQB2	E7EQB2; P02788; E7ER44	0	2	0.5643	0	1	1	902.906	1804.81	1804.81	-0.05	-5e-05	HCD (High Energy Collision Dissociation)	31.7	MS2	36.0476	36.402	65.0658	76074	24059_E2_S1_2.raw	F173	2.8	1	0.0001007	0.001275
		FALSE	High	Sequest HT (A2)	Unambiguous	GEADAMSLDGGYVYTAGK		3	E7EQB2	E7EQB2; P02788; E7ER44	0	2	0.7259	0	1	1	902.909	1804.81	1804.81	2.32	0.00209	HCD (High Energy Collision Dissociation)	31.7	MS2	0	37.743	65.2425	76258	24059_E2_S1_2.raw	F173	4.67	1	0.0001007	2.04e-07
		FALSE	High	Sequest HT (A2)	Unambiguous	GEADAMSLDGGYVYTAGK		3	E7EQB2	E7EQB2; P02788; E7ER44	0	2	0.6254	0	1	1	902.909	1804.81	1804.81	2.86	0.00258	HCD (High Energy Collision Dissociation)	31.7	MS2	0	43.495	65.4682	76495	24059_E2_S1_2.raw	F173	3.39	1	0.0001007	4.496e-05
		FALSE	High	Sequest HT (A2)	Unambiguous	GEADAMSLDGGYVYTAGK		3	E7EQB2	E7EQB2; P02788; E7ER44	0	2	0.696	0	1	1	902.906	1804.8	1804.81	-0.59	-0.00054	HCD (High Energy Collision Dissociation)	31.7	MS2	0	37.508	65.5678	76606	24059_E2_S1_2.raw	F173	4.21	1	0.0001007	7.443e-07
		FALSE	High	Sequest HT (A2)	Unambiguous	GEADAMSLDGGYVYTAGK		3	E7EQB2	E7EQB2; P02788; E7ER44	0	2	0.4462	0	1	1	902.908	1804.81	1804.81	1.91	0.00172	HCD (High Energy Collision Dissociation)	31.7	MS2	80.3277	36.062	65.9059	76955	24059_E2_S1_2.raw	F173	1.95	1	0.0001007	0.0002254
		FALSE	High	Sequest HT (A2)	Unambiguous	ESTVFEDLSDEAER		3	E7EQB2	E7EQB2; P02788; E7ER44	0	2	0.7455	0	1	1	813.86	1626.71	1626.71	0.22	0.00018	HCD (High Energy Collision Dissociation)	31.7	MS2	0	1.023	65.932	76981	24059_E2_S1_2.raw	F173	3.85	1	0.0001007	1.592e-07
		FALSE	Low	Sequest HT (A2)	Unambiguous	NGSDCPDKFCLFQSETK		3	E7EQB2	E7EQB2; P02788; E7ER44	1	2	0.2239	0	1	1	959.913	1918.82	1918.83	-6.74	-0.00647	HCD (High Energy Collision Dissociation)	31.7	MS2	66.3909	36.65	65.9628	77015	24059_E2_S1_2.raw	F173	2.01	1	0.2517	0.844
		FALSE	High	Sequest HT (A2)	Unambiguous	ESTVFEDLSDEAER		3	E7EQB2	E7EQB2; P02788; E7ER44	0	2	0.4969	0	1	1	813.86	1626.71	1626.71	0.37	0.0003	HCD (High Energy Collision Dissociation)	31.7	MS2	0	55.517	66.0217	77075	24059_E2_S1_2.raw	F173	3.18	1	0.0001007	0.0001534
		FALSE	High	Sequest HT (A2)	Unambiguous	ESTVFEDLSDEAER		3	E7EQB2	E7EQB2; P02788; E7ER44	0	3	0.6442	0	1	1	542.909	1626.71	1626.71	-1.1	-0.0006	HCD (High Energy Collision Dissociation)	31.7	MS2	13.1246	5.375	66.108	77170	24059_E2_S1_2.raw	F173	3.26	1	0.0001007	0.0003341
		FALSE	High	Sequest HT (A2)	Unambiguous	GEADAMSLDGGYVYTAGK		3	E7EQB2	E7EQB2; P02788; E7ER44	0	2	0.7254	0	1	1	902.905	1804.8	1804.81	-1.2	-0.00108	HCD (High Energy Collision Dissociation)	31.7	MS2	60.3631	40.029	66.2353	77301	24059_E2_S1_2.raw	F173	4.48	1	0.0001007	7.167e-06
		FALSE	High	Sequest HT (A2)	Unambiguous	ESTVFEDLSDEAER		3	E7EQB2	E7EQB2; P02788; E7ER44	0	2	0.7557	0	1	1	813.86	1626.71	1626.71	-0.23	-0.00019	HCD (High Energy Collision Dissociation)	31.7	MS2	0	0.126	66.2403	77305	24059_E2_S1_2.raw	F173	3.48	1	0.0001007	2.101e-07
		FALSE	High	Sequest HT (A2)	Unambiguous	GEADAMSLDGGYVYTAGK		3	E7EQB2	E7EQB2; P02788; E7ER44	0	2	0.7367	0	1	1	902.907	1804.81	1804.81	0.76	0.00069	HCD (High Energy Collision Dissociation)	31.7	MS2	0	40.35	66.2425	77308	24059_E2_S1_2.raw	F173	3.95	1	0.0001007	2.558e-07
		FALSE	High	Sequest HT (A2)	Unambiguous	ESTVFEDLSDEAER		3	E7EQB2	E7EQB2; P02788; E7ER44	0	3	0.6818	0	1	1	542.909	1626.71	1626.71	-0.99	-0.00054	HCD (High Energy Collision Dissociation)	31.7	MS2	25.6196	4.15	66.282	77345	24059_E2_S1_2.raw	F173	3.52	1	0.0001007	0.0005561
		FALSE	High	Sequest HT (A2)	Unambiguous	GEADAMSLDGGYVYTAGK		3	E7EQB2	E7EQB2; P02788; E7ER44	0	2	0.704	0	1	1	902.908	1804.81	1804.81	1.98	0.00178	HCD (High Energy Collision Dissociation)	31.7	MS2	49.5643	40.981	66.2974	77360	24059_E2_S1_2.raw	F173	4.29	1	0.0001007	1.558e-05
		FALSE	High	Sequest HT (A2)	Unambiguous	TTYEKYLGPQYVAGITNLK		3	E7EQB2	E7EQB2; P02788; E7ER44	1	3	0.7289	0	1	1	720.383	2159.13	2159.14	-1.62	-0.00117	HCD (High Energy Collision Dissociation)	31.7	MS2	25.7868	39.302	66.3491	77411	24059_E2_S1_2.raw	F173	5.57	1	0.0001007	2.032e-05
		FALSE	High	Sequest HT (A2)	Unambiguous	SPKFQLFGSPSGQKDLLFK		3	E7EQB2	E7EQB2; P02788; E7ER44	2	4	0.697	0	1	1	531.792	2124.15	2124.15	-0.45	-0.00024	HCD (High Energy Collision Dissociation)	31.7	MS2	0	7.072	66.4213	77483	24059_E2_S1_2.raw	F173	4.39	1	0.0001007	4.578e-06
		FALSE	High	Sequest HT (A2)	Unambiguous	TTYEKYLGPQYVAGITNLK		3	E7EQB2	E7EQB2; P02788; E7ER44	1	3	0.7208	0	1	1	720.384	2159.14	2159.14	-0.35	-0.00025	HCD (High Energy Collision Dissociation)	31.7	MS2	25.4004	40.704	66.4627	77523	24059_E2_S1_2.raw	F173	5.48	1	0.0001007	2.304e-07
		FALSE	High	Sequest HT (A2)	Unambiguous	SPKFQLFGSPSGQKDLLFK		3	E7EQB2	E7EQB2; P02788; E7ER44	2	3	0.7	0	1	1	708.721	2124.15	2124.15	-0.76	-0.00054	HCD (High Energy Collision Dissociation)	31.7	MS2	12.1757	41.865	66.4747	77535	24059_E2_S1_2.raw	F173	6.7	1	0.0001007	1.693e-08
		FALSE	High	Sequest HT (A2)	Unambiguous	ESTVFEDLSDEAER		3	E7EQB2	E7EQB2; P02788; E7ER44	0	2	0.7211	0	1	1	813.86	1626.71	1626.71	0.44	0.00036	HCD (High Energy Collision Dissociation)	31.7	MS2	0	1.655	66.5466	77602	24059_E2_S1_2.raw	F173	3.55	1	0.0001007	1.358e-06
		FALSE	High	Sequest HT (A2)	Unambiguous	GEADAMSLDGGYVYTAGK		3	E7EQB2	E7EQB2; P02788; E7ER44	0	2	0.7657	0	1	1	902.906	1804.8	1804.81	-0.73	-0.00066	HCD (High Energy Collision Dissociation)	31.7	MS2	0	18.61	66.5728	77629	24059_E2_S1_2.raw	F173	4.61	1	0.0001007	2.479e-06
		FALSE	High	Sequest HT (A2)	Unambiguous	SPKFQLFGSPSGQKDLLFK		3	E7EQB2	E7EQB2; P02788; E7ER44	2	3	0.6831	0	1	1	708.721	2124.15	2124.15	0.45	0.00032	HCD (High Energy Collision Dissociation)	31.7	MS2	6.24129	4.179	66.6385	77692	24059_E2_S1_2.raw	F173	5.08	1	0.0001007	9.373e-05
		FALSE	High	Sequest HT (A2)	Unambiguous	TTYEKYLGPQYVAGITNLK		3	E7EQB2	E7EQB2; P02788; E7ER44	1	3	0.5378	0	1	1	720.387	2159.15	2159.14	3.38	0.00244	HCD (High Energy Collision Dissociation)	31.7	MS2	0	50.335	66.6592	77714	24059_E2_S1_2.raw	F173	3.31	1	0.0001007	0.002759
		FALSE	High	Sequest HT (A2)	Unambiguous	GEADAMSLDGGYVYTAGK		3	E7EQB2	E7EQB2; P02788; E7ER44	0	2	0.6537	0	1	1	902.905	1804.8	1804.81	-1.27	-0.00115	HCD (High Energy Collision Dissociation)	31.7	MS2	30.1705	50.57	66.7218	77772	24059_E2_S1_2.raw	F173	3.87	1	0.0001007	0.0001505
		FALSE	High	Sequest HT (A2)	Unambiguous	SPKFQLFGSPSGQKDLLFK		3	E7EQB2	E7EQB2; P02788; E7ER44	2	4	0.6815	0	1	1	531.793	2124.15	2124.15	1.28	0.00068	HCD (High Energy Collision Dissociation)	31.7	MS2	1.36001	2.061	66.739	77788	24059_E2_S1_2.raw	F173	4.93	1	0.0001007	1.182e-06
		FALSE	High	Sequest HT (A2)	Unambiguous	SPKFQLFGSPSGQKDLLFK		3	E7EQB2	E7EQB2; P02788; E7ER44	2	3	0.7397	0	1	1	708.722	2124.15	2124.15	0.62	0.00044	HCD (High Energy Collision Dissociation)	31.7	MS2	43.084	5.642	66.7823	77832	24059_E2_S1_2.raw	F173	5.84	1	0.0001007	1.612e-08
		FALSE	High	Sequest HT (A2)	Unambiguous	ESTVFEDLSDEAER		3	E7EQB2	E7EQB2; P02788; E7ER44	0	2	0.6632	0	1	1	813.863	1626.72	1626.71	4.12	0.00335	HCD (High Energy Collision Dissociation)	31.7	MS2	61.8077	42.513	66.8835	77934	24059_E2_S1_2.raw	F173	3.83	1	0.0001007	1.933e-05
		FALSE	High	Sequest HT (A2)	Unambiguous	GEADAMSLDGGYVYTAGK		3	E7EQB2	E7EQB2; P02788; E7ER44	0	2	0.7244	0	1	1	902.904	1804.8	1804.81	-2.76	-0.00249	HCD (High Energy Collision Dissociation)	31.7	MS2	68.2485	47.228	66.9104	77958	24059_E2_S1_2.raw	F173	5.08	1	0.0001007	1.056e-07
		FALSE	High	Sequest HT (A2)	Unambiguous	ESTVFEDLSDEAER		3	E7EQB2	E7EQB2; P02788; E7ER44	0	2	0.6302	0	1	1	813.859	1626.71	1626.71	-1.51	-0.00123	HCD (High Energy Collision Dissociation)	31.7	MS2	0	75	66.9477	77994	24059_E2_S1_2.raw	F173	3.38	1	0.0001007	0.0001386
		FALSE	High	Sequest HT (A2)	Unambiguous	GEADAMSLDGGYVYTAGK		3	E7EQB2	E7EQB2; P02788; E7ER44	0	2	0.6798	0	1	1	902.907	1804.81	1804.81	0.69	0.00062	HCD (High Energy Collision Dissociation)	31.7	MS2	55.1158	23.845	67.0675	78102	24059_E2_S1_2.raw	F173	4.06	1	0.0001007	3.967e-05
		FALSE	High	Sequest HT (A2)	Unambiguous	YLGPQYVAGITNLK		3	E7EQB2	E7EQB2; P02788; E7ER44	0	2	0.6378	0	1	1	768.925	1536.84	1536.84	0.02	2e-05	HCD (High Energy Collision Dissociation)	31.7	MS2	62.1068	45.208	67.0869	78120	24059_E2_S1_2.raw	F173	3.23	1	0.0001007	0.0001282
		FALSE	High	Sequest HT (A2)	Unambiguous	GEADAMSLDGGYVYTAGK		3	E7EQB2	E7EQB2; P02788; E7ER44	0	2	0.2705	0	1	1	902.905	1804.8	1804.81	-1.61	-0.00145	HCD (High Energy Collision Dissociation)	31.7	MS2	50.0902	72.569	67.1934	78221	24059_E2_S1_2.raw	F173	2.81	1	0.0001007	0.005712
		FALSE	High	Sequest HT (A2)	Unambiguous	YLGPQYVAGITNLK		3	E7EQB2	E7EQB2; P02788; E7ER44	0	3	0.6619	0	1	1	512.953	1536.84	1536.84	0.97	0.00049	HCD (High Energy Collision Dissociation)	31.7	MS2	78.1942	7.575	67.2305	78256	24059_E2_S1_2.raw	F173	2.78	1	0.0004602	0.02976
		FALSE	High	Sequest HT (A2)	Unambiguous	GEADAMSLDGGYVYTAGK		3	E7EQB2	E7EQB2; P02788; E7ER44	0	2	0.7361	0	1	1	902.907	1804.81	1804.81	0.29	0.00026	HCD (High Energy Collision Dissociation)	31.7	MS2	0	51.455	67.2505	78277	24059_E2_S1_2.raw	F173	5.04	1	0.0001007	2.456e-08
		FALSE	High	Sequest HT (A2)	Unambiguous	YLGPQYVAGITNLK		3	E7EQB2	E7EQB2; P02788; E7ER44	0	2	0.6798	0	1	1	768.925	1536.84	1536.84	0.1	8e-05	HCD (High Energy Collision Dissociation)	31.7	MS2	0	0.324	67.4159	78437	24059_E2_S1_2.raw	F173	3.56	1	0.0001007	5.392e-05
		FALSE	High	Sequest HT (A2)	Unambiguous	YLGPQYVAGITNLK		3	E7EQB2	E7EQB2; P02788; E7ER44	0	3	0.5617	0	1	1	512.953	1536.84	1536.84	0.97	0.00049	HCD (High Energy Collision Dissociation)	31.7	MS2	26.2698	1.773	67.5506	78579	24059_E2_S1_2.raw	F173	2.35	1	0.005584	0.1055
		FALSE	High	Sequest HT (A2)	Unambiguous	YLGPQYVAGITNLK		3	E7EQB2	E7EQB2; P02788; E7ER44	0	3	0.699	0	1	1	512.952	1536.84	1536.84	-0.46	-0.00024	HCD (High Energy Collision Dissociation)	31.7	MS2	27.3448	1.862	67.5653	78593	24059_E2_S1_2.raw	F173	2.89	1	0.0001007	0.004355
		FALSE	High	Sequest HT (A2)	Unambiguous	GEADAMSLDGGYVYTAGK		3	E7EQB2	E7EQB2; P02788; E7ER44	0	2	0.6331	0	1	1	902.905	1804.8	1804.81	-1.47	-0.00133	HCD (High Energy Collision Dissociation)	31.7	MS2	0	37.399	67.5818	78614	24059_E2_S1_2.raw	F173	3.57	1	0.0001007	1.429e-06
		FALSE	High	Sequest HT (A2)	Unambiguous	YLGPQYVAGITNLK		3	E7EQB2	E7EQB2; P02788; E7ER44	0	2	0.6697	0	1	1	768.925	1536.84	1536.84	-0.14	-0.00011	HCD (High Energy Collision Dissociation)	31.7	MS2	7.69286	0.575	67.7201	78757	24059_E2_S1_2.raw	F173	3.3	1	0.0001007	1.688e-05
		FALSE	High	Sequest HT (A2)	Unambiguous	YLGPQYVAGITNLK		3	E7EQB2	E7EQB2; P02788; E7ER44	0	2	0.4504	0	1	1	768.924	1536.84	1536.84	-1.01	-0.00078	HCD (High Energy Collision Dissociation)	31.7	MS2	36.4569	68.769	68.0552	79116	24059_E2_S1_2.raw	F173	2.42	1	0.0001007	0.007366
		FALSE	High	Sequest HT (A2)	Unambiguous	SQQSSDPDPNcVDRPVEGYLAVAVVR	C11(Carbamidomethyl)	3	E7EQB2	E7EQB2; P02788; E7ER44	0	3	0.6238	0	1	1	953.462	2858.37	2858.37	-0.89	-0.00085	HCD (High Energy Collision Dissociation)	31.7	MS2	0	44.087	68.0691	79128	24059_E2_S1_2.raw	F173	4.04	1	0.0001007	1.412e-05
		FALSE	High	Sequest HT (A2)	Unambiguous	GEADAMSLDGGYVYTAGK		3	E7EQB2	E7EQB2; P02788; E7ER44	0	2	0.3289	0	1	1	902.907	1804.81	1804.81	0.15	0.00014	HCD (High Energy Collision Dissociation)	31.7	MS2	88.7849	1.776	68.1547	79210	24059_E2_S1_2.raw	F173	1.52	1	0.0001007	0.003185
		FALSE	High	Sequest HT (A2)	Unambiguous	GEADAMSLDGGYVYTAGK		3	E7EQB2	E7EQB2; P02788; E7ER44	0	2	0.4851	0	1	1	902.908	1804.81	1804.81	1.91	0.00172	HCD (High Energy Collision Dissociation)	31.7	MS2	86.6903	2.367	68.1932	79248	24059_E2_S1_2.raw	F173	1.34	1	0.0001007	0.00467
		FALSE	High	Sequest HT (A2)	Unambiguous	DLLFKDSAIGFSR		3	E7EQB2	E7EQB2; P02788; E7ER44	1	3	0.6836	0	1	1	490.265	1468.78	1468.78	1.58	0.00077	HCD (High Energy Collision Dissociation)	31.7	MS2	69.7173	3.733	68.1949	79250	24059_E2_S1_2.raw	F173	4.52	1	0.0001007	9.752e-07
		FALSE	High	Sequest HT (A2)	Unambiguous	DLLFKDSAIGFSR		3	E7EQB2	E7EQB2; P02788; E7ER44	1	2	0.6677	0	1	1	734.893	1468.78	1468.78	-0.74	-0.00054	HCD (High Energy Collision Dissociation)	31.7	MS2	34.8436	2.864	68.2726	79326	24059_E2_S1_2.raw	F173	3.16	1	0.0001007	1.372e-05
		FALSE	High	Sequest HT (A2)	Unambiguous	DLLFKDSAIGFSR		3	E7EQB2	E7EQB2; P02788; E7ER44	1	3	0.5931	0	1	1	490.265	1468.78	1468.78	0.52	0.00025	HCD (High Energy Collision Dissociation)	31.7	MS2	8.47989	48.547	68.5175	79557	24059_E2_S1_2.raw	F173	3.76	1	0.0001007	0.007041
		FALSE	High	Sequest HT (A2)	Unambiguous	DLLFKDSAIGFSR		3	E7EQB2	E7EQB2; P02788; E7ER44	1	3	0.6825	0	1	1	490.265	1468.78	1468.78	1.52	0.00074	HCD (High Energy Collision Dissociation)	31.7	MS2	15.5368	29.983	68.5274	79567	24059_E2_S1_2.raw	F173	4.63	1	0.0001007	4.126e-05
		FALSE	High	Sequest HT (A2)	Unambiguous	GEADAMSLDGGYVYTAGK		3	E7EQB2	E7EQB2; P02788; E7ER44	0	2	0.6715	0	1	1	902.907	1804.81	1804.81	0.9	0.00081	HCD (High Energy Collision Dissociation)	31.7	MS2	63.3833	66.249	68.8149	79820	24059_E2_S1_2.raw	F173	4.17	1	0.0001007	1.716e-06
		FALSE	High	Sequest HT (A2)	Unambiguous	GEADAMSLDGGYVYTAGK		3	E7EQB2	E7EQB2; P02788; E7ER44	0	2	0.6993	0	1	1	902.904	1804.8	1804.81	-2.28	-0.00206	HCD (High Energy Collision Dissociation)	31.7	MS2	18.6124	47.952	68.8653	79868	24059_E2_S1_2.raw	F173	4.09	1	0.0001007	1.588e-07
		FALSE	High	Sequest HT (A2)	Unambiguous	GEADAMSLDGGYVYTAGK		3	E7EQB2	E7EQB2; P02788; E7ER44	0	2	0.7354	0	1	1	902.904	1804.8	1804.81	-2.89	-0.00261	HCD (High Energy Collision Dissociation)	31.7	MS2	0	47.188	69.2128	80188	24059_E2_S1_2.raw	F173	4.8	1	0.0001007	1.651e-07
		FALSE	Low	Sequest HT (A2)	Unambiguous	ESTVFEDLSDEAER		3	E7EQB2	E7EQB2; P02788; E7ER44	0	2	0.3145	0	1	1	813.854	1626.7	1626.71	-6.91	-0.00562	HCD (High Energy Collision Dissociation)	31.7	MS2	21.2109	51.867	69.7922	80709	24059_E2_S1_2.raw	F173	1.59	1	0.1561	0.721
		FALSE	High	Sequest HT (A2)	Unambiguous	GEADAMSLDGGYVYTAGK		3	E7EQB2	E7EQB2; P02788; E7ER44	0	2	0.6152	0	1	1	902.908	1804.81	1804.81	1.91	0.00172	HCD (High Energy Collision Dissociation)	31.7	MS2	0	63.561	70.0404	80939	24059_E2_S1_2.raw	F173	4.86	1	0.0001007	2.058e-07
		FALSE	High	Sequest HT (A2)	Unambiguous	GEADAMSLDGGYVYTAGK		3	E7EQB2	E7EQB2; P02788; E7ER44	0	2	0.7535	0	1	1	902.908	1804.81	1804.81	1.44	0.0013	HCD (High Energy Collision Dissociation)	31.7	MS2	0	47.521	70.2369	81120	24059_E2_S1_2.raw	F173	4.99	1	0.0001007	1.803e-08
		FALSE	High	Sequest HT (A2)	Unambiguous	GEADAMSLDGGYVYTAGK		3	E7EQB2	E7EQB2; P02788; E7ER44	0	2	0.6702	0	1	1	902.907	1804.81	1804.81	0.42	0.00038	HCD (High Energy Collision Dissociation)	31.7	MS2	52.9817	42.801	70.5683	81427	24059_E2_S1_2.raw	F173	4.7	1	0.0001007	2.698e-09
		FALSE	High	Sequest HT (A2)	Unambiguous	GEADAMSLDGGYVYTAGK		3	E7EQB2	E7EQB2; P02788; E7ER44	0	2	0.7056	0	1	1	902.907	1804.81	1804.81	0.76	0.00069	HCD (High Energy Collision Dissociation)	31.7	MS2	19.3994	38.056	70.6499	81510	24059_E2_S1_2.raw	F173	3.94	1	0.0001007	7.829e-08
		FALSE	High	Sequest HT (A2)	Unambiguous	GEADAMSLDGGYVYTAGK		3	E7EQB2	E7EQB2; P02788; E7ER44	0	2	0.683	0	1	1	902.907	1804.81	1804.81	0.22	0.0002	HCD (High Energy Collision Dissociation)	31.7	MS2	52.1248	40.008	70.6827	81542	24059_E2_S1_2.raw	F173	4.29	1	0.0001007	8.018e-06
		FALSE	High	Sequest HT (A2)	Unambiguous	GEADAMSLDGGYVYTAGK		3	E7EQB2	E7EQB2; P02788; E7ER44	0	2	0.7024	0	1	1	902.906	1804.8	1804.81	-0.53	-0.00047	HCD (High Energy Collision Dissociation)	31.7	MS2	16.8403	38.277	70.8883	81742	24059_E2_S1_2.raw	F173	4.2	1	0.0001007	4.058e-07
		FALSE	High	Sequest HT (A2)	Unambiguous	SVNGKEDAIWNLLRQAQEK		3	E7EQB2	E7EQB2; P02788; E7ER44	2	3	0.7089	0	1	1	733.718	2199.14	2199.15	-5.19	-0.00381	HCD (High Energy Collision Dissociation)	31.7	MS2	0	4.072	70.923	81776	24059_E2_S1_2.raw	F173	4.81	1	0.0001007	4.968e-10
		FALSE	High	Sequest HT (A2)	Unambiguous	SVNGKEDAIWNLLRQAQEK		3	E7EQB2	E7EQB2; P02788; E7ER44	2	4	0.6635	0	1	1	550.544	2199.15	2199.15	0.71	0.00039	HCD (High Energy Collision Dissociation)	31.7	MS2	3.60846	4.546	70.9515	81809	24059_E2_S1_2.raw	F173	5.26	1	0.0001007	2.496e-07
		FALSE	High	Sequest HT (A2)	Unambiguous	SVNGKEDAIWNLLR		3	E7EQB2	E7EQB2; P02788; E7ER44	1	3	0.7143	0	1	1	538.957	1614.86	1614.86	-1.47	-0.00079	HCD (High Energy Collision Dissociation)	31.7	MS2	67.6643	1.705	71.0858	81954	24059_E2_S1_2.raw	F173	3.22	1	0.0001007	7.441e-05
		FALSE	Medium	Sequest HT (A2)	Unambiguous	SVNGKEDAIWNLLRQAQEK		3	E7EQB2	E7EQB2; P02788; E7ER44	2	3	0.2992	0	1	1	733.722	2199.15	2199.15	-0.12	-8e-05	HCD (High Energy Collision Dissociation)	31.7	MS2	49.0094	2.717	71.1027	81974	24059_E2_S1_2.raw	F173	2.54	1	0.01894	0.2368
		FALSE	High	Sequest HT (A2)	Unambiguous	SVNGKEDAIWNLLRQAQEK		3	E7EQB2	E7EQB2; P02788; E7ER44	2	4	0.6326	0	1	1	550.543	2199.15	2199.15	0.05	2e-05	HCD (High Energy Collision Dissociation)	31.7	MS2	17.6333	14.233	71.1404	82014	24059_E2_S1_2.raw	F173	4.3	1	0.0004602	0.02936
		FALSE	High	Sequest HT (A2)	Unambiguous	SVNGKEDAIWNLLRQAQEK		3	E7EQB2	E7EQB2; P02788; E7ER44	2	4	0.7523	0	1	1	550.543	2199.15	2199.15	-0.62	-0.00034	HCD (High Energy Collision Dissociation)	31.7	MS2	11.3019	2.731	71.1849	82063	24059_E2_S1_2.raw	F173	4.4	1	0.0001007	3.452e-05
		FALSE	High	Sequest HT (A2)	Unambiguous	SVNGKEDAIWNLLRQAQEK		3	E7EQB2	E7EQB2; P02788; E7ER44	2	3	0.6957	0	1	1	733.722	2199.15	2199.15	-0.37	-0.00027	HCD (High Energy Collision Dissociation)	31.7	MS2	33.516	11.417	71.2554	82135	24059_E2_S1_2.raw	F173	4.93	1	0.0001007	2.29e-08
		FALSE	High	Sequest HT (A2)	Unambiguous	SVNGKEDAIWNLLRQAQEK		3	E7EQB2	E7EQB2; P02788; E7ER44	2	4	0.6182	0	1	1	550.543	2199.15	2199.15	-1.29	-0.00071	HCD (High Energy Collision Dissociation)	31.7	MS2	33.3027	5.854	71.2923	82170	24059_E2_S1_2.raw	F173	2.75	1	0.0001007	0.0005367
		FALSE	High	Sequest HT (A2)	Unambiguous	SVNGKEDAIWNLLR		3	E7EQB2	E7EQB2; P02788; E7ER44	1	3	0.6369	0	1	1	538.958	1614.86	1614.86	-0.45	-0.00024	HCD (High Energy Collision Dissociation)	31.7	MS2	45.5834	1.804	71.3556	82236	24059_E2_S1_2.raw	F173	3.14	1	0.0001007	0.006212
		FALSE	High	Sequest HT (A2)	Unambiguous	SVNGKEDAIWNLLR		3	E7EQB2	E7EQB2; P02788; E7ER44	1	3	0.727	0	1	1	538.958	1614.86	1614.86	-0.22	-0.00012	HCD (High Energy Collision Dissociation)	31.7	MS2	17.8471	1.015	71.4028	82284	24059_E2_S1_2.raw	F173	3.59	1	0.0001007	0.0003412
		FALSE	High	Sequest HT (A2)	Unambiguous	SVNGKEDAIWNLLR		3	E7EQB2	E7EQB2; P02788; E7ER44	1	2	0.7104	0	1	1	807.933	1614.86	1614.86	-0.1	-8e-05	HCD (High Energy Collision Dissociation)	31.7	MS2	23.8546	4.443	71.404	82286	24059_E2_S1_2.raw	F173	4.42	1	0.0001007	4.099e-07
		FALSE	High	Sequest HT (A2)	Unambiguous	SVNGKEDAIWNLLR		3	E7EQB2	E7EQB2; P02788; E7ER44	1	2	0.2483	0	1	1	807.934	1614.86	1614.86	0.05	4e-05	HCD (High Energy Collision Dissociation)	31.7	MS2	54.1765	6.378	71.4656	82353	24059_E2_S1_2.raw	F173	1.45	1	0.001307	0.04811
		FALSE	High	Sequest HT (A2)	Unambiguous	GEADAMSLDGGYVYTAGK		3	E7EQB2	E7EQB2; P02788; E7ER44	0	2	0.6154	0	1	1	902.907	1804.81	1804.81	0.22	0.0002	HCD (High Energy Collision Dissociation)	31.7	MS2	91.2874	4.182	71.6315	82522	24059_E2_S1_2.raw	F173	2.08	1	0.0001007	0.001587
		FALSE	High	Sequest HT (A2)	Unambiguous	EDAIwNLLR	W5(Dioxidation)	3	E7EQB2	E7EQB2; P02788; E7ER44	0	2	0.4756	0	1	1	581.298	1161.59	1161.59	-0.82	-0.00047	HCD (High Energy Collision Dissociation)	31.7	MS2	0	6.497	71.8792	82775	24059_E2_S1_2.raw	F173	3.28	1	0.0001007	0.001943
		FALSE	High	Sequest HT (A2)	Unambiguous	EDAIwNLLR	W5(Dioxidation)	3	E7EQB2	E7EQB2; P02788; E7ER44	0	2	0.4797	0	1	1	581.298	1161.59	1161.59	-0.4	-0.00023	HCD (High Energy Collision Dissociation)	31.7	MS2	15.086	5.756	71.9279	82830	24059_E2_S1_2.raw	F173	2.96	1	0.0001007	0.003181
		FALSE	Low	Sequest HT (A2)	Unambiguous	ESTVFEDLSDEAER		3	E7EQB2	E7EQB2; P02788; E7ER44	0	2	0.2329	0	1	1	813.856	1626.7	1626.71	-5.41	-0.0044	HCD (High Energy Collision Dissociation)	31.7	MS2	0	54.373	72.0084	82905	24059_E2_S1_2.raw	F173	1.46	1	0.2187	0.8078
		FALSE	High	Sequest HT (A2)	Unambiguous	EDAIwNLLR	W5(Dioxidation)	3	E7EQB2	E7EQB2; P02788; E7ER44	0	2	0.4599	0	1	1	581.299	1161.59	1161.59	1.18	0.00069	HCD (High Energy Collision Dissociation)	31.7	MS2	29.6067	14.591	72.0776	82966	24059_E2_S1_2.raw	F173	2.74	1	0.0001007	0.002773
		FALSE	High	Sequest HT (A2)	Unambiguous	GEADAMSLDGGYVYTAGK		3	E7EQB2	E7EQB2; P02788; E7ER44	0	2	0.3988	0	1	1	902.908	1804.81	1804.81	2.11	0.00191	HCD (High Energy Collision Dissociation)	31.7	MS2	43.1462	9.149	73.9388	84715	24059_E2_S1_2.raw	F173	1.73	1	0.001623	0.06163
		FALSE	High	Sequest HT (A2)	Unambiguous	FQLFGSPSGQKDLLFK		3	E7EQB2	E7EQB2; P02788; E7ER44	1	3	0.589	0	1	1	604.662	1811.97	1811.97	1.4	0.00085	HCD (High Energy Collision Dissociation)	31.7	MS2	69.7863	3.381	74.2783	85039	24059_E2_S1_2.raw	F173	3.65	1	0.0001007	9.736e-05
		FALSE	High	Sequest HT (A2)	Unambiguous	GEADAMSLDGGYVYTAGK		3	E7EQB2	E7EQB2; P02788; E7ER44	0	2	0.7415	0	1	1	902.907	1804.81	1804.81	0.9	0.00081	HCD (High Energy Collision Dissociation)	31.7	MS2	74.7674	45.528	76.6056	87166	24059_E2_S1_2.raw	F173	4.41	1	0.0001007	2.854e-08
		FALSE	High	Sequest HT (A2)	Unambiguous	CGLVPVLAENYK		3	E7EQB2	E7EQB2; P02788; E7ER44	0	2	0.6667	0	1	1	653.349	1305.69	1305.69	2.47	0.00161	HCD (High Energy Collision Dissociation)	31.7	MS2	50.4993	54.181	77.4721	87906	24059_E2_S1_2.raw	F173	2.28	1	0.0001007	0.0004586
		FALSE	High	Sequest HT (A2)	Unambiguous	GEADAMSLDGGYVYTAGK		3	E7EQB2	E7EQB2; P02788; E7ER44	0	2	0.7229	0	1	1	902.905	1804.8	1804.81	-1.81	-0.00163	HCD (High Energy Collision Dissociation)	31.7	MS2	0	55.521	77.775	88165	24059_E2_S1_2.raw	F173	2.31	1	0.0001007	3.332e-06
		FALSE	Medium	Sequest HT (A2)	Unambiguous	LADFALLcLDGK	C8(Dioxidation)	3	E7EQB2	E7EQB2; P02788; E7ER44	0	2	0.5267	0	1	1	655.842	1310.68	1310.67	8.1	0.00531	HCD (High Energy Collision Dissociation)	31.7	MS2	58.0725	61.142	78.2035	88545	24059_E2_S1_2.raw	F173	2.62	1	0.01695	0.2147
		FALSE	Low	Sequest HT (A2)	Unambiguous	GEADAMSLDGGYVYTAGK		3	E7EQB2	E7EQB2; P02788; E7ER44	0	3		0.0301	2	2	602.274	1804.81	1804.81	0.79	0.00047	HCD (High Energy Collision Dissociation)	31.7	MS2	82.2475	74.911	78.3753	88699	24059_E2_S1_2.raw	F173	1.29	1	0.5194	0.9642
		FALSE	High	Sequest HT (A2)	Unambiguous	DSPIQcIQAIAENR	C6(Carbamidomethyl)	4	E7EQB2; C9JCF5	E7EQB2; P02788; C9JCF5; E7ER44	0	3	0.6349	0	1	1	538.935	1614.79	1614.79	0.12	6e-05	HCD (High Energy Collision Dissociation)	31.7	MS2	72.7267	75	78.5027	88812	24059_E2_S1_2.raw	F173	4.41	2	0.0001007	2.675e-05
		FALSE	Medium	Sequest HT (A2)	Unambiguous	EDAIwNLLR	W5(Oxidation)	3	E7EQB2	E7EQB2; P02788; E7ER44	0	2	0.0308	0	1	1	573.301	1145.6	1145.59	0.38	0.00022	HCD (High Energy Collision Dissociation)	31.7	MS2	31.5453	75	78.7884	89062	24059_E2_S1_2.raw	F173	1.3	1	0.02234	0.2642
		FALSE	High	Sequest HT (A2)	Unambiguous	DSPIQcIQAIAENR	C6(Carbamidomethyl)	4	E7EQB2; C9JCF5	E7EQB2; P02788; C9JCF5; E7ER44	0	2	0.7132	0	1	1	807.898	1614.79	1614.79	-0.82	-0.00066	HCD (High Energy Collision Dissociation)	31.7	MS2	0	66.161	78.835	89100	24059_E2_S1_2.raw	F173	4.08	2	0.0001007	8.995e-08
		FALSE	High	Sequest HT (A2)	Unambiguous	DSPIQcIQAIAENR	C6(Carbamidomethyl)	4	E7EQB2; C9JCF5	E7EQB2; P02788; C9JCF5; E7ER44	0	3	0.6355	0	1	1	538.936	1614.79	1614.79	1.37	0.00074	HCD (High Energy Collision Dissociation)	31.7	MS2	27.3634	75	78.8734	89137	24059_E2_S1_2.raw	F173	4.39	2	0.0001007	1.7e-05
		FALSE	Low	Sequest HT (A2)	Unambiguous	EDAIwNLLR	W5(Oxidation)	3	E7EQB2	E7EQB2; P02788; E7ER44	0	2	0.0966	0	1	1	573.302	1145.6	1145.59	1.55	0.00089	HCD (High Energy Collision Dissociation)	31.7	MS2	16.8702	75	78.9685	89223	24059_E2_S1_2.raw	F173	1.45	1	0.147	0.7014
		FALSE	Low	Sequest HT (A2)	Unambiguous	EDAIwNLLR	W5(Oxidation)	3	E7EQB2	E7EQB2; P02788; E7ER44	0	2	0.3077	0	1	1	573.301	1145.6	1145.59	0.38	0.00022	HCD (High Energy Collision Dissociation)	31.7	MS2	7.76548	29.844	79.0107	89263	24059_E2_S1_2.raw	F173	1.43	1	0.07937	0.5279
		FALSE	High	Sequest HT (A2)	Unambiguous	EDAIwNLLR	W5(Oxidation)	3	E7EQB2	E7EQB2; P02788; E7ER44	0	2	0.0739	0	1	1	573.298	1145.59	1145.59	-4.73	-0.00271	HCD (High Energy Collision Dissociation)	31.7	MS2	51.2554	75	79.1255	89370	24059_E2_S1_2.raw	F173	1.76	1	0.0001007	0.01131
		FALSE	High	Sequest HT (A2)	Unambiguous	LADFALLcLDGK	C8(Carbamidomethyl)	3	E7EQB2	E7EQB2; P02788; E7ER44	0	2	0.6278	0	1	1	668.354	1335.7	1335.7	2.18	0.00145	HCD (High Energy Collision Dissociation)	31.7	MS2	17.7547	58.464	79.1328	89376	24059_E2_S1_2.raw	F173	4.03	1	0.0001007	9.051e-06
		FALSE	High	Sequest HT (A2)	Unambiguous	FQLFGSPSGQKDLLFKDSAIGFSR		3	E7EQB2	E7EQB2; P02788; E7ER44	2	4	0.7079	0	1	1	662.098	2645.37	2645.37	-1.2	-0.00079	HCD (High Energy Collision Dissociation)	31.7	MS2	56.9427	64.95	79.4568	89659	24059_E2_S1_2.raw	F173	6.95	1	0.0001007	1.033e-07
		FALSE	High	Sequest HT (A2)	Unambiguous	EDAIwNLLR	W5(Dioxidation)	3	E7EQB2	E7EQB2; P02788; E7ER44	0	2	0.5464	0	1	1	581.3	1161.59	1161.59	1.81	0.00105	HCD (High Energy Collision Dissociation)	31.7	MS2	35.5239	22.877	79.5261	89721	24059_E2_S1_2.raw	F173	3.02	1	0.0001007	0.003549
		FALSE	High	Sequest HT (A2)	Unambiguous	EDAIwNLLR	W5(Dioxidation)	3	E7EQB2	E7EQB2; P02788; E7ER44	0	2	0.554	0	1	1	581.297	1161.59	1161.59	-2.39	-0.00139	HCD (High Energy Collision Dissociation)	31.7	MS2	30.9998	73.995	79.6436	89826	24059_E2_S1_2.raw	F173	2.87	1	0.0001007	0.001789
		FALSE	High	Sequest HT (A2)	Unambiguous	GEADAMSLDGGYVYTAGK		3	E7EQB2	E7EQB2; P02788; E7ER44	0	2	0.7038	0	1	1	902.908	1804.81	1804.81	1.84	0.00166	HCD (High Energy Collision Dissociation)	31.7	MS2	0	49.992	79.9781	90133	24059_E2_S1_2.raw	F173	4.76	1	0.0001007	1.349e-07
		FALSE	High	Sequest HT (A2)	Unambiguous	EDAIwNLLR	W5(Oxidation)	3	E7EQB2	E7EQB2; P02788; E7ER44	0	2	0.5045	0	1	1	573.303	1145.6	1145.59	3.9	0.00223	HCD (High Energy Collision Dissociation)	31.7	MS2	20.844	66.76	80.3293	90435	24059_E2_S1_2.raw	F173	2.24	1	0.0001007	0.009676
		FALSE	High	Sequest HT (A2)	Unambiguous	cSTSPLLEAcEFLR	C1(Carbamidomethyl); C10(Carbamidomethyl)	3	E7EQB2	E7EQB2; P02788; E7ER44	0	2	0.6927	0	1	1	841.894	1682.78	1682.79	-4.36	-0.00367	HCD (High Energy Collision Dissociation)	31.7	MS2	48.5037	57.286	80.7622	90788	24059_E2_S1_2.raw	F173	3.97	1	0.0001007	2.588e-06
		FALSE	High	Sequest HT (A2)	Unambiguous	cSTSPLLEAcEFLR	C1(Carbamidomethyl); C10(Carbamidomethyl)	3	E7EQB2	E7EQB2; P02788; E7ER44	0	3	0.4545	0	1	1	561.602	1682.79	1682.79	1.47	0.00083	HCD (High Energy Collision Dissociation)	31.7	MS2	49.7806	61.315	80.9243	90922	24059_E2_S1_2.raw	F173	2.75	1	0.0001007	0.004153
		FALSE	High	Sequest HT (A2)	Unambiguous	EDAIwNLLR	W5(Oxidation)	3	E7EQB2	E7EQB2; P02788; E7ER44	0	2	0.6	0	1	1	573.303	1145.6	1145.59	2.51	0.00144	HCD (High Energy Collision Dissociation)	31.7	MS2	77.1536	58.889	81.0416	91008	24059_E2_S1_2.raw	F173	2.95	1	0.0001007	0.004103
		FALSE	High	Sequest HT (A2)	Unambiguous	cSTSPLLEAcEFLR	C1(Carbamidomethyl); C10(Carbamidomethyl)	3	E7EQB2	E7EQB2; P02788; E7ER44	0	2	0.6667	0	1	1	841.9	1682.79	1682.79	2.68	0.00225	HCD (High Energy Collision Dissociation)	31.7	MS2	49.8205	7.389	81.0976	91052	24059_E2_S1_2.raw	F173	3.99	1	0.0001007	2.001e-06
		FALSE	High	Sequest HT (A2)	Unambiguous	CSTSPLLEACEFLR		3	E7EQB2	E7EQB2; P02788; E7ER44	0	2	0.335	0	1	1	784.879	1568.75	1568.74	3.86	0.00303	HCD (High Energy Collision Dissociation)	31.7	MS2	44.9094	10.414	81.7405	91610	24059_E2_S1_2.raw	F173	2.06	1	0.0006392	0.03261
		FALSE	High	Sequest HT (A2)	Unambiguous	GEADAMSLDGGYVYTAGK		3	E7EQB2	E7EQB2; P02788; E7ER44	0	2	0.6332	0	1	1	902.907	1804.81	1804.81	0.76	0.00069	HCD (High Energy Collision Dissociation)	31.7	MS2	84.0783	63.349	82.4411	92245	24059_E2_S1_2.raw	F173	3.79	1	0.0001007	1.018e-06
		FALSE	High	Sequest HT (A2)	Unambiguous	EDAIWNLLR		3	E7EQB2	E7EQB2; P02788; E7ER44	0	2	0.6195	0	1	1	565.304	1129.6	1129.6	0.64	0.00036	HCD (High Energy Collision Dissociation)	31.7	MS2	0.408099	0.135	82.4782	92273	24059_E2_S1_2.raw	F173	3.18	1	0.0001007	0.0001944
		FALSE	High	Sequest HT (A2)	Unambiguous	EDAIWNLLR		3	E7EQB2	E7EQB2; P02788; E7ER44	0	1	0.5844	0	1	1	1129.6	1129.6	1129.6	0.16	0.00019	HCD (High Energy Collision Dissociation)	31.7	MS2	0	4.237	82.4802	92275	24059_E2_S1_2.raw	F173	3.08	1	0.0001007	0.0003539
		FALSE	High	Sequest HT (A2)	Unambiguous	EDAIwNLLR	W5(Oxidation)	3	E7EQB2	E7EQB2; P02788; E7ER44	0	2	0.5738	0	1	1	573.303	1145.6	1145.59	2.83	0.00162	HCD (High Energy Collision Dissociation)	31.7	MS2	0	75	82.5357	92322	24059_E2_S1_2.raw	F173	2.37	1	0.0002789	0.0153
		FALSE	High	Sequest HT (A2)	Unambiguous	EDAIWNLLR		3	E7EQB2	E7EQB2; P02788; E7ER44	0	1	0.5618	0	1	1	1129.6	1129.6	1129.6	-0.38	-0.00042	HCD (High Energy Collision Dissociation)	31.7	MS2	0	58.46	82.6732	92441	24059_E2_S1_2.raw	F173	2.67	1	0.0001007	0.004698
		FALSE	High	Sequest HT (A2)	Unambiguous	EDAIWNLLR		3	E7EQB2	E7EQB2; P02788; E7ER44	0	2	0.6856	0	1	1	565.304	1129.6	1129.6	0.31	0.00018	HCD (High Energy Collision Dissociation)	31.7	MS2	0	0.092	82.8116	92552	24059_E2_S1_2.raw	F173	2.99	1	0.0001007	0.0007075
		FALSE	High	Sequest HT (A2)	Unambiguous	EDAIWNLLR		3	E7EQB2	E7EQB2; P02788; E7ER44	0	1	0.6186	0	1	1	1129.6	1129.6	1129.6	0.06	6e-05	HCD (High Energy Collision Dissociation)	31.7	MS2	0	3.264	82.8128	92554	24059_E2_S1_2.raw	F173	2.91	1	0.0001007	0.0001922
		FALSE	High	Sequest HT (A2)	Unambiguous	EDAIWNLLR		3	E7EQB2	E7EQB2; P02788; E7ER44	0	2	0.649	0	1	1	565.304	1129.6	1129.6	1.29	0.00073	HCD (High Energy Collision Dissociation)	31.7	MS2	4.20549	2.556	83.1229	92814	24059_E2_S1_2.raw	F173	3.02	1	0.0001007	0.0003817
		FALSE	High	Sequest HT (A2)	Unambiguous	GEADAMSLDGGYVYTAGK		3	E7EQB2	E7EQB2; P02788; E7ER44	0	2	0.7129	0	1	1	902.911	1804.81	1804.81	4.62	0.00416	HCD (High Energy Collision Dissociation)	31.7	MS2	90.6774	15.947	83.3507	93001	24059_E2_S1_2.raw	F173	3.1	1	0.0001007	0.0001092
		FALSE	High	Sequest HT (A2)	Unambiguous	EDAIwNLLR	W5(Oxidation)	3	E7EQB2	E7EQB2; P02788; E7ER44	0	2	0.5751	0	1	1	573.301	1145.59	1145.59	-0.47	-0.00027	HCD (High Energy Collision Dissociation)	31.7	MS2	66.8899	22.172	83.921	93453	24059_E2_S1_2.raw	F173	2.73	1	0.0001007	0.002105
		FALSE	High	Sequest HT (A2)	Unambiguous	EDAIwNLLR	W5(Oxidation)	3	E7EQB2	E7EQB2; P02788; E7ER44	0	2	0.6122	0	1	1	573.301	1145.59	1145.59	-0.69	-0.00039	HCD (High Energy Collision Dissociation)	31.7	MS2	45.2793	52.823	84.1269	93615	24059_E2_S1_2.raw	F173	2.94	1	0.0001007	0.001137
		FALSE	High	Sequest HT (A2)	Unambiguous	GEADAMSLDGGYVYTAGK		3	E7EQB2	E7EQB2; P02788; E7ER44	0	2	0.6969	0	1	1	902.914	1804.82	1804.81	7.73	0.00697	HCD (High Energy Collision Dissociation)	31.7	MS2	67.9398	61.237	84.929	94243	24059_E2_S1_2.raw	F173	4.19	1	0.0001007	4.675e-07
		FALSE	Low	Sequest HT (A2)	Unambiguous	EDAIWNLLR		3	E7EQB2	E7EQB2; P02788; E7ER44	0	2		0.0089	2	2	565.309	1129.61	1129.6	9.39	0.0053	HCD (High Energy Collision Dissociation)	31.7	MS2	22.8465	74.842	84.9492	94257	24059_E2_S1_2.raw	F173	1.11	1	0.3999	0.9352
		FALSE	Low	Sequest HT (A2)	Unambiguous	EDAIWNLLR		3	E7EQB2	E7EQB2; P02788; E7ER44	0	2	0.0377	0	1	1	565.308	1129.61	1129.6	7.01	0.00396	HCD (High Energy Collision Dissociation)	31.7	MS2	0	75	85.3024	94576	24059_E2_S1_2.raw	F173	1.06	1	0.3166	0.8955
		FALSE	High	Sequest HT (A2)	Unambiguous	ADAVTLDGGFIYEAGLAPYK		4	E7EQB2; C9JCF5	E7EQB2; P02788; C9JCF5; E7ER44	0	2	0.6946	0	1	1	1036.02	2071.04	2071.04	1.36	0.00141	HCD (High Energy Collision Dissociation)	31.7	MS2	0	46.031	86.0526	95252	24059_E2_S1_2.raw	F173	4.65	2	0.0001007	1.749e-09
		FALSE	High	Sequest HT (A2)	Unambiguous	ADAVTLDGGFIYEAGLAPYK		4	E7EQB2; C9JCF5	E7EQB2; P02788; C9JCF5; E7ER44	0	2	0.7136	0	1	1	1036.02	2071.03	2071.04	-4.65	-0.00482	HCD (High Energy Collision Dissociation)	31.7	MS2	31.8344	35.899	86.7152	95867	24059_E2_S1_2.raw	F173	4.47	2	0.0001007	6.096e-08
		FALSE	High	Sequest HT (A2)	Unambiguous	ADAVTLDGGFIYEAGLAPYK		4	E7EQB2; C9JCF5	E7EQB2; P02788; C9JCF5; E7ER44	0	2	0.7264	0	1	1	1036.02	2071.04	2071.04	-1.23	-0.00128	HCD (High Energy Collision Dissociation)	31.7	MS2	0	75	86.9705	96104	24059_E2_S1_2.raw	F173	4.24	2	0.0001007	1.631e-09
		FALSE	High	Sequest HT (A2)	Unambiguous	ADAVTLDGGFIYEAGLAPYK		4	E7EQB2; C9JCF5	E7EQB2; P02788; C9JCF5; E7ER44	0	3	0.1122	0	1	1	691.019	2071.04	2071.04	1.38	0.00095	HCD (High Energy Collision Dissociation)	31.7	MS2	97.5717	6.54	87.271	96392	24059_E2_S1_2.raw	F173	1.96	2	0.005048	0.1017
		FALSE	High	Sequest HT (A2)	Unambiguous	ADAVTLDGGFIYEAGLAPYK		4	E7EQB2; C9JCF5	E7EQB2; P02788; C9JCF5; E7ER44	0	2	0.7196	0	1	1	1036.02	2071.03	2071.04	-2.41	-0.0025	HCD (High Energy Collision Dissociation)	31.7	MS2	26.8944	38.551	87.2894	96409	24059_E2_S1_2.raw	F173	4.28	2	0.0001007	2.355e-07
		FALSE	High	Sequest HT (A2)	Unambiguous	ADAVTLDGGFIYEAGLAPYK		4	E7EQB2; C9JCF5	E7EQB2; P02788; C9JCF5; E7ER44	0	2	0.6888	0	1	1	1036.02	2071.04	2071.04	0.42	0.00043	HCD (High Energy Collision Dissociation)	31.7	MS2	25.3418	57.935	87.6032	96679	24059_E2_S1_2.raw	F173	4.37	2	0.0001007	1.825e-07
		FALSE	High	Sequest HT (A2)	Unambiguous	ADAVTLDGGFIYEAGLAPYK		4	E7EQB2; C9JCF5	E7EQB2; P02788; C9JCF5; E7ER44	0	3	0.5614	0	1	1	691.018	2071.04	2071.04	0.06	4e-05	HCD (High Energy Collision Dissociation)	31.7	MS2	95.2112	73.308	87.6628	96731	24059_E2_S1_2.raw	F173	3.83	2	0.0001007	0.0004399
		FALSE	High	Sequest HT (A2)	Unambiguous	ADAVTLDGGFIYEAGLAPYK		4	E7EQB2; C9JCF5	E7EQB2; P02788; C9JCF5; E7ER44	0	2	0.7346	0	1	1	1036.02	2071.04	2071.04	-0.53	-0.00055	HCD (High Energy Collision Dissociation)	31.7	MS2	0	46.277	87.8349	96879	24059_E2_S1_2.raw	F173	4.37	2	0.0001007	7.666e-07
		FALSE	High	Sequest HT (A2)	Unambiguous	ADAVTLDGGFIYEAGLAPYK		4	E7EQB2; C9JCF5	E7EQB2; P02788; C9JCF5; E7ER44	0	2	0.7298	0	1	1	1036.02	2071.04	2071.04	-1	-0.00103	HCD (High Energy Collision Dissociation)	31.7	MS2	0	53.81	88.0058	97030	24059_E2_S1_2.raw	F173	4.59	2	0.0001007	4.818e-10
		FALSE	High	Sequest HT (A2)	Unambiguous	ADAVTLDGGFIYEAGLAPYK		4	E7EQB2; C9JCF5	E7EQB2; P02788; C9JCF5; E7ER44	0	3	0.2542	0	1	1	691.016	2071.03	2071.04	-2.42	-0.00167	HCD (High Energy Collision Dissociation)	31.7	MS2	87.5804	72.078	88.0115	97035	24059_E2_S1_2.raw	F173	2.36	2	0.0001007	0.009821
		FALSE	High	Sequest HT (A2)	Unambiguous	VPPRIDSGLYLGSGYFTAIQNLR		3	E7EQB2	E7EQB2; P02788; E7ER44	1	3	0.694	0	1	1	846.455	2537.35	2537.35	-0.52	-0.00044	HCD (High Energy Collision Dissociation)	31.7	MS2	0	19.177	88.1221	97128	24059_E2_S1_2.raw	F173	6.21	1	0.0001007	2.517e-10
		FALSE	High	Sequest HT (A2)	Unambiguous	ADAVTLDGGFIYEAGLAPYK		4	E7EQB2; C9JCF5	E7EQB2; P02788; C9JCF5; E7ER44	0	2	0.7185	0	1	1	1036.03	2071.04	2071.04	2.66	0.00275	HCD (High Energy Collision Dissociation)	31.7	MS2	0	22.792	88.3319	97298	24059_E2_S1_2.raw	F173	4.44	2	0.0001007	1.167e-08
		FALSE	High	Sequest HT (A2)	Unambiguous	VPPRIDSGLYLGSGYFTAIQNLR		3	E7EQB2	E7EQB2; P02788; E7ER44	1	3	0.7295	0	1	1	846.459	2537.36	2537.35	4.17	0.00353	HCD (High Energy Collision Dissociation)	31.7	MS2	4.52383	15.163	88.4584	97393	24059_E2_S1_2.raw	F173	6.1	1	0.0001007	8.174e-10
		FALSE	High	Sequest HT (A2)	Unambiguous	VPPRIDSGLYLGSGYFTAIQNLR		3	E7EQB2	E7EQB2; P02788; E7ER44	1	4	0.5414	0	1	1	635.093	2537.35	2537.35	-0.52	-0.00033	HCD (High Energy Collision Dissociation)	31.7	MS2	10.8593	75	88.5301	97447	24059_E2_S1_2.raw	F173	5.19	1	0.0001007	7.686e-06
		FALSE	High	Sequest HT (A2)	Unambiguous	ADAVTLDGGFIYEAGLAPYK		4	E7EQB2; C9JCF5	E7EQB2; P02788; C9JCF5; E7ER44	0	2	0.7355	0	1	1	1036.03	2071.04	2071.04	2.77	0.00287	HCD (High Energy Collision Dissociation)	31.7	MS2	24.1432	75	88.6675	97544	24059_E2_S1_2.raw	F173	4.99	2	0.0001007	2.324e-09
		FALSE	High	Sequest HT (A2)	Unambiguous	ADAVTLDGGFIYEAGLAPYK		4	E7EQB2; C9JCF5	E7EQB2; P02788; C9JCF5; E7ER44	0	3	0.2346	0	1	1	691.018	2071.04	2071.04	0.14	0.0001	HCD (High Energy Collision Dissociation)	31.7	MS2	88.0126	12.297	88.6696	97546	24059_E2_S1_2.raw	F173	2.6	2	0.0007142	0.03539
		FALSE	High	Sequest HT (A2)	Unambiguous	VPPRIDSGLYLGSGYFTAIQNLR		3	E7EQB2	E7EQB2; P02788; E7ER44	1	3	0.6601	0	1	1	846.455	2537.35	2537.35	-0.16	-0.00013	HCD (High Energy Collision Dissociation)	31.7	MS2	6.85137	75	88.8007	97637	24059_E2_S1_2.raw	F173	6.59	1	0.0001007	1.874e-10
		FALSE	High	Sequest HT (A2)	Unambiguous	GEADAMSLDGGYVYTAGK		3	E7EQB2	E7EQB2; P02788; E7ER44	0	2	0.6389	0	1	1	902.912	1804.82	1804.81	6.51	0.00587	HCD (High Energy Collision Dissociation)	31.7	MS2	82.2367	27.936	88.87	97686	24059_E2_S1_2.raw	F173	2.88	1	0.0001007	0.01112
		FALSE	High	Sequest HT (A2)	Unambiguous	ADAVTLDGGFIYEAGLAPYK		4	E7EQB2; C9JCF5	E7EQB2; P02788; C9JCF5; E7ER44	0	2	0.7046	0	1	1	1036.02	2071.03	2071.04	-1.82	-0.00189	HCD (High Energy Collision Dissociation)	31.7	MS2	25.8549	75	89.0118	97791	24059_E2_S1_2.raw	F173	4.57	2	0.0001007	6.803e-09
		FALSE	High	Sequest HT (A2)	Unambiguous	ADAVTLDGGFIYEAGLAPYK		4	E7EQB2; C9JCF5	E7EQB2; P02788; C9JCF5; E7ER44	0	3	0.4038	0	1	1	691.018	2071.04	2071.04	0.06	4e-05	HCD (High Energy Collision Dissociation)	31.7	MS2	91.9136	26.184	89.014	97793	24059_E2_S1_2.raw	F173	2.6	2	0.0002789	0.01884
		FALSE	High	Sequest HT (A2)	Unambiguous	ADAVTLDGGFIYEAGLAPYK		4	E7EQB2; C9JCF5	E7EQB2; P02788; C9JCF5; E7ER44	0	2	0.7461	0	1	1	1036.02	2071.04	2071.04	0.53	0.00055	HCD (High Energy Collision Dissociation)	31.7	MS2	0	28.845	89.0467	97818	24059_E2_S1_2.raw	F173	4.53	2	0.0001007	2.958e-06
		FALSE	High	Sequest HT (A2)	Unambiguous	GEADAMSLDGGYVYTAGK		3	E7EQB2	E7EQB2; P02788; E7ER44	0	2	0.6769	0	1	1	902.909	1804.81	1804.81	2.59	0.00233	HCD (High Energy Collision Dissociation)	31.7	MS2	24.5711	75	89.3552	98053	24059_E2_S1_2.raw	F173	4.24	1	0.0001007	1.413e-07
		FALSE	High	Sequest HT (A2)	Unambiguous	ADAVTLDGGFIYEAGLAPYK		4	E7EQB2; C9JCF5	E7EQB2; P02788; C9JCF5; E7ER44	0	2	0.7279	0	1	1	1036.02	2071.04	2071.04	1.48	0.00153	HCD (High Energy Collision Dissociation)	31.7	MS2	23.4825	18.353	89.6461	98274	24059_E2_S1_2.raw	F173	4.41	2	0.0001007	1.422e-08
		FALSE	High	Sequest HT (A2)	Unambiguous	ADAVTLDGGFIYEAGLAPYK		4	E7EQB2; C9JCF5	E7EQB2; P02788; C9JCF5; E7ER44	0	2	0.7396	0	1	1	1036.02	2071.04	2071.04	-1.23	-0.00128	HCD (High Energy Collision Dissociation)	31.7	MS2	0	75	89.985	98532	24059_E2_S1_2.raw	F173	4.57	2	0.0001007	1.238e-09
		FALSE	High	Sequest HT (A2)	Unambiguous	ADAVTLDGGFIYEAGLAPYK		4	E7EQB2; C9JCF5	E7EQB2; P02788; C9JCF5; E7ER44	0	3	0.3841	0	1	1	691.016	2071.03	2071.04	-2.6	-0.00179	HCD (High Energy Collision Dissociation)	31.7	MS2	80.7091	26.344	89.9857	98533	24059_E2_S1_2.raw	F173	3.15	2	0.0001007	0.006269
		FALSE	High	Sequest HT (A2)	Unambiguous	ADAVTLDGGFIYEAGLAPYK		4	E7EQB2; C9JCF5	E7EQB2; P02788; C9JCF5; E7ER44	0	2	0.6782	0	1	1	1036.03	2071.04	2071.04	3.01	0.00312	HCD (High Energy Collision Dissociation)	31.7	MS2	0	35.009	90.3144	98771	24059_E2_S1_2.raw	F173	4.04	2	0.0001007	6.795e-06
		FALSE	High	Sequest HT (A2)	Unambiguous	ADAVTLDGGFIYEAGLAPYK		4	E7EQB2; C9JCF5	E7EQB2; P02788; C9JCF5; E7ER44	0	2	0.687	0	1	1	1036.02	2071.04	2071.04	-1.47	-0.00152	HCD (High Energy Collision Dissociation)	31.7	MS2	62.8858	75	90.3268	98780	24059_E2_S1_2.raw	F173	4.09	2	0.0001007	2.43e-09
		FALSE	High	Sequest HT (A2)	Unambiguous	ADAVTLDGGFIYEAGLAPYK		4	E7EQB2; C9JCF5	E7EQB2; P02788; C9JCF5; E7ER44	0	3	0.4145	0	1	1	691.018	2071.04	2071.04	0.23	0.00016	HCD (High Energy Collision Dissociation)	31.7	MS2	78.4703	40.013	90.3277	98781	24059_E2_S1_2.raw	F173	2.75	2	0.0002789	0.01398
		FALSE	High	Sequest HT (A2)	Unambiguous	GEADAMSLDGGYVYTAGK		3	E7EQB2	E7EQB2; P02788; E7ER44	0	2	0.7381	0	1	1	902.913	1804.82	1804.81	6.91	0.00624	HCD (High Energy Collision Dissociation)	31.7	MS2	25.0207	75	90.543	98939	24059_E2_S1_2.raw	F173	4.43	1	0.0001007	2.78e-06
		FALSE	High	Sequest HT (A2)	Unambiguous	ADAVTLDGGFIYEAGLAPYK		4	E7EQB2; C9JCF5	E7EQB2; P02788; C9JCF5; E7ER44	0	2	0.7411	0	1	1	1036.03	2071.04	2071.04	2.3	0.00238	HCD (High Energy Collision Dissociation)	31.7	MS2	0	75	90.6658	99027	24059_E2_S1_2.raw	F173	4.79	2	0.0001007	3.06e-09
		FALSE	High	Sequest HT (A2)	Unambiguous	ADAVTLDGGFIYEAGLAPYK		4	E7EQB2; C9JCF5	E7EQB2; P02788; C9JCF5; E7ER44	0	3	0.2393	0	1	1	691.018	2071.04	2071.04	1.12	0.00077	HCD (High Energy Collision Dissociation)	31.7	MS2	80.1946	75	90.6679	99029	24059_E2_S1_2.raw	F173	2.8	2	0.0001007	0.007281
		FALSE	High	Sequest HT (A2)	Unambiguous	ADAVTLDGGFIYEAGLAPYK		4	E7EQB2; C9JCF5	E7EQB2; P02788; C9JCF5; E7ER44	0	2	0.7656	0	1	1	1036.02	2071.04	2071.04	0.65	0.00068	HCD (High Energy Collision Dissociation)	31.7	MS2	65.4165	75	91.0028	99283	24059_E2_S1_2.raw	F173	4.82	2	0.0001007	2.713e-09
		FALSE	High	Sequest HT (A2)	Unambiguous	GEADAMSLDGGYVYTAGK		3	E7EQB2	E7EQB2; P02788; E7ER44	0	2	0.6484	0	1	1	902.907	1804.81	1804.81	0.35	0.00032	HCD (High Energy Collision Dissociation)	31.7	MS2	43.9219	75	91.0089	99287	24059_E2_S1_2.raw	F173	3.84	1	0.0001007	1.824e-07
		FALSE	High	Sequest HT (A2)	Unambiguous	ADAVTLDGGFIYEAGLAPYK		4	E7EQB2; C9JCF5	E7EQB2; P02788; C9JCF5; E7ER44	0	3	0.677	0	1	1	691.017	2071.04	2071.04	-0.56	-0.00039	HCD (High Energy Collision Dissociation)	31.7	MS2	65.9977	27.915	91.0503	99316	24059_E2_S1_2.raw	F173	3.87	2	0.0001007	0.0001883
		FALSE	High	Sequest HT (A2)	Unambiguous	ADAVTLDGGFIYEAGLAPYK		4	E7EQB2; C9JCF5	E7EQB2; P02788; C9JCF5; E7ER44	0	2	0.6845	0	1	1	1036.02	2071.04	2071.04	1.24	0.00129	HCD (High Energy Collision Dissociation)	31.7	MS2	0	75	91.3366	99527	24059_E2_S1_2.raw	F173	4.85	2	0.0001007	7.688e-08
		FALSE	High	Sequest HT (A2)	Unambiguous	ADAVTLDGGFIYEAGLAPYK		4	E7EQB2; C9JCF5	E7EQB2; P02788; C9JCF5; E7ER44	0	2	0.748	0	1	1	1036.02	2071.04	2071.04	-1.35	-0.0014	HCD (High Energy Collision Dissociation)	31.7	MS2	12.2322	75	91.347	99533	24059_E2_S1_2.raw	F173	5	2	0.0001007	3.583e-09
		FALSE	High	Sequest HT (A2)	Unambiguous	GEADAMSLDGGYVYTAGK		3	E7EQB2	E7EQB2; P02788; E7ER44	0	3	0.3918	0	1	1	602.273	1804.8	1804.81	-0.94	-0.00056	HCD (High Energy Collision Dissociation)	31.7	MS2	50.0711	75	91.3632	99545	24059_E2_S1_2.raw	F173	1.71	1	0.001777	0.065
		FALSE	High	Sequest HT (A2)	Unambiguous	ADAVTLDGGFIYEAGLAPYK		4	E7EQB2; C9JCF5	E7EQB2; P02788; C9JCF5; E7ER44	0	3	0.6419	0	1	1	691.02	2071.04	2071.04	3.15	0.00217	HCD (High Energy Collision Dissociation)	31.7	MS2	56.4089	28.84	91.3849	99564	24059_E2_S1_2.raw	F173	3.77	2	0.0001007	0.0002494
		FALSE	High	Sequest HT (A2)	Unambiguous	ADAVTLDGGFIYEAGLAPYK		4	E7EQB2; C9JCF5	E7EQB2; P02788; C9JCF5; E7ER44	0	2	0.7601	0	1	1	1036.02	2071.04	2071.04	1.48	0.00153	HCD (High Energy Collision Dissociation)	31.7	MS2	0	52.395	91.6807	99801	24059_E2_S1_2.raw	F173	4.96	2	0.0001007	9.124e-10
		FALSE	High	Sequest HT (A2)	Unambiguous	ADAVTLDGGFIYEAGLAPYK		4	E7EQB2; C9JCF5	E7EQB2; P02788; C9JCF5; E7ER44	0	3	0.6354	0	1	1	691.017	2071.04	2071.04	-0.83	-0.00057	HCD (High Energy Collision Dissociation)	31.7	MS2	83.0389	67.846	91.6977	99813	24059_E2_S1_2.raw	F173	3.95	2	0.0001007	1.766e-05
		FALSE	High	Sequest HT (A2)	Unambiguous	ADAVTLDGGFIYEAGLAPYK		4	E7EQB2; C9JCF5	E7EQB2; P02788; C9JCF5; E7ER44	0	3	0.6164	0	1	1	691.021	2071.05	2071.04	4.48	0.00309	HCD (High Energy Collision Dissociation)	31.7	MS2	63.9813	18.509	91.8644	99947	24059_E2_S1_2.raw	F173	3.05	2	0.0007142	0.03742
		FALSE	High	Sequest HT (A2)	Unambiguous	ADAVTLDGGFIYEAGLAPYK		4	E7EQB2; C9JCF5	E7EQB2; P02788; C9JCF5; E7ER44	0	2	0.7447	0	1	1	1036.02	2071.04	2071.04	1.48	0.00153	HCD (High Energy Collision Dissociation)	31.7	MS2	0	37.42	91.9893	100044	24059_E2_S1_2.raw	F173	4.7	2	0.0001007	5.044e-07
		FALSE	High	Sequest HT (A2)	Unambiguous	ADAVTLDGGFIYEAGLAPYK		4	E7EQB2; C9JCF5	E7EQB2; P02788; C9JCF5; E7ER44	0	3	0.4135	0	1	1	691.019	2071.04	2071.04	1.38	0.00095	HCD (High Energy Collision Dissociation)	31.7	MS2	81.0524	18.917	91.9914	100047	24059_E2_S1_2.raw	F173	2.37	2	0.001307	0.04956
		FALSE	High	Sequest HT (A2)	Unambiguous	ADAVTLDGGFIYEAGLAPYK		4	E7EQB2; C9JCF5	E7EQB2; P02788; C9JCF5; E7ER44	0	3	0.4632	0	1	1	691.018	2071.04	2071.04	0.5	0.00034	HCD (High Energy Collision Dissociation)	31.7	MS2	41.0104	75	92.0429	100086	24059_E2_S1_2.raw	F173	2.85	2	0.0001007	0.004068
		FALSE	High	Sequest HT (A2)	Unambiguous	ADAVTLDGGFIYEAGLAPYK		4	E7EQB2; C9JCF5	E7EQB2; P02788; C9JCF5; E7ER44	0	2	0.7548	0	1	1	1036.02	2071.04	2071.04	-0.76	-0.00079	HCD (High Energy Collision Dissociation)	31.7	MS2	0	75	92.0833	100117	24059_E2_S1_2.raw	F173	4.69	2	0.0001007	4.088e-09
		FALSE	High	Sequest HT (A2)	Unambiguous	GEADAMSLDGGYVYTAGK		3	E7EQB2	E7EQB2; P02788; E7ER44	0	2	0.6542	0	1	1	902.907	1804.81	1804.81	0.49	0.00044	HCD (High Energy Collision Dissociation)	31.7	MS2	66.2273	69.871	92.0901	100122	24059_E2_S1_2.raw	F173	3.21	1	0.0001007	9.661e-07
		FALSE	High	Sequest HT (A2)	Unambiguous	ADAVTLDGGFIYEAGLAPYK		4	E7EQB2; C9JCF5	E7EQB2; P02788; C9JCF5; E7ER44	0	3	0.6193	0	1	1	691.018	2071.04	2071.04	0.68	0.00047	HCD (High Energy Collision Dissociation)	31.7	MS2	58.0437	12.344	92.3773	100361	24059_E2_S1_2.raw	F173	3.31	2	0.0001007	0.00327
		FALSE	High	Sequest HT (A2)	Unambiguous	ADAVTLDGGFIYEAGLAPYK		4	E7EQB2; C9JCF5	E7EQB2; P02788; C9JCF5; E7ER44	0	2	0.7261	0	1	1	1036.02	2071.04	2071.04	0.65	0.00068	HCD (High Energy Collision Dissociation)	31.7	MS2	54.0709	20.219	92.3942	100374	24059_E2_S1_2.raw	F173	4.82	2	0.0001007	1.207e-10
		FALSE	High	Sequest HT (A2)	Unambiguous	ADAVTLDGGFIYEAGLAPYK		4	E7EQB2; C9JCF5	E7EQB2; P02788; C9JCF5; E7ER44	0	3	0.5652	0	1	1	691.017	2071.04	2071.04	-1.27	-0.00088	HCD (High Energy Collision Dissociation)	31.7	MS2	49.8811	20.597	92.3963	100376	24059_E2_S1_2.raw	F173	3.22	2	0.0001007	0.004741
		FALSE	High	Sequest HT (A2)	Unambiguous	GEADAMSLDGGYVYTAGK		3	E7EQB2	E7EQB2; P02788; E7ER44	0	2	0.6472	0	1	1	902.905	1804.8	1804.81	-1.74	-0.00157	HCD (High Energy Collision Dissociation)	31.7	MS2	70.9613	75	92.4941	100453	24059_E2_S1_2.raw	F173	3.6	1	0.0001007	1.691e-06
		FALSE	High	Sequest HT (A2)	Unambiguous	ADAVTLDGGFIYEAGLAPYK		4	E7EQB2; C9JCF5	E7EQB2; P02788; C9JCF5; E7ER44	0	2	0.7436	0	1	1	1036.03	2071.04	2071.04	2.42	0.00251	HCD (High Energy Collision Dissociation)	31.7	MS2	0	75	92.5791	100517	24059_E2_S1_2.raw	F173	4.68	2	0.0001007	4.055e-08
		FALSE	High	Sequest HT (A2)	Unambiguous	ADAVTLDGGFIYEAGLAPYK		4	E7EQB2; C9JCF5	E7EQB2; P02788; C9JCF5; E7ER44	0	2	0.747	0	1	1	1036.02	2071.04	2071.04	1.36	0.00141	HCD (High Energy Collision Dissociation)	31.7	MS2	83.7845	75	92.5856	100522	24059_E2_S1_2.raw	F173	5.02	2	0.0001007	1.563e-09
		FALSE	High	Sequest HT (A2)	Unambiguous	ADAVTLDGGFIYEAGLAPYK		4	E7EQB2; C9JCF5	E7EQB2; P02788; C9JCF5; E7ER44	0	3	0.6407	0	1	1	691.017	2071.04	2071.04	-0.56	-0.00039	HCD (High Energy Collision Dissociation)	31.7	MS2	72.1462	16.046	92.7046	100612	24059_E2_S1_2.raw	F173	3.59	2	0.0001007	0.001718
		FALSE	High	Sequest HT (A2)	Unambiguous	ADAVTLDGGFIYEAGLAPYK		4	E7EQB2; C9JCF5	E7EQB2; P02788; C9JCF5; E7ER44	0	2	0.8024	0	1	1	1036.03	2071.05	2071.04	3.6	0.00373	HCD (High Energy Collision Dissociation)	31.7	MS2	0	30.369	92.8982	100755	24059_E2_S1_2.raw	F173	5.06	2	0.0001007	1.323e-09
		FALSE	High	Sequest HT (A2)	Unambiguous	ADAVTLDGGFIYEAGLAPYK		4	E7EQB2; C9JCF5	E7EQB2; P02788; C9JCF5; E7ER44	0	3	0.6759	0	1	1	691.018	2071.04	2071.04	0.06	4e-05	HCD (High Energy Collision Dissociation)	31.7	MS2	53.9708	36.101	93.0243	100843	24059_E2_S1_2.raw	F173	4.35	2	0.0001007	2.53e-06
		FALSE	High	Sequest HT (A2)	Unambiguous	ADAVTLDGGFIYEAGLAPYK		4	E7EQB2; C9JCF5	E7EQB2; P02788; C9JCF5; E7ER44	0	3	0.5714	0	1	1	691.017	2071.04	2071.04	-0.21	-0.00014	HCD (High Energy Collision Dissociation)	31.7	MS2	68.2719	75	93.1694	100954	24059_E2_S1_2.raw	F173	4.62	2	0.0001007	0.0003415
		FALSE	High	Sequest HT (A2)	Unambiguous	DSAIGFSRVPPRIDSGLYLGSGYFTAIQNLR		3	E7EQB2	E7EQB2; P02788; E7ER44	2	4	0.6662	0	1	1	843.442	3370.75	3370.75	-2.3	-0.00194	HCD (High Energy Collision Dissociation)	31.7	MS2	80.8396	44.116	93.1815	100964	24059_E2_S1_2.raw	F173	6.71	1	0.0001007	2.409e-07
		FALSE	High	Sequest HT (A2)	Unambiguous	ADAVTLDGGFIYEAGLAPYK		4	E7EQB2; C9JCF5	E7EQB2; P02788; C9JCF5; E7ER44	0	2	0.7477	0	1	1	1036.02	2071.04	2071.04	1.71	0.00177	HCD (High Energy Collision Dissociation)	31.7	MS2	0	60.84	93.3023	101068	24059_E2_S1_2.raw	F173	4.28	2	0.0001007	5.454e-10
		FALSE	High	Sequest HT (A2)	Unambiguous	DSAIGFSRVPPRIDSGLYLGSGYFTAIQNLR		3	E7EQB2	E7EQB2; P02788; E7ER44	2	4	0.692	0	1	1	843.444	3370.76	3370.75	0.38	0.00032	HCD (High Energy Collision Dissociation)	31.7	MS2	10.3302	75	93.3203	101082	24059_E2_S1_2.raw	F173	5.26	1	0.0001007	2.368e-05
		FALSE	High	Sequest HT (A2)	Unambiguous	ADAVTLDGGFIYEAGLAPYK		4	E7EQB2; C9JCF5	E7EQB2; P02788; C9JCF5; E7ER44	0	3	0.6359	0	1	1	691.017	2071.04	2071.04	-0.56	-0.00039	HCD (High Energy Collision Dissociation)	31.7	MS2	69.805	75	93.3331	101093	24059_E2_S1_2.raw	F173	3.79	2	0.0001007	9.276e-06
		FALSE	Low	Sequest HT (A2)	Unambiguous	VVWCAVGEQELRKCNQwSGLSEGSVTCSSASTTEDCIALVLK	W17(Oxidation)	2	E7EQB2	E7EQB2; P02788	2	4		0	2	2	1126.53	4503.11	4503.13	-3.65	-0.00411	HCD (High Energy Collision Dissociation)	31.7	MS2	68.7436	75	93.4332	101170	24059_E2_S1_2.raw	F173	1.16	1	0.6342	0.9705
		FALSE	High	Sequest HT (A2)	Unambiguous	DSAIGFSRVPPRIDSGLYLGSGYFTAIQNLR		3	E7EQB2	E7EQB2; P02788; E7ER44	2	4	0.719	0	1	1	843.445	3370.76	3370.75	0.67	0.00056	HCD (High Energy Collision Dissociation)	31.7	MS2	0	75	93.5079	101222	24059_E2_S1_2.raw	F173	6.94	1	0.0001007	5.303e-08
		FALSE	High	Sequest HT (A2)	Unambiguous	ADAVTLDGGFIYEAGLAPYK		4	E7EQB2; C9JCF5	E7EQB2; P02788; C9JCF5; E7ER44	0	3	0.5759	0	1	1	691.018	2071.04	2071.04	0.06	4e-05	HCD (High Energy Collision Dissociation)	31.7	MS2	76.5785	28.981	93.5332	101240	24059_E2_S1_2.raw	F173	2.9	2	0.0001007	0.001946
		FALSE	High	Sequest HT (A2)	Unambiguous	LADFALLCLDGK		3	E7EQB2	E7EQB2; P02788; E7ER44	0	2	0.4572	0	1	1	639.841	1278.68	1278.68	-0.7	-0.00045	HCD (High Energy Collision Dissociation)	31.7	MS2	17.3771	75	93.5595	101258	24059_E2_S1_2.raw	F173	3.74	1	0.0001007	0.0001163
		FALSE	High	Sequest HT (A2)	Unambiguous	ADAVTLDGGFIYEAGLAPYK		4	E7EQB2; C9JCF5	E7EQB2; P02788; C9JCF5; E7ER44	0	2	0.7121	0	1	1	1036.02	2071.04	2071.04	-0.41	-0.00042	HCD (High Energy Collision Dissociation)	31.7	MS2	68.6891	75	93.6348	101311	24059_E2_S1_2.raw	F173	5.14	2	0.0001007	6.24e-10
		FALSE	High	Sequest HT (A2)	Unambiguous	ADAVTLDGGFIYEAGLAPYK		4	E7EQB2; C9JCF5	E7EQB2; P02788; C9JCF5; E7ER44	0	3	0.6565	0	1	1	691.019	2071.04	2071.04	2.35	0.00163	HCD (High Energy Collision Dissociation)	31.7	MS2	71.5547	48.536	93.6844	101346	24059_E2_S1_2.raw	F173	4.57	2	0.0001007	8.81e-06
		FALSE	High	Sequest HT (A2)	Unambiguous	DSAIGFSRVPPRIDSGLYLGSGYFTAIQNLR		3	E7EQB2	E7EQB2; P02788; E7ER44	2	4	0.7245	0	1	1	843.447	3370.77	3370.75	3.78	0.00318	HCD (High Energy Collision Dissociation)	31.7	MS2	0	75	93.8475	101457	24059_E2_S1_2.raw	F173	5.88	1	0.0001007	5.3e-05
		FALSE	High	Sequest HT (A2)	Unambiguous	GEADAMSLDGGYVYTAGK		3	E7EQB2	E7EQB2; P02788; E7ER44	0	2	0.6231	0	1	1	902.911	1804.82	1804.81	5.22	0.00471	HCD (High Energy Collision Dissociation)	31.7	MS2	43.8984	75	93.9018	101495	24059_E2_S1_2.raw	F173	3.37	1	0.0001007	0.0009127
		FALSE	High	Sequest HT (A2)	Unambiguous	ADAVTLDGGFIYEAGLAPYK		4	E7EQB2; C9JCF5	E7EQB2; P02788; C9JCF5; E7ER44	0	2	0.7252	0	1	1	1036.03	2071.05	2071.04	4.78	0.00495	HCD (High Energy Collision Dissociation)	31.7	MS2	0	59.095	93.9768	101547	24059_E2_S1_2.raw	F173	4.73	2	0.0001007	2.465e-08
		FALSE	High	Sequest HT (A2)	Unambiguous	ADAVTLDGGFIYEAGLAPYK		4	E7EQB2; C9JCF5	E7EQB2; P02788; C9JCF5; E7ER44	0	3	0.5952	0	1	1	691.018	2071.04	2071.04	0.59	0.0004	HCD (High Energy Collision Dissociation)	31.7	MS2	44.9306	14.225	94.0408	101598	24059_E2_S1_2.raw	F173	2.94	2	0.0001007	0.0004694
		FALSE	High	Sequest HT (A2)	Unambiguous	ADAVTLDGGFIYEAGLAPYK		4	E7EQB2; C9JCF5	E7EQB2; P02788; C9JCF5; E7ER44	0	3	0.5842	0	1	1	691.019	2071.04	2071.04	1.65	0.00114	HCD (High Energy Collision Dissociation)	31.7	MS2	42.6108	13.824	94.0529	101607	24059_E2_S1_2.raw	F173	2.91	2	0.0001007	0.000313
		FALSE	High	Sequest HT (A2)	Unambiguous	GEADAMSLDGGYVYTAGK		3	E7EQB2	E7EQB2; P02788; E7ER44	0	2	0.6437	0	1	1	902.907	1804.81	1804.81	0.29	0.00026	HCD (High Energy Collision Dissociation)	31.7	MS2	73.8081	75	94.2311	101743	24059_E2_S1_2.raw	F173	3.48	1	0.0001007	4.434e-06
		FALSE	High	Sequest HT (A2)	Unambiguous	ADAVTLDGGFIYEAGLAPYK		4	E7EQB2; C9JCF5	E7EQB2; P02788; C9JCF5; E7ER44	0	2	0.69	0	1	1	1036.02	2071.04	2071.04	-0.88	-0.00091	HCD (High Energy Collision Dissociation)	31.7	MS2	0	75	94.2888	101784	24059_E2_S1_2.raw	F173	4.42	2	0.0001007	9.78e-07
		FALSE	High	Sequest HT (A2)	Unambiguous	ADAVTLDGGFIYEAGLAPYK		4	E7EQB2; C9JCF5	E7EQB2; P02788; C9JCF5; E7ER44	0	2	0.6949	0	1	1	1036.02	2071.04	2071.04	0.18	0.00019	HCD (High Energy Collision Dissociation)	31.7	MS2	51.5224	73.794	94.3013	101794	24059_E2_S1_2.raw	F173	4.49	2	0.0001007	6.729e-10
		FALSE	High	Sequest HT (A2)	Unambiguous	ADAVTLDGGFIYEAGLAPYK		4	E7EQB2; C9JCF5	E7EQB2; P02788; C9JCF5; E7ER44	0	3	0.4886	0	1	1	691.018	2071.04	2071.04	0.06	4e-05	HCD (High Energy Collision Dissociation)	31.7	MS2	88.7129	10.157	94.3196	101807	24059_E2_S1_2.raw	F173	2.19	2	0.004897	0.1013
		FALSE	High	Sequest HT (A2)	Unambiguous	GEADAMSLDGGYVYTAGK		3	E7EQB2	E7EQB2; P02788; E7ER44	0	2	0.7063	0	1	1	902.911	1804.82	1804.81	5.29	0.00477	HCD (High Energy Collision Dissociation)	31.7	MS2	62.2537	74.76	94.3332	101818	24059_E2_S1_2.raw	F173	4.12	1	0.0001007	3.962e-07
		FALSE	High	Sequest HT (A2)	Unambiguous	ADAVTLDGGFIYEAGLAPYK		4	E7EQB2; C9JCF5	E7EQB2; P02788; C9JCF5; E7ER44	0	2	0.7282	0	1	1	1036.02	2071.04	2071.04	-1.35	-0.0014	HCD (High Energy Collision Dissociation)	31.7	MS2	0	24.008	94.3575	101836	24059_E2_S1_2.raw	F173	4.93	2	0.0001007	1.922e-08
		FALSE	High	Sequest HT (A2)	Unambiguous	IDSGLYLGSGYFTAIQNLR		3	E7EQB2	E7EQB2; P02788; E7ER44	0	3	0.6812	0	1	1	696.698	2088.08	2088.08	1.37	0.00095	HCD (High Energy Collision Dissociation)	31.7	MS2	15.3082	14.226	94.3609	101839	24059_E2_S1_2.raw	F173	5.49	1	0.0001007	8.89e-07
		FALSE	High	Sequest HT (A2)	Unambiguous	IDSGLYLGSGYFTAIQNLR		3	E7EQB2	E7EQB2; P02788; E7ER44	0	2	0.7333	0	1	1	1044.54	2088.08	2088.08	0.21	0.00022	HCD (High Energy Collision Dissociation)	31.7	MS2	62.2642	8.015	94.3652	101843	24059_E2_S1_2.raw	F173	4.8	1	0.0001007	3.001e-10
		FALSE	High	Sequest HT (A2)	Unambiguous	ADAVTLDGGFIYEAGLAPYK		4	E7EQB2; C9JCF5	E7EQB2; P02788; C9JCF5; E7ER44	0	3	0.5455	0	1	1	691.017	2071.04	2071.04	-0.56	-0.00039	HCD (High Energy Collision Dissociation)	31.7	MS2	82.4499	11.931	94.3819	101856	24059_E2_S1_2.raw	F173	2.53	2	0.0001007	0.001517
		FALSE	High	Sequest HT (A2)	Unambiguous	IDSGLYLGSGYFTAIQNLR		3	E7EQB2	E7EQB2; P02788; E7ER44	0	3	0.6573	0	1	1	696.697	2088.08	2088.08	-0.12	-8e-05	HCD (High Energy Collision Dissociation)	31.7	MS2	29.1217	1.658	94.4624	101921	24059_E2_S1_2.raw	F173	4.61	1	0.0001007	2.764e-06
		FALSE	High	Sequest HT (A2)	Unambiguous	IDSGLYLGSGYFTAIQNLR		3	E7EQB2	E7EQB2; P02788; E7ER44	0	3	0.5911	0	1	1	696.697	2088.08	2088.08	-0.47	-0.00033	HCD (High Energy Collision Dissociation)	31.7	MS2	64.5896	9.143	94.6445	102063	24059_E2_S1_2.raw	F173	3.13	1	0.0001007	0.0104
		FALSE	High	Sequest HT (A2)	Unambiguous	IDSGLYLGSGYFTAIQNLR		3	E7EQB2	E7EQB2; P02788; E7ER44	0	3	0.6568	0	1	1	696.697	2088.08	2088.08	0.23	0.00016	HCD (High Energy Collision Dissociation)	31.7	MS2	1.57022	2.371	94.6775	102088	24059_E2_S1_2.raw	F173	4.72	1	0.0001007	1.225e-08
		FALSE	High	Sequest HT (A2)	Unambiguous	IDSGLYLGSGYFTAIQNLR		3	E7EQB2	E7EQB2; P02788; E7ER44	0	2	0.7523	0	1	1	1044.54	2088.08	2088.08	-0.03	-3e-05	HCD (High Energy Collision Dissociation)	31.7	MS2	0	1.484	94.6781	102089	24059_E2_S1_2.raw	F173	4.44	1	0.0001007	1.253e-09
		FALSE	High	Sequest HT (A2)	Unambiguous	ADAVTLDGGFIYEAGLAPYK		4	E7EQB2; C9JCF5	E7EQB2; P02788; C9JCF5; E7ER44	0	3	0.4987	0	1	1	691.018	2071.04	2071.04	0.85	0.00059	HCD (High Energy Collision Dissociation)	31.7	MS2	63.1521	71.61	94.7838	102176	24059_E2_S1_2.raw	F173	3.85	2	0.0001007	3.01e-05
		FALSE	High	Sequest HT (A2)	Unambiguous	IDSGLYLGSGYFTAIQNLR		3	E7EQB2	E7EQB2; P02788; E7ER44	0	3	0.6516	0	1	1	696.697	2088.08	2088.08	-0.03	-2e-05	HCD (High Energy Collision Dissociation)	31.7	MS2	4.09497	6.843	94.8276	102215	24059_E2_S1_2.raw	F173	4.42	1	0.0001007	6.651e-08
		FALSE	High	Sequest HT (A2)	Unambiguous	ADAVTLDGGFIYEAGLAPYK		4	E7EQB2; C9JCF5	E7EQB2; P02788; C9JCF5; E7ER44	0	2	0.7422	0	1	1	1036.02	2071.04	2071.04	0.65	0.00068	HCD (High Energy Collision Dissociation)	31.7	MS2	0	48.307	94.8397	102225	24059_E2_S1_2.raw	F173	4.81	2	0.0001007	4.203e-09
		FALSE	High	Sequest HT (A2)	Unambiguous	IDSGLYLGSGYFTAIQNLR		3	E7EQB2	E7EQB2; P02788; E7ER44	0	3	0.6437	0	1	1	696.697	2088.08	2088.08	-0.47	-0.00033	HCD (High Energy Collision Dissociation)	31.7	MS2	20.03	63.423	94.9877	102351	24059_E2_S1_2.raw	F173	4.49	1	0.0001007	2.946e-06
		FALSE	High	Sequest HT (A2)	Unambiguous	IDSGLYLGSGYFTAIQNLR		3	E7EQB2	E7EQB2; P02788; E7ER44	0	2	0.6036	0	1	1	1044.55	2088.08	2088.08	3.36	0.00351	HCD (High Energy Collision Dissociation)	31.7	MS2	15.0518	48.373	95.0069	102369	24059_E2_S1_2.raw	F173	4.39	1	0.0001007	5.825e-08
		FALSE	High	Sequest HT (A2)	Unambiguous	IDSGLYLGSGYFTAIQNLR		3	E7EQB2	E7EQB2; P02788; E7ER44	0	3	0.6069	0	1	1	696.695	2088.07	2088.08	-2.31	-0.00161	HCD (High Energy Collision Dissociation)	31.7	MS2	12.695	75	95.0558	102409	24059_E2_S1_2.raw	F173	3.79	1	0.0001007	0.0002989
		FALSE	High	Sequest HT (A2)	Unambiguous	IDSGLYLGSGYFTAIQNLR		3	E7EQB2	E7EQB2; P02788; E7ER44	0	2	0.4924	0	1	1	1044.54	2088.07	2088.08	-1.31	-0.00137	HCD (High Energy Collision Dissociation)	31.7	MS2	50.7319	75	95.0573	102410	24059_E2_S1_2.raw	F173	3.31	1	0.0001007	1.611e-06
		FALSE	High	Sequest HT (A2)	Unambiguous	ADAVTLDGGFIYEAGLAPYK		4	E7EQB2; C9JCF5	E7EQB2; P02788; C9JCF5; E7ER44	0	3	0.4796	0	1	1	691.017	2071.04	2071.04	-1.27	-0.00088	HCD (High Energy Collision Dissociation)	31.7	MS2	69.6478	34.643	95.5034	102774	24059_E2_S1_2.raw	F173	2.69	2	0.0001007	0.01143
		FALSE	High	Sequest HT (A2)	Unambiguous	ADAVTLDGGFIYEAGLAPYK		4	E7EQB2; C9JCF5	E7EQB2; P02788; C9JCF5; E7ER44	0	2	0.4509	0	1	1	1036.02	2071.03	2071.04	-2.53	-0.00262	HCD (High Energy Collision Dissociation)	31.7	MS2	63.8435	75	95.5847	102833	24059_E2_S1_2.raw	F173	4.28	2	0.0001007	2.763e-08
		FALSE	High	Sequest HT (A2)	Unambiguous	IDSGLYLGSGYFTAIQNLR		3	E7EQB2	E7EQB2; P02788; E7ER44	0	3	0.4371	0	1	1	696.697	2088.08	2088.08	-0.38	-0.00027	HCD (High Energy Collision Dissociation)	31.7	MS2	34.1522	75	95.7631	102965	24059_E2_S1_2.raw	F173	3.5	1	0.0001007	3.276e-06
		FALSE	High	Sequest HT (A2)	Unambiguous	ADAVTLDGGFIYEAGLAPYK		4	E7EQB2; C9JCF5	E7EQB2; P02788; C9JCF5; E7ER44	0	3	0.6558	0	1	1	691.017	2071.04	2071.04	-1.18	-0.00082	HCD (High Energy Collision Dissociation)	31.7	MS2	72.4598	48.435	95.8811	103052	24059_E2_S1_2.raw	F173	3.98	2	0.0001007	0.000101
		FALSE	High	Sequest HT (A2)	Unambiguous	ADAVTLDGGFIYEAGLAPYK		4	E7EQB2; C9JCF5	E7EQB2; P02788; C9JCF5; E7ER44	0	2	0.7143	0	1	1	1036.02	2071.04	2071.04	0.3	0.00031	HCD (High Energy Collision Dissociation)	31.7	MS2	0	75	95.9741	103114	24059_E2_S1_2.raw	F173	4.48	2	0.0001007	5.071e-09
		FALSE	High	Sequest HT (A2)	Unambiguous	ADAVTLDGGFIYEAGLAPYK		4	E7EQB2; C9JCF5	E7EQB2; P02788; C9JCF5; E7ER44	0	2	0.753	0	1	1	1036.02	2071.04	2071.04	-0.29	-0.0003	HCD (High Energy Collision Dissociation)	31.7	MS2	36.0979	75	96.126	103221	24059_E2_S1_2.raw	F173	5.02	2	0.0001007	1.364e-09
		FALSE	High	Sequest HT (A2)	Unambiguous	ADAVTLDGGFIYEAGLAPYK		4	E7EQB2; C9JCF5	E7EQB2; P02788; C9JCF5; E7ER44	0	3	0.5103	0	1	1	691.019	2071.04	2071.04	2.62	0.00181	HCD (High Energy Collision Dissociation)	31.7	MS2	68.0364	75	96.2577	103315	24059_E2_S1_2.raw	F173	3.88	2	0.0001007	0.001474
		FALSE	High	Sequest HT (A2)	Unambiguous	ADAVTLDGGFIYEAGLAPYK		4	E7EQB2; C9JCF5	E7EQB2; P02788; C9JCF5; E7ER44	0	3	0.5749	0	1	1	691.02	2071.04	2071.04	3.15	0.00217	HCD (High Energy Collision Dissociation)	31.7	MS2	69.532	49.258	96.6195	103571	24059_E2_S1_2.raw	F173	3.74	2	0.0001007	0.004703
		FALSE	High	Sequest HT (A2)	Unambiguous	GEADAMSLDGGYVYTAGK		3	E7EQB2	E7EQB2; P02788; E7ER44	0	2	0.7035	0	1	1	902.91	1804.81	1804.81	3.74	0.00337	HCD (High Energy Collision Dissociation)	31.7	MS2	73.9567	75	96.6597	103598	24059_E2_S1_2.raw	F173	3.98	1	0.0001007	9.98e-07
		FALSE	High	Sequest HT (A2)	Unambiguous	ADAVTLDGGFIYEAGLAPYK		4	E7EQB2; C9JCF5	E7EQB2; P02788; C9JCF5; E7ER44	0	2	0.7427	0	1	1	1036.02	2071.04	2071.04	1.36	0.00141	HCD (High Energy Collision Dissociation)	31.7	MS2	30.9884	75	96.6871	103617	24059_E2_S1_2.raw	F173	4.43	2	0.0001007	6.033e-09
		FALSE	High	Sequest HT (A2)	Unambiguous	IDSGLYLGSGYFTAIQNLR		3	E7EQB2	E7EQB2; P02788; E7ER44	0	3	0.5602	0	1	1	696.697	2088.08	2088.08	0.58	0.0004	HCD (High Energy Collision Dissociation)	31.7	MS2	70.3555	75	96.8178	103706	24059_E2_S1_2.raw	F173	4.57	1	0.0001007	2.323e-05
		FALSE	High	Sequest HT (A2)	Unambiguous	ADAVTLDGGFIYEAGLAPYK		4	E7EQB2; C9JCF5	E7EQB2; P02788; C9JCF5; E7ER44	0	2	0.759	0	1	1	1036.02	2071.04	2071.04	-0.53	-0.00055	HCD (High Energy Collision Dissociation)	31.7	MS2	0	75	96.8345	103716	24059_E2_S1_2.raw	F173	5.56	2	0.0001007	1.517e-10
		FALSE	High	Sequest HT (A2)	Unambiguous	ADAVTLDGGFIYEAGLAPYK		4	E7EQB2; C9JCF5	E7EQB2; P02788; C9JCF5; E7ER44	0	3	0.4677	0	1	1	691.018	2071.04	2071.04	0.5	0.00034	HCD (High Energy Collision Dissociation)	31.7	MS2	64.1778	27.226	96.9575	103803	24059_E2_S1_2.raw	F173	3.1	2	0.0001007	0.004264
		FALSE	High	Sequest HT (A2)	Unambiguous	ADAVTLDGGFIYEAGLAPYK		4	E7EQB2; C9JCF5	E7EQB2; P02788; C9JCF5; E7ER44	0	2	0.7146	0	1	1	1036.02	2071.04	2071.04	-0.41	-0.00042	HCD (High Energy Collision Dissociation)	31.7	MS2	0	75	97.1717	103956	24059_E2_S1_2.raw	F173	5.15	2	0.0001007	1.166e-09
		FALSE	High	Sequest HT (A2)	Unambiguous	ADAVTLDGGFIYEAGLAPYK		4	E7EQB2; C9JCF5	E7EQB2; P02788; C9JCF5; E7ER44	0	3	0.6056	0	1	1	691.02	2071.04	2071.04	3.15	0.00217	HCD (High Energy Collision Dissociation)	31.7	MS2	93.9119	27.811	97.2019	103983	24059_E2_S1_2.raw	F173	3.55	2	0.0001007	0.002148
		FALSE	High	Sequest HT (A2)	Unambiguous	ADAVTLDGGFIYEAGLAPYK		4	E7EQB2; C9JCF5	E7EQB2; P02788; C9JCF5; E7ER44	0	2	0.673	0	1	1	1036.02	2071.04	2071.04	-1	-0.00103	HCD (High Energy Collision Dissociation)	31.7	MS2	0	63.974	97.3249	104082	24059_E2_S1_2.raw	F173	4.19	2	0.0001007	2.42e-09
		FALSE	High	Sequest HT (A2)	Unambiguous	ADAVTLDGGFIYEAGLAPYK		4	E7EQB2; C9JCF5	E7EQB2; P02788; C9JCF5; E7ER44	0	3	0.6323	0	1	1	691.018	2071.04	2071.04	1.12	0.00077	HCD (High Energy Collision Dissociation)	31.7	MS2	74.8712	75	97.3654	104115	24059_E2_S1_2.raw	F173	3.59	2	0.0001007	0.0001045
		FALSE	High	Sequest HT (A2)	Unambiguous	GEADAMSLDGGYVYTAGK		3	E7EQB2	E7EQB2; P02788; E7ER44	0	2	0.7081	0	1	1	902.909	1804.81	1804.81	2.38	0.00215	HCD (High Energy Collision Dissociation)	31.7	MS2	83.8005	75	97.9762	104580	24059_E2_S1_2.raw	F173	3.94	1	0.0001007	5.754e-07
		FALSE	High	Sequest HT (A2)	Unambiguous	ADAVTLDGGFIYEAGLAPYK		4	E7EQB2; C9JCF5	E7EQB2; P02788; C9JCF5; E7ER44	0	3	0.7067	0	1	1	691.021	2071.05	2071.04	4.21	0.00291	HCD (High Energy Collision Dissociation)	31.7	MS2	66.9748	25.69	98.0207	104613	24059_E2_S1_2.raw	F173	3.58	2	0.0001007	0.002242
		FALSE	High	Sequest HT (A2)	Unambiguous	ADAVTLDGGFIYEAGLAPYK		4	E7EQB2; C9JCF5	E7EQB2; P02788; C9JCF5; E7ER44	0	2	0.687	0	1	1	1036.03	2071.04	2071.04	2.77	0.00287	HCD (High Energy Collision Dissociation)	31.7	MS2	0	75	98.0222	104614	24059_E2_S1_2.raw	F173	4.09	2	0.0001007	1.731e-09
		FALSE	High	Sequest HT (A2)	Unambiguous	ADAVTLDGGFIYEAGLAPYK		4	E7EQB2; C9JCF5	E7EQB2; P02788; C9JCF5; E7ER44	0	3	0.6398	0	1	1	691.018	2071.04	2071.04	0.68	0.00047	HCD (High Energy Collision Dissociation)	31.7	MS2	79.8281	27.78	98.1663	104719	24059_E2_S1_2.raw	F173	3.47	2	0.0001007	0.007093
		FALSE	High	Sequest HT (A2)	Unambiguous	ADAVTLDGGFIYEAGLAPYK		4	E7EQB2; C9JCF5	E7EQB2; P02788; C9JCF5; E7ER44	0	3	0.5531	0	1	1	691.021	2071.05	2071.04	5.27	0.00364	HCD (High Energy Collision Dissociation)	31.7	MS2	56.929	75	98.3712	104870	24059_E2_S1_2.raw	F173	4.14	2	0.0001007	0.003408
		FALSE	High	Sequest HT (A2)	Unambiguous	ADAVTLDGGFIYEAGLAPYK		4	E7EQB2; C9JCF5	E7EQB2; P02788; C9JCF5; E7ER44	0	2	0.7505	0	1	1	1036.02	2071.04	2071.04	0.42	0.00043	HCD (High Energy Collision Dissociation)	31.7	MS2	60.6616	75	98.3899	104883	24059_E2_S1_2.raw	F173	4.85	2	0.0001007	9.754e-10
		FALSE	High	Sequest HT (A2)	Unambiguous	ADAVTLDGGFIYEAGLAPYK		4	E7EQB2; C9JCF5	E7EQB2; P02788; C9JCF5; E7ER44	0	2	0.6589	0	1	1	1036.03	2071.05	2071.04	4.66	0.00483	HCD (High Energy Collision Dissociation)	31.7	MS2	59.2937	75	98.4037	104894	24059_E2_S1_2.raw	F173	4.72	2	0.0001007	9.157e-10
		FALSE	High	Sequest HT (A2)	Unambiguous	ADAVTLDGGFIYEAGLAPYK		4	E7EQB2; C9JCF5	E7EQB2; P02788; C9JCF5; E7ER44	0	3	0.4789	0	1	1	691.021	2071.05	2071.04	4.39	0.00303	HCD (High Energy Collision Dissociation)	31.7	MS2	75.8535	75	98.9896	105322	24059_E2_S1_2.raw	F173	4.03	2	0.0001007	0.002028
		FALSE	Medium	Sequest HT (A2)	Unambiguous	ADAVTLDGGFIYEAGLAPYK		4	E7EQB2; C9JCF5	E7EQB2; P02788; C9JCF5; E7ER44	0	3	0.4335	0	1	1	691.018	2071.04	2071.04	1.21	0.00083	HCD (High Energy Collision Dissociation)	31.7	MS2	88.9254	34.007	99.5868	105766	24059_E2_S1_2.raw	F173	2.33	2	0.0147	0.1938
		FALSE	High	Sequest HT (A2)	Unambiguous	ADAVTLDGGFIYEAGLAPYK		4	E7EQB2; C9JCF5	E7EQB2; P02788; C9JCF5; E7ER44	0	3	0.5904	0	1	1	691.019	2071.04	2071.04	2.18	0.0015	HCD (High Energy Collision Dissociation)	31.7	MS2	88.6432	59.37	99.66	105819	24059_E2_S1_2.raw	F173	3.54	2	0.0001007	0.002045
		FALSE	High	Sequest HT (A2)	Unambiguous	ADAVTLDGGFIYEAGLAPYK		4	E7EQB2; C9JCF5	E7EQB2; P02788; C9JCF5; E7ER44	0	2	0.6302	0	1	1	1036.03	2071.05	2071.04	3.48	0.0036	HCD (High Energy Collision Dissociation)	31.7	MS2	0	75	99.6919	105843	24059_E2_S1_2.raw	F173	4.3	2	0.0001007	2.599e-08
		FALSE	High	Sequest HT (A2)	Unambiguous	ADAVTLDGGFIYEAGLAPYK		4	E7EQB2; C9JCF5	E7EQB2; P02788; C9JCF5; E7ER44	0	2	0.6748	0	1	1	1036.03	2071.04	2071.04	2.42	0.00251	HCD (High Energy Collision Dissociation)	31.7	MS2	0	42.484	99.8832	105976	24059_E2_S1_2.raw	F173	4.52	2	0.0001007	4.354e-09
		FALSE	High	Sequest HT (A2)	Unambiguous	ADAVTLDGGFIYEAGLAPYK		4	E7EQB2; C9JCF5	E7EQB2; P02788; C9JCF5; E7ER44	0	3	0.5927	0	1	1	691.018	2071.04	2071.04	0.06	4e-05	HCD (High Energy Collision Dissociation)	31.7	MS2	78.1408	75	100.261	106266	24059_E2_S1_2.raw	F173	3.56	2	0.0001007	0.0006687
		FALSE	High	Sequest HT (A2)	Unambiguous	GEADAMSLDGGYVYTAGK		3	E7EQB2	E7EQB2; P02788; E7ER44	0	2	0.6685	0	1	1	902.907	1804.81	1804.81	0.62	0.00056	HCD (High Energy Collision Dissociation)	31.7	MS2	86.1212	75	100.388	106357	24059_E2_S1_2.raw	F173	3.56	1	0.0001007	9.089e-07
		FALSE	High	Sequest HT (A2)	Unambiguous	ADAVTLDGGFIYEAGLAPYK		4	E7EQB2; C9JCF5	E7EQB2; P02788; C9JCF5; E7ER44	0	3	0.5697	0	1	1	691.017	2071.04	2071.04	-0.56	-0.00039	HCD (High Energy Collision Dissociation)	31.7	MS2	82.3816	66.196	100.517	106446	24059_E2_S1_2.raw	F173	3.3	2	0.0001007	0.01108
		FALSE	High	Sequest HT (A2)	Unambiguous	ADAVTLDGGFIYEAGLAPYK		4	E7EQB2; C9JCF5	E7EQB2; P02788; C9JCF5; E7ER44	0	2	0.6843	0	1	1	1036.03	2071.04	2071.04	3.01	0.00312	HCD (High Energy Collision Dissociation)	31.7	MS2	0	75	100.834	106660	24059_E2_S1_2.raw	F173	4.53	2	0.0001007	3.187e-08
		FALSE	High	Sequest HT (A2)	Unambiguous	ADAVTLDGGFIYEAGLAPYK		4	E7EQB2; C9JCF5	E7EQB2; P02788; C9JCF5; E7ER44	0	3	0.5738	0	1	1	691.017	2071.04	2071.04	-0.83	-0.00057	HCD (High Energy Collision Dissociation)	31.7	MS2	58.5513	75	100.854	106675	24059_E2_S1_2.raw	F173	4.13	2	0.0001007	0.0005069
		FALSE	High	Sequest HT (A2)	Unambiguous	ADAVTLDGGFIYEAGLAPYK		4	E7EQB2; C9JCF5	E7EQB2; P02788; C9JCF5; E7ER44	0	2	0.6959	0	1	1	1036.03	2071.05	2071.04	3.48	0.0036	HCD (High Energy Collision Dissociation)	31.7	MS2	0	75	100.93	106730	24059_E2_S1_2.raw	F173	4.44	2	0.0001007	1.382e-09
		FALSE	High	Sequest HT (A2)	Unambiguous	ADAVTLDGGFIYEAGLAPYK		4	E7EQB2; C9JCF5	E7EQB2; P02788; C9JCF5; E7ER44	0	3	0.5862	0	1	1	691.016	2071.03	2071.04	-1.89	-0.0013	HCD (High Energy Collision Dissociation)	31.7	MS2	88.7079	75	101.2	106909	24059_E2_S1_2.raw	F173	4.06	2	0.0001007	0.0002831
		FALSE	High	Sequest HT (A2)	Unambiguous	ADAVTLDGGFIYEAGLAPYK		4	E7EQB2; C9JCF5	E7EQB2; P02788; C9JCF5; E7ER44	0	2	0.7293	0	1	1	1036.02	2071.04	2071.04	-0.29	-0.0003	HCD (High Energy Collision Dissociation)	31.7	MS2	55.1048	75	101.281	106964	24059_E2_S1_2.raw	F173	4.84	2	0.0001007	4.632e-09
		FALSE	High	Sequest HT (A2)	Unambiguous	ADAVTLDGGFIYEAGLAPYK		4	E7EQB2; C9JCF5	E7EQB2; P02788; C9JCF5; E7ER44	0	3	0.3121	0	1	1	691.019	2071.04	2071.04	1.56	0.00108	HCD (High Energy Collision Dissociation)	31.7	MS2	76.4692	32.998	101.389	107038	24059_E2_S1_2.raw	F173	3.14	2	0.0002789	0.02078
		FALSE	High	Sequest HT (A2)	Unambiguous	cSTSPLLEAcEFLR	C1(Carbamidomethyl); C10(Carbamidomethyl)	3	E7EQB2	E7EQB2; P02788; E7ER44	0	2	0.7118	0	1	1	841.895	1682.78	1682.79	-2.76	-0.00232	HCD (High Energy Collision Dissociation)	31.7	MS2	0	75	101.493	107107	24059_E2_S1_2.raw	F173	2.88	1	0.0001007	0.0004348
		FALSE	High	Sequest HT (A2)	Unambiguous	ADAVTLDGGFIYEAGLAPYK		4	E7EQB2; C9JCF5	E7EQB2; P02788; C9JCF5; E7ER44	0	3	0.6157	0	1	1	691.018	2071.04	2071.04	0.85	0.00059	HCD (High Energy Collision Dissociation)	31.7	MS2	48.7061	75	101.569	107158	24059_E2_S1_2.raw	F173	4.71	2	0.0001007	5.153e-05
		FALSE	High	Sequest HT (A2)	Unambiguous	GEADAMSLDGGYVYTAGK		3	E7EQB2	E7EQB2; P02788; E7ER44	0	2	0.6979	0	1	1	902.907	1804.81	1804.81	0.42	0.00038	HCD (High Energy Collision Dissociation)	31.7	MS2	58.9062	75	101.574	107161	24059_E2_S1_2.raw	F173	3.84	1	0.0001007	2.677e-07
		FALSE	High	Sequest HT (A2)	Unambiguous	ADAVTLDGGFIYEAGLAPYK		4	E7EQB2; C9JCF5	E7EQB2; P02788; C9JCF5; E7ER44	0	2	0.725	0	1	1	1036.02	2071.04	2071.04	-1	-0.00103	HCD (High Energy Collision Dissociation)	31.7	MS2	0	75	101.615	107189	24059_E2_S1_2.raw	F173	4.4	2	0.0001007	2.872e-09
		FALSE	High	Sequest HT (A2)	Unambiguous	ADAVTLDGGFIYEAGLAPYK		4	E7EQB2; C9JCF5	E7EQB2; P02788; C9JCF5; E7ER44	0	3	0.4766	0	1	1	691.018	2071.04	2071.04	0.06	4e-05	HCD (High Energy Collision Dissociation)	31.7	MS2	93.7723	75	101.916	107399	24059_E2_S1_2.raw	F173	3.42	2	0.0001007	0.0005633
		FALSE	High	Sequest HT (A2)	Unambiguous	ADAVTLDGGFIYEAGLAPYK		4	E7EQB2; C9JCF5	E7EQB2; P02788; C9JCF5; E7ER44	0	2	0.7267	0	1	1	1036.02	2071.04	2071.04	-1.35	-0.0014	HCD (High Energy Collision Dissociation)	31.7	MS2	0	75	101.955	107425	24059_E2_S1_2.raw	F173	5.05	2	0.0001007	2.393e-09
		FALSE	High	Sequest HT (A2)	Unambiguous	ADAVTLDGGFIYEAGLAPYK		4	E7EQB2; C9JCF5	E7EQB2; P02788; C9JCF5; E7ER44	0	2	0.7193	0	1	1	1036.02	2071.04	2071.04	-1	-0.00103	HCD (High Energy Collision Dissociation)	31.7	MS2	0	46.011	101.974	107438	24059_E2_S1_2.raw	F173	4.88	2	0.0001007	8.58e-07
		FALSE	High	Sequest HT (A2)	Unambiguous	ADAVTLDGGFIYEAGLAPYK		4	E7EQB2; C9JCF5	E7EQB2; P02788; C9JCF5; E7ER44	0	3	0.3281	0	1	1	691.019	2071.04	2071.04	2	0.00138	HCD (High Energy Collision Dissociation)	31.7	MS2	16.6953	75	102.104	107527	24059_E2_S1_2.raw	F173	2.56	2	0.001059	0.04469
		FALSE	High	Sequest HT (A2)	Unambiguous	ADAVTLDGGFIYEAGLAPYK		4	E7EQB2; C9JCF5	E7EQB2; P02788; C9JCF5; E7ER44	0	2	0.7059	0	1	1	1036.02	2071.04	2071.04	-0.64	-0.00067	HCD (High Energy Collision Dissociation)	31.7	MS2	0	75	102.324	107679	24059_E2_S1_2.raw	F173	3.91	2	0.0001007	6.026e-07
		FALSE	High	Sequest HT (A2)	Unambiguous	ADAVTLDGGFIYEAGLAPYK		4	E7EQB2; C9JCF5	E7EQB2; P02788; C9JCF5; E7ER44	0	3	0.4209	0	1	1	691.019	2071.04	2071.04	1.91	0.00132	HCD (High Energy Collision Dissociation)	31.7	MS2	82.2069	75	102.377	107714	24059_E2_S1_2.raw	F173	2.78	2	0.0001007	0.009458
		FALSE	High	Sequest HT (A2)	Unambiguous	ADAVTLDGGFIYEAGLAPYK		4	E7EQB2; C9JCF5	E7EQB2; P02788; C9JCF5; E7ER44	0	3	0.4277	0	1	1	691.021	2071.05	2071.04	4.48	0.00309	HCD (High Energy Collision Dissociation)	31.7	MS2	92.5086	22.49	106.835	112928	24059_E2_S1_2.raw	F173	3.32	2	0.001386	0.05436
		FALSE	High	Sequest HT (A2)	Unambiguous	ADAVTLDGGFIYEAGLAPYK		4	E7EQB2; C9JCF5	E7EQB2; P02788; C9JCF5; E7ER44	0	3	0.4846	0	1	1	691.021	2071.05	2071.04	4.65	0.00321	HCD (High Energy Collision Dissociation)	31.7	MS2	79.6841	24.482	107.463	113485	24059_E2_S1_2.raw	F173	3.24	2	0.002016	0.06876
		FALSE	High	Sequest HT (A2)	Unambiguous	GEADAMSLDGGYVYTAGK		3	E7EQB2	E7EQB2; P02788; E7ER44	0	2	0.4914	0	1	1	902.915	1804.82	1804.81	9.62	0.00868	HCD (High Energy Collision Dissociation)	31.7	MS2	67.9777	75	107.569	113567	24059_E2_S1_2.raw	F173	2.91	1	0.0001007	0.0002585
		FALSE	High	Sequest HT (A2)	Unambiguous	ADAVTLDGGFIYEAGLAPYK		4	E7EQB2; C9JCF5	E7EQB2; P02788; C9JCF5; E7ER44	0	2	0.5845	0	1	1	1036.02	2071.04	2071.04	2.07	0.00214	HCD (High Energy Collision Dissociation)	31.7	MS2	55.8744	75	107.658	113634	24059_E2_S1_2.raw	F173	4.38	2	0.0001007	1.541e-07
		FALSE	High	Sequest HT (A2)	Unambiguous	ADAVTLDGGFIYEAGLAPYK		4	E7EQB2; C9JCF5	E7EQB2; P02788; C9JCF5; E7ER44	0	3	0.5585	0	1	1	691.02	2071.05	2071.04	4.03	0.00279	HCD (High Energy Collision Dissociation)	31.7	MS2	54.2831	75	107.793	113736	24059_E2_S1_2.raw	F173	4.19	2	0.0001007	0.0001357
		FALSE	High	Sequest HT (A2)	Unambiguous	GEADAMSLDGGYVYTAGK		3	E7EQB2	E7EQB2; P02788; E7ER44	0	2	0.7198	0	1	1	902.912	1804.82	1804.81	6.51	0.00587	HCD (High Energy Collision Dissociation)	31.7	MS2	79.2538	3.83	107.978	113898	24059_E2_S1_2.raw	F173	2.57	1	0.0001007	4.711e-05
		FALSE	High	Sequest HT (A2)	Unambiguous	ADAVTLDGGFIYEAGLAPYK		4	E7EQB2; C9JCF5	E7EQB2; P02788; C9JCF5; E7ER44	0	3	0.5458	0	1	1	691.019	2071.04	2071.04	1.82	0.00126	HCD (High Energy Collision Dissociation)	31.7	MS2	67.1738	11.746	108.148	114062	24059_E2_S1_2.raw	F173	2.84	2	0.0001007	0.01278
		FALSE	High	Sequest HT (A2)	Unambiguous	ADAVTLDGGFIYEAGLAPYK		4	E7EQB2; C9JCF5	E7EQB2; P02788; C9JCF5; E7ER44	0	2	0.4988	0	1	1	1036.03	2071.04	2071.04	2.89	0.00299	HCD (High Energy Collision Dissociation)	31.7	MS2	35.8487	44.769	108.226	114127	24059_E2_S1_2.raw	F173	4.13	2	0.0001007	1.804e-08
		FALSE	High	Sequest HT (A2)	Unambiguous	ADAVTLDGGFIYEAGLAPYK		4	E7EQB2; C9JCF5	E7EQB2; P02788; C9JCF5; E7ER44	0	3	0.5845	0	1	1	691.019	2071.04	2071.04	1.74	0.0012	HCD (High Energy Collision Dissociation)	31.7	MS2	74.1376	13.672	108.532	114410	24059_E2_S1_2.raw	F173	2.96	2	0.0004602	0.03046
		FALSE	High	Sequest HT (A2)	Unambiguous	ADAVTLDGGFIYEAGLAPYK		4	E7EQB2; C9JCF5	E7EQB2; P02788; C9JCF5; E7ER44	0	3	0.5856	0	1	1	691.021	2071.05	2071.04	5.1	0.00352	HCD (High Energy Collision Dissociation)	31.7	MS2	62.6995	37.235	108.885	114724	24059_E2_S1_2.raw	F173	4.03	2	0.0001007	0.00156
		FALSE	High	Sequest HT (A2)	Unambiguous	GEADAMSLDGGYVYTAGK		3	E7EQB2	E7EQB2; P02788; E7ER44	0	2	0.7363	0	1	1	902.911	1804.81	1804.81	5.02	0.00453	HCD (High Energy Collision Dissociation)	31.7	MS2	32.3361	46.786	108.927	114756	24059_E2_S1_2.raw	F173	4.02	1	0.0001007	3.068e-06
		FALSE	High	Sequest HT (A2)	Unambiguous	ADAVTLDGGFIYEAGLAPYK		4	E7EQB2; C9JCF5	E7EQB2; P02788; C9JCF5; E7ER44	0	3	0.6502	0	1	1	691.02	2071.04	2071.04	2.89	0.00199	HCD (High Energy Collision Dissociation)	31.7	MS2	25.1556	75	109.217	114957	24059_E2_S1_2.raw	F173	4.46	2	0.0001007	3.332e-06
		FALSE	High	Sequest HT (A2)	Unambiguous	ADAVTLDGGFIYEAGLAPYK		4	E7EQB2; C9JCF5	E7EQB2; P02788; C9JCF5; E7ER44	0	2	0.6526	0	1	1	1036.03	2071.06	2071.04	8.67	0.00898	HCD (High Energy Collision Dissociation)	31.7	MS2	0	70.698	109.257	114983	24059_E2_S1_2.raw	F173	4.49	2	0.0001007	9.725e-08
		FALSE	High	Sequest HT (A2)	Unambiguous	ADAVTLDGGFIYEAGLAPYK		4	E7EQB2; C9JCF5	E7EQB2; P02788; C9JCF5; E7ER44	0	3	0.665	0	1	1	691.022	2071.05	2071.04	6.07	0.00419	HCD (High Energy Collision Dissociation)	31.7	MS2	55.9031	36.148	109.554	115182	24059_E2_S1_2.raw	F173	3.91	2	0.0001007	0.003059
		FALSE	High	Sequest HT (A2)	Unambiguous	ADAVTLDGGFIYEAGLAPYK		4	E7EQB2; C9JCF5	E7EQB2; P02788; C9JCF5; E7ER44	0	2	0.6702	0	1	1	1036.03	2071.06	2071.04	8.9	0.00922	HCD (High Energy Collision Dissociation)	31.7	MS2	0	67.518	109.6	115211	24059_E2_S1_2.raw	F173	4.67	2	0.0001007	8.385e-08
		FALSE	High	Sequest HT (A2)	Unambiguous	ADAVTLDGGFIYEAGLAPYK		4	E7EQB2; C9JCF5	E7EQB2; P02788; C9JCF5; E7ER44	0	2	0.6797	0	1	1	1036.03	2071.05	2071.04	5.96	0.00617	HCD (High Energy Collision Dissociation)	31.7	MS2	0	54.234	109.727	115296	24059_E2_S1_2.raw	F173	4.59	2	0.0001007	1.893e-08
		FALSE	High	Sequest HT (A2)	Unambiguous	ADAVTLDGGFIYEAGLAPYK		4	E7EQB2; C9JCF5	E7EQB2; P02788; C9JCF5; E7ER44	0	3	0.6592	0	1	1	691.02	2071.05	2071.04	3.77	0.0026	HCD (High Energy Collision Dissociation)	31.7	MS2	64.3029	20.145	109.896	115408	24059_E2_S1_2.raw	F173	3.55	2	0.0001007	0.0008464
		FALSE	High	Sequest HT (A2)	Unambiguous	GEADAMSLDGGYVYTAGK		3	E7EQB2	E7EQB2; P02788; E7ER44	0	2	0.7379	0	1	1	902.915	1804.82	1804.81	8.88	0.00801	HCD (High Energy Collision Dissociation)	31.7	MS2	86.1631	75	109.948	115442	24059_E2_S1_2.raw	F173	4.12	1	0.0001007	2.047e-06
		FALSE	High	Sequest HT (A2)	Unambiguous	ADAVTLDGGFIYEAGLAPYK		4	E7EQB2; C9JCF5	E7EQB2; P02788; C9JCF5; E7ER44	0	2	0.688	0	1	1	1036.03	2071.05	2071.04	4.19	0.00434	HCD (High Energy Collision Dissociation)	31.7	MS2	22.1878	71.832	110.066	115519	24059_E2_S1_2.raw	F173	4.84	2	0.0001007	4.634e-09
		FALSE	High	Sequest HT (A2)	Unambiguous	ADAVTLDGGFIYEAGLAPYK		4	E7EQB2; C9JCF5	E7EQB2; P02788; C9JCF5; E7ER44	0	3	0.6152	0	1	1	691.021	2071.05	2071.04	5.54	0.00382	HCD (High Energy Collision Dissociation)	31.7	MS2	52.7295	47.094	110.235	115629	24059_E2_S1_2.raw	F173	4.34	2	0.0001007	0.0009787
		FALSE	High	Sequest HT (A2)	Unambiguous	GEADAMSLDGGYVYTAGK		3	E7EQB2	E7EQB2; P02788; E7ER44	0	2	0.7387	0	1	1	902.907	1804.81	1804.81	0.02	1e-05	HCD (High Energy Collision Dissociation)	31.7	MS2	33.8567	20.693	110.278	115658	24059_E2_S1_2.raw	F173	4.21	1	0.0001007	3.09e-07
		FALSE	High	Sequest HT (A2)	Unambiguous	ADAVTLDGGFIYEAGLAPYK		4	E7EQB2; C9JCF5	E7EQB2; P02788; C9JCF5; E7ER44	0	2	0.7146	0	1	1	1036.02	2071.04	2071.04	0.42	0.00043	HCD (High Energy Collision Dissociation)	31.7	MS2	17.5073	65.142	110.406	115741	24059_E2_S1_2.raw	F173	4.52	2	0.0001007	1.625e-09
		FALSE	High	Sequest HT (A2)	Unambiguous	ADAVTLDGGFIYEAGLAPYK		4	E7EQB2; C9JCF5	E7EQB2; P02788; C9JCF5; E7ER44	0	3	0.6803	0	1	1	691.02	2071.04	2071.04	3.24	0.00224	HCD (High Energy Collision Dissociation)	31.7	MS2	43.1382	43.285	110.573	115853	24059_E2_S1_2.raw	F173	4.66	2	0.0001007	2.558e-06
		FALSE	High	Sequest HT (A2)	Unambiguous	GEADAMSLDGGYVYTAGK		3	E7EQB2	E7EQB2; P02788; E7ER44	0	2	0.7344	0	1	1	902.909	1804.81	1804.81	3.13	0.00282	HCD (High Energy Collision Dissociation)	31.7	MS2	32.5943	24.818	110.616	115882	24059_E2_S1_2.raw	F173	4.33	1	0.0001007	1.683e-07
		FALSE	High	Sequest HT (A2)	Unambiguous	ADAVTLDGGFIYEAGLAPYK		4	E7EQB2; C9JCF5	E7EQB2; P02788; C9JCF5; E7ER44	0	2	0.696	0	1	1	1036.02	2071.04	2071.04	-1.35	-0.0014	HCD (High Energy Collision Dissociation)	31.7	MS2	0	75	110.746	115971	24059_E2_S1_2.raw	F173	4.54	2	0.0001007	1.045e-09
		FALSE	High	Sequest HT (A2)	Unambiguous	ADAVTLDGGFIYEAGLAPYK		4	E7EQB2; C9JCF5	E7EQB2; P02788; C9JCF5; E7ER44	0	3	0.7014	0	1	1	691.021	2071.05	2071.04	4.3	0.00297	HCD (High Energy Collision Dissociation)	31.7	MS2	47.6057	38.843	110.914	116081	24059_E2_S1_2.raw	F173	4.42	2	0.0001007	2.112e-06
		FALSE	High	Sequest HT (A2)	Unambiguous	GEADAMSLDGGYVYTAGK		3	E7EQB2	E7EQB2; P02788; E7ER44	0	2	0.761	0	1	1	902.911	1804.81	1804.81	5.02	0.00453	HCD (High Energy Collision Dissociation)	31.7	MS2	37.4866	22.397	110.956	116109	24059_E2_S1_2.raw	F173	4.31	1	0.0001007	9.854e-08
		FALSE	High	Sequest HT (A2)	Unambiguous	GEADAMSLDGGYVYTAGK		3	E7EQB2	E7EQB2; P02788; E7ER44	0	3	0.791	0	1	1	602.276	1804.81	1804.81	3.42	0.00206	HCD (High Energy Collision Dissociation)	31.7	MS2	26.362	75	110.987	116129	24059_E2_S1_2.raw	F173	3.78	1	0.0001007	1.332e-05
		FALSE	High	Sequest HT (A2)	Unambiguous	ADAVTLDGGFIYEAGLAPYK		4	E7EQB2; C9JCF5	E7EQB2; P02788; C9JCF5; E7ER44	0	2	0.749	0	1	1	1036.03	2071.05	2071.04	3.48	0.0036	HCD (High Energy Collision Dissociation)	31.7	MS2	26.4284	55.775	111.086	116194	24059_E2_S1_2.raw	F173	5.02	2	0.0001007	7.554e-10
		FALSE	High	Sequest HT (A2)	Unambiguous	ADAVTLDGGFIYEAGLAPYK		4	E7EQB2; C9JCF5	E7EQB2; P02788; C9JCF5; E7ER44	0	3	0.7221	0	1	1	691.02	2071.04	2071.04	3.06	0.00211	HCD (High Energy Collision Dissociation)	31.7	MS2	34.7089	22.395	111.252	116302	24059_E2_S1_2.raw	F173	4.39	2	0.0001007	1.884e-05
		FALSE	High	Sequest HT (A2)	Unambiguous	GEADAMSLDGGYVYTAGK		3	E7EQB2	E7EQB2; P02788; E7ER44	0	2	0.732	0	1	1	902.91	1804.81	1804.81	4.14	0.00374	HCD (High Energy Collision Dissociation)	31.7	MS2	15.8606	75	111.297	116332	24059_E2_S1_2.raw	F173	4.59	1	0.0001007	2.988e-07
		FALSE	High	Sequest HT (A2)	Unambiguous	GEADAMSLDGGYVYTAGK		3	E7EQB2	E7EQB2; P02788; E7ER44	0	3	0.7754	0	1	1	602.275	1804.81	1804.81	2.82	0.00169	HCD (High Energy Collision Dissociation)	31.7	MS2	8.12771	75	111.33	116353	24059_E2_S1_2.raw	F173	3.74	1	0.0001007	8.461e-06
		FALSE	High	Sequest HT (A2)	Unambiguous	ADAVTLDGGFIYEAGLAPYK		4	E7EQB2; C9JCF5	E7EQB2; P02788; C9JCF5; E7ER44	0	2	0.74	0	1	1	1036.03	2071.04	2071.04	3.01	0.00312	HCD (High Energy Collision Dissociation)	31.7	MS2	0	75	111.426	116415	24059_E2_S1_2.raw	F173	4.73	2	0.0001007	4.167e-09
		FALSE	High	Sequest HT (A2)	Unambiguous	ADAVTLDGGFIYEAGLAPYK		4	E7EQB2; C9JCF5	E7EQB2; P02788; C9JCF5; E7ER44	0	3	0.7059	0	1	1	691.02	2071.04	2071.04	2.8	0.00193	HCD (High Energy Collision Dissociation)	31.7	MS2	26.1001	47.176	111.593	116523	24059_E2_S1_2.raw	F173	4.76	2	0.0001007	2.044e-06
		FALSE	High	Sequest HT (A2)	Unambiguous	GEADAMSLDGGYVYTAGK		3	E7EQB2	E7EQB2; P02788; E7ER44	0	2	0.7548	0	1	1	902.91	1804.81	1804.81	4.21	0.0038	HCD (High Energy Collision Dissociation)	31.7	MS2	35.0336	75	111.639	116553	24059_E2_S1_2.raw	F173	4.69	1	0.0001007	3.328e-07
		FALSE	High	Sequest HT (A2)	Unambiguous	GEADAMSLDGGYVYTAGK		3	E7EQB2	E7EQB2; P02788; E7ER44	0	3	0.7784	0	1	1	602.275	1804.81	1804.81	2.11	0.00127	HCD (High Energy Collision Dissociation)	31.7	MS2	16.5519	75	111.655	116564	24059_E2_S1_2.raw	F173	3.61	1	0.0001007	3.86e-06
		FALSE	High	Sequest HT (A2)	Unambiguous	ADAVTLDGGFIYEAGLAPYK		4	E7EQB2; C9JCF5	E7EQB2; P02788; C9JCF5; E7ER44	0	2	0.7404	0	1	1	1036.03	2071.05	2071.04	6.07	0.00629	HCD (High Energy Collision Dissociation)	31.7	MS2	0	74.689	111.767	116636	24059_E2_S1_2.raw	F173	4.7	2	0.0001007	6.589e-09
		FALSE	High	Sequest HT (A2)	Unambiguous	IDSGLYLGSGYFTAIQNLR		3	E7EQB2	E7EQB2; P02788; E7ER44	0	3	0.5957	0	1	1	696.698	2088.08	2088.08	1.37	0.00095	HCD (High Energy Collision Dissociation)	31.7	MS2	61.8918	75	111.92	116734	24059_E2_S1_2.raw	F173	3.29	1	0.0001007	0.0003262
		FALSE	High	Sequest HT (A2)	Unambiguous	ADAVTLDGGFIYEAGLAPYK		4	E7EQB2; C9JCF5	E7EQB2; P02788; C9JCF5; E7ER44	0	3	0.6675	0	1	1	691.019	2071.04	2071.04	1.74	0.0012	HCD (High Energy Collision Dissociation)	31.7	MS2	19.0259	32.823	111.936	116745	24059_E2_S1_2.raw	F173	4.12	2	0.0001007	2.283e-05
		FALSE	High	Sequest HT (A2)	Unambiguous	GEADAMSLDGGYVYTAGK		3	E7EQB2	E7EQB2; P02788; E7ER44	0	2	0.6936	0	1	1	902.904	1804.8	1804.81	-2.49	-0.00224	HCD (High Energy Collision Dissociation)	31.7	MS2	61.432	59.168	111.98	116775	24059_E2_S1_2.raw	F173	4.21	1	0.0001007	3.743e-08
		FALSE	High	Sequest HT (A2)	Unambiguous	GEADAMSLDGGYVYTAGK		3	E7EQB2	E7EQB2; P02788; E7ER44	0	3	0.7924	0	1	1	602.273	1804.81	1804.81	-0.03	-2e-05	HCD (High Energy Collision Dissociation)	31.7	MS2	7.61618	75	111.992	116783	24059_E2_S1_2.raw	F173	4.19	1	0.0001007	4.066e-06
		FALSE	High	Sequest HT (A2)	Unambiguous	ADAVTLDGGFIYEAGLAPYK		4	E7EQB2; C9JCF5	E7EQB2; P02788; C9JCF5; E7ER44	0	2	0.7419	0	1	1	1036.02	2071.04	2071.04	1.71	0.00177	HCD (High Energy Collision Dissociation)	31.7	MS2	6.37439	48.304	112.11	116860	24059_E2_S1_2.raw	F173	4.65	2	0.0001007	1.463e-08
		FALSE	Low	Sequest HT (A2)	Unambiguous	VVwCAVGEQELRKCNQWSGLSEGSVTCSSASTTEDCIALVLK	W3(Oxidation)	2	E7EQB2	E7EQB2; P02788	2	4	0.0208	0	1	1	1126.53	4503.1	4503.13	-5.71	-0.00643	HCD (High Energy Collision Dissociation)	31.7	MS2	64.221	75	112.117	116865	24059_E2_S1_2.raw	F173	0.96	1	0.7969	0.9705
		FALSE	High	Sequest HT (A2)	Unambiguous	ADAVTLDGGFIYEAGLAPYK		4	E7EQB2; C9JCF5	E7EQB2; P02788; C9JCF5; E7ER44	0	3	0.695	0	1	1	691.018	2071.04	2071.04	-0.03	-2e-05	HCD (High Energy Collision Dissociation)	31.7	MS2	10.3572	40.643	112.275	116973	24059_E2_S1_2.raw	F173	4.82	2	0.0001007	4.945e-07
		FALSE	High	Sequest HT (A2)	Unambiguous	GEADAMSLDGGYVYTAGK		3	E7EQB2	E7EQB2; P02788; E7ER44	0	2	0.7432	0	1	1	902.907	1804.81	1804.81	1.03	0.00093	HCD (High Energy Collision Dissociation)	31.7	MS2	58.778	75	112.319	117003	24059_E2_S1_2.raw	F173	4.4	1	0.0001007	3.361e-08
		FALSE	High	Sequest HT (A2)	Unambiguous	GEADAMSLDGGYVYTAGK		3	E7EQB2	E7EQB2; P02788; E7ER44	0	3	0.8014	0	1	1	602.273	1804.8	1804.81	-1.55	-0.00093	HCD (High Energy Collision Dissociation)	31.7	MS2	17.424	74.936	112.322	117005	24059_E2_S1_2.raw	F173	4.23	1	0.0001007	1.491e-05
		FALSE	High	Sequest HT (A2)	Unambiguous	ADAVTLDGGFIYEAGLAPYK		4	E7EQB2; C9JCF5	E7EQB2; P02788; C9JCF5; E7ER44	0	2	0.7239	0	1	1	1036.02	2071.04	2071.04	0.53	0.00055	HCD (High Energy Collision Dissociation)	31.7	MS2	0	43.985	112.447	117087	24059_E2_S1_2.raw	F173	4.6	2	0.0001007	4.47e-09
		FALSE	High	Sequest HT (A2)	Unambiguous	GEADAMSLDGGYVYTAGK		3	E7EQB2	E7EQB2; P02788; E7ER44	0	2	0.7716	0	1	1	902.905	1804.8	1804.81	-1.34	-0.00121	HCD (High Energy Collision Dissociation)	31.7	MS2	24.9279	75	112.601	117188	24059_E2_S1_2.raw	F173	4.29	1	0.0001007	2.186e-06
		FALSE	High	Sequest HT (A2)	Unambiguous	ADAVTLDGGFIYEAGLAPYK		4	E7EQB2; C9JCF5	E7EQB2; P02788; C9JCF5; E7ER44	0	3	0.6838	0	1	1	691.017	2071.04	2071.04	-1.36	-0.00094	HCD (High Energy Collision Dissociation)	31.7	MS2	10.3801	61.09	112.619	117201	24059_E2_S1_2.raw	F173	4.27	2	0.0001007	7.736e-07
		FALSE	High	Sequest HT (A2)	Unambiguous	GEADAMSLDGGYVYTAGK		3	E7EQB2	E7EQB2; P02788; E7ER44	0	2	0.7292	0	1	1	902.905	1804.8	1804.81	-1.81	-0.00163	HCD (High Energy Collision Dissociation)	31.7	MS2	54.5127	75	112.663	117232	24059_E2_S1_2.raw	F173	4.8	1	0.0001007	3.344e-08
		FALSE	High	Sequest HT (A2)	Unambiguous	GEADAMSLDGGYVYTAGK		3	E7EQB2	E7EQB2; P02788; E7ER44	0	3	0.7491	0	1	1	602.274	1804.81	1804.81	1.19	0.00072	HCD (High Energy Collision Dissociation)	31.7	MS2	48.9059	75	112.671	117237	24059_E2_S1_2.raw	F173	2.87	1	0.0001007	7.869e-06
		FALSE	High	Sequest HT (A2)	Unambiguous	ADAVTLDGGFIYEAGLAPYK		4	E7EQB2; C9JCF5	E7EQB2; P02788; C9JCF5; E7ER44	0	2	0.813	0	1	1	1036.02	2071.04	2071.04	-0.29	-0.0003	HCD (High Energy Collision Dissociation)	31.7	MS2	0	72.428	112.786	117312	24059_E2_S1_2.raw	F173	4.92	2	0.0001007	4.894e-09
		FALSE	High	Sequest HT (A2)	Unambiguous	ADAVTLDGGFIYEAGLAPYK		4	E7EQB2; C9JCF5	E7EQB2; P02788; C9JCF5; E7ER44	0	3	0.7178	0	1	1	691.017	2071.04	2071.04	-0.3	-0.00021	HCD (High Energy Collision Dissociation)	31.7	MS2	8.415	66.841	112.954	117423	24059_E2_S1_2.raw	F173	4.82	2	0.0001007	3.107e-05
		FALSE	High	Sequest HT (A2)	Unambiguous	GEADAMSLDGGYVYTAGK		3	E7EQB2	E7EQB2; P02788; E7ER44	0	2	0.7409	0	1	1	902.906	1804.81	1804.81	-0.32	-0.00029	HCD (High Energy Collision Dissociation)	31.7	MS2	49.3291	75	112.996	117450	24059_E2_S1_2.raw	F173	4.67	1	0.0001007	3.17e-08
		FALSE	High	Sequest HT (A2)	Unambiguous	GEADAMSLDGGYVYTAGK		3	E7EQB2	E7EQB2; P02788; E7ER44	0	3	0.7871	0	1	1	602.271	1804.8	1804.81	-4.9	-0.00295	HCD (High Energy Collision Dissociation)	31.7	MS2	8.49396	75	113.008	117458	24059_E2_S1_2.raw	F173	3.71	1	0.0001007	2.754e-05
		FALSE	High	Sequest HT (A2)	Unambiguous	ADAVTLDGGFIYEAGLAPYK		4	E7EQB2; C9JCF5	E7EQB2; P02788; C9JCF5; E7ER44	0	2	0.7418	0	1	1	1036.02	2071.03	2071.04	-2.06	-0.00213	HCD (High Energy Collision Dissociation)	31.7	MS2	0	75	113.129	117537	24059_E2_S1_2.raw	F173	4.57	2	0.0001007	1.259e-09
		FALSE	High	Sequest HT (A2)	Unambiguous	ADAVTLDGGFIYEAGLAPYK		4	E7EQB2; C9JCF5	E7EQB2; P02788; C9JCF5; E7ER44	0	2	0.7629	0	1	1	1036.02	2071.04	2071.04	0.42	0.00043	HCD (High Energy Collision Dissociation)	31.7	MS2	0	75	113.155	117554	24059_E2_S1_2.raw	F173	4.85	2	0.0001007	1.839e-09
		FALSE	High	Sequest HT (A2)	Unambiguous	GEADAMSLDGGYVYTAGK		3	E7EQB2	E7EQB2; P02788; E7ER44	0	2	0.7278	0	1	1	902.906	1804.8	1804.81	-0.86	-0.00078	HCD (High Energy Collision Dissociation)	31.7	MS2	58.8017	75	113.158	117556	24059_E2_S1_2.raw	F173	3.38	1	0.0001007	0.0007799
		FALSE	High	Sequest HT (A2)	Unambiguous	ADAVTLDGGFIYEAGLAPYK		4	E7EQB2; C9JCF5	E7EQB2; P02788; C9JCF5; E7ER44	0	3	0.7345	0	1	1	691.017	2071.04	2071.04	-0.47	-0.00033	HCD (High Energy Collision Dissociation)	31.7	MS2	0	42.44	113.276	117636	24059_E2_S1_2.raw	F173	4.52	2	0.0001007	9.44e-06
		FALSE	High	Sequest HT (A2)	Unambiguous	GEADAMSLDGGYVYTAGK		3	E7EQB2	E7EQB2; P02788; E7ER44	0	2	0.8173	0	1	1	902.904	1804.8	1804.81	-3.37	-0.00304	HCD (High Energy Collision Dissociation)	31.7	MS2	0	46.682	113.322	117667	24059_E2_S1_2.raw	F173	4.98	1	0.0001007	1.207e-08
		FALSE	High	Sequest HT (A2)	Unambiguous	GEADAMSLDGGYVYTAGK		3	E7EQB2	E7EQB2; P02788; E7ER44	0	3	0.7688	0	1	1	602.272	1804.8	1804.81	-1.95	-0.00118	HCD (High Energy Collision Dissociation)	31.7	MS2	60.0143	75	113.334	117675	24059_E2_S1_2.raw	F173	3.46	1	0.0001007	1.292e-05
[truncated: 31,443 more rows]

## Sheet: AZM
Checked	Protein FDR Confidence: Combined	Master	Accession	Description	Exp. q-value: Combined	Sum PEP Score	Coverage [%]	# Peptides	# PSMs	# Unique Peptides	# AAs	MW [kDa]	calc. pI	Score Sequest HT: Sequest HT	# Peptides (by Search Engine): Sequest HT	# Protein Groups
[truncated: 31,834 more rows]

[truncated: 3 more sheets: DPI, Met, Unstim]
