# Supplementary material for: Dioxygenation of tryptophan residues by superoxide and myeloperoxidase
Source: J Biol Chem. 2025 Mar 11;301(4):108402. doi: 10.1016/j.jbc.2025.108402 (PMC12017991; doi:10.1016/j.jbc.2025.108402)
Supplement: Exp1 Lysate [file mmc3.xlsx]

## Sheet: Control
Checked	Protein FDR Confidence: Combined	Master	Accession	Description	Exp. q-value: Combined	Sum PEP Score	Coverage [%]	# Peptides	# PSMs	# Unique Peptides	# AAs	MW [kDa]	calc. pI	Score Sequest HT: Sequest HT	# Peptides (by Search Engine): Sequest HT	# Protein Groups
FALSE	High	Master Protein	P35579	Myosin-9 OS=Homo sapiens OX=9606 GN=MYH9 PE=1 SV=4	0	1499.67	66	167	2099	108	1960	226.4	5.6	6165.08	167	1
	Checked	Protein Group ID	# Proteins	# Unique Peptides	# Peptides	# PSMs	Group Description
	FALSE	24929	17	108	167	2109	[Master Protein] Myosin-9 OS=Homo sapiens OX=9606 GN=MYH9 PE=1 SV=4
		Checked	Confidence	Identifying Node	PSM Ambiguity	Annotated Sequence	Modifications	# Proteins	Master Protein Accessions	Protein Accessions	# Missed Cleavages	Charge	DeltaScore	DeltaCn	Rank	Search Engine Rank	m/z [Da]	MH+ [Da]	Theo. MH+ [Da]	DeltaM [ppm]	Deltam/z [Da]	Activation Type	NCE [%]	MS Order	Isolation Interference [%]	Ion Inject Time [ms]	RT [min]	First Scan	Spectrum File	File ID	XCorr	# Protein Groups	Percolator q-Value	Percolator PEP
		FALSE	Medium	Sequest HT (A2)	Unambiguous	DEQSEEK		1	P35579	P35579	0	1	0.0403	0	1	1	864.358	864.358	864.358	-0.04	-4e-05	HCD (High Energy Collision Dissociation)	31.7	MS2	0	75	0.2721	335	24059_E2_S5_1.raw	F184	2.48	1	0.01421	0.1915
		FALSE	Low	Sequest HT (A2)	Unambiguous	DEQSEEK		1	P35579	P35579	0	2	0.0391	0	1	1	432.682	864.357	864.358	-1.05	-0.00045	HCD (High Energy Collision Dissociation)	31.7	MS2	60.1885	34.973	0.8231	995	24059_E2_S5_1.raw	F184	1.28	1	0.2799	0.8401
		FALSE	Medium	Sequest HT (A2)	Unambiguous	NAEQYK		1	P35579	P35579	0	2	0.2279	0	1	1	376.682	752.357	752.357	0.17	6e-05	HCD (High Energy Collision Dissociation)	31.7	MS2	70.583	32.827	0.8594	1039	24059_E2_S5_1.raw	F184	1.36	1	0.01543	0.2035
		FALSE	Medium	Sequest HT (A2)	Unambiguous	NAEQYK		1	P35579	P35579	0	1	0.2883	0	1	1	752.356	752.356	752.357	-1.52	-0.00114	HCD (High Energy Collision Dissociation)	31.7	MS2	0	75	0.8861	1069	24059_E2_S5_1.raw	F184	2.74	1	0.03455	0.3368
		FALSE	Low	Sequest HT (A2)	Unambiguous	NAEQYK		1	P35579	P35579	0	2		0.0167	2	2	376.683	752.359	752.357	1.79	0.00067	HCD (High Energy Collision Dissociation)	31.7	MS2	68.2716	33.262	1.1952	1435	24059_E2_S5_1.raw	F184	1.18	1	0.08634	0.6107
		FALSE	Medium	Sequest HT (A2)	Unambiguous	NAEQYK		1	P35579	P35579	0	1	0.2906	0	1	1	752.358	752.358	752.357	0.75	0.00057	HCD (High Energy Collision Dissociation)	31.7	MS2	34.1951	75	1.2262	1471	24059_E2_S5_1.raw	F184	2.34	1	0.02819	0.2917
		FALSE	Medium	Sequest HT (A2)	Unambiguous	NAEQYK		1	P35579	P35579	0	1	0.2879	0	1	1	752.358	752.358	752.357	0.67	0.0005	HCD (High Energy Collision Dissociation)	31.7	MS2	0	75	1.6764	1989	24059_E2_S5_1.raw	F184	2.57	1	0.03076	0.3106
		FALSE	High	Sequest HT (A2)	Unambiguous	DEQSEEK		1	P35579	P35579	0	1	0.139	0	1	1	864.358	864.358	864.358	0.17	0.00014	HCD (High Energy Collision Dissociation)	31.7	MS2	0	75	1.7649	2103	24059_E2_S5_1.raw	F184	2.59	1	0.002924	0.03511
		FALSE	Medium	Sequest HT (A2)	Unambiguous	NAEQYK		1	P35579	P35579	0	1	0.3051	0	1	1	752.356	752.356	752.357	-1.6	-0.0012	HCD (High Energy Collision Dissociation)	31.7	MS2	0	75	2.0238	2399	24059_E2_S5_1.raw	F184	2.36	1	0.04716	0.4181
		FALSE	High	Sequest HT (A2)	Unambiguous	VEEEAAQK		1	P35579	P35579	0	2	0.2865	0	1	1	452.224	903.441	903.442	-0.93	-0.00042	HCD (High Energy Collision Dissociation)	31.7	MS2	52.3525	7.968	2.0557	2442	24059_E2_S5_1.raw	F184	1.71	1	0.0003387	0.005516
		FALSE	Medium	Sequest HT (A2)	Unambiguous	NAEQYK		1	P35579	P35579	0	1	0.2939	0	1	1	752.359	752.359	752.357	2.13	0.0016	HCD (High Energy Collision Dissociation)	31.7	MS2	0	75	2.1372	2530	24059_E2_S5_1.raw	F184	2.62	1	0.03708	0.3551
		FALSE	Low	Sequest HT (A2)	Unambiguous	DEQSEEK		1	P35579	P35579	0	2		0.0108	2	2	432.683	864.359	864.358	1.14	0.00049	HCD (High Energy Collision Dissociation)	31.7	MS2	39.5434	14.545	2.1902	2589	24059_E2_S5_1.raw	F184	0.92	1	0.09002	0.6263
		FALSE	High	Sequest HT (A2)	Unambiguous	VEEEAAQK		1	P35579	P35579	0	2	0.259	0	1	1	452.225	903.443	903.442	0.83	0.00038	HCD (High Energy Collision Dissociation)	31.7	MS2	88.1268	23.039	2.2403	2650	24059_E2_S5_1.raw	F184	1.66	1	0.0002772	0.004579
		FALSE	Low	Sequest HT (A2)	Unambiguous	DEQSEEK		1	P35579	P35579	0	2	0.2069	0	1	1	432.683	864.359	864.358	1.56	0.00068	HCD (High Energy Collision Dissociation)	31.7	MS2	46.2969	36.435	2.3389	2754	24059_E2_S5_1.raw	F184	1.16	1	0.1202	0.7102
		FALSE	Low	Sequest HT (A2)	Unambiguous	DCMR		5	Q8IY85; P35579; P52701; A0A087WWJ1	Q8IY85; P35579; P52701; A0A087WWJ1; A0A494C0M1	0	1	0.0213	0	1	1	524.192	524.192	524.196	-7.58	-0.00397	HCD (High Energy Collision Dissociation)	31.7	MS2	80.6829	8.954	2.4479	2885	24059_E2_S5_1.raw	F184	0.47	4	0.6237	0.8401
		FALSE	Low	Sequest HT (A2)	Unambiguous	DEQSEEK		1	P35579	P35579	0	2	0.2105	0	1	1	432.683	864.359	864.358	0.58	0.00025	HCD (High Energy Collision Dissociation)	31.7	MS2	75.0908	19.43	2.7488	3229	24059_E2_S5_1.raw	F184	0.95	1	0.3292	0.8401
		FALSE	Medium	Sequest HT (A2)	Unambiguous	NAEQYK		1	P35579	P35579	0	1	0.2806	0	1	1	752.359	752.359	752.357	2.46	0.00185	HCD (High Energy Collision Dissociation)	31.7	MS2	0	75	2.7909	3274	24059_E2_S5_1.raw	F184	2.53	1	0.04366	0.3981
		FALSE	Low	Sequest HT (A2)	Unambiguous	QVEDEK		1	P35579	P35579	0	2	0.1034	0	1	1	374.179	747.351	747.352	-0.75	-0.00028	HCD (High Energy Collision Dissociation)	31.7	MS2	95.1587	2.621	2.807	3292	24059_E2_S5_1.raw	F184	1.16	1	0.09097	0.6303
		FALSE	Low	Sequest HT (A2)	Unambiguous	DRAEAEAR		3	P35580; P35749; P35579	P35580; P35749; P35579	1	2	0.1449	0	1	1	459.225	917.443	917.444	-0.94	-0.00043	HCD (High Energy Collision Dissociation)	31.7	MS2	92.4278	12.556	2.8335	3325	24059_E2_S5_1.raw	F184	1.38	3	0.2941	0.8401
		FALSE	High	Sequest HT (A2)	Unambiguous	VEEEAAQK		1	P35579	P35579	0	2	0.1644	0	1	1	452.224	903.441	903.442	-0.99	-0.00045	HCD (High Energy Collision Dissociation)	31.7	MS2	75.8323	8.905	2.916	3421	24059_E2_S5_1.raw	F184	1.46	1	0.000582	0.008791
		FALSE	Low	Sequest HT (A2)	Unambiguous	DLQGR		5	A0A133Q508; Q9C0G6; P35579; Q7Z406	A0A133Q508; Q9C0G6; P35579; A1L2Z2; Q7Z406	0	1	0.1009	0	1	1	588.311	588.311	588.31	2.07	0.00122	HCD (High Energy Collision Dissociation)	31.7	MS2	34.5827	3.911	3.1133	3667	24059_E2_S5_1.raw	F184	1.09	4	0.6865	0.8401
		FALSE	High	Sequest HT (A2)	Unambiguous	cQHLQAEK	C1(Carbamidomethyl)	1	P35579	P35579	0	2	0.3647	0	1	1	507.245	1013.48	1013.48	-0.51	-0.00026	HCD (High Energy Collision Dissociation)	31.7	MS2	11.1704	15.012	3.1797	3760	24059_E2_S5_1.raw	F184	2.66	1	0.0006715	0.009974
		FALSE	Medium	Sequest HT (A2)	Unambiguous	NAEQYK		1	P35579	P35579	0	1	0.24	0	1	1	752.356	752.356	752.357	-1.44	-0.00108	HCD (High Energy Collision Dissociation)	31.7	MS2	0	28.183	3.2149	3813	24059_E2_S5_1.raw	F184	2.5	1	0.04073	0.3771
		FALSE	Medium	Sequest HT (A2)	Unambiguous	NAEQYK		1	P35579	P35579	0	2	0.2558	0	1	1	376.683	752.358	752.357	0.82	0.00031	HCD (High Energy Collision Dissociation)	31.7	MS2	42.4368	1.208	3.231	3836	24059_E2_S5_1.raw	F184	1.29	1	0.01842	0.2255
		FALSE	Low	Sequest HT (A2)	Unambiguous	YAEER		4	P22413; P35580; Q92759; P35579	P22413; P35580; Q92759; P35579	0	2	0.2406	0	1	1	334.155	667.304	667.305	-1.6	-0.00053	HCD (High Energy Collision Dissociation)	31.7	MS2	68.4919	8.621	3.2328	3839	24059_E2_S5_1.raw	F184	1.33	4	0.1329	0.7358
		FALSE	Low	Sequest HT (A2)	Unambiguous	YAEER		4	P22413; P35580; Q92759; P35579	P22413; P35580; Q92759; P35579	0	1	0.1472	0	1	1	667.305	667.305	667.305	0.07	5e-05	HCD (High Energy Collision Dissociation)	31.7	MS2	0	36.326	3.2838	3915	24059_E2_S5_1.raw	F184	1.97	4	0.2387	0.8401
		FALSE	High	Sequest HT (A2)	Unambiguous	VEEEAAQK		1	P35579	P35579	0	2	0.4077	0	1	1	452.224	903.442	903.442	-0.25	-0.00011	HCD (High Energy Collision Dissociation)	31.7	MS2	6.04591	0.377	3.3021	3940	24059_E2_S5_1.raw	F184	2.33	1	0.0001418	0.00346
		FALSE	High	Sequest HT (A2)	Unambiguous	VEEEAAQK		1	P35579	P35579	0	1	0.4141	0	1	1	903.441	903.441	903.442	-0.84	-0.00076	HCD (High Energy Collision Dissociation)	31.7	MS2	0	3.366	3.307	3948	24059_E2_S5_1.raw	F184	3.84	1	3.908e-05	0.0004192
		FALSE	Low	Sequest HT (A2)	Unambiguous	VMQEQGTHPK		1	P35579	P35579	0	3		0.0171	2	2	385.525	1154.56	1154.56	-0.48	-0.00019	HCD (High Energy Collision Dissociation)	31.7	MS2	94.7992	5.944	3.3542	4015	24059_E2_S5_1.raw	F184	1.15	1	0.06696	0.5312
		FALSE	Low	Sequest HT (A2)	Ambiguous	DEAIK		2	A0A8G2M8X8; P35579	A0A8G2M8X8; P35579	0	1	0.0974	0	1	1	575.302	575.302	575.304	-3.06	-0.00176	HCD (High Energy Collision Dissociation)	31.7	MS2	55.5157	6.52	3.4601	4172	24059_E2_S5_1.raw	F184	1.54	2	0.3622	0.8401
		FALSE	High	Sequest HT (A2)	Unambiguous	KDQGELER		1	P35579	P35579	1	2	0.4089	0	1	1	487.749	974.491	974.49	0.89	0.00043	HCD (High Energy Collision Dissociation)	31.7	MS2	80.0189	0.473	3.756	4589	24059_E2_S5_1.raw	F184	2.47	1	0.0002438	0.004227
		FALSE	Low	Sequest HT (A2)	Unambiguous	KDQGELER		1	P35579	P35579	1	3	0.391	0	1	1	325.502	974.49	974.49	0.34	0.00011	HCD (High Energy Collision Dissociation)	31.7	MS2	70.8749	0.935	3.7688	4605	24059_E2_S5_1.raw	F184	2.66	1	0.07487	0.5655
		FALSE	Low	Sequest HT (A2)	Unambiguous	KLQAQMK		3	P35580; P35749; P35579	P35580; P35749; P35579	1	2	0.2993	0	1	1	423.746	846.485	846.487	-2.05	-0.00087	HCD (High Energy Collision Dissociation)	31.7	MS2	27.1094	1.618	3.7718	4610	24059_E2_S5_1.raw	F184	2.84	3	0.1522	0.7699
		FALSE	High	Sequest HT (A2)	Unambiguous	KDQGELER		1	P35579	P35579	1	1	0.4326	0	1	1	974.49	974.49	974.49	-0.16	-0.00016	HCD (High Energy Collision Dissociation)	31.7	MS2	0	48.567	3.7922	4640	24059_E2_S5_1.raw	F184	3.19	1	0.0001418	0.003325
		FALSE	Low	Sequest HT (A2)	Unambiguous	TELADK		1	P35579	P35579	0	1	0.1316	0	1	1	676.353	676.353	676.351	2.62	0.00177	HCD (High Energy Collision Dissociation)	31.7	MS2	31.6059	3.887	3.8178	4675	24059_E2_S5_1.raw	F184	2.66	1	0.07496	0.5664
		FALSE	Medium	Sequest HT (A2)	Unambiguous	KLQAQMK		3	P35580; P35749; P35579	P35580; P35749; P35579	1	1	0.2788	0	1	1	846.488	846.488	846.487	1.21	0.00103	HCD (High Energy Collision Dissociation)	31.7	MS2	0	52.757	3.8212	4679	24059_E2_S5_1.raw	F184	2.08	3	0.01341	0.1845
		FALSE	High	Sequest HT (A2)	Unambiguous	VEEEEER		2	P35580; P35579	P35580; P35579	0	2	0.1626	0	1	1	460.204	919.4	919.4	-0.55	-0.00025	HCD (High Energy Collision Dissociation)	31.7	MS2	63.3464	15.331	3.8655	4741	24059_E2_S5_1.raw	F184	2.03	2	0.005448	0.06273
		FALSE	Medium	Sequest HT (A2)	Unambiguous	TELADK		1	P35579	P35579	0	2	0.1538	0	1	1	338.679	676.351	676.351	-0.38	-0.00013	HCD (High Energy Collision Dissociation)	31.7	MS2	9.27859	0.436	3.8938	4782	24059_E2_S5_1.raw	F184	1.95	1	0.02846	0.294
		FALSE	Medium	Sequest HT (A2)	Unambiguous	VEEEEER		2	P35580; P35579	P35580; P35579	0	1	0.0078	0	1	1	919.4	919.4	919.4	0.06	6e-05	HCD (High Energy Collision Dissociation)	31.7	MS2	0	56.615	3.9098	4807	24059_E2_S5_1.raw	F184	2.58	2	0.01216	0.1695
		FALSE	Medium	Sequest HT (A2)	Unambiguous	SVHELEK		1	P35579	P35579	0	2	0.4505	0	1	1	421.225	841.442	841.441	0.42	0.00018	HCD (High Energy Collision Dissociation)	31.7	MS2	9.32821	0.319	3.9373	4845	24059_E2_S5_1.raw	F184	2.22	1	0.01137	0.1608
		FALSE	High	Sequest HT (A2)	Unambiguous	SVHELEK		1	P35579	P35579	0	1	0.4609	0	1	1	841.441	841.441	841.441	-0.51	-0.00043	HCD (High Energy Collision Dissociation)	31.7	MS2	0	2.802	3.9508	4867	24059_E2_S5_1.raw	F184	2.43	1	0.002747	0.03313
		FALSE	Medium	Sequest HT (A2)	Unambiguous	VAAYDK		1	P35579	P35579	0	2	0.2126	0	1	1	333.676	666.346	666.346	-0.32	-0.00011	HCD (High Energy Collision Dissociation)	31.7	MS2	88.2543	12.949	3.9891	4919	24059_E2_S5_1.raw	F184	1.74	1	0.02315	0.2563
		FALSE	Medium	Sequest HT (A2)	Unambiguous	VEEEEER		2	P35580; P35579	P35580; P35579	0	2	0.0412	0	1	1	460.204	919.4	919.4	-0.02	-1e-05	HCD (High Energy Collision Dissociation)	31.7	MS2	73.2046	2.262	4.1004	5081	24059_E2_S5_1.raw	F184	1.7	2	0.01075	0.1522
		FALSE	Medium	Sequest HT (A2)	Unambiguous	TELADK		1	P35579	P35579	0	1	0.1798	0	1	1	676.351	676.351	676.351	0.09	6e-05	HCD (High Energy Collision Dissociation)	31.7	MS2	24.0736	28.953	4.1472	5147	24059_E2_S5_1.raw	F184	2.67	1	0.03927	0.3681
		FALSE	Low	Sequest HT (A2)	Unambiguous	VNKDDIQK		3	Q5BKV1; P35579	Q5BKV1; P35579; B1AH99	1	3	0.095	0	1	1	320.51	959.515	959.516	-0.26	-8e-05	HCD (High Energy Collision Dissociation)	31.7	MS2	94.7041	7.595	4.1651	5175	24059_E2_S5_1.raw	F184	2.21	2	0.1615	0.7849
		FALSE	Low	Sequest HT (A2)	Unambiguous	VEEEEER		2	P35580; P35579	P35580; P35579	0	2	0.1456	0	1	1	460.203	919.4	919.4	-0.81	-0.00037	HCD (High Energy Collision Dissociation)	31.7	MS2	28.3398	11.886	4.1915	5213	24059_E2_S5_1.raw	F184	1.03	2	0.1584	0.7798
		FALSE	High	Sequest HT (A2)	Unambiguous	VNKDDIQK		3	Q5BKV1; P35579	Q5BKV1; P35579; B1AH99	1	2	0.2387	0	1	1	480.262	959.516	959.516	0.8	0.00038	HCD (High Energy Collision Dissociation)	31.7	MS2	41.4065	13.204	4.1951	5219	24059_E2_S5_1.raw	F184	2.22	2	0.0006715	0.01013
		FALSE	High	Sequest HT (A2)	Unambiguous	ADGAEAKPAE		1	P35579	P35579	0	2	0.5906	0	1	1	479.728	958.448	958.448	0.26	0.00012	HCD (High Energy Collision Dissociation)	31.7	MS2	45.5106	14.44	4.2339	5274	24059_E2_S5_1.raw	F184	3.2	1	3.908e-05	3.734e-06
		FALSE	Low	Sequest HT (A2)	Unambiguous	VAAYDK		1	P35579	P35579	0	1	0.1135	0	1	1	666.345	666.345	666.346	-0.75	-0.0005	HCD (High Energy Collision Dissociation)	31.7	MS2	61.7563	28.357	4.2865	5348	24059_E2_S5_1.raw	F184	1.41	1	0.05668	0.4769
		FALSE	High	Sequest HT (A2)	Unambiguous	QLAAENR		1	P35579	P35579	0	1	0.2857	0	1	1	801.421	801.421	801.421	-0.4	-0.00032	HCD (High Energy Collision Dissociation)	31.7	MS2	0	45.608	4.4169	5533	24059_E2_S5_1.raw	F184	2.87	1	0.001133	0.01831
		FALSE	High	Sequest HT (A2)	Unambiguous	ADGAEAKPAE		1	P35579	P35579	0	1	0.7075	0	1	1	958.447	958.447	958.448	-0.24	-0.00023	HCD (High Energy Collision Dissociation)	31.7	MS2	0	58.598	4.4222	5540	24059_E2_S5_1.raw	F184	3.35	1	3.908e-05	6.94e-05
		FALSE	High	Sequest HT (A2)	Unambiguous	QLAAENR		1	P35579	P35579	0	2	0.3128	0	1	1	401.214	801.421	801.421	-0.27	-0.00011	HCD (High Energy Collision Dissociation)	31.7	MS2	55.9881	0.491	4.4416	5564	24059_E2_S5_1.raw	F184	1.95	1	0.001186	0.01898
		FALSE	High	Sequest HT (A2)	Unambiguous	KTLEEEAK		1	P35579	P35579	1	1	0.2753	0	1	1	947.506	947.506	947.504	1.34	0.00127	HCD (High Energy Collision Dissociation)	31.7	MS2	0	69.62	5.0041	6354	24059_E2_S5_1.raw	F184	3.16	1	0.0001074	0.00302
		FALSE	High	Sequest HT (A2)	Unambiguous	cQHLQAEK	C1(Dioxidation)	1	P35579	P35579	0	2	0.3158	0	1	1	494.729	988.451	988.452	-0.93	-0.00046	HCD (High Energy Collision Dissociation)	31.7	MS2	16.5546	2.692	5.1265	6522	24059_E2_S5_1.raw	F184	1.33	1	0.007166	0.09122
		FALSE	Medium	Sequest HT (A2)	Unambiguous	QEEEMmAK	M6(Oxidation)	1	P35579	P35579	0	2	0.0573	0	1	1	506.21	1011.41	1011.41	1.21	0.00061	HCD (High Energy Collision Dissociation)	31.7	MS2	14.7038	14.916	5.1316	6530	24059_E2_S5_1.raw	F184	1.92	1	0.02439	0.267
		FALSE	High	Sequest HT (A2)	Unambiguous	cQHLQAEK	C1(Dioxidation)	1	P35579	P35579	0	1	0.5804	0	1	1	988.451	988.451	988.452	-0.55	-0.00054	HCD (High Energy Collision Dissociation)	31.7	MS2	0	49.761	5.1879	6612	24059_E2_S5_1.raw	F184	1.43	1	0.0007212	0.01307
		FALSE	High	Sequest HT (A2)	Unambiguous	NAEQYKDQADK		1	P35579	P35579	1	3	0.5188	0	1	1	437.204	1309.6	1309.6	-3.72	-0.00162	HCD (High Energy Collision Dissociation)	31.7	MS2	81.085	11.774	5.3843	6889	24059_E2_S5_1.raw	F184	3.72	1	3.908e-05	1.123e-05
		FALSE	High	Sequest HT (A2)	Unambiguous	NAEQYKDQADK		1	P35579	P35579	1	2	0.6737	0	1	1	655.305	1309.6	1309.6	-0.02	-2e-05	HCD (High Energy Collision Dissociation)	31.7	MS2	0	6.261	5.3919	6901	24059_E2_S5_1.raw	F184	3.8	1	3.908e-05	3.491e-06
		FALSE	Medium	Sequest HT (A2)	Unambiguous	FNEGER		1	P35579	P35579	0	2	0.4072	0	1	1	376.172	751.337	751.337	0.43	0.00016	HCD (High Energy Collision Dissociation)	31.7	MS2	69.8607	1.041	5.8321	7508	24059_E2_S5_1.raw	F184	1.94	1	0.01634	0.2105
		FALSE	High	Sequest HT (A2)	Unambiguous	QSAcNLEK	C4(Carbamidomethyl)	1	P35579	P35579	0	1	0.4643	0	1	1	949.439	949.439	949.441	-1.37	-0.0013	HCD (High Energy Collision Dissociation)	31.7	MS2	0	54.042	5.8333	7509	24059_E2_S5_1.raw	F184	3.36	1	3.908e-05	0.001327
		FALSE	High	Sequest HT (A2)	Unambiguous	THEAQIQEmR	M9(Oxidation)	1	P35579	P35579	0	2	0.2717	0	1	1	629.795	1258.58	1258.58	-1.89	-0.00119	HCD (High Energy Collision Dissociation)	31.7	MS2	20.4128	6.114	5.8863	7583	24059_E2_S5_1.raw	F184	1.84	1	0.0008402	0.01449
		FALSE	Medium	Sequest HT (A2)	Unambiguous	FNEGER		1	P35579	P35579	0	1	0.2326	0	1	1	751.337	751.337	751.337	-0.12	-9e-05	HCD (High Energy Collision Dissociation)	31.7	MS2	6.81085	2.308	5.9054	7606	24059_E2_S5_1.raw	F184	2.15	1	0.04145	0.3819
		FALSE	Low	Sequest HT (A2)	Unambiguous	ELDDTR		1	P35579	P35579	0	2	0.1712	0	1	1	374.677	748.347	748.347	-0.68	-0.00025	HCD (High Energy Collision Dissociation)	31.7	MS2	49.4222	0.384	6.2432	8084	24059_E2_S5_1.raw	F184	1.46	1	0.05073	0.4408
		FALSE	High	Sequest HT (A2)	Unambiguous	QTLENER		1	P35579	P35579	0	2	0.1111	0	1	1	445.223	889.439	889.437	2.04	0.00091	HCD (High Energy Collision Dissociation)	31.7	MS2	39.2183	1.74	6.351	8242	24059_E2_S5_1.raw	F184	1.98	1	0.005625	0.06715
		FALSE	Low	Sequest HT (A2)	Unambiguous	LQAQMK		3	P35580; P35749; P35579	P35580; P35749; P35579	0	1	0.1124	0	1	1	718.391	718.391	718.392	-1.47	-0.00106	HCD (High Energy Collision Dissociation)	31.7	MS2	18.4501	29.593	6.4212	8344	24059_E2_S5_1.raw	F184	2.58	3	0.05316	0.4554
		FALSE	High	Sequest HT (A2)	Unambiguous	QTLENER		1	P35579	P35579	0	1	0.236	0	1	1	889.438	889.438	889.437	0.54	0.00048	HCD (High Energy Collision Dissociation)	31.7	MS2	0	2.524	6.4294	8357	24059_E2_S5_1.raw	F184	2.67	1	0.002417	0.03109
		FALSE	Low	Sequest HT (A2)	Unambiguous	KLLEDR		3	A0A0C4DFM8; P35579; Q7Z406	A0A0C4DFM8; P35579; Q7Z406	1	2	0.1483	0	1	1	387.229	773.45	773.452	-1.41	-0.00055	HCD (High Energy Collision Dissociation)	31.7	MS2	91.3201	1.875	6.5525	8536	24059_E2_S5_1.raw	F184	2.09	3	0.08691	0.6137
		FALSE	Low	Sequest HT (A2)	Unambiguous	SFVEK		11	Q5HPN9; M0QY43; P35749; P35579; Q7Z406; A0A494C024; O94955; Q8N5G2	Q5HPN9; M0QY43; P35749; Q5HLS0; P35579; Q7Z406; D6RC79; H0YA85; A0A494C024; O94955; Q8N5G2	0	1	0.162	0	1	1	609.325	609.325	609.324	0.54	0.00033	HCD (High Energy Collision Dissociation)	31.7	MS2	27.5092	3.075	6.7991	8891	24059_E2_S5_1.raw	F184	2.16	8	0.3004	0.8401
		FALSE	Low	Sequest HT (A2)	Unambiguous	MQLAK		8	E9PHN7; E9PLF1; F6XZQ7; P35749; P35579; P28161	E9PHN7; E9PLF1; F6XZQ7; P35749; P35579; E9PGV1; P28161; E9PHN6	0	1	0.005	0	1	1	590.334	590.334	590.333	1.59	0.00094	HCD (High Energy Collision Dissociation)	31.7	MS2	69.3859	21.19	6.8016	8895	24059_E2_S5_1.raw	F184	2.02	6	0.2656	0.8401
		FALSE	High	Sequest HT (A2)	Unambiguous	TLEEEAK		1	P35579	P35579	0	2	0.3706	0	1	1	410.208	819.408	819.409	-1.3	-0.00053	HCD (High Energy Collision Dissociation)	31.7	MS2	47.5469	0.346	6.9202	9062	24059_E2_S5_1.raw	F184	1.7	1	0.003643	0.04164
		FALSE	High	Sequest HT (A2)	Unambiguous	SMAVAAR		1	P35579	P35579	0	2	0.2887	0	1	1	353.189	705.37	705.371	-1.32	-0.00047	HCD (High Energy Collision Dissociation)	31.7	MS2	50.8862	0.495	6.922	9065	24059_E2_S5_1.raw	F184	1.94	1	0.004176	0.04868
		FALSE	High	Sequest HT (A2)	Unambiguous	SMAVAAR		1	P35579	P35579	0	1	0.1794	0	1	1	705.371	705.371	705.371	-0.53	-0.00037	HCD (High Energy Collision Dissociation)	31.7	MS2	19.681	5.286	6.9691	9132	24059_E2_S5_1.raw	F184	2.23	1	0.001133	0.01785
		FALSE	Medium	Sequest HT (A2)	Unambiguous	SMMQDR		2	Q5BKV1; P35579	Q5BKV1; P35579	0	2	0.3239	0	1	1	384.163	767.318	767.317	0.66	0.00025	HCD (High Energy Collision Dissociation)	31.7	MS2	19.4477	0.934	7.0911	9303	24059_E2_S5_1.raw	F184	1.76	2	0.04237	0.3893
		FALSE	Medium	Sequest HT (A2)	Unambiguous	SMMQDR		2	Q5BKV1; P35579	Q5BKV1; P35579	0	1	0.2915	0	1	1	767.317	767.317	767.317	-0.19	-0.00015	HCD (High Energy Collision Dissociation)	31.7	MS2	23.8919	5.256	7.1001	9317	24059_E2_S5_1.raw	F184	1.99	2	0.03527	0.3418
		FALSE	Low	Sequest HT (A2)	Unambiguous	SMAVAAR		1	P35579	P35579	0	2	0.0141	0	1	1	353.189	705.371	705.371	-0.72	-0.00025	HCD (High Energy Collision Dissociation)	31.7	MS2	49.3623	1.755	7.1118	9334	24059_E2_S5_1.raw	F184	0.71	1	0.5353	0.8401
		FALSE	Low	Sequest HT (A2)	Unambiguous	TLEEEAK		1	P35579	P35579	0	1	0.0902	0	1	1	819.409	819.409	819.409	-0.47	-0.00038	HCD (High Energy Collision Dissociation)	31.7	MS2	78.2116	37.848	7.1163	9340	24059_E2_S5_1.raw	F184	1.22	1	0.4194	0.8401
		FALSE	Medium	Sequest HT (A2)	Unambiguous	TLEEEAK		1	P35579	P35579	0	1	0.2946	0	1	1	819.409	819.409	819.409	-0.32	-0.00026	HCD (High Energy Collision Dissociation)	31.7	MS2	75.892	43.899	7.1521	9389	24059_E2_S5_1.raw	F184	2.58	1	0.01318	0.1806
		FALSE	High	Sequest HT (A2)	Unambiguous	TLEEEAK		1	P35579	P35579	0	1	0.2138	0	1	1	819.41	819.41	819.409	1.17	0.00096	HCD (High Energy Collision Dissociation)	31.7	MS2	0	44.434	7.2328	9503	24059_E2_S5_1.raw	F184	2.76	1	0.001973	0.02732
		FALSE	Low	Sequest HT (A2)	Unambiguous	KLEmDLK	M4(Dioxidation)	1	P35579	P35579	1	2	0.0758	0	1	1	454.746	908.484	908.476	9.35	0.00425	HCD (High Energy Collision Dissociation)	31.7	MS2	42.3511	2.086	7.5447	9943	24059_E2_S5_1.raw	F184	1.98	1	0.4628	0.8401
		FALSE	High	Sequest HT (A2)	Unambiguous	LQEmEGTVK	M4(Oxidation)	1	P35579	P35579	0	2	0.3438	0	1	1	525.76	1050.51	1050.51	-0.92	-0.00048	HCD (High Energy Collision Dissociation)	31.7	MS2	45.5207	14.203	8.4358	11216	24059_E2_S5_1.raw	F184	2.24	1	3.908e-05	0.0007488
		FALSE	High	Sequest HT (A2)	Unambiguous	LQEmEGTVK	M4(Oxidation)	1	P35579	P35579	0	2	0.296	0	1	1	525.76	1050.51	1050.51	0.01	1e-05	HCD (High Energy Collision Dissociation)	31.7	MS2	0	31.155	8.5387	11364	24059_E2_S5_1.raw	F184	2.23	1	3.908e-05	0.0007299
		FALSE	High	Sequest HT (A2)	Unambiguous	GAGDGSDEEVDGK		1	P35579	P35579	0	2	0.6294	0	1	1	618.254	1235.5	1235.5	-1.27	-0.00079	HCD (High Energy Collision Dissociation)	31.7	MS2	0	21.864	8.5574	11389	24059_E2_S5_1.raw	F184	3.4	1	3.908e-05	1.655e-06
		FALSE	High	Sequest HT (A2)	Unambiguous	DQGELER		1	P35579	P35579	0	1	0.3165	0	1	1	846.395	846.395	846.395	0.16	0.00014	HCD (High Energy Collision Dissociation)	31.7	MS2	0	3.903	8.6757	11565	24059_E2_S5_1.raw	F184	2.97	1	0.001212	0.02018
		FALSE	Medium	Sequest HT (A2)	Unambiguous	DQGELER		1	P35579	P35579	0	2	0.2733	0	1	1	423.701	846.395	846.395	-0.72	-0.0003	HCD (High Energy Collision Dissociation)	31.7	MS2	11.1746	0.819	8.8402	11805	24059_E2_S5_1.raw	F184	1.72	1	0.02023	0.2359
		FALSE	Medium	Sequest HT (A2)	Unambiguous	QSAcNLEK	C4(Dioxidation)	1	P35579	P35579	0	2	0.2934	0	1	1	462.708	924.409	924.409	0.38	0.00017	HCD (High Energy Collision Dissociation)	31.7	MS2	0	15.622	9.0638	12123	24059_E2_S5_1.raw	F184	1.67	1	0.01075	0.151
		FALSE	Low	Sequest HT (A2)	Unambiguous	QSAcNLEK	C4(Dioxidation)	1	P35579	P35579	0	1	0.1951	0	1	1	924.413	924.413	924.409	4.09	0.00378	HCD (High Energy Collision Dissociation)	31.7	MS2	0	45.134	9.0898	12159	24059_E2_S5_1.raw	F184	2.05	1	0.1143	0.6954
		FALSE	Low	Sequest HT (A2)	Ambiguous	LLEDR		9	A0A0C4DFM8; A5YM72; O75691; H0Y858; P35579; A0A1Q8DGC7; Q7Z406; A0A5F9ZHR6	A0A0C4DFM8; A5YM72; O75691; Q9NR96; H0Y858; P35579; A0A1Q8DGC7; Q7Z406; A0A5F9ZHR6	0	2	0.1609	0	1	2	323.181	645.355	645.357	-2.84	-0.00092	HCD (High Energy Collision Dissociation)	31.7	MS2	89.0151	0.09	9.9801	13447	24059_E2_S5_1.raw	F184	0.87	8	0.09531	0.6451
		FALSE	High	Sequest HT (A2)	Unambiguous	QEEEMMAK		1	P35579	P35579	0	2	0.5845	0	1	1	498.212	995.417	995.417	-0.2	-0.0001	HCD (High Energy Collision Dissociation)	31.7	MS2	45.6393	0.934	10.2385	13820	24059_E2_S5_1.raw	F184	2.07	1	0.0003064	0.004685
		FALSE	Medium	Sequest HT (A2)	Unambiguous	LEmDLK	M3(Oxidation)	1	P35579	P35579	0	2	0.2177	0	1	1	382.696	764.386	764.386	-0.34	-0.00013	HCD (High Energy Collision Dissociation)	31.7	MS2	77.7901	9.607	10.5317	14247	24059_E2_S5_1.raw	F184	1.47	1	0.04912	0.4288
		FALSE	Medium	Sequest HT (A2)	Unambiguous	VLLQGK		1	P35579	P35579	0	2	0.104	0	1	1	329.218	657.429	657.429	-0.58	-0.00019	HCD (High Energy Collision Dissociation)	31.7	MS2	79.5383	4.702	11.1574	15138	24059_E2_S5_1.raw	F184	1.25	1	0.02104	0.2407
		FALSE	High	Sequest HT (A2)	Unambiguous	cIIPNHEK	C1(Carbamidomethyl)	3	P35580; P35749; P35579	P35580; P35749; P35579	0	3	0.3318	0	1	1	337.509	1010.51	1010.51	2.37	0.0008	HCD (High Energy Collision Dissociation)	31.7	MS2	83.3595	29.384	11.91	16114	24059_E2_S5_1.raw	F184	2.14	3	0.0009574	0.01638
		FALSE	Medium	Sequest HT (A2)	Unambiguous	cIIPNHEK	C1(Carbamidomethyl)	3	P35580; P35749; P35579	P35580; P35749; P35579	0	3	0.3	0	1	1	337.507	1010.51	1010.51	-1.71	-0.00057	HCD (High Energy Collision Dissociation)	31.7	MS2	53.5085	1.379	12.1699	16462	24059_E2_S5_1.raw	F184	1.7	3	0.03297	0.3272
		FALSE	High	Sequest HT (A2)	Unambiguous	cIIPNHEK	C1(Carbamidomethyl)	3	P35580; P35749; P35579	P35580; P35749; P35579	0	3	0.2298	0	1	1	337.507	1010.51	1010.51	-1.43	-0.00048	HCD (High Energy Collision Dissociation)	31.7	MS2	64.2519	6.458	12.2263	16536	24059_E2_S5_1.raw	F184	2.48	3	0.0003064	0.004682
		FALSE	Low	Sequest HT (A2)	Unambiguous	cIIPNHEK	C1(Carbamidomethyl)	3	P35580; P35749; P35579	P35580; P35749; P35579	0	2	0.4135	0	1	1	505.758	1010.51	1010.51	0.6	0.0003	HCD (High Energy Collision Dissociation)	31.7	MS2	66.4456	1.842	12.4354	16801	24059_E2_S5_1.raw	F184	1.33	3	0.1052	0.6718
		FALSE	High	Sequest HT (A2)	Unambiguous	cIIPNHEK	C1(Carbamidomethyl)	3	P35580; P35749; P35579	P35580; P35749; P35579	0	3	0.4412	0	1	1	337.508	1010.51	1010.51	-0.62	-0.00021	HCD (High Energy Collision Dissociation)	31.7	MS2	23.7117	10.063	12.5579	16955	24059_E2_S5_1.raw	F184	2.38	3	0.0005556	0.007375
		FALSE	Low	Sequest HT (A2)	Unambiguous	cIIPNHEK	C1(Carbamidomethyl)	3	P35580; P35749; P35579	P35580; P35749; P35579	0	3	0.1429	0	1	1	337.508	1010.51	1010.51	-0.44	-0.00015	HCD (High Energy Collision Dissociation)	31.7	MS2	24.4981	1.861	12.5868	16995	24059_E2_S5_1.raw	F184	1.26	3	0.1305	0.7316
		FALSE	High	Sequest HT (A2)	Unambiguous	THEAQIQEMR		1	P35579	P35579	0	3	0.4111	0	1	1	414.867	1242.59	1242.59	-1.38	-0.00057	HCD (High Energy Collision Dissociation)	31.7	MS2	65.5671	20.567	12.6059	17018	24059_E2_S5_1.raw	F184	2.7	1	0.003572	0.04071
		FALSE	High	Sequest HT (A2)	Unambiguous	THEAQIQEMR		1	P35579	P35579	0	2	0.5829	0	1	1	621.799	1242.59	1242.59	0.28	0.00017	HCD (High Energy Collision Dissociation)	31.7	MS2	0	31.293	12.6088	17022	24059_E2_S5_1.raw	F184	3.5	1	3.908e-05	2.855e-06
		FALSE	High	Sequest HT (A2)	Unambiguous	THEAQIQEMR		1	P35579	P35579	0	3	0.5446	0	1	1	414.868	1242.59	1242.59	0.17	7e-05	HCD (High Energy Collision Dissociation)	31.7	MS2	87.5199	0.763	12.694	17137	24059_E2_S5_1.raw	F184	2.02	1	0.003005	0.03567
		FALSE	High	Sequest HT (A2)	Unambiguous	THEAQIQEMR		1	P35579	P35579	0	2	0.5635	0	1	1	621.798	1242.59	1242.59	-0.21	-0.00013	HCD (High Energy Collision Dissociation)	31.7	MS2	25.9433	5.746	12.6974	17142	24059_E2_S5_1.raw	F184	3.07	1	3.908e-05	2.406e-06
		FALSE	High	Sequest HT (A2)	Unambiguous	NcAAYLK	C2(Carbamidomethyl)	5	P35580; M0QY43; P35749; P35579; Q7Z406	P35580; M0QY43; P35749; P35579; Q7Z406	0	2	0.4873	0	1	1	420.207	839.407	839.408	-0.94	-0.00039	HCD (High Energy Collision Dissociation)	31.7	MS2	22.1187	3.347	12.739	17195	24059_E2_S5_1.raw	F184	1.97	5	0.004194	0.0496
		FALSE	High	Sequest HT (A2)	Unambiguous	GELANEVK		1	P35579	P35579	0	2	0.2042	0	1	1	430.228	859.449	859.452	-3.86	-0.00166	HCD (High Energy Collision Dissociation)	31.7	MS2	34.1409	2.336	12.7545	17214	24059_E2_S5_1.raw	F184	1.91	1	0.005779	0.07056
		FALSE	High	Sequest HT (A2)	Unambiguous	NcAAYLK	C2(Carbamidomethyl)	5	P35580; M0QY43; P35749; P35579; Q7Z406	P35580; M0QY43; P35749; P35579; Q7Z406	0	2	0.5281	0	1	1	420.207	839.407	839.408	-1.37	-0.00058	HCD (High Energy Collision Dissociation)	31.7	MS2	21.6083	2.796	12.7875	17261	24059_E2_S5_1.raw	F184	2.31	5	0.003712	0.04298
		FALSE	High	Sequest HT (A2)	Unambiguous	GELANEVK		1	P35579	P35579	0	1	0.1176	0	1	1	859.452	859.452	859.452	0.2	0.00018	HCD (High Energy Collision Dissociation)	31.7	MS2	0	4.875	12.8031	17283	24059_E2_S5_1.raw	F184	3.4	1	3.908e-05	0.0009493
		FALSE	High	Sequest HT (A2)	Unambiguous	THEAQIQEMR		1	P35579	P35579	0	1	0.6259	0	1	1	1242.59	1242.59	1242.59	-1.23	-0.00153	HCD (High Energy Collision Dissociation)	31.7	MS2	0	12.995	12.8482	17349	24059_E2_S5_1.raw	F184	4.01	1	3.908e-05	3.056e-06
		FALSE	High	Sequest HT (A2)	Unambiguous	THEAQIQEMR		1	P35579	P35579	0	3	0.5174	0	1	1	414.868	1242.59	1242.59	0.32	0.00013	HCD (High Energy Collision Dissociation)	31.7	MS2	0.958406	0.13	12.9173	17447	24059_E2_S5_1.raw	F184	3.17	1	0.0002772	0.004393
		FALSE	High	Sequest HT (A2)	Unambiguous	THEAQIQEMR		1	P35579	P35579	0	2	0.5956	0	1	1	621.799	1242.59	1242.59	0.28	0.00017	HCD (High Energy Collision Dissociation)	31.7	MS2	0	0.333	12.9179	17448	24059_E2_S5_1.raw	F184	3.19	1	3.908e-05	6.078e-06
		FALSE	High	Sequest HT (A2)	Unambiguous	QQQLTAMK		2	P35749; P35579	P35749; P35579	0	2	0.3535	0	1	1	474.254	947.5	947.498	2.48	0.00118	HCD (High Energy Collision Dissociation)	31.7	MS2	83.9381	0.414	13.2156	17877	24059_E2_S5_1.raw	F184	2.15	2	0.0004638	0.00691
		FALSE	High	Sequest HT (A2)	Unambiguous	THEAQIQEMR		1	P35579	P35579	0	3	0.5017	0	1	1	414.867	1242.59	1242.59	-1.75	-0.00072	HCD (High Energy Collision Dissociation)	31.7	MS2	21.483	11.434	13.2632	17945	24059_E2_S5_1.raw	F184	3.01	1	0.0007212	0.01213
		FALSE	Low	Sequest HT (A2)	Unambiguous	THEAQIQEMR		1	P35579	P35579	0	2	0.0816	0	1	1	621.797	1242.59	1242.59	-1.59	-0.00099	HCD (High Energy Collision Dissociation)	31.7	MS2	49.2217	1.987	13.2879	17981	24059_E2_S5_1.raw	F184	0.98	1	0.3886	0.8401
		FALSE	High	Sequest HT (A2)	Unambiguous	QQQLTAMK		2	P35749; P35579	P35749; P35579	0	1	0.4863	0	1	1	947.497	947.497	947.498	-1.37	-0.0013	HCD (High Energy Collision Dissociation)	31.7	MS2	0	51.861	13.3455	18059	24059_E2_S5_1.raw	F184	3.29	2	3.908e-05	0.001321
		FALSE	Medium	Sequest HT (A2)	Ambiguous	ISLSTK		1		Q2G0K0	0	2	0.071	0	1	1	324.7	648.392	648.393	-1.1	-0.00036	HCD (High Energy Collision Dissociation)	31.7	MS2	82.4998	1.154	13.8806	18811	24059_E2_S5_1.raw	F184	1.55	2	0.01563	0.2052
		FALSE	Medium	Sequest HT (A2)	Ambiguous	LSLSTK		2	Q4L8W6; P35579	Q4L8W6; P35579	0	2	0.071	0	1	2	324.7	648.392	648.393	-1.1	-0.00036	HCD (High Energy Collision Dissociation)	31.7	MS2	82.4998	1.154	13.8806	18811	24059_E2_S5_1.raw	F184	1.55	2	0.01563	0.2052
		FALSE	Medium	Sequest HT (A2)	Ambiguous	ISLSTK		1		Q2G0K0	0	1	0.1613	0	1	1	648.393	648.393	648.393	0.14	9e-05	HCD (High Energy Collision Dissociation)	31.7	MS2	72.59	19.317	13.9861	18962	24059_E2_S5_1.raw	F184	2.17	2	0.04936	0.4303
		FALSE	Medium	Sequest HT (A2)	Ambiguous	LSLSTK		2	Q4L8W6; P35579	Q4L8W6; P35579	0	1	0.1613	0	1	2	648.393	648.393	648.393	0.14	9e-05	HCD (High Energy Collision Dissociation)	31.7	MS2	72.59	19.317	13.9861	18962	24059_E2_S5_1.raw	F184	2.17	2	0.04936	0.4303
		FALSE	Medium	Sequest HT (A2)	Ambiguous	ISLSTK		1		Q2G0K0	0	2	0.0659	0	1	1	324.7	648.393	648.393	0.12	4e-05	HCD (High Energy Collision Dissociation)	31.7	MS2	55.3158	0.261	14.187	19252	24059_E2_S5_1.raw	F184	1.82	2	0.01466	0.1972
		FALSE	Medium	Sequest HT (A2)	Ambiguous	LSLSTK		2	Q4L8W6; P35579	Q4L8W6; P35579	0	2	0.0659	0	1	2	324.7	648.393	648.393	0.12	4e-05	HCD (High Energy Collision Dissociation)	31.7	MS2	55.3158	0.261	14.187	19252	24059_E2_S5_1.raw	F184	1.82	2	0.01466	0.1972
		FALSE	High	Sequest HT (A2)	Unambiguous	VAAYDKLEK		1	P35579	P35579	1	3	0.4576	0	1	1	346.194	1036.57	1036.57	-0.42	-0.00015	HCD (High Energy Collision Dissociation)	31.7	MS2	39.4533	0.502	14.8182	20198	24059_E2_S5_1.raw	F184	2.36	1	0.0002438	0.004288
		FALSE	High	Sequest HT (A2)	Unambiguous	VAAYDKLEK		1	P35579	P35579	1	2	0.4667	0	1	1	518.787	1036.57	1036.57	-0.26	-0.00014	HCD (High Energy Collision Dissociation)	31.7	MS2	0	2.18	14.8189	20199	24059_E2_S5_1.raw	F184	2.4	1	3.908e-05	0.0006716
		FALSE	High	Sequest HT (A2)	Unambiguous	EQLEEEEEAK		1	P35579	P35579	0	1	0.6971	0	1	1	1233.55	1233.55	1233.55	0.77	0.00095	HCD (High Energy Collision Dissociation)	31.7	MS2	0	6.729	15.0051	20481	24059_E2_S5_1.raw	F184	4.49	1	3.908e-05	3.227e-07
		FALSE	High	Sequest HT (A2)	Unambiguous	EQLEEEEEAK		1	P35579	P35579	0	2	0.628	0	1	1	617.278	1233.55	1233.55	0.12	7e-05	HCD (High Energy Collision Dissociation)	31.7	MS2	58.168	0.483	15.0293	20515	24059_E2_S5_1.raw	F184	2.5	1	3.908e-05	0.0002393
		FALSE	High	Sequest HT (A2)	Unambiguous	EQLEEEEEAK		1	P35579	P35579	0	2	0.4163	0	1	1	617.277	1233.55	1233.55	-0.77	-0.00048	HCD (High Energy Collision Dissociation)	31.7	MS2	0	30.391	15.1512	20694	24059_E2_S5_1.raw	F184	2.21	1	3.908e-05	0.001157
		FALSE	High	Sequest HT (A2)	Unambiguous	NTDQASMPDNTAAQK		3	P35749; P35579; A0A494C024	P35749; P35579; A0A494C024	0	2	0.7765	0	1	1	796.354	1591.7	1591.7	-0.98	-0.00078	HCD (High Energy Collision Dissociation)	31.7	MS2	39.8002	31.948	15.2195	20795	24059_E2_S5_1.raw	F184	4.43	3	3.908e-05	1.69e-08
		FALSE	High	Sequest HT (A2)	Unambiguous	EQLEEEEEAK		1	P35579	P35579	0	1	0.7035	0	1	1	1233.55	1233.55	1233.55	2.95	0.00364	HCD (High Energy Collision Dissociation)	31.7	MS2	0	57.02	15.3482	20980	24059_E2_S5_1.raw	F184	3.98	1	3.908e-05	1.676e-06
		FALSE	High	Sequest HT (A2)	Unambiguous	EQLEEEEEAK		1	P35579	P35579	0	2	0.4683	0	1	1	617.277	1233.55	1233.55	-1.17	-0.00072	HCD (High Energy Collision Dissociation)	31.7	MS2	82.1429	19.948	15.3708	21012	24059_E2_S5_1.raw	F184	2.52	1	3.908e-05	0.0003867
		FALSE	High	Sequest HT (A2)	Unambiguous	EQLEEEEEAK		1	P35579	P35579	0	2	0.419	0	1	1	617.278	1233.55	1233.55	-0.08	-5e-05	HCD (High Energy Collision Dissociation)	31.7	MS2	0	32.635	15.3885	21036	24059_E2_S5_1.raw	F184	2.1	1	3.908e-05	0.0006483
		FALSE	High	Sequest HT (A2)	Unambiguous	EQLEEEEEAK		1	P35579	P35579	0	1	0.6447	0	1	1	1233.55	1233.55	1233.55	-1.8	-0.00222	HCD (High Energy Collision Dissociation)	31.7	MS2	0	57.397	15.4052	21058	24059_E2_S5_1.raw	F184	3.94	1	3.908e-05	2.857e-06
		FALSE	Low	Sequest HT (A2)	Unambiguous	NTNPNFVR		2	P35580; P35579	P35580; P35579	0	2	0.4196	0	1	1	481.244	961.481	961.485	-4.03	-0.00194	HCD (High Energy Collision Dissociation)	31.7	MS2	25.9286	1.73	15.4703	21150	24059_E2_S5_1.raw	F184	1.43	2	0.1862	0.8176
		FALSE	High	Sequest HT (A2)	Unambiguous	NTNPNFVR		2	P35580; P35579	P35580; P35579	0	1	0.3506	0	1	1	961.487	961.487	961.485	2.39	0.0023	HCD (High Energy Collision Dissociation)	31.7	MS2	38.6925	35.858	15.5032	21199	24059_E2_S5_1.raw	F184	2.51	2	0.009864	0.1416
		FALSE	High	Sequest HT (A2)	Unambiguous	NTDQASMPDNTAAQK		3	P35749; P35579; A0A494C024	P35749; P35579; A0A494C024	0	2	0.8251	0	1	1	796.354	1591.7	1591.7	-0.29	-0.00023	HCD (High Energy Collision Dissociation)	31.7	MS2	11.2904	2.405	15.5525	21273	24059_E2_S5_1.raw	F184	4.23	3	3.908e-05	6.877e-09
		FALSE	High	Sequest HT (A2)	Unambiguous	NTDQASMPDNTAAQK		3	P35749; P35579; A0A494C024	P35749; P35579; A0A494C024	0	2	0.8251	0	1	1	796.354	1591.7	1591.7	0.02	2e-05	HCD (High Energy Collision Dissociation)	31.7	MS2	0	1.853	15.5622	21285	24059_E2_S5_1.raw	F184	4.86	3	3.908e-05	5.326e-09
		FALSE	Medium	Sequest HT (A2)	Unambiguous	ALSLAR		3	P35580; P35749; P35579	P35580; P35749; P35579	0	2	0.127	0	1	1	315.7	630.392	630.393	-1.61	-0.00051	HCD (High Energy Collision Dissociation)	31.7	MS2	76.2682	2.989	15.5805	21314	24059_E2_S5_1.raw	F184	1.89	3	0.03191	0.3194
		FALSE	High	Sequest HT (A2)	Unambiguous	NTNPNFVR		2	P35580; P35579	P35580; P35579	0	2	0.4032	0	1	1	481.245	961.483	961.485	-2.32	-0.00111	HCD (High Energy Collision Dissociation)	31.7	MS2	75.1769	1.544	15.6043	21348	24059_E2_S5_1.raw	F184	1.24	2	0.001015	0.01732
		FALSE	High	Sequest HT (A2)	Unambiguous	RQLEEAEEEAQR		1	P35579	P35579	1	2	0.6085	0	1	1	744.359	1487.71	1487.71	1.28	0.00095	HCD (High Energy Collision Dissociation)	31.7	MS2	18.6296	31.831	16.5381	22624	24059_E2_S5_1.raw	F184	4.7	1	3.908e-05	1.827e-09
		FALSE	High	Sequest HT (A2)	Unambiguous	RQLEEAEEEAQR		1	P35579	P35579	1	3	0.7596	0	1	1	496.574	1487.71	1487.71	-1.42	-0.0007	HCD (High Energy Collision Dissociation)	31.7	MS2	81.3684	0.618	16.6415	22773	24059_E2_S5_1.raw	F184	4.41	1	3.908e-05	8.357e-06
		FALSE	Medium	Sequest HT (A2)	Unambiguous	RQLEEAEEEAQR		1	P35579	P35579	1	3	0.4788	0	1	1	496.574	1487.71	1487.71	0.24	0.00012	HCD (High Energy Collision Dissociation)	31.7	MS2	36.3717	3.485	16.8119	23023	24059_E2_S5_1.raw	F184	2.59	1	0.04961	0.4332
		FALSE	High	Sequest HT (A2)	Unambiguous	RQLEEAEEEAQR		1	P35579	P35579	1	2	0.4142	0	1	1	744.357	1487.71	1487.71	-1.68	-0.00125	HCD (High Energy Collision Dissociation)	31.7	MS2	0	28.264	16.8172	23030	24059_E2_S5_1.raw	F184	2.39	1	0.009105	0.1253
		FALSE	Medium	Sequest HT (A2)	Unambiguous	GFMDGK		5	P35580; M0QY43; P35749; P35579; Q7Z406	P35580; M0QY43; P35749; P35579; Q7Z406	0	2	0.3276	0	1	1	327.649	654.291	654.292	-0.87	-0.00029	HCD (High Energy Collision Dissociation)	31.7	MS2	46.6503	1.904	17.1206	23474	24059_E2_S5_1.raw	F184	1.16	5	0.04171	0.3842
		FALSE	Medium	Sequest HT (A2)	Unambiguous	GFMDGK		5	P35580; M0QY43; P35749; P35579; Q7Z406	P35580; M0QY43; P35749; P35579; Q7Z406	0	1	0.4167	0	1	1	654.292	654.292	654.292	0.83	0.00054	HCD (High Energy Collision Dissociation)	31.7	MS2	0	3.377	17.1654	23541	24059_E2_S5_1.raw	F184	1.92	5	0.04298	0.3928
		FALSE	Low	Sequest HT (A2)	Unambiguous	GFMDGK		5	P35580; M0QY43; P35749; P35579; Q7Z406	P35580; M0QY43; P35749; P35579; Q7Z406	0	1	0.3254	0	1	1	654.291	654.291	654.292	-1.41	-0.00092	HCD (High Energy Collision Dissociation)	31.7	MS2	0	31.749	17.3101	23757	24059_E2_S5_1.raw	F184	1.69	5	0.2353	0.8401
		FALSE	Low	Sequest HT (A2)	Unambiguous	GFMDGK		5	P35580; M0QY43; P35749; P35579; Q7Z406	P35580; M0QY43; P35749; P35579; Q7Z406	0	2	0.1447	0	1	1	327.649	654.291	654.292	-0.78	-0.00025	HCD (High Energy Collision Dissociation)	31.7	MS2	82.8464	4.695	17.3238	23778	24059_E2_S5_1.raw	F184	0.76	5	0.07985	0.5847
		FALSE	Medium	Sequest HT (A2)	Unambiguous	GFMDGK		5	P35580; M0QY43; P35749; P35579; Q7Z406	P35580; M0QY43; P35749; P35579; Q7Z406	0	2	0.3684	0	1	1	327.649	654.291	654.292	-0.69	-0.00022	HCD (High Energy Collision Dissociation)	31.7	MS2	33.8537	75	17.3518	23818	24059_E2_S5_1.raw	F184	1.14	5	0.04742	0.4193
		FALSE	Low	Sequest HT (A2)	Ambiguous	GILTPR		1	P35579	P35579	0	1	0.3867	0	1	1	656.408	656.408	656.409	-0.91	-0.0006	HCD (High Energy Collision Dissociation)	31.7	MS2	76.1877	2.629	17.8292	24505	24059_E2_S5_1.raw	F184	1.81	1	0.1502	0.7661
		FALSE	Low	Sequest HT (A2)	Ambiguous	GILTPR		1	P35579	P35579	0	2	0.321	0	1	1	328.708	656.409	656.409	0.09	3e-05	HCD (High Energy Collision Dissociation)	31.7	MS2	1.0278	0.319	17.8689	24562	24059_E2_S5_1.raw	F184	1.62	1	0.18	0.8097
		FALSE	High	Sequest HT (A2)	Unambiguous	LQEMEGTVK		1	P35579	P35579	0	1	0.3444	0	1	1	1034.52	1034.52	1034.52	0.48	0.00049	HCD (High Energy Collision Dissociation)	31.7	MS2	0	9.388	17.9606	24696	24059_E2_S5_1.raw	F184	3.6	1	3.908e-05	5.214e-05
		FALSE	High	Sequest HT (A2)	Unambiguous	EEILAQAK		1	P35579	P35579	0	2	0.4103	0	1	1	451.252	901.497	901.499	-1.6	-0.00072	HCD (High Energy Collision Dissociation)	31.7	MS2	0	4.746	18.1669	24989	24059_E2_S5_1.raw	F184	2.34	1	0.0006715	0.009878
		FALSE	High	Sequest HT (A2)	Unambiguous	LQEMEGTVK		1	P35579	P35579	0	2	0.3333	0	1	1	517.763	1034.52	1034.52	-0.54	-0.00028	HCD (High Energy Collision Dissociation)	31.7	MS2	3.7338	0.179	18.1947	25027	24059_E2_S5_1.raw	F184	2.43	1	3.908e-05	0.0004516
		FALSE	Low	Sequest HT (A2)	Unambiguous	REQEVNILK		1	P35579	P35579	1	2	0.0818	0	1	1	564.823	1128.64	1128.64	1.61	0.00091	HCD (High Energy Collision Dissociation)	31.7	MS2	63.6344	16.716	18.2016	25038	24059_E2_S5_1.raw	F184	2.2	1	0.4046	0.8401
		FALSE	High	Sequest HT (A2)	Unambiguous	EEILAQAK		1	P35579	P35579	0	1	0.4297	0	1	1	901.5	901.5	901.499	1.33	0.0012	HCD (High Energy Collision Dissociation)	31.7	MS2	0	6.269	18.2612	25127	24059_E2_S5_1.raw	F184	3.7	1	3.908e-05	0.0006259
		FALSE	High	Sequest HT (A2)	Unambiguous	LQEMEGTVK		1	P35579	P35579	0	1	0.3767	0	1	1	1034.52	1034.52	1034.52	-0.94	-0.00097	HCD (High Energy Collision Dissociation)	31.7	MS2	0	2.735	18.2806	25155	24059_E2_S5_1.raw	F184	3.69	1	3.908e-05	3.913e-05
		FALSE	High	Sequest HT (A2)	Unambiguous	EEILAQAK		1	P35579	P35579	0	2	0.5776	0	1	1	451.253	901.499	901.499	-0.38	-0.00017	HCD (High Energy Collision Dissociation)	31.7	MS2	0	0.145	18.4876	25462	24059_E2_S5_1.raw	F184	2.32	1	0.0001074	0.00244
		FALSE	High	Sequest HT (A2)	Unambiguous	LQEMEGTVK		1	P35579	P35579	0	2	0.1716	0	1	1	517.762	1034.52	1034.52	-1.01	-0.00052	HCD (High Energy Collision Dissociation)	31.7	MS2	43.5348	11.56	18.5357	25534	24059_E2_S5_1.raw	F184	2.04	1	3.908e-05	0.0005935
		FALSE	High	Sequest HT (A2)	Unambiguous	EEILAQAK		1	P35579	P35579	0	1	0.4566	0	1	1	901.499	901.499	901.499	-0.09	-8e-05	HCD (High Energy Collision Dissociation)	31.7	MS2	0	2.139	18.5713	25587	24059_E2_S5_1.raw	F184	3.57	1	3.908e-05	0.0003005
		FALSE	High	Sequest HT (A2)	Unambiguous	EEILAQAK		1	P35579	P35579	0	2	0.4528	0	1	1	451.253	901.499	901.499	0.3	0.00014	HCD (High Energy Collision Dissociation)	31.7	MS2	26.2916	15.383	18.8317	25974	24059_E2_S5_1.raw	F184	2.12	1	0.000582	0.008944
		FALSE	High	Sequest HT (A2)	Unambiguous	EmEAELEDER	M2(Oxidation)	1	P35579	P35579	0	2	0.6757	0	1	1	633.76	1266.51	1266.52	-2.03	-0.00129	HCD (High Energy Collision Dissociation)	31.7	MS2	37.5658	23.89	19.3173	26685	24059_E2_S5_1.raw	F184	2.59	1	3.908e-05	0.0007573
		FALSE	High	Sequest HT (A2)	Unambiguous	QLEEAEEEAQR		1	P35579	P35579	0	2	0.5031	0	1	1	666.307	1331.61	1331.61	-0.93	-0.00062	HCD (High Energy Collision Dissociation)	31.7	MS2	0	16.462	19.7121	27274	24059_E2_S5_1.raw	F184	3.18	1	3.908e-05	9.544e-06
		FALSE	High	Sequest HT (A2)	Unambiguous	KLEMDLK		1	P35579	P35579	1	2	0.1545	0	1	1	438.747	876.487	876.486	1.43	0.00063	HCD (High Energy Collision Dissociation)	31.7	MS2	48.4007	0.931	19.8007	27406	24059_E2_S5_1.raw	F184	3.3	1	0.0029	0.03436
		FALSE	High	Sequest HT (A2)	Unambiguous	GALALEEK		1	P35579	P35579	0	2	0.269	0	1	1	415.734	830.461	830.462	-1.07	-0.00044	HCD (High Energy Collision Dissociation)	31.7	MS2	95.3628	0.251	19.802	27408	24059_E2_S5_1.raw	F184	1.45	1	0.001863	0.02665
		FALSE	High	Sequest HT (A2)	Unambiguous	GALALEEK		1	P35579	P35579	0	1	0.2367	0	1	1	830.463	830.463	830.462	0.93	0.00078	HCD (High Energy Collision Dissociation)	31.7	MS2	80.7604	3.259	19.8618	27497	24059_E2_S5_1.raw	F184	2.83	1	0.0006715	0.01009
		FALSE	High	Sequest HT (A2)	Unambiguous	ALEEAMEQK		1	P35579	P35579	0	2	0.6367	0	1	1	524.753	1048.5	1048.5	-0.08	-4e-05	HCD (High Energy Collision Dissociation)	31.7	MS2	36.6425	0.641	19.8842	27530	24059_E2_S5_1.raw	F184	2.67	1	3.908e-05	0.0003377
		FALSE	High	Sequest HT (A2)	Unambiguous	KLEMDLK		1	P35579	P35579	1	1	0.1048	0	1	1	876.486	876.486	876.486	-0.23	-0.0002	HCD (High Energy Collision Dissociation)	31.7	MS2	0	24.973	19.8855	27532	24059_E2_S5_1.raw	F184	3.34	1	0.003005	0.03557
		FALSE	High	Sequest HT (A2)	Unambiguous	ALEEAMEQK		1	P35579	P35579	0	1	0.6658	0	1	1	1048.5	1048.5	1048.5	0.22	0.00023	HCD (High Energy Collision Dissociation)	31.7	MS2	0	3.793	19.9276	27595	24059_E2_S5_1.raw	F184	3.89	1	3.908e-05	2.201e-05
		FALSE	High	Sequest HT (A2)	Unambiguous	ALEQQVEEmK	M9(Oxidation)	1	P35579	P35579	0	2	0.2222	0	1	1	610.795	1220.58	1220.58	-0.23	-0.00014	HCD (High Energy Collision Dissociation)	31.7	MS2	62.3965	27.325	19.9846	27681	24059_E2_S5_1.raw	F184	2.07	1	3.908e-05	0.0006573
		FALSE	Low	Sequest HT (A2)	Unambiguous	KLEMDLK		1	P35579	P35579	1	2	0.1347	0	1	1	438.746	876.486	876.486	-0.38	-0.00017	HCD (High Energy Collision Dissociation)	31.7	MS2	23.2604	1.351	20.0368	27761	24059_E2_S5_1.raw	F184	1.93	1	0.1373	0.7441
		FALSE	High	Sequest HT (A2)	Unambiguous	KLEMDLK		1	P35579	P35579	1	1	0.0843	0	1	1	876.485	876.485	876.486	-1.27	-0.00111	HCD (High Energy Collision Dissociation)	31.7	MS2	0	26.177	20.0807	27827	24059_E2_S5_1.raw	F184	2.61	1	0.008769	0.1218
		FALSE	High	Sequest HT (A2)	Unambiguous	GALALEEK		1	P35579	P35579	0	1	0.2766	0	1	1	830.462	830.462	830.462	0.57	0.00047	HCD (High Energy Collision Dissociation)	31.7	MS2	55.8349	4.691	20.126	27894	24059_E2_S5_1.raw	F184	2.35	1	0.007747	0.1025
		FALSE	High	Sequest HT (A2)	Unambiguous	GALALEEK		1	P35579	P35579	0	2	0.3116	0	1	1	415.734	830.461	830.462	-0.92	-0.00038	HCD (High Energy Collision Dissociation)	31.7	MS2	6.11086	0.261	20.1334	27903	24059_E2_S5_1.raw	F184	1.99	1	0.001382	0.0228
		FALSE	High	Sequest HT (A2)	Unambiguous	KLEMDLK		1	P35579	P35579	1	2	0.1493	0	1	1	438.746	876.485	876.486	-0.66	-0.00029	HCD (High Energy Collision Dissociation)	31.7	MS2	17.5072	2.916	20.1352	27906	24059_E2_S5_1.raw	F184	2.88	1	0.00686	0.08675
		FALSE	High	Sequest HT (A2)	Unambiguous	GALALEEK		1	P35579	P35579	0	1	0.2833	0	1	1	830.462	830.462	830.462	0.2	0.00017	HCD (High Energy Collision Dissociation)	31.7	MS2	0	4.521	20.1765	27968	24059_E2_S5_1.raw	F184	3	1	3.908e-05	0.0008616
		FALSE	High	Sequest HT (A2)	Unambiguous	DLEAHIDSANK		1	P35579	P35579	0	3	0.5545	0	1	1	404.867	1212.59	1212.59	0.18	7e-05	HCD (High Energy Collision Dissociation)	31.7	MS2	51.0734	0.548	20.5136	28479	24059_E2_S5_1.raw	F184	3.03	1	3.908e-05	0.0006496
		FALSE	High	Sequest HT (A2)	Unambiguous	DLEAHIDSANK		1	P35579	P35579	0	2	0.6878	0	1	1	606.796	1212.58	1212.59	-0.61	-0.00037	HCD (High Energy Collision Dissociation)	31.7	MS2	8.57954	1.807	20.5154	28482	24059_E2_S5_1.raw	F184	4.9	1	3.908e-05	9.196e-07
		FALSE	High	Sequest HT (A2)	Unambiguous	DLEAHIDSANK		1	P35579	P35579	0	1	0.6681	0	1	1	1212.58	1212.58	1212.59	-1.46	-0.00177	HCD (High Energy Collision Dissociation)	31.7	MS2	0	6.292	20.5812	28583	24059_E2_S5_1.raw	F184	4.61	1	3.908e-05	5.501e-08
		FALSE	High	Sequest HT (A2)	Unambiguous	TEmEDLMSSK	M3(Oxidation)	1	P35579	P35579	0	2	0.3471	0	1	1	593.75	1186.49	1186.5	-2.66	-0.00158	HCD (High Energy Collision Dissociation)	31.7	MS2	79.7709	21.785	20.6686	28717	24059_E2_S5_1.raw	F184	1.21	1	0.006262	0.07724
		FALSE	Medium	Sequest HT (A2)	Unambiguous	LMATLR		2	P35580; P35579	P35580; P35579	0	2	0.2036	0	1	1	352.708	704.409	704.412	-4.62	-0.00163	HCD (High Energy Collision Dissociation)	31.7	MS2	29.1745	17.352	20.726	28803	24059_E2_S5_1.raw	F184	1.67	2	0.04926	0.4294
		FALSE	High	Sequest HT (A2)	Unambiguous	EMEAELEDERK		1	P35579	P35579	1	3	0.7054	0	1	1	460.209	1378.61	1378.62	-2.11	-0.00097	HCD (High Energy Collision Dissociation)	31.7	MS2	42.1831	7.282	20.8521	28993	24059_E2_S5_1.raw	F184	2.58	1	3.908e-05	9.982e-06
		FALSE	High	Sequest HT (A2)	Unambiguous	EMEAELEDERK		1	P35579	P35579	1	2	0.6151	0	1	1	689.809	1378.61	1378.62	-3.25	-0.00224	HCD (High Energy Collision Dissociation)	31.7	MS2	68.3273	20.653	21.1537	29431	24059_E2_S5_1.raw	F184	2.52	1	3.908e-05	1.467e-05
		FALSE	High	Sequest HT (A2)	Unambiguous	EMEAELEDERK		1	P35579	P35579	1	3	0.6533	0	1	1	460.21	1378.62	1378.62	0.48	0.00022	HCD (High Energy Collision Dissociation)	31.7	MS2	26.8506	12.274	21.1869	29478	24059_E2_S5_1.raw	F184	2.74	1	3.908e-05	1.438e-05
		FALSE	Low	Sequest HT (A2)	Unambiguous	EMEAELEDERK		1	P35579	P35579	1	2	0.28	0	1	1	689.81	1378.61	1378.62	-2.01	-0.00138	HCD (High Energy Collision Dissociation)	31.7	MS2	72.7649	1.259	21.2987	29640	24059_E2_S5_1.raw	F184	0.75	1	0.3227	0.8401
		FALSE	High	Sequest HT (A2)	Unambiguous	EMEAELEDERK		1	P35579	P35579	1	3	0.4293	0	1	1	460.209	1378.61	1378.62	-2.84	-0.0013	HCD (High Energy Collision Dissociation)	31.7	MS2	63.1347	17.66	21.5247	29958	24059_E2_S5_1.raw	F184	1.84	1	3.908e-05	0.0007461
		FALSE	High	Sequest HT (A2)	Unambiguous	TEMEDLmSSK	M7(Oxidation)	1	P35579	P35579	0	2	0.4415	0	1	1	593.752	1186.5	1186.5	-0.09	-5e-05	HCD (High Energy Collision Dissociation)	31.7	MS2	58.8488	19.996	22.605	31483	24059_E2_S5_1.raw	F184	2.65	1	3.908e-05	8.178e-05
		FALSE	High	Sequest HT (A2)	Unambiguous	TEMEDLmSSK	M7(Oxidation)	1	P35579	P35579	0	2	0.5095	0	1	1	593.75	1186.49	1186.5	-3.18	-0.00189	HCD (High Energy Collision Dissociation)	31.7	MS2	0	3.948	22.8638	31855	24059_E2_S5_1.raw	F184	2.1	1	3.908e-05	0.001208
		FALSE	High	Sequest HT (A2)	Unambiguous	TEMEDLmSSK	M7(Oxidation)	1	P35579	P35579	0	2	0.4834	0	1	1	593.751	1186.5	1186.5	-1.33	-0.00079	HCD (High Energy Collision Dissociation)	31.7	MS2	31.7744	16.182	22.9259	31944	24059_E2_S5_1.raw	F184	2.71	1	3.908e-05	0.0001221
		FALSE	High	Sequest HT (A2)	Unambiguous	TEMEDLmSSK	M7(Oxidation)	1	P35579	P35579	0	2	0.4371	0	1	1	593.751	1186.5	1186.5	-1.12	-0.00066	HCD (High Energy Collision Dissociation)	31.7	MS2	0	6.214	23.1297	32244	24059_E2_S5_1.raw	F184	1.51	1	0.002	0.02817
		FALSE	Medium	Sequest HT (A2)	Unambiguous	YLYVDK		3	Q5BKV1; P35579	Q5BKV1; P35579; B1AH99	0	1	0.4354	0	1	1	800.419	800.419	800.419	0.46	0.00037	HCD (High Energy Collision Dissociation)	31.7	MS2	78.3895	25.158	23.1631	32291	24059_E2_S5_1.raw	F184	2.09	2	0.03575	0.3458
		FALSE	Medium	Sequest HT (A2)	Unambiguous	YLYVDK		3	Q5BKV1; P35579	Q5BKV1; P35579; B1AH99	0	2	0.3791	0	1	1	400.713	800.419	800.419	-0.32	-0.00013	HCD (High Energy Collision Dissociation)	31.7	MS2	18.345	0.949	23.3047	32495	24059_E2_S5_1.raw	F184	1.53	2	0.01392	0.1874
		FALSE	High	Sequest HT (A2)	Unambiguous	EQLEEEEEAKHNLEK		1	P35579	P35579	1	3	0.6402	0	1	1	618.962	1854.87	1854.87	-0.11	-7e-05	HCD (High Energy Collision Dissociation)	31.7	MS2	24.155	1.593	23.7325	33125	24059_E2_S5_1.raw	F184	4.28	1	3.908e-05	2.017e-08
		FALSE	High	Sequest HT (A2)	Unambiguous	EQLEEEEEAKHNLEK		1	P35579	P35579	1	4	0.5938	0	1	1	464.473	1854.87	1854.87	-0.64	-0.0003	HCD (High Energy Collision Dissociation)	31.7	MS2	18.5633	0.393	23.7716	33182	24059_E2_S5_1.raw	F184	3.89	1	3.908e-05	3.474e-05
		FALSE	High	Sequest HT (A2)	Unambiguous	EQLEEEEEAKHNLEK		1	P35579	P35579	1	2	0.7673	0	1	1	927.939	1854.87	1854.87	-0.76	-0.00071	HCD (High Energy Collision Dissociation)	31.7	MS2	0	7.069	23.7801	33196	24059_E2_S5_1.raw	F184	4.77	1	3.908e-05	3.932e-10
		FALSE	High	Sequest HT (A2)	Unambiguous	KKVEAQLQELQVK		1	P35579	P35579	2	3	0.4113	0	1	1	514.306	1540.9	1540.91	-1.89	-0.00097	HCD (High Energy Collision Dissociation)	31.7	MS2	62.2431	12.599	24.7903	34696	24059_E2_S5_1.raw	F184	2.65	1	0.002335	0.03056
		FALSE	High	Sequest HT (A2)	Unambiguous	ASITALEAK		1	P35579	P35579	0	2	0.2216	0	1	1	452.261	903.515	903.515	0.68	0.00031	HCD (High Energy Collision Dissociation)	31.7	MS2	48.8772	1.61	24.8676	34810	24059_E2_S5_1.raw	F184	1.94	1	3.908e-05	0.0003522
		FALSE	High	Sequest HT (A2)	Unambiguous	ASITALEAK		1	P35579	P35579	0	1	0.139	0	1	1	903.515	903.515	903.515	0.69	0.00062	HCD (High Energy Collision Dissociation)	31.7	MS2	0	5.984	24.9957	35002	24059_E2_S5_1.raw	F184	3.31	1	3.908e-05	2.758e-05
		FALSE	High	Sequest HT (A2)	Unambiguous	ASITALEAK		1	P35579	P35579	0	2	0.207	0	1	1	452.261	903.515	903.515	0.14	6e-05	HCD (High Energy Collision Dissociation)	31.7	MS2	15.3873	0.898	25.1992	35294	24059_E2_S5_1.raw	F184	2.56	1	3.908e-05	0.0002218
		FALSE	High	Sequest HT (A2)	Unambiguous	NKHEAMITDLEER		1	P35579	P35579	1	3	0.6475	0	1	1	529.257	1585.76	1585.76	-4.19	-0.00221	HCD (High Energy Collision Dissociation)	31.7	MS2	23.7225	2.659	25.4959	35737	24059_E2_S5_1.raw	F184	4.51	1	3.908e-05	2.584e-07
		FALSE	High	Sequest HT (A2)	Unambiguous	HEAMITDLEER		1	P35579	P35579	0	2	0.2667	0	1	1	672.313	1343.62	1343.63	-5.61	-0.00377	HCD (High Energy Collision Dissociation)	31.7	MS2	0	28.69	25.5316	35791	24059_E2_S5_1.raw	F184	1.65	1	0.003312	0.039
		FALSE	High	Sequest HT (A2)	Unambiguous	KEEELQAALAR		4	A0A0C4DFM8; P35749; P35579; Q7Z406	A0A0C4DFM8; P35749; P35579; Q7Z406	1	3	0.1639	0	1	1	419.897	1257.68	1257.68	-1.88	-0.00079	HCD (High Energy Collision Dissociation)	31.7	MS2	94.7499	1.429	25.5491	35812	24059_E2_S5_1.raw	F184	2.44	4	0.001212	0.02077
		FALSE	High	Sequest HT (A2)	Unambiguous	KEEELQAALAR		4	A0A0C4DFM8; P35749; P35579; Q7Z406	A0A0C4DFM8; P35749; P35579; Q7Z406	1	2	0.6513	0	1	1	629.341	1257.68	1257.68	-3.69	-0.00232	HCD (High Energy Collision Dissociation)	31.7	MS2	68.5536	1.84	25.5809	35854	24059_E2_S5_1.raw	F184	3.04	4	3.908e-05	0.0001089
		FALSE	High	Sequest HT (A2)	Unambiguous	KEEELQAALAR		4	A0A0C4DFM8; P35749; P35579; Q7Z406	A0A0C4DFM8; P35749; P35579; Q7Z406	1	3	0.1818	0	1	1	419.898	1257.68	1257.68	-1.3	-0.00055	HCD (High Energy Collision Dissociation)	31.7	MS2	49.5001	1.415	25.7206	36050	24059_E2_S5_1.raw	F184	2.86	4	0.00944	0.1332
		FALSE	High	Sequest HT (A2)	Unambiguous	KEEELQAALAR		4	A0A0C4DFM8; P35749; P35579; Q7Z406	A0A0C4DFM8; P35749; P35579; Q7Z406	1	1	0.5959	0	1	1	1257.68	1257.68	1257.68	-1.89	-0.00237	HCD (High Energy Collision Dissociation)	31.7	MS2	0	9.763	25.754	36097	24059_E2_S5_1.raw	F184	3.86	4	3.908e-05	3.672e-05
		FALSE	High	Sequest HT (A2)	Unambiguous	NKHEAMITDLEER		1	P35579	P35579	1	3	0.545	0	1	1	529.258	1585.76	1585.76	-2.92	-0.00154	HCD (High Energy Collision Dissociation)	31.7	MS2	9.91505	1.504	25.7635	36110	24059_E2_S5_1.raw	F184	3.78	1	3.908e-05	1.072e-05
		FALSE	High	Sequest HT (A2)	Unambiguous	NKHEAMITDLEER		1	P35579	P35579	1	3	0.5908	0	1	1	529.259	1585.76	1585.76	-1.19	-0.00063	HCD (High Energy Collision Dissociation)	31.7	MS2	26.1381	4.405	25.8009	36160	24059_E2_S5_1.raw	F184	3.91	1	3.908e-05	1.095e-05
		FALSE	High	Sequest HT (A2)	Unambiguous	KEEELQAALAR		4	A0A0C4DFM8; P35749; P35579; Q7Z406	A0A0C4DFM8; P35749; P35579; Q7Z406	1	3	0.3109	0	1	1	419.898	1257.68	1257.68	-1.16	-0.00048	HCD (High Energy Collision Dissociation)	31.7	MS2	71.0205	0.838	25.8031	36163	24059_E2_S5_1.raw	F184	2.38	4	0.004002	0.04712
		FALSE	High	Sequest HT (A2)	Unambiguous	NKHEAMITDLEER		1	P35579	P35579	1	3	0.5136	0	1	1	529.259	1585.76	1585.76	-0.96	-0.00051	HCD (High Energy Collision Dissociation)	31.7	MS2	51.2478	1.126	25.8168	36181	24059_E2_S5_1.raw	F184	2.57	1	3.908e-05	0.000132
		FALSE	High	Sequest HT (A2)	Unambiguous	NKHEAMITDLEER		1	P35579	P35579	1	2	0.6126	0	1	1	793.384	1585.76	1585.76	-1.87	-0.00148	HCD (High Energy Collision Dissociation)	31.7	MS2	0	29.075	25.8194	36185	24059_E2_S5_1.raw	F184	3.82	1	3.908e-05	5.998e-09
		FALSE	High	Sequest HT (A2)	Unambiguous	KEEELQAALAR		4	A0A0C4DFM8; P35749; P35579; Q7Z406	A0A0C4DFM8; P35749; P35579; Q7Z406	1	3	0.4373	0	1	1	419.898	1257.68	1257.68	-0.94	-0.00039	HCD (High Energy Collision Dissociation)	31.7	MS2	3.37244	0.192	25.8556	36229	24059_E2_S5_1.raw	F184	2.95	4	0.001749	0.02614
		FALSE	High	Sequest HT (A2)	Unambiguous	KEEELQAALAR		4	A0A0C4DFM8; P35749; P35579; Q7Z406	A0A0C4DFM8; P35749; P35579; Q7Z406	1	2	0.6604	0	1	1	629.342	1257.68	1257.68	-1.65	-0.00104	HCD (High Energy Collision Dissociation)	31.7	MS2	0	0.299	25.8961	36283	24059_E2_S5_1.raw	F184	3.21	4	3.908e-05	1.402e-05
		FALSE	High	Sequest HT (A2)	Unambiguous	ADEWLmK	M6(Oxidation)	2	P35580; P35579	P35580; P35579	0	2	0.202	0	1	1	454.712	908.416	908.418	-2.05	-0.00093	HCD (High Energy Collision Dissociation)	31.7	MS2	61.3335	25.059	26.0134	36440	24059_E2_S5_1.raw	F184	1.98	2	0.005011	0.05757
		FALSE	High	Sequest HT (A2)	Unambiguous	KEEELQAALAR		4	A0A0C4DFM8; P35749; P35579; Q7Z406	A0A0C4DFM8; P35749; P35579; Q7Z406	1	3	0.4033	0	1	1	419.898	1257.68	1257.68	-0.72	-0.0003	HCD (High Energy Collision Dissociation)	31.7	MS2	7.58168	0.483	26.1064	36571	24059_E2_S5_1.raw	F184	3	4	0.0003064	0.005329
		FALSE	High	Sequest HT (A2)	Unambiguous	KEEELQAALAR		4	A0A0C4DFM8; P35749; P35579; Q7Z406	A0A0C4DFM8; P35749; P35579; Q7Z406	1	3	0.3673	0	1	1	419.898	1257.68	1257.68	-0.5	-0.00021	HCD (High Energy Collision Dissociation)	31.7	MS2	9.90664	0.708	26.1747	36661	24059_E2_S5_1.raw	F184	2.45	4	0.003978	0.04661
		FALSE	Medium	Sequest HT (A2)	Unambiguous	KEEELQAALAR		4	A0A0C4DFM8; P35749; P35579; Q7Z406	A0A0C4DFM8; P35749; P35579; Q7Z406	1	2	0.1824	0	1	1	629.343	1257.68	1257.68	-0.39	-0.00025	HCD (High Energy Collision Dissociation)	31.7	MS2	13.2963	3.554	26.2291	36736	24059_E2_S5_1.raw	F184	1.48	4	0.03847	0.3635
		FALSE	High	Sequest HT (A2)	Unambiguous	KEEELQAALAR		4	A0A0C4DFM8; P35749; P35579; Q7Z406	A0A0C4DFM8; P35749; P35579; Q7Z406	1	2	0.5739	0	1	1	629.343	1257.68	1257.68	-0.88	-0.00055	HCD (High Energy Collision Dissociation)	31.7	MS2	10.9642	3.342	26.2358	36744	24059_E2_S5_1.raw	F184	2.84	4	3.908e-05	0.0001151
		FALSE	High	Sequest HT (A2)	Unambiguous	KEEELQAALAR		4	A0A0C4DFM8; P35749; P35579; Q7Z406	A0A0C4DFM8; P35749; P35579; Q7Z406	1	3	0.219	0	1	1	419.899	1257.68	1257.68	0.96	0.0004	HCD (High Energy Collision Dissociation)	31.7	MS2	26.4484	2.794	26.4953	37101	24059_E2_S5_1.raw	F184	2.1	4	0.00369	0.04262
		FALSE	High	Sequest HT (A2)	Unambiguous	KEEELQAALAR		4	A0A0C4DFM8; P35749; P35579; Q7Z406	A0A0C4DFM8; P35749; P35579; Q7Z406	1	2	0.5542	0	1	1	629.344	1257.68	1257.68	0.48	0.0003	HCD (High Energy Collision Dissociation)	31.7	MS2	0	14.619	26.5802	37221	24059_E2_S5_1.raw	F184	3.23	4	3.908e-05	8.976e-05
		FALSE	High	Sequest HT (A2)	Unambiguous	HEAmITDLEER	M4(Oxidation)	1	P35579	P35579	0	2	0.4021	0	1	1	680.316	1359.62	1359.62	2.78	0.00189	HCD (High Energy Collision Dissociation)	31.7	MS2	52.9069	5.413	26.7726	37503	24059_E2_S5_1.raw	F184	1.94	1	0.004394	0.05139
		FALSE	High	Sequest HT (A2)	Unambiguous	DLEGLSQR		1	P35579	P35579	0	2	0.1761	0	1	1	459.236	917.464	917.469	-4.8	-0.0022	HCD (High Energy Collision Dissociation)	31.7	MS2	88.7911	0.181	27.2935	38282	24059_E2_S5_1.raw	F184	1.42	1	0.00383	0.04505
		FALSE	High	Sequest HT (A2)	Unambiguous	DLEGLSQR		1	P35579	P35579	0	1	0.3561	0	1	1	917.468	917.468	917.469	-1.06	-0.00097	HCD (High Energy Collision Dissociation)	31.7	MS2	32.3876	1.877	27.337	38344	24059_E2_S5_1.raw	F184	2.78	1	3.908e-05	0.001162
		FALSE	Low	Sequest HT (A2)	Unambiguous	DLEGLSQR		1	P35579	P35579	0	1	0.1712	0	1	1	917.468	917.468	917.469	-0.79	-0.00073	HCD (High Energy Collision Dissociation)	31.7	MS2	0	31.482	27.6211	38742	24059_E2_S5_1.raw	F184	1.46	1	0.3907	0.8401
		FALSE	High	Sequest HT (A2)	Unambiguous	DLEGLSQR		1	P35579	P35579	0	2	0.2258	0	1	1	459.237	917.468	917.469	-1.27	-0.00058	HCD (High Energy Collision Dissociation)	31.7	MS2	0	0.562	27.6303	38752	24059_E2_S5_1.raw	F184	1.86	1	0.001186	0.01966
		FALSE	High	Sequest HT (A2)	Unambiguous	DLEGLSQR		1	P35579	P35579	0	1	0.4111	0	1	1	917.467	917.467	917.469	-1.99	-0.00183	HCD (High Energy Collision Dissociation)	31.7	MS2	0	30.681	27.6756	38812	24059_E2_S5_1.raw	F184	2.87	1	0.0001418	0.003549
		FALSE	Low	Sequest HT (A2)	Unambiguous	DLEGLSQR		1	P35579	P35579	0	1	0.3418	0	1	1	917.468	917.468	917.469	-1.19	-0.0011	HCD (High Energy Collision Dissociation)	31.7	MS2	0	32.076	27.6954	38842	24059_E2_S5_1.raw	F184	2.37	1	0.4667	0.8401
		FALSE	High	Sequest HT (A2)	Unambiguous	EQEVNILK		1	P35579	P35579	0	1	0.2594	0	1	1	972.537	972.537	972.536	0.79	0.00077	HCD (High Energy Collision Dissociation)	31.7	MS2	11.3561	2.011	27.9554	39203	24059_E2_S5_1.raw	F184	3.2	1	3.908e-05	0.0007937
		FALSE	Medium	Sequest HT (A2)	Unambiguous	LEMDLK		1	P35579	P35579	0	2	0.1825	0	1	1	374.7	748.392	748.391	1.09	0.00041	HCD (High Energy Collision Dissociation)	31.7	MS2	87.8122	2.266	29.5787	41356	24059_E2_S5_1.raw	F184	1.26	1	0.02279	0.2549
		FALSE	Medium	Sequest HT (A2)	Unambiguous	LEMDLK		1	P35579	P35579	0	2	0.1648	0	1	1	374.699	748.391	748.391	-0.46	-0.00017	HCD (High Energy Collision Dissociation)	31.7	MS2	29.6249	0.518	29.8117	41674	24059_E2_S5_1.raw	F184	1.76	1	0.01941	0.2311
		FALSE	Low	Sequest HT (A2)	Unambiguous	LEMDLK		1	P35579	P35579	0	1	0.136	0	1	1	748.39	748.39	748.391	-0.76	-0.00057	HCD (High Energy Collision Dissociation)	31.7	MS2	0	18.084	29.8147	41679	24059_E2_S5_1.raw	F184	2.5	1	0.05414	0.462
		FALSE	Medium	Sequest HT (A2)	Unambiguous	LEMDLK		1	P35579	P35579	0	2	0.1638	0	1	1	374.699	748.391	748.391	0.12	4e-05	HCD (High Energy Collision Dissociation)	31.7	MS2	6.51803	0.312	29.8913	41788	24059_E2_S5_1.raw	F184	1.77	1	0.01578	0.2069
		FALSE	Medium	Sequest HT (A2)	Unambiguous	LEMDLK		1	P35579	P35579	0	2	0.1582	0	1	1	374.699	748.39	748.391	-0.62	-0.00023	HCD (High Energy Collision Dissociation)	31.7	MS2	57.7341	2.498	29.9294	41842	24059_E2_S5_1.raw	F184	1.77	1	0.01521	0.201
		FALSE	Medium	Sequest HT (A2)	Unambiguous	LEMDLK		1	P35579	P35579	0	2	0.0947	0	1	1	374.699	748.391	748.391	-0.37	-0.00014	HCD (High Energy Collision Dissociation)	31.7	MS2	3.43718	1.433	30.0526	42016	24059_E2_S5_1.raw	F184	1.69	1	0.01098	0.155
		FALSE	Medium	Sequest HT (A2)	Unambiguous	LEMDLK		1	P35579	P35579	0	2	0.2	0	1	1	374.699	748.391	748.391	-0.21	-8e-05	HCD (High Energy Collision Dissociation)	31.7	MS2	38.8762	12.659	30.3191	42401	24059_E2_S5_1.raw	F184	1.6	1	0.01735	0.2181
		FALSE	High	Sequest HT (A2)	Unambiguous	EMEAELEDER		1	P35579	P35579	0	2	0.6981	0	1	1	625.763	1250.52	1250.52	-1.24	-0.00078	HCD (High Energy Collision Dissociation)	31.7	MS2	0	2.141	31.4573	44068	24059_E2_S5_1.raw	F184	3.18	1	3.908e-05	1.276e-05
		FALSE	High	Sequest HT (A2)	Unambiguous	EMEAELEDER		1	P35579	P35579	0	1	0.7488	0	1	1	1250.52	1250.52	1250.52	1.75	0.00218	HCD (High Energy Collision Dissociation)	31.7	MS2	55.9082	10.765	31.513	44152	24059_E2_S5_1.raw	F184	4.06	1	3.908e-05	5.646e-07
		FALSE	High	Sequest HT (A2)	Unambiguous	EMEAELEDER		1	P35579	P35579	0	2	0.7801	0	1	1	625.764	1250.52	1250.52	-0.27	-0.00017	HCD (High Energy Collision Dissociation)	31.7	MS2	0	0.517	31.7877	44552	24059_E2_S5_1.raw	F184	2.82	1	3.908e-05	3.627e-05
		FALSE	High	Sequest HT (A2)	Unambiguous	EMEAELEDER		1	P35579	P35579	0	1	0.6954	0	1	1	1250.52	1250.52	1250.52	1.45	0.00182	HCD (High Energy Collision Dissociation)	31.7	MS2	0	52.071	31.8407	44631	24059_E2_S5_1.raw	F184	3.25	1	3.908e-05	2.207e-06
		FALSE	High	Sequest HT (A2)	Unambiguous	EMEAELEDER		1	P35579	P35579	0	1	0.5294	0	1	1	1250.52	1250.52	1250.52	0.48	0.0006	HCD (High Energy Collision Dissociation)	31.7	MS2	0	32.27	31.8676	44672	24059_E2_S5_1.raw	F184	2.72	1	0.0001074	0.002572
		FALSE	High	Sequest HT (A2)	Unambiguous	QIATLHAQVADMK		1	P35579	P35579	0	3	0.6111	0	1	1	475.924	1425.76	1425.75	3.04	0.00145	HCD (High Energy Collision Dissociation)	31.7	MS2	63.8666	0.779	31.9259	44757	24059_E2_S5_1.raw	F184	2.7	1	3.908e-05	0.0003462
		FALSE	High	Sequest HT (A2)	Unambiguous	EMEAELEDER		1	P35579	P35579	0	2	0.7097	0	1	1	625.764	1250.52	1250.52	-0.07	-4e-05	HCD (High Energy Collision Dissociation)	31.7	MS2	18.0886	4.075	31.9543	44802	24059_E2_S5_1.raw	F184	2.48	1	3.908e-05	0.0004944
		FALSE	High	Sequest HT (A2)	Unambiguous	QIATLHAQVADMK		1	P35579	P35579	0	2	0.6572	0	1	1	713.382	1425.76	1425.75	3.61	0.00257	HCD (High Energy Collision Dissociation)	31.7	MS2	0	12.84	31.962	44812	24059_E2_S5_1.raw	F184	4.58	1	3.908e-05	9.938e-09
		FALSE	High	Sequest HT (A2)	Unambiguous	EDQSILcTGESGAGK	C7(Carbamidomethyl)	9	A0A2R8Y4C3; Q5BKV1; P35580; M0QY43; P35749; P35579; Q7Z406; A0A494C024	A0A2R8Y4C3; Q5BKV1; P35580; M0QY43; P35749; P35579; Q7Z406; E7ERA5; A0A494C024	0	2	0.6642	0	1	1	776.347	1551.69	1551.7	-5.3	-0.00411	HCD (High Energy Collision Dissociation)	31.7	MS2	28.0525	1.487	32.0513	44950	24059_E2_S5_1.raw	F184	3.99	8	3.908e-05	1.241e-07
		FALSE	High	Sequest HT (A2)	Unambiguous	EMEAELEDER		1	P35579	P35579	0	2	0.2385	0	1	1	625.764	1250.52	1250.52	-0.17	-0.00011	HCD (High Energy Collision Dissociation)	31.7	MS2	88.1376	1.024	32.1523	45103	24059_E2_S5_1.raw	F184	1.09	1	0.002335	0.03057
		FALSE	High	Sequest HT (A2)	Unambiguous	KLVWVPSDK		3	Q5BKV1; P35579	Q5BKV1; P35579; B1AH99	1	2	0.5165	0	1	1	536.312	1071.62	1071.62	-2.19	-0.00117	HCD (High Energy Collision Dissociation)	31.7	MS2	85.0518	1.671	32.1529	45104	24059_E2_S5_1.raw	F184	2.42	2	0.0001074	0.001897
		FALSE	Medium	Sequest HT (A2)	Unambiguous	KLVWVPSDK		3	Q5BKV1; P35579	Q5BKV1; P35579; B1AH99	1	3	0.4663	0	1	1	357.877	1071.62	1071.62	-2.32	-0.00083	HCD (High Energy Collision Dissociation)	31.7	MS2	62.6558	6.019	32.2004	45174	24059_E2_S5_1.raw	F184	1.78	2	0.03461	0.3372
		FALSE	High	Sequest HT (A2)	Unambiguous	EDQSILcTGESGAGK	C7(Carbamidomethyl)	9	A0A2R8Y4C3; Q5BKV1; P35580; M0QY43; P35749; P35579; Q7Z406; A0A494C024	A0A2R8Y4C3; Q5BKV1; P35580; M0QY43; P35749; P35579; Q7Z406; E7ERA5; A0A494C024	0	3	0.125	0	1	1	517.903	1551.69	1551.7	-1.14	-0.00059	HCD (High Energy Collision Dissociation)	31.7	MS2	86.9581	3.266	32.2408	45235	24059_E2_S5_1.raw	F184	1.52	8	0.0003064	0.005001
		FALSE	High	Sequest HT (A2)	Unambiguous	EDQSILcTGESGAGK	C7(Carbamidomethyl)	9	A0A2R8Y4C3; Q5BKV1; P35580; M0QY43; P35749; P35579; Q7Z406; A0A494C024	A0A2R8Y4C3; Q5BKV1; P35580; M0QY43; P35749; P35579; Q7Z406; E7ERA5; A0A494C024	0	2	0.3765	0	1	1	776.351	1551.69	1551.7	-0.42	-0.00033	HCD (High Energy Collision Dissociation)	31.7	MS2	0	23.743	32.3248	45360	24059_E2_S5_1.raw	F184	1.7	8	0.0002438	0.004291
		FALSE	High	Sequest HT (A2)	Unambiguous	EDQSILcTGESGAGK	C7(Carbamidomethyl)	9	A0A2R8Y4C3; Q5BKV1; P35580; M0QY43; P35749; P35579; Q7Z406; A0A494C024	A0A2R8Y4C3; Q5BKV1; P35580; M0QY43; P35749; P35579; Q7Z406; E7ERA5; A0A494C024	0	2	0.3154	0	1	1	776.351	1551.69	1551.7	-0.58	-0.00045	HCD (High Energy Collision Dissociation)	31.7	MS2	0	26.688	32.3681	45422	24059_E2_S5_1.raw	F184	1.49	8	0.0003064	0.004836
		FALSE	High	Sequest HT (A2)	Unambiguous	EDQSILcTGESGAGK	C7(Carbamidomethyl)	9	A0A2R8Y4C3; Q5BKV1; P35580; M0QY43; P35749; P35579; Q7Z406; A0A494C024	A0A2R8Y4C3; Q5BKV1; P35580; M0QY43; P35749; P35579; Q7Z406; E7ERA5; A0A494C024	0	2	0.5795	0	1	1	776.354	1551.7	1551.7	3.2	0.00248	HCD (High Energy Collision Dissociation)	31.7	MS2	0	23.784	32.3886	45452	24059_E2_S5_1.raw	F184	2.64	8	3.908e-05	0.0001556
		FALSE	High	Sequest HT (A2)	Unambiguous	KFDQLLAEEK		6	A0A0C4DFM8; P35580; P35749; P35579; Q7Z406	A0A0C4DFM8; P35580; P35749; P35579; A1L2Z2; Q7Z406	1	2	0.5753	0	1	1	610.83	1220.65	1220.65	0.21	0.00013	HCD (High Energy Collision Dissociation)	31.7	MS2	0	16.569	32.5974	45737	24059_E2_S5_1.raw	F184	3.72	5	3.908e-05	4.062e-06
		FALSE	Medium	Sequest HT (A2)	Unambiguous	KFDQLLAEEK		6	A0A0C4DFM8; P35580; P35749; P35579; Q7Z406	A0A0C4DFM8; P35580; P35749; P35579; A1L2Z2; Q7Z406	1	3	0.3451	0	1	1	407.555	1220.65	1220.65	-1.02	-0.00042	HCD (High Energy Collision Dissociation)	31.7	MS2	90.9332	0.535	32.6447	45801	24059_E2_S5_1.raw	F184	1.42	5	0.04094	0.3786
		FALSE	High	Sequest HT (A2)	Unambiguous	EMEAELEDER		1	P35579	P35579	0	2	0.671	0	1	1	625.763	1250.52	1250.52	-1.34	-0.00084	HCD (High Energy Collision Dissociation)	31.7	MS2	0	19.245	32.7274	45918	24059_E2_S5_1.raw	F184	2.31	1	3.908e-05	9.937e-05
		FALSE	Low	Sequest HT (A2)	Unambiguous	KFDQLLAEEK		6	A0A0C4DFM8; P35580; P35749; P35579; Q7Z406	A0A0C4DFM8; P35580; P35749; P35579; A1L2Z2; Q7Z406	1	3	0.24	0	1	1	407.555	1220.65	1220.65	-1.02	-0.00042	HCD (High Energy Collision Dissociation)	31.7	MS2	82.8575	0.09	32.786	46001	24059_E2_S5_1.raw	F184	0.75	5	0.1954	0.8278
		FALSE	High	Sequest HT (A2)	Unambiguous	KFDQLLAEEK		6	A0A0C4DFM8; P35580; P35749; P35579; Q7Z406	A0A0C4DFM8; P35580; P35749; P35579; A1L2Z2; Q7Z406	1	2	0.615	0	1	1	610.829	1220.65	1220.65	-0.59	-0.00036	HCD (High Energy Collision Dissociation)	31.7	MS2	6.58905	1.135	32.9196	46182	24059_E2_S5_1.raw	F184	3.74	5	3.908e-05	7.684e-06
		FALSE	High	Sequest HT (A2)	Unambiguous	EMEAELEDER		1	P35579	P35579	0	2	0.6958	0	1	1	625.764	1250.52	1250.52	-0.36	-0.00023	HCD (High Energy Collision Dissociation)	31.7	MS2	54.5077	30.115	32.9225	46186	24059_E2_S5_1.raw	F184	2.63	1	3.908e-05	0.0005032
		FALSE	High	Sequest HT (A2)	Unambiguous	KFDQLLAEEK		6	A0A0C4DFM8; P35580; P35749; P35579; Q7Z406	A0A0C4DFM8; P35580; P35749; P35579; A1L2Z2; Q7Z406	1	2	0.6317	0	1	1	610.829	1220.65	1220.65	-0.59	-0.00036	HCD (High Energy Collision Dissociation)	31.7	MS2	0	0.248	32.9281	46191	24059_E2_S5_1.raw	F184	3.53	5	3.908e-05	3.245e-07
		FALSE	Medium	Sequest HT (A2)	Unambiguous	KFDQLLAEEK		6	A0A0C4DFM8; P35580; P35749; P35579; Q7Z406	A0A0C4DFM8; P35580; P35749; P35579; A1L2Z2; Q7Z406	1	3	0.3825	0	1	1	407.555	1220.65	1220.65	-0.57	-0.00023	HCD (High Energy Collision Dissociation)	31.7	MS2	48.3702	0.246	32.9689	46247	24059_E2_S5_1.raw	F184	1.83	5	0.01744	0.2187
		FALSE	High	Sequest HT (A2)	Unambiguous	KFDQLLAEEK		6	A0A0C4DFM8; P35580; P35749; P35579; Q7Z406	A0A0C4DFM8; P35580; P35749; P35579; A1L2Z2; Q7Z406	1	1	0.5435	0	1	1	1220.65	1220.65	1220.65	-0.32	-0.0004	HCD (High Energy Collision Dissociation)	31.7	MS2	0	41.577	33.0026	46293	24059_E2_S5_1.raw	F184	4.14	5	3.908e-05	2.241e-06
		FALSE	High	Sequest HT (A2)	Unambiguous	EMEAELEDER		1	P35579	P35579	0	2	0.6296	0	1	1	625.762	1250.52	1250.52	-2.71	-0.00169	HCD (High Energy Collision Dissociation)	31.7	MS2	24.4981	11.428	33.0839	46404	24059_E2_S5_1.raw	F184	2.16	1	0.0001074	0.00175
		FALSE	High	Sequest HT (A2)	Unambiguous	KFDQLLAEEK		6	A0A0C4DFM8; P35580; P35749; P35579; Q7Z406	A0A0C4DFM8; P35580; P35749; P35579; A1L2Z2; Q7Z406	1	2	0.5693	0	1	1	610.83	1220.65	1220.65	-0.29	-0.00017	HCD (High Energy Collision Dissociation)	31.7	MS2	0	14.049	33.2639	46649	24059_E2_S5_1.raw	F184	4.11	5	3.908e-05	3.094e-06
		FALSE	High	Sequest HT (A2)	Unambiguous	KVEAQLQELQVK		1	P35579	P35579	1	3	0.5725	0	1	1	471.608	1412.81	1412.81	-1.31	-0.00062	HCD (High Energy Collision Dissociation)	31.7	MS2	38.371	1.339	33.2842	46680	24059_E2_S5_1.raw	F184	2.69	1	3.908e-05	0.001085
		FALSE	High	Sequest HT (A2)	Unambiguous	KFDQLLAEEK		6	A0A0C4DFM8; P35580; P35749; P35579; Q7Z406	A0A0C4DFM8; P35580; P35749; P35579; A1L2Z2; Q7Z406	1	2	0.4325	0	1	1	610.829	1220.65	1220.65	-0.59	-0.00036	HCD (High Energy Collision Dissociation)	31.7	MS2	0	5.982	33.2898	46689	24059_E2_S5_1.raw	F184	2.52	5	0.0006715	0.01033
		FALSE	Medium	Sequest HT (A2)	Unambiguous	KFDQLLAEEK		6	A0A0C4DFM8; P35580; P35749; P35579; Q7Z406	A0A0C4DFM8; P35580; P35749; P35579; A1L2Z2; Q7Z406	1	3	0.328	0	1	1	407.555	1220.65	1220.65	-1.7	-0.00069	HCD (High Energy Collision Dissociation)	31.7	MS2	26.9849	39.518	33.3085	46714	24059_E2_S5_1.raw	F184	3.11	5	0.01211	0.1686
		FALSE	High	Sequest HT (A2)	Unambiguous	KVEAQLQELQVK		1	P35579	P35579	1	2	0.6836	0	1	1	706.91	1412.81	1412.81	1.87	0.00132	HCD (High Energy Collision Dissociation)	31.7	MS2	0	15.544	33.3134	46722	24059_E2_S5_1.raw	F184	5.31	1	3.908e-05	7.891e-09
		FALSE	High	Sequest HT (A2)	Unambiguous	KVEAQLQELQVK		1	P35579	P35579	1	2	0.6609	0	1	1	706.909	1412.81	1412.81	-0.72	-0.00051	HCD (High Energy Collision Dissociation)	31.7	MS2	1.44297	0.492	33.5113	47004	24059_E2_S5_1.raw	F184	4.63	1	3.908e-05	4.262e-10
		FALSE	High	Sequest HT (A2)	Unambiguous	KVEAQLQELQVK		1	P35579	P35579	1	2	0.5275	0	1	1	706.908	1412.81	1412.81	-0.89	-0.00063	HCD (High Energy Collision Dissociation)	31.7	MS2	0	7.95	33.5875	47110	24059_E2_S5_1.raw	F184	2.73	1	3.908e-05	0.0007272
		FALSE	High	Sequest HT (A2)	Unambiguous	KVEAQLQELQVK		1	P35579	P35579	1	3	0.5617	0	1	1	471.608	1412.81	1412.81	-0.66	-0.00031	HCD (High Energy Collision Dissociation)	31.7	MS2	6.4512	0.462	33.5968	47121	24059_E2_S5_1.raw	F184	3.08	1	3.908e-05	0.0002254
		FALSE	High	Sequest HT (A2)	Unambiguous	KVEAQLQELQVK		1	P35579	P35579	1	2	0.6506	0	1	1	706.908	1412.81	1412.81	-0.89	-0.00063	HCD (High Energy Collision Dissociation)	31.7	MS2	1.52233	0.552	33.6381	47177	24059_E2_S5_1.raw	F184	4.15	1	3.908e-05	3.046e-10
		FALSE	High	Sequest HT (A2)	Unambiguous	KVEAQLQELQVK		1	P35579	P35579	1	3	0.5016	0	1	1	471.609	1412.81	1412.81	0.18	8e-05	HCD (High Energy Collision Dissociation)	31.7	MS2	14.4742	25.228	33.9319	47588	24059_E2_S5_1.raw	F184	3.07	1	0.000582	0.008597
		FALSE	High	Sequest HT (A2)	Unambiguous	KVEAQLQELQVK		1	P35579	P35579	1	2	0.4	0	1	1	706.908	1412.81	1412.81	-0.98	-0.00069	HCD (High Energy Collision Dissociation)	31.7	MS2	28.3316	17.214	33.9891	47671	24059_E2_S5_1.raw	F184	2	1	3.908e-05	3.066e-06
		FALSE	Low	Sequest HT (A2)	Unambiguous	KVEAQLQELQVK		1	P35579	P35579	1	2	0.2439	0	1	1	706.908	1412.81	1412.81	-0.98	-0.00069	HCD (High Energy Collision Dissociation)	31.7	MS2	0	26.378	34.0043	47690	24059_E2_S5_1.raw	F184	1.64	1	0.2615	0.8401
		FALSE	High	Sequest HT (A2)	Unambiguous	QTLENERGELANEVK		1	P35579	P35579	1	2	0.6606	0	1	1	865.438	1729.87	1729.87	-1.35	-0.00116	HCD (High Energy Collision Dissociation)	31.7	MS2	45.6153	22.723	34.1475	47891	24059_E2_S5_1.raw	F184	4.39	1	3.908e-05	1.275e-06
		FALSE	High	Sequest HT (A2)	Unambiguous	QTLENERGELANEVK		1	P35579	P35579	1	3	0.3969	0	1	1	577.298	1729.88	1729.87	3.8	0.00219	HCD (High Energy Collision Dissociation)	31.7	MS2	15.6664	2.427	34.2284	48007	24059_E2_S5_1.raw	F184	2.57	1	0.0006715	0.01007
		FALSE	High	Sequest HT (A2)	Unambiguous	HEAMITDLEER		1	P35579	P35579	0	2	0.688	0	1	1	672.317	1343.63	1343.63	0.21	0.00014	HCD (High Energy Collision Dissociation)	31.7	MS2	0	1.36	34.5271	48441	24059_E2_S5_1.raw	F184	3.43	1	3.908e-05	8.023e-08
		FALSE	High	Sequest HT (A2)	Unambiguous	HEAMITDLEER		1	P35579	P35579	0	3	0.5225	0	1	1	448.547	1343.63	1343.63	1.42	0.00064	HCD (High Energy Collision Dissociation)	31.7	MS2	27.828	1.113	34.5671	48498	24059_E2_S5_1.raw	F184	3.33	1	0.0001074	0.001615
		FALSE	High	Sequest HT (A2)	Unambiguous	AGVLAHLEEER		2	P35580; P35579	P35580; P35579	0	3	0.5625	0	1	1	408.55	1223.64	1223.64	-0.89	-0.00036	HCD (High Energy Collision Dissociation)	31.7	MS2	18.6806	0.477	34.604	48552	24059_E2_S5_1.raw	F184	3.2	2	3.908e-05	2.842e-06
		FALSE	High	Sequest HT (A2)	Unambiguous	AGVLAHLEEER		2	P35580; P35579	P35580; P35579	0	2	0.6712	0	1	1	612.321	1223.63	1223.64	-2.8	-0.00171	HCD (High Energy Collision Dissociation)	31.7	MS2	21.8064	11.361	34.6101	48562	24059_E2_S5_1.raw	F184	4.41	2	3.908e-05	9.023e-08
		FALSE	High	Sequest HT (A2)	Unambiguous	HEAMITDLEER		1	P35579	P35579	0	1	0.4648	0	1	1	1343.62	1343.62	1343.63	-0.92	-0.00123	HCD (High Energy Collision Dissociation)	31.7	MS2	0	51.349	34.6797	48666	24059_E2_S5_1.raw	F184	4.26	1	3.908e-05	1.739e-07
		FALSE	High	Sequest HT (A2)	Unambiguous	AGVLAHLEEER		2	P35580; P35579	P35580; P35579	0	2	0.4568	0	1	1	612.322	1223.64	1223.64	-0.71	-0.00043	HCD (High Energy Collision Dissociation)	31.7	MS2	24.9319	28.611	34.8499	48907	24059_E2_S5_1.raw	F184	2.43	2	3.908e-05	0.0005056
		FALSE	High	Sequest HT (A2)	Unambiguous	HEAMITDLEER		1	P35579	P35579	0	2	0.6567	0	1	1	672.316	1343.63	1343.63	-0.7	-0.00047	HCD (High Energy Collision Dissociation)	31.7	MS2	37.592	15.824	34.8595	48918	24059_E2_S5_1.raw	F184	2.68	1	3.908e-05	5.308e-06
		FALSE	High	Sequest HT (A2)	Unambiguous	ALEQQVEEMK		1	P35579	P35579	0	2	0.6656	0	1	1	602.797	1204.59	1204.59	-1.01	-0.00061	HCD (High Energy Collision Dissociation)	31.7	MS2	0	15.143	34.9442	49039	24059_E2_S5_1.raw	F184	3.02	1	3.908e-05	2.254e-05
		FALSE	High	Sequest HT (A2)	Unambiguous	ALEQQVEEMK		1	P35579	P35579	0	2	0.6764	0	1	1	602.797	1204.59	1204.59	-0.51	-0.0003	HCD (High Energy Collision Dissociation)	31.7	MS2	10.7688	1.328	35.1471	49325	24059_E2_S5_1.raw	F184	2.75	1	3.908e-05	0.0001175
		FALSE	High	Sequest HT (A2)	Unambiguous	ALEQQVEEMK		1	P35579	P35579	0	1	0.6185	0	1	1	1204.59	1204.59	1204.59	0.37	0.00044	HCD (High Energy Collision Dissociation)	31.7	MS2	0	45.333	35.2127	49417	24059_E2_S5_1.raw	F184	4.64	1	3.908e-05	6.508e-07
		FALSE	High	Sequest HT (A2)	Unambiguous	ALEQQVEEMK		1	P35579	P35579	0	2	0.6852	0	1	1	602.797	1204.59	1204.59	-0.81	-0.00049	HCD (High Energy Collision Dissociation)	31.7	MS2	0.896491	0.09	35.2779	49501	24059_E2_S5_1.raw	F184	2.7	1	3.908e-05	0.0001121
		FALSE	High	Sequest HT (A2)	Unambiguous	ALEQQVEEMK		1	P35579	P35579	0	2	0.1006	0	1	1	602.797	1204.59	1204.59	-0.61	-0.00037	HCD (High Energy Collision Dissociation)	31.7	MS2	36.1332	6.858	35.3094	49549	24059_E2_S5_1.raw	F184	1.59	1	0.000582	0.008615
		FALSE	High	Sequest HT (A2)	Unambiguous	ALEQQVEEMK		1	P35579	P35579	0	1	0.6036	0	1	1	1204.59	1204.59	1204.59	-0.14	-0.00017	HCD (High Energy Collision Dissociation)	31.7	MS2	0	52.495	35.5355	49863	24059_E2_S5_1.raw	F184	4.39	1	3.908e-05	7.397e-07
		FALSE	High	Sequest HT (A2)	Unambiguous	ALEQQVEEMK		1	P35579	P35579	0	2	0.6978	0	1	1	602.797	1204.59	1204.59	-0.71	-0.00043	HCD (High Energy Collision Dissociation)	31.7	MS2	37.141	0.781	35.6172	49977	24059_E2_S5_1.raw	F184	2.68	1	3.908e-05	7.666e-05
		FALSE	High	Sequest HT (A2)	Unambiguous	QAcVLMIK	C3(Carbamidomethyl)	1	P35579	P35579	0	2	0.2621	0	1	1	481.762	962.516	962.516	-0.2	-0.0001	HCD (High Energy Collision Dissociation)	31.7	MS2	79.5024	5.803	35.8377	50277	24059_E2_S5_1.raw	F184	1.45	1	0.0003387	0.005501
		FALSE	High	Sequest HT (A2)	Unambiguous	LKDVLLQVDDERR		1	P35579	P35579	2	4	0.4335	0	1	1	400.477	1598.89	1598.89	0.43	0.00017	HCD (High Energy Collision Dissociation)	31.7	MS2	67.7611	18.414	35.9399	50410	24059_E2_S5_1.raw	F184	2.33	1	0.001525	0.02412
		FALSE	Medium	Sequest HT (A2)	Unambiguous	LKDVLLQVDDERR		1	P35579	P35579	2	3	0.2195	0	1	1	533.633	1598.88	1598.89	-0.89	-0.00048	HCD (High Energy Collision Dissociation)	31.7	MS2	89.4846	1.197	36.0843	50602	24059_E2_S5_1.raw	F184	1.23	1	0.0383	0.3626
		FALSE	High	Sequest HT (A2)	Unambiguous	LKDVLLQVDDERR		1	P35579	P35579	2	4	0.6115	0	1	1	400.477	1598.89	1598.89	-0.41	-0.00016	HCD (High Energy Collision Dissociation)	31.7	MS2	16.0724	0.919	36.279	50863	24059_E2_S5_1.raw	F184	2.96	1	0.0001074	0.003248
		FALSE	High	Sequest HT (A2)	Unambiguous	LKDVLLQVDDERR		1	P35579	P35579	2	3	0.4596	0	1	1	533.633	1598.88	1598.89	-1.92	-0.00103	HCD (High Energy Collision Dissociation)	31.7	MS2	66.9009	0.855	36.302	50896	24059_E2_S5_1.raw	F184	2.35	1	7.759e-05	0.001409
		FALSE	High	Sequest HT (A2)	Unambiguous	LKDVLLQVDDERR		1	P35579	P35579	2	2	0.609	0	1	1	799.947	1598.89	1598.89	0.45	0.00036	HCD (High Energy Collision Dissociation)	31.7	MS2	40.2088	19.982	36.326	50930	24059_E2_S5_1.raw	F184	3.99	1	3.908e-05	2.911e-07
		FALSE	High	Sequest HT (A2)	Unambiguous	KMEDSVGcLETAEEVKR	C8(Carbamidomethyl)	1	P35579	P35579	2	4	0.7505	0	1	1	495.99	1980.94	1980.94	-0.16	-8e-05	HCD (High Energy Collision Dissociation)	31.7	MS2	12.6751	1.052	36.3596	50975	24059_E2_S5_1.raw	F184	4.93	1	3.908e-05	4.436e-06
		FALSE	High	Sequest HT (A2)	Unambiguous	LKDVLLQVDDERR		1	P35579	P35579	2	3	0.5584	0	1	1	533.633	1598.88	1598.89	-1.92	-0.00103	HCD (High Energy Collision Dissociation)	31.7	MS2	20.1902	3.505	36.401	51033	24059_E2_S5_1.raw	F184	3.51	1	3.908e-05	2.217e-05
		FALSE	High	Sequest HT (A2)	Unambiguous	KMEDSVGcLETAEEVKR	C8(Carbamidomethyl)	1	P35579	P35579	2	3	0.7822	0	1	1	660.983	1980.93	1980.94	-0.8	-0.00053	HCD (High Energy Collision Dissociation)	31.7	MS2	22.1714	3.035	36.4016	51034	24059_E2_S5_1.raw	F184	5.83	1	3.908e-05	2.475e-12
		FALSE	High	Sequest HT (A2)	Unambiguous	AGVLAHLEEER		2	P35580; P35579	P35580; P35579	0	3	0.5018	0	1	1	408.55	1223.64	1223.64	-1.19	-0.00049	HCD (High Energy Collision Dissociation)	31.7	MS2	54.1934	58.103	36.6679	51403	24059_E2_S5_1.raw	F184	2.85	2	3.908e-05	3.676e-05
		FALSE	High	Sequest HT (A2)	Unambiguous	KMEDSVGcLETAEEVKR	C8(Carbamidomethyl)	1	P35579	P35579	2	3	0.1954	0	1	1	660.982	1980.93	1980.94	-2.65	-0.00175	HCD (High Energy Collision Dissociation)	31.7	MS2	0	32.672	36.7718	51551	24059_E2_S5_1.raw	F184	2.61	1	0.009864	0.1417
		FALSE	High	Sequest HT (A2)	Unambiguous	DVLLQVDDERR		1	P35579	P35579	1	3	0.2746	0	1	1	453.244	1357.72	1357.71	6.78	0.00307	HCD (High Energy Collision Dissociation)	31.7	MS2	82.7591	0.93	37.3277	52360	24059_E2_S5_1.raw	F184	1.93	1	0.0001074	0.001553
		FALSE	High	Sequest HT (A2)	Unambiguous	DVLLQVDDERR		1	P35579	P35579	1	2	0.2967	0	1	1	679.362	1357.72	1357.71	6.79	0.00461	HCD (High Energy Collision Dissociation)	31.7	MS2	33.8824	14.056	37.4115	52480	24059_E2_S5_1.raw	F184	3	1	3.908e-05	0.001227
		FALSE	High	Sequest HT (A2)	Unambiguous	DVLLQVDDERR		1	P35579	P35579	1	3	0.5478	0	1	1	453.241	1357.71	1357.71	0.91	0.00041	HCD (High Energy Collision Dissociation)	31.7	MS2	10.5235	0.738	37.6646	52834	24059_E2_S5_1.raw	F184	2.72	1	3.908e-05	0.0005254
		FALSE	Low	Sequest HT (A2)	Unambiguous	DVLLQVDDERR		1	P35579	P35579	1	2	0.25	0	1	1	679.358	1357.71	1357.71	1.39	0.00095	HCD (High Energy Collision Dissociation)	31.7	MS2	34.3632	34.402	37.7438	52944	24059_E2_S5_1.raw	F184	2.28	1	0.1198	0.7093
		FALSE	High	Sequest HT (A2)	Unambiguous	DVLLQVDDERR		1	P35579	P35579	1	2	0.2868	0	1	1	679.359	1357.71	1357.71	2.29	0.00156	HCD (High Energy Collision Dissociation)	31.7	MS2	21.0734	15.844	37.7497	52951	24059_E2_S5_1.raw	F184	2.72	1	3.908e-05	0.000188
		FALSE	High	Sequest HT (A2)	Unambiguous	ELEDATETADAMNR		1	P35579	P35579	0	2	0.7297	0	1	1	783.34	1565.67	1565.67	-1.29	-0.00101	HCD (High Energy Collision Dissociation)	31.7	MS2	0	21.435	37.8005	53021	24059_E2_S5_1.raw	F184	4.44	1	3.908e-05	1.764e-09
		FALSE	High	Sequest HT (A2)	Unambiguous	FDQLLAEEK		6	A0A0C4DFM8; P35580; P35749; P35579; Q7Z406	A0A0C4DFM8; P35580; P35749; P35579; A1L2Z2; Q7Z406	0	2	0.5486	0	1	1	546.778	1092.55	1092.56	-7.25	-0.00396	HCD (High Energy Collision Dissociation)	31.7	MS2	88.1003	1.337	37.809	53034	24059_E2_S5_1.raw	F184	1.75	5	3.908e-05	0.001037
		FALSE	High	Sequest HT (A2)	Unambiguous	ELEDATETADAMNR		1	P35579	P35579	0	1	0.689	0	1	1	1565.67	1565.67	1565.67	-3.5	-0.00548	HCD (High Energy Collision Dissociation)	31.7	MS2	0	69.534	37.974	53268	24059_E2_S5_1.raw	F184	3.73	1	3.908e-05	4.173e-10
		FALSE	High	Sequest HT (A2)	Unambiguous	ELEDATETADAMNR		1	P35579	P35579	0	2	0.5052	0	1	1	783.341	1565.67	1565.67	0.12	9e-05	HCD (High Energy Collision Dissociation)	31.7	MS2	45.7503	5.364	37.9984	53305	24059_E2_S5_1.raw	F184	2.91	1	3.908e-05	1.62e-05
		FALSE	High	Sequest HT (A2)	Unambiguous	DVLLQVDDERR		1	P35579	P35579	1	3	0.529	0	1	1	453.24	1357.71	1357.71	-0.84	-0.00038	HCD (High Energy Collision Dissociation)	31.7	MS2	3.78285	0.958	37.999	53306	24059_E2_S5_1.raw	F184	2.76	1	3.908e-05	9.958e-05
		FALSE	High	Sequest HT (A2)	Unambiguous	DVLLQVDDERR		1	P35579	P35579	1	3	0.5773	0	1	1	453.241	1357.71	1357.71	1.59	0.00072	HCD (High Energy Collision Dissociation)	31.7	MS2	9.47282	1.363	38.0036	53311	24059_E2_S5_1.raw	F184	2.91	1	3.908e-05	1.402e-05
		FALSE	High	Sequest HT (A2)	Unambiguous	FDQLLAEEK		6	A0A0C4DFM8; P35580; P35749; P35579; Q7Z406	A0A0C4DFM8; P35580; P35749; P35579; A1L2Z2; Q7Z406	0	1	0.5457	0	1	1	1092.56	1092.56	1092.56	2.87	0.00314	HCD (High Energy Collision Dissociation)	31.7	MS2	70.7077	4.858	38.0129	53326	24059_E2_S5_1.raw	F184	3.61	5	3.908e-05	6.526e-05
		FALSE	High	Sequest HT (A2)	Unambiguous	FDQLLAEEK		6	A0A0C4DFM8; P35580; P35749; P35579; Q7Z406	A0A0C4DFM8; P35580; P35749; P35579; A1L2Z2; Q7Z406	0	2	0.6178	0	1	1	546.782	1092.56	1092.56	0.01	1e-05	HCD (High Energy Collision Dissociation)	31.7	MS2	26.1579	0.335	38.1299	53492	24059_E2_S5_1.raw	F184	2.59	5	3.908e-05	0.0001526
		FALSE	High	Sequest HT (A2)	Unambiguous	ELEDATETADAMNR		1	P35579	P35579	0	2	0.7854	0	1	1	783.341	1565.68	1565.67	0.35	0.00027	HCD (High Energy Collision Dissociation)	31.7	MS2	0	1.112	38.1305	53493	24059_E2_S5_1.raw	F184	3.96	1	3.908e-05	2.63e-09
		FALSE	High	Sequest HT (A2)	Unambiguous	DVLLQVDDERR		1	P35579	P35579	1	3	0.122	0	1	1	453.24	1357.71	1357.71	-0.23	-0.00011	HCD (High Energy Collision Dissociation)	31.7	MS2	19.2322	1.571	38.2455	53664	24059_E2_S5_1.raw	F184	1.64	1	0.006147	0.07537
		FALSE	High	Sequest HT (A2)	Unambiguous	FDQLLAEEK		6	A0A0C4DFM8; P35580; P35749; P35579; Q7Z406	A0A0C4DFM8; P35580; P35749; P35579; A1L2Z2; Q7Z406	0	1	0.486	0	1	1	1092.56	1092.56	1092.56	1.31	0.00143	HCD (High Energy Collision Dissociation)	31.7	MS2	0	39.165	38.3411	53802	24059_E2_S5_1.raw	F184	3.93	5	3.908e-05	5.952e-05
		FALSE	Low	Sequest HT (A2)	Unambiguous	DVLLQVDDERR		1	P35579	P35579	1	3	0.1692	0	1	1	453.241	1357.71	1357.71	1.99	0.0009	HCD (High Energy Collision Dissociation)	31.7	MS2	83.7604	2.853	38.3491	53815	24059_E2_S5_1.raw	F184	1.3	1	0.1837	0.8149
		FALSE	High	Sequest HT (A2)	Unambiguous	FDQLLAEEK		6	A0A0C4DFM8; P35580; P35749; P35579; Q7Z406	A0A0C4DFM8; P35580; P35749; P35579; A1L2Z2; Q7Z406	0	2	0.5593	0	1	1	546.783	1092.56	1092.56	0.57	0.00031	HCD (High Energy Collision Dissociation)	31.7	MS2	13.3804	4.682	38.4711	53990	24059_E2_S5_1.raw	F184	2.95	5	3.908e-05	0.0004367
		FALSE	High	Sequest HT (A2)	Unambiguous	EEELQAALAR		4	A0A0C4DFM8; P35749; P35579; Q7Z406	A0A0C4DFM8; P35749; P35579; Q7Z406	0	2	0.3599	0	1	1	565.296	1129.59	1129.58	0.31	0.00018	HCD (High Energy Collision Dissociation)	31.7	MS2	70.0349	1.012	38.5089	54045	24059_E2_S5_1.raw	F184	2.89	4	3.908e-05	2.583e-05
		FALSE	High	Sequest HT (A2)	Unambiguous	EEELQAALAR		4	A0A0C4DFM8; P35749; P35579; Q7Z406	A0A0C4DFM8; P35749; P35579; Q7Z406	0	1	0.566	0	1	1	1129.58	1129.58	1129.58	-1.78	-0.00201	HCD (High Energy Collision Dissociation)	31.7	MS2	0	47.46	38.6058	54185	24059_E2_S5_1.raw	F184	3.41	4	3.908e-05	0.0003099
		FALSE	High	Sequest HT (A2)	Unambiguous	EEELQAALAR		4	A0A0C4DFM8; P35749; P35579; Q7Z406	A0A0C4DFM8; P35749; P35579; Q7Z406	0	2	0.541	0	1	1	565.296	1129.58	1129.58	-0.77	-0.00043	HCD (High Energy Collision Dissociation)	31.7	MS2	7.08244	9.073	38.7499	54382	24059_E2_S5_1.raw	F184	3.05	4	3.908e-05	0.0003084
		FALSE	High	Sequest HT (A2)	Unambiguous	EEELQAALAR		4	A0A0C4DFM8; P35749; P35579; Q7Z406	A0A0C4DFM8; P35749; P35579; Q7Z406	0	2	0.4281	0	1	1	565.296	1129.58	1129.58	-0.01	-1e-05	HCD (High Energy Collision Dissociation)	31.7	MS2	35.424	16.341	38.8529	54530	24059_E2_S5_1.raw	F184	3.34	4	3.908e-05	3.338e-05
		FALSE	High	Sequest HT (A2)	Unambiguous	EEELQAALAR		4	A0A0C4DFM8; P35749; P35579; Q7Z406	A0A0C4DFM8; P35749; P35579; Q7Z406	0	2	0.5964	0	1	1	565.295	1129.58	1129.58	-1.09	-0.00062	HCD (High Energy Collision Dissociation)	31.7	MS2	57.4149	4.908	38.882	54576	24059_E2_S5_1.raw	F184	2.75	4	3.908e-05	0.000352
		FALSE	Medium	Sequest HT (A2)	Unambiguous	KQELEEIcHDLEAR	C8(Trioxidation)	1	P35579	P35579	1	2	0.097	0	1	1	880.912	1760.82	1760.81	3.11	0.00274	HCD (High Energy Collision Dissociation)	31.7	MS2	36.66	30.239	39.0964	54882	24059_E2_S5_1.raw	F184	1.65	1	0.01534	0.2018
		FALSE	High	Sequest HT (A2)	Unambiguous	QAQQERDELADEIANSSGK		1	P35579	P35579	1	3	0.6935	0	1	1	696.998	2088.98	2088.98	-0.09	-6e-05	HCD (High Energy Collision Dissociation)	31.7	MS2	49.2864	14.62	40.1152	56298	24059_E2_S5_1.raw	F184	5.35	1	3.908e-05	1.767e-09
		FALSE	High	Sequest HT (A2)	Unambiguous	QAQQERDELADEIANSSGK		1	P35579	P35579	1	2	0.698	0	1	1	1044.99	2088.98	2088.98	-0.09	-9e-05	HCD (High Energy Collision Dissociation)	31.7	MS2	0	31.332	40.1964	56405	24059_E2_S5_1.raw	F184	5.86	1	3.908e-05	2.078e-13
		FALSE	High	Sequest HT (A2)	Unambiguous	QAQQERDELADEIANSSGK		1	P35579	P35579	1	3	0.7283	0	1	1	696.997	2088.98	2088.98	-1.06	-0.00074	HCD (High Energy Collision Dissociation)	31.7	MS2	0	2.573	40.4404	56752	24059_E2_S5_1.raw	F184	5.41	1	3.908e-05	1.131e-10
		FALSE	High	Sequest HT (A2)	Unambiguous	MEDSVGcLETAEEVKR	C7(Carbamidomethyl)	1	P35579	P35579	1	3	0.5381	0	1	1	618.286	1852.84	1852.84	1.34	0.00083	HCD (High Energy Collision Dissociation)	31.7	MS2	67.168	1.063	40.6301	57031	24059_E2_S5_1.raw	F184	1.97	1	3.908e-05	2.401e-06
		FALSE	High	Sequest HT (A2)	Unambiguous	ADEWLMK		2	P35580; P35579	P35580; P35579	0	2	0.494	0	1	1	446.716	892.425	892.423	2.41	0.00107	HCD (High Energy Collision Dissociation)	31.7	MS2	44.916	2.125	40.6561	57067	24059_E2_S5_1.raw	F184	2.49	2	0.002249	0.03025
		FALSE	High	Sequest HT (A2)	Unambiguous	MEDSVGcLETAEEVKR	C7(Carbamidomethyl)	1	P35579	P35579	1	2	0.6527	0	1	1	926.925	1852.84	1852.84	0.69	0.00064	HCD (High Energy Collision Dissociation)	31.7	MS2	61.854	26.188	40.7187	57158	24059_E2_S5_1.raw	F184	2.62	1	3.908e-05	1.491e-08
		FALSE	High	Sequest HT (A2)	Unambiguous	ADEWLMK		2	P35580; P35579	P35580; P35579	0	1	0.5166	0	1	1	892.423	892.423	892.423	-0.38	-0.00034	HCD (High Energy Collision Dissociation)	31.7	MS2	0	21.184	40.745	57197	24059_E2_S5_1.raw	F184	3.02	2	0.001186	0.01956
		FALSE	High	Sequest HT (A2)	Unambiguous	KLEEEQIILEDQNcK	C14(Carbamidomethyl)	1	P35579	P35579	1	3	0.5901	0	1	1	630.313	1888.93	1888.93	-3.28	-0.00206	HCD (High Energy Collision Dissociation)	31.7	MS2	82.4581	1.306	40.8311	57327	24059_E2_S5_1.raw	F184	3.83	1	3.908e-05	1.915e-06
		FALSE	High	Sequest HT (A2)	Unambiguous	KLEEEQIILEDQNcK	C14(Carbamidomethyl)	1	P35579	P35579	1	2	0.8081	0	1	1	944.969	1888.93	1888.93	-0.78	-0.00074	HCD (High Energy Collision Dissociation)	31.7	MS2	6.64248	2.449	40.8635	57375	24059_E2_S5_1.raw	F184	5.89	1	3.908e-05	1.981e-12
		FALSE	High	Sequest HT (A2)	Unambiguous	ADEWLMK		2	P35580; P35579	P35580; P35579	0	2	0.4664	0	1	1	446.715	892.423	892.423	-0.47	-0.00021	HCD (High Energy Collision Dissociation)	31.7	MS2	10.064	0.346	40.9885	57558	24059_E2_S5_1.raw	F184	2.38	2	0.00124	0.02123
		FALSE	High	Sequest HT (A2)	Unambiguous	KQELEEIcHDLEAR	C8(Dioxidation)	1	P35579	P35579	1	2	0.5216	0	1	1	872.912	1744.82	1744.82	-0.68	-0.0006	HCD (High Energy Collision Dissociation)	31.7	MS2	0	27.025	41.0571	57654	24059_E2_S5_1.raw	F184	3.7	1	3.908e-05	6.067e-06
		FALSE	High	Sequest HT (A2)	Unambiguous	KLEEEQIILEDQNcK	C14(Carbamidomethyl)	1	P35579	P35579	1	3	0.5562	0	1	1	630.314	1888.93	1888.93	-2.02	-0.00127	HCD (High Energy Collision Dissociation)	31.7	MS2	6.54909	4.12	41.059	57657	24059_E2_S5_1.raw	F184	3.56	1	3.908e-05	0.0002725
		FALSE	Low	Sequest HT (A2)	Unambiguous	ADEWLMK		2	P35580; P35579	P35580; P35579	0	1	0.3793	0	1	1	892.424	892.424	892.423	0.3	0.00027	HCD (High Energy Collision Dissociation)	31.7	MS2	0	27.633	41.0612	57660	24059_E2_S5_1.raw	F184	2.61	2	0.07255	0.555
		FALSE	Medium	Sequest HT (A2)	Unambiguous	ADEWLMK		2	P35580; P35579	P35580; P35579	0	1	0.1389	0	1	1	892.423	892.423	892.423	0.1	9e-05	HCD (High Energy Collision Dissociation)	31.7	MS2	0	27.438	41.1075	57726	24059_E2_S5_1.raw	F184	2.16	2	0.01632	0.2104
		FALSE	High	Sequest HT (A2)	Unambiguous	KQELEEIcHDLEAR	C8(Dioxidation)	1	P35579	P35579	1	3	0.4097	0	1	1	582.276	1744.81	1744.82	-1.43	-0.00083	HCD (High Energy Collision Dissociation)	31.7	MS2	33.6817	1.284	41.1444	57780	24059_E2_S5_1.raw	F184	2.27	1	0.00158	0.02463
		FALSE	High	Sequest HT (A2)	Unambiguous	KLEEEQIILEDQNcK	C14(Carbamidomethyl)	1	P35579	P35579	1	3	0.5194	0	1	1	630.314	1888.93	1888.93	-3.08	-0.00194	HCD (High Energy Collision Dissociation)	31.7	MS2	25.2459	14.468	41.1643	57808	24059_E2_S5_1.raw	F184	4.12	1	3.908e-05	0.000181
		FALSE	High	Sequest HT (A2)	Unambiguous	KLEEEQIILEDQNcK	C14(Carbamidomethyl)	1	P35579	P35579	1	2	0.7146	0	1	1	944.969	1888.93	1888.93	-0.65	-0.00062	HCD (High Energy Collision Dissociation)	31.7	MS2	25.808	28.57	41.2042	57864	24059_E2_S5_1.raw	F184	4.03	1	3.908e-05	8.069e-10
		FALSE	High	Sequest HT (A2)	Unambiguous	KQELEEIcHDLEAR	C8(Dioxidation)	1	P35579	P35579	1	3	0.461	0	1	1	582.277	1744.82	1744.82	-1.01	-0.00059	HCD (High Energy Collision Dissociation)	31.7	MS2	31.1766	3.285	41.2864	57981	24059_E2_S5_1.raw	F184	2.69	1	0.001354	0.02266
		FALSE	High	Sequest HT (A2)	Unambiguous	MEDSVGcLETAEEVKR	C7(Carbamidomethyl)	1	P35579	P35579	1	3	0.4598	0	1	1	618.284	1852.84	1852.84	-1.92	-0.00118	HCD (High Energy Collision Dissociation)	31.7	MS2	21.8919	13.506	41.3136	58017	24059_E2_S5_1.raw	F184	2.61	1	3.908e-05	0.0001651
		FALSE	High	Sequest HT (A2)	Unambiguous	KMEDSVGcLETAEEVKR	C8(Dioxidation)	1	P35579	P35579	2	3	0.0453	0	1	1	652.639	1955.9	1955.9	-0.99	-0.00065	HCD (High Energy Collision Dissociation)	31.7	MS2	47.0452	15.075	41.4121	58154	24059_E2_S5_1.raw	F184	4.19	1	3.908e-05	1.015e-05
		FALSE	High	Sequest HT (A2)	Unambiguous	KMEDSVGcLETAEEVKR	C8(Dioxidation)	1	P35579	P35579	2	3	0.1376	0	1	1	652.64	1955.9	1955.9	-0.06	-4e-05	HCD (High Energy Collision Dissociation)	31.7	MS2	61.1064	31.079	41.4376	58190	24059_E2_S5_1.raw	F184	3.27	1	3.908e-05	3.24e-05
		FALSE	High	Sequest HT (A2)	Unambiguous	MEDSVGcLETAEEVKR	C7(Carbamidomethyl)	1	P35579	P35579	1	3	0.5588	0	1	1	618.285	1852.84	1852.84	-0.04	-2e-05	HCD (High Energy Collision Dissociation)	31.7	MS2	82.9073	7.335	41.4852	58259	24059_E2_S5_1.raw	F184	2.72	1	3.908e-05	3.657e-05
		FALSE	High	Sequest HT (A2)	Unambiguous	KLEEEQIILEDQNcK	C14(Carbamidomethyl)	1	P35579	P35579	1	3	0.5457	0	1	1	630.315	1888.93	1888.93	-0.76	-0.00048	HCD (High Energy Collision Dissociation)	31.7	MS2	0	15.79	41.5018	58282	24059_E2_S5_1.raw	F184	3.83	1	3.908e-05	0.0001836
		FALSE	High	Sequest HT (A2)	Unambiguous	KLEEEQIILEDQNcK	C14(Carbamidomethyl)	1	P35579	P35579	1	2	0.7401	0	1	1	944.969	1888.93	1888.93	-0.27	-0.00025	HCD (High Energy Collision Dissociation)	31.7	MS2	0	29.245	41.5954	58421	24059_E2_S5_1.raw	F184	5.81	1	3.908e-05	2.898e-12
		FALSE	High	Sequest HT (A2)	Unambiguous	LVWVPSDK		3	Q5BKV1; P35579	Q5BKV1; P35579; B1AH99	0	2	0.4306	0	1	1	472.266	943.524	943.525	-0.62	-0.00029	HCD (High Energy Collision Dissociation)	31.7	MS2	77.2243	6.982	41.6713	58521	24059_E2_S5_1.raw	F184	2.16	2	0.0002438	0.004272
		FALSE	High	Sequest HT (A2)	Unambiguous	KLEEEQIILEDQNcK	C14(Carbamidomethyl)	1	P35579	P35579	1	3	0.4954	0	1	1	630.316	1888.93	1888.93	0.11	7e-05	HCD (High Energy Collision Dissociation)	31.7	MS2	82.1635	2.404	41.836	58756	24059_E2_S5_1.raw	F184	2.16	1	3.908e-05	0.0002377
		FALSE	High	Sequest HT (A2)	Unambiguous	KLEEEQIILEDQNcK	C14(Carbamidomethyl)	1	P35579	P35579	1	2	0.7526	0	1	1	944.969	1888.93	1888.93	-0.46	-0.00043	HCD (High Energy Collision Dissociation)	31.7	MS2	0	31.701	41.925	58873	24059_E2_S5_1.raw	F184	4.81	1	3.908e-05	1.017e-11
		FALSE	High	Sequest HT (A2)	Unambiguous	LVWVPSDK		3	Q5BKV1; P35579	Q5BKV1; P35579; B1AH99	0	2	0.4837	0	1	1	472.266	943.524	943.525	-0.49	-0.00023	HCD (High Energy Collision Dissociation)	31.7	MS2	40.9851	2.492	41.9439	58899	24059_E2_S5_1.raw	F184	2.15	2	0.001354	0.0221
		FALSE	High	Sequest HT (A2)	Unambiguous	LVWVPSDK		3	Q5BKV1; P35579	Q5BKV1; P35579; B1AH99	0	2	0.5964	0	1	1	472.266	943.524	943.525	-0.3	-0.00014	HCD (High Energy Collision Dissociation)	31.7	MS2	10.321	0.788	41.9973	58967	24059_E2_S5_1.raw	F184	2.23	2	0.0001074	0.002748
		FALSE	High	Sequest HT (A2)	Unambiguous	DELADEIANSSGK		1	P35579	P35579	0	2	0.446	0	1	1	674.814	1348.62	1348.62	-1.86	-0.00126	HCD (High Energy Collision Dissociation)	31.7	MS2	70.1674	4.244	42.014	58989	24059_E2_S5_1.raw	F184	2.13	1	3.908e-05	3.46e-05
		FALSE	High	Sequest HT (A2)	Unambiguous	LVWVPSDK		3	Q5BKV1; P35579	Q5BKV1; P35579; B1AH99	0	2	0.526	0	1	1	472.266	943.525	943.525	-0.11	-5e-05	HCD (High Energy Collision Dissociation)	31.7	MS2	24.2618	1.218	42.0178	58995	24059_E2_S5_1.raw	F184	1.92	2	0.001299	0.0215
		FALSE	High	Sequest HT (A2)	Unambiguous	LVWVPSDK		3	Q5BKV1; P35579	Q5BKV1; P35579; B1AH99	0	2	0.5413	0	1	1	472.266	943.525	943.525	0.22	0.0001	HCD (High Energy Collision Dissociation)	31.7	MS2	24.0787	7.363	42.3231	59399	24059_E2_S5_1.raw	F184	2.18	2	0.0005556	0.007606
		FALSE	High	Sequest HT (A2)	Unambiguous	KMEDSVGcLETAEEVK	C8(Carbamidomethyl)	1	P35579	P35579	1	3	0.6846	0	1	1	608.951	1824.84	1824.84	1.05	0.00064	HCD (High Energy Collision Dissociation)	31.7	MS2	78.3202	1.955	42.3265	59404	24059_E2_S5_1.raw	F184	2.98	1	3.908e-05	0.0002689
		FALSE	High	Sequest HT (A2)	Unambiguous	LVWVPSDK		3	Q5BKV1; P35579	Q5BKV1; P35579; B1AH99	0	2	0.3838	0	1	1	472.266	943.524	943.525	-0.95	-0.00045	HCD (High Energy Collision Dissociation)	31.7	MS2	42.3901	4.918	42.3852	59486	24059_E2_S5_1.raw	F184	1.85	2	0.0003387	0.005504
		FALSE	High	Sequest HT (A2)	Unambiguous	KMEDSVGcLETAEEVK	C8(Carbamidomethyl)	1	P35579	P35579	1	2	0.7389	0	1	1	912.921	1824.84	1824.84	-0.08	-7e-05	HCD (High Energy Collision Dissociation)	31.7	MS2	29.297	4.014	42.3952	59498	24059_E2_S5_1.raw	F184	5.17	1	3.908e-05	6.333e-12
		FALSE	High	Sequest HT (A2)	Unambiguous	KMEDSVGcLETAEEVK	C8(Carbamidomethyl)	1	P35579	P35579	1	3	0.6736	0	1	1	608.95	1824.83	1824.84	-0.65	-0.0004	HCD (High Energy Collision Dissociation)	31.7	MS2	69.4438	1.247	42.4864	59627	24059_E2_S5_1.raw	F184	2.42	1	0.0003064	0.005158
		FALSE	High	Sequest HT (A2)	Unambiguous	KMEDSVGcLETAEEVK	C8(Carbamidomethyl)	1	P35579	P35579	1	2	0.2672	0	1	1	912.92	1824.83	1824.84	-1.35	-0.00123	HCD (High Energy Collision Dissociation)	31.7	MS2	0	31.292	42.4904	59633	24059_E2_S5_1.raw	F184	2.47	1	3.908e-05	8.988e-05
		FALSE	High	Sequest HT (A2)	Unambiguous	KMEDSVGcLETAEEVK	C8(Carbamidomethyl)	1	P35579	P35579	1	2	0.3056	0	1	1	912.921	1824.84	1824.84	0.12	0.00011	HCD (High Energy Collision Dissociation)	31.7	MS2	0	27.467	42.5624	59733	24059_E2_S5_1.raw	F184	2.88	1	3.908e-05	3.704e-06
		FALSE	High	Sequest HT (A2)	Unambiguous	TEMEDLMSSK		1	P35579	P35579	0	1	0.6494	0	1	1	1170.5	1170.5	1170.5	-2.39	-0.0028	HCD (High Energy Collision Dissociation)	31.7	MS2	0	6.879	42.802	60063	24059_E2_S5_1.raw	F184	3.48	1	3.908e-05	7.139e-06
		FALSE	High	Sequest HT (A2)	Unambiguous	TEMEDLMSSK		1	P35579	P35579	0	2	0.5625	0	1	1	585.755	1170.5	1170.5	0.26	0.00015	HCD (High Energy Collision Dissociation)	31.7	MS2	39.8353	0.47	42.8147	60082	24059_E2_S5_1.raw	F184	2.72	1	3.908e-05	9.642e-06
		FALSE	High	Sequest HT (A2)	Unambiguous	VEAQLQELQVK		1	P35579	P35579	0	2	0.5488	0	1	1	642.862	1284.72	1284.72	0.63	0.0004	HCD (High Energy Collision Dissociation)	31.7	MS2	39.9049	13.728	42.8741	60171	24059_E2_S5_1.raw	F184	4.1	1	3.908e-05	3.655e-07
		FALSE	High	Sequest HT (A2)	Unambiguous	VEAQLQELQVK		1	P35579	P35579	0	1	0.5534	0	1	1	1284.72	1284.72	1284.72	4.68	0.00601	HCD (High Energy Collision Dissociation)	31.7	MS2	0	7.853	42.9665	60301	24059_E2_S5_1.raw	F184	4.68	1	3.908e-05	1.405e-07
		FALSE	High	Sequest HT (A2)	Unambiguous	VEAQLQELQVK		1	P35579	P35579	0	3	0.4086	0	1	1	428.909	1284.71	1284.72	-3.18	-0.00136	HCD (High Energy Collision Dissociation)	31.7	MS2	90.9585	4.703	43.0008	60351	24059_E2_S5_1.raw	F184	1.86	1	0.002361	0.03067
		FALSE	High	Sequest HT (A2)	Unambiguous	TEMEDLMSSK		1	P35579	P35579	0	2	0.5721	0	1	1	585.754	1170.5	1170.5	-0.79	-0.00046	HCD (High Energy Collision Dissociation)	31.7	MS2	1.0229	0.147	43.0292	60389	24059_E2_S5_1.raw	F184	2.29	1	3.908e-05	3.774e-05
		FALSE	High	Sequest HT (A2)	Unambiguous	EDQSILcTGESGAGK	C7(Dioxidation)	9	A0A2R8Y4C3; Q5BKV1; P35580; M0QY43; P35749; P35579; Q7Z406; A0A494C024	A0A2R8Y4C3; Q5BKV1; P35580; M0QY43; P35749; P35579; Q7Z406; E7ERA5; A0A494C024	0	2	0.4815	0	1	1	763.835	1526.66	1526.66	-1.06	-0.00081	HCD (High Energy Collision Dissociation)	31.7	MS2	76.7048	4.367	43.0391	60405	24059_E2_S5_1.raw	F184	2.16	8	3.908e-05	0.0004787
		FALSE	Low	Sequest HT (A2)	Unambiguous	TEMEDLMSSK		1	P35579	P35579	0	2	0.024	0	1	1	585.754	1170.5	1170.5	-0.89	-0.00052	HCD (High Energy Collision Dissociation)	31.7	MS2	36.0631	0.965	43.0547	60427	24059_E2_S5_1.raw	F184	1.25	1	0.194	0.8263
		FALSE	High	Sequest HT (A2)	Unambiguous	TEMEDLMSSK		1	P35579	P35579	0	1	0.6495	0	1	1	1170.5	1170.5	1170.5	-0.72	-0.00085	HCD (High Energy Collision Dissociation)	31.7	MS2	0	8.277	43.1152	60511	24059_E2_S5_1.raw	F184	3.88	1	3.908e-05	1.613e-06
		FALSE	High	Sequest HT (A2)	Unambiguous	VEAQLQELQVK		1	P35579	P35579	0	3	0.5496	0	1	1	428.909	1284.71	1284.72	-1.47	-0.00063	HCD (High Energy Collision Dissociation)	31.7	MS2	77.8843	6.572	43.151	60564	24059_E2_S5_1.raw	F184	2.82	1	0.0001074	0.00224
		FALSE	High	Sequest HT (A2)	Unambiguous	VEAQLQELQVK		1	P35579	P35579	0	2	0.4611	0	1	1	642.861	1284.71	1284.72	-1.18	-0.00076	HCD (High Energy Collision Dissociation)	31.7	MS2	23.5736	5.294	43.1853	60611	24059_E2_S5_1.raw	F184	3.21	1	3.908e-05	0.0004639
		FALSE	High	Sequest HT (A2)	Unambiguous	EDQSILcTGESGAGK	C7(Dioxidation)	9	A0A2R8Y4C3; Q5BKV1; P35580; M0QY43; P35749; P35579; Q7Z406; A0A494C024	A0A2R8Y4C3; Q5BKV1; P35580; M0QY43; P35749; P35579; Q7Z406; E7ERA5; A0A494C024	0	2	0.463	0	1	1	763.835	1526.66	1526.66	-1.22	-0.00093	HCD (High Energy Collision Dissociation)	31.7	MS2	71.8381	26.359	43.1918	60621	24059_E2_S5_1.raw	F184	2.16	8	0.0006976	0.01068
		FALSE	High	Sequest HT (A2)	Unambiguous	VEAQLQELQVK		1	P35579	P35579	0	2	0.5668	0	1	1	642.861	1284.71	1284.72	-0.99	-0.00063	HCD (High Energy Collision Dissociation)	31.7	MS2	1.00026	0.338	43.1986	60629	24059_E2_S5_1.raw	F184	3.67	1	3.908e-05	4.831e-07
		FALSE	High	Sequest HT (A2)	Unambiguous	VEAQLQELQVK		1	P35579	P35579	0	1	0.4653	0	1	1	1284.71	1284.71	1284.72	-0.83	-0.00107	HCD (High Energy Collision Dissociation)	31.7	MS2	0	39.473	43.2286	60675	24059_E2_S5_1.raw	F184	4.04	1	3.908e-05	1.528e-05
		FALSE	High	Sequest HT (A2)	Unambiguous	VEAQLQELQVK		1	P35579	P35579	0	1	0.5666	0	1	1	1284.71	1284.71	1284.72	-1.31	-0.00168	HCD (High Energy Collision Dissociation)	31.7	MS2	0	42.076	43.3073	60789	24059_E2_S5_1.raw	F184	4.13	1	3.908e-05	1.031e-07
		FALSE	High	Sequest HT (A2)	Unambiguous	TEMEDLMSSK		1	P35579	P35579	0	2	0.3269	0	1	1	585.753	1170.5	1170.5	-2.14	-0.00125	HCD (High Energy Collision Dissociation)	31.7	MS2	11.8475	17.468	43.3767	60889	24059_E2_S5_1.raw	F184	2.08	1	3.908e-05	0.0003031
		FALSE	High	Sequest HT (A2)	Unambiguous	EDQSILcTGESGAGK	C7(Dioxidation)	9	A0A2R8Y4C3; Q5BKV1; P35580; M0QY43; P35749; P35579; Q7Z406; A0A494C024	A0A2R8Y4C3; Q5BKV1; P35580; M0QY43; P35749; P35579; Q7Z406; E7ERA5; A0A494C024	0	2	0.5359	0	1	1	763.835	1526.66	1526.66	-0.66	-0.0005	HCD (High Energy Collision Dissociation)	31.7	MS2	75.9483	17.24	43.3779	60891	24059_E2_S5_1.raw	F184	2.37	8	3.908e-05	0.000543
		FALSE	Medium	Sequest HT (A2)	Unambiguous	TEMEDLMSSK		1	P35579	P35579	0	2	0.2812	0	1	1	585.756	1170.5	1170.5	1.92	0.00113	HCD (High Energy Collision Dissociation)	31.7	MS2	89.0696	3.908	43.7765	61439	24059_E2_S5_1.raw	F184	1.28	1	0.02399	0.2628
		FALSE	High	Sequest HT (A2)	Unambiguous	TEMEDLMSSK		1	P35579	P35579	0	2	0.2966	0	1	1	585.755	1170.5	1170.5	0.26	0.00015	HCD (High Energy Collision Dissociation)	31.7	MS2	72.4514	3.347	43.8144	61492	24059_E2_S5_1.raw	F184	1.45	1	0.003024	0.03584
		FALSE	High	Sequest HT (A2)	Unambiguous	IAQLEEQLDNETK		1	P35579	P35579	0	2	0.6948	0	1	1	765.888	1530.77	1530.76	2.7	0.00207	HCD (High Energy Collision Dissociation)	31.7	MS2	39.5245	17.54	44.4211	62381	24059_E2_S5_1.raw	F184	4.26	1	3.908e-05	5.669e-08
		FALSE	High	Sequest HT (A2)	Unambiguous	LKDVLLQVDDER		1	P35579	P35579	1	2	0.6404	0	1	1	721.893	1442.78	1442.78	-4.04	-0.00292	HCD (High Energy Collision Dissociation)	31.7	MS2	0	1.04	44.4587	62434	24059_E2_S5_1.raw	F184	3.81	1	3.908e-05	9.877e-07
		FALSE	High	Sequest HT (A2)	Unambiguous	LKDVLLQVDDER		1	P35579	P35579	1	3	0.6777	0	1	1	481.6	1442.78	1442.78	-0.2	-0.0001	HCD (High Energy Collision Dissociation)	31.7	MS2	38.5919	0.199	44.5003	62495	24059_E2_S5_1.raw	F184	3.01	1	3.908e-05	0.0008789
		FALSE	High	Sequest HT (A2)	Unambiguous	IAQLEEQLDNETK		1	P35579	P35579	0	3	0.4324	0	1	1	510.925	1530.76	1530.76	-2.43	-0.00124	HCD (High Energy Collision Dissociation)	31.7	MS2	65.3017	23.02	44.5489	62567	24059_E2_S5_1.raw	F184	3.7	1	3.908e-05	4.599e-05
		FALSE	High	Sequest HT (A2)	Unambiguous	IAQLEEQLDNETK		1	P35579	P35579	0	2	0.5671	0	1	1	765.886	1530.76	1530.76	-0.41	-0.00031	HCD (High Energy Collision Dissociation)	31.7	MS2	0	5.402	44.5763	62605	24059_E2_S5_1.raw	F184	2.98	1	3.908e-05	0.001242
		FALSE	High	Sequest HT (A2)	Unambiguous	LKDVLLQVDDER		1	P35579	P35579	1	3	0.6242	0	1	1	481.6	1442.78	1442.78	-0.2	-0.0001	HCD (High Energy Collision Dissociation)	31.7	MS2	45.8855	0.88	44.5769	62606	24059_E2_S5_1.raw	F184	3.22	1	0.0006976	0.0107
		FALSE	High	Sequest HT (A2)	Unambiguous	IAQLEEQLDNETK		1	P35579	P35579	0	2	0.5684	0	1	1	765.886	1530.76	1530.76	-0.33	-0.00025	HCD (High Energy Collision Dissociation)	31.7	MS2	9.07212	1.087	44.6127	62657	24059_E2_S5_1.raw	F184	2.34	1	3.908e-05	0.0004841
		FALSE	High	Sequest HT (A2)	Unambiguous	LKDVLLQVDDER		1	P35579	P35579	1	2	0.552	0	1	1	721.897	1442.79	1442.78	1.71	0.00123	HCD (High Energy Collision Dissociation)	31.7	MS2	0	3.758	44.6539	62713	24059_E2_S5_1.raw	F184	2.5	1	3.908e-05	1.088e-05
		FALSE	High	Sequest HT (A2)	Unambiguous	IAQLEEQLDNETK		1	P35579	P35579	0	3	0.5311	0	1	1	510.926	1530.76	1530.76	-0.04	-2e-05	HCD (High Energy Collision Dissociation)	31.7	MS2	40.5588	1.04	44.6557	62716	24059_E2_S5_1.raw	F184	2.09	1	0.009461	0.1336
		FALSE	High	Sequest HT (A2)	Unambiguous	LKDVLLQVDDER		1	P35579	P35579	1	2	0.6906	0	1	1	721.901	1442.79	1442.78	6.19	0.00447	HCD (High Energy Collision Dissociation)	31.7	MS2	12.2812	18.064	44.669	62732	24059_E2_S5_1.raw	F184	3.62	1	3.908e-05	5.551e-06
		FALSE	Medium	Sequest HT (A2)	Unambiguous	LKDVLLQVDDER		1	P35579	P35579	1	3	0.5305	0	1	1	481.603	1442.79	1442.78	6.78	0.00326	HCD (High Energy Collision Dissociation)	31.7	MS2	33.0277	1.542	44.7388	62831	24059_E2_S5_1.raw	F184	2.13	1	0.0131	0.1791
		FALSE	High	Sequest HT (A2)	Unambiguous	LKDVLLQVDDER		1	P35579	P35579	1	2	0.4111	0	1	1	721.899	1442.79	1442.78	3.57	0.00258	HCD (High Energy Collision Dissociation)	31.7	MS2	13.329	28.875	44.7441	62839	24059_E2_S5_1.raw	F184	1.8	1	0.000582	0.008774
		FALSE	High	Sequest HT (A2)	Unambiguous	IAQLEEQLDNETK		1	P35579	P35579	0	2	0.7194	0	1	1	765.886	1530.76	1530.76	-0.25	-0.00019	HCD (High Energy Collision Dissociation)	31.7	MS2	0	0.183	44.7502	62845	24059_E2_S5_1.raw	F184	3.6	1	3.908e-05	4.115e-07
		FALSE	Low	Sequest HT (A2)	Unambiguous	IAQLEEQLDNETK		1	P35579	P35579	0	3	0.3538	0	1	1	510.926	1530.76	1530.76	-0.22	-0.00011	HCD (High Energy Collision Dissociation)	31.7	MS2	57.2873	0.45	44.791	62903	24059_E2_S5_1.raw	F184	1.3	1	0.05674	0.4775
		FALSE	High	Sequest HT (A2)	Unambiguous	IAQLEEQLDNETK		1	P35579	P35579	0	1	0.7695	0	1	1	1530.76	1530.76	1530.76	-2.99	-0.00458	HCD (High Energy Collision Dissociation)	31.7	MS2	0	71.086	44.8472	62981	24059_E2_S5_1.raw	F184	5.38	1	3.908e-05	1.166e-08
		FALSE	High	Sequest HT (A2)	Unambiguous	IAQLEEQLDNETK		1	P35579	P35579	0	3	0.5193	0	1	1	510.926	1530.76	1530.76	-0.64	-0.00033	HCD (High Energy Collision Dissociation)	31.7	MS2	5.29908	1.639	44.8822	63030	24059_E2_S5_1.raw	F184	2.85	1	3.908e-05	6.902e-05
		FALSE	High	Sequest HT (A2)	Unambiguous	IAQLEEQLDNETK		1	P35579	P35579	0	2	0.5066	0	1	1	765.886	1530.76	1530.76	-0.49	-0.00038	HCD (High Energy Collision Dissociation)	31.7	MS2	79.5991	5.996	44.9491	63122	24059_E2_S5_1.raw	F184	2.29	1	0.001186	0.01981
		FALSE	High	Sequest HT (A2)	Unambiguous	RGDLPFVVPR		1	P35579	P35579	1	3	0.6346	0	1	1	385.893	1155.66	1155.66	0.53	0.0002	HCD (High Energy Collision Dissociation)	31.7	MS2	66.7732	8.224	45.0564	63266	24059_E2_S5_1.raw	F184	3.53	1	0.0004351	0.005991
		FALSE	High	Sequest HT (A2)	Unambiguous	IAQLEEQLDNETK		1	P35579	P35579	0	2	0.6676	0	1	1	765.886	1530.76	1530.76	-0.25	-0.00019	HCD (High Energy Collision Dissociation)	31.7	MS2	3.88192	0.24	45.0853	63302	24059_E2_S5_1.raw	F184	3.55	1	3.908e-05	5.123e-08
		FALSE	High	Sequest HT (A2)	Unambiguous	IAQLEEQLDNETK		1	P35579	P35579	0	3	0.1456	0	1	1	510.926	1530.76	1530.76	-1.42	-0.00072	HCD (High Energy Collision Dissociation)	31.7	MS2	42.0773	2.034	45.2137	63484	24059_E2_S5_1.raw	F184	1.03	1	0.001382	0.02292
		FALSE	High	Sequest HT (A2)	Unambiguous	RGDLPFVVPR		1	P35579	P35579	1	3	0.6782	0	1	1	385.892	1155.66	1155.66	-0.58	-0.00022	HCD (High Energy Collision Dissociation)	31.7	MS2	17.8642	0.573	45.3312	63642	24059_E2_S5_1.raw	F184	3.17	1	0.0001754	0.003697
		FALSE	High	Sequest HT (A2)	Unambiguous	RGDLPFVVPR		1	P35579	P35579	1	3	0.6828	0	1	1	385.892	1155.66	1155.66	-0.5	-0.00019	HCD (High Energy Collision Dissociation)	31.7	MS2	26.0181	1.157	45.3737	63698	24059_E2_S5_1.raw	F184	2.9	1	0.0001074	0.002988
		FALSE	High	Sequest HT (A2)	Unambiguous	RGDLPFVVPR		1	P35579	P35579	1	3	0.6913	0	1	1	385.892	1155.66	1155.66	-0.9	-0.00035	HCD (High Energy Collision Dissociation)	31.7	MS2	6.33217	0.819	45.3824	63708	24059_E2_S5_1.raw	F184	3.11	1	3.908e-05	0.001023
		FALSE	High	Sequest HT (A2)	Unambiguous	RGDLPFVVPR		1	P35579	P35579	1	2	0.4708	0	1	1	578.335	1155.66	1155.66	-1.1	-0.00063	HCD (High Energy Collision Dissociation)	31.7	MS2	64.8553	0.895	45.383	63709	24059_E2_S5_1.raw	F184	2.4	1	0.001133	0.018
		FALSE	High	Sequest HT (A2)	Unambiguous	IAQLEEQLDNETK		1	P35579	P35579	0	2	0.6406	0	1	1	765.885	1530.76	1530.76	-0.89	-0.00068	HCD (High Energy Collision Dissociation)	31.7	MS2	11.8386	19.425	45.4252	63768	24059_E2_S5_1.raw	F184	4.09	1	3.908e-05	1.341e-07
		FALSE	High	Sequest HT (A2)	Unambiguous	DELADEIANSSGK		1	P35579	P35579	0	2	0.6801	0	1	1	674.815	1348.62	1348.62	-0.14	-0.0001	HCD (High Energy Collision Dissociation)	31.7	MS2	0	1.388	45.5147	63891	24059_E2_S5_1.raw	F184	3.72	1	3.908e-05	5.219e-08
		FALSE	High	Sequest HT (A2)	Unambiguous	DELADEIANSSGK		1	P35579	P35579	0	1	0.7451	0	1	1	1348.62	1348.62	1348.62	-2.26	-0.00305	HCD (High Energy Collision Dissociation)	31.7	MS2	0	7.544	45.5983	64007	24059_E2_S5_1.raw	F184	5.1	1	3.908e-05	4.526e-10
		FALSE	High	Sequest HT (A2)	Unambiguous	DELADEIANSSGK		1	P35579	P35579	0	3	0.6849	0	1	1	450.212	1348.62	1348.62	-1.44	-0.00065	HCD (High Energy Collision Dissociation)	31.7	MS2	57.8911	4.965	45.6419	64068	24059_E2_S5_1.raw	F184	3.65	1	3.908e-05	4.175e-05
		FALSE	High	Sequest HT (A2)	Unambiguous	RGDLPFVVPR		1	P35579	P35579	1	3	0.5807	0	1	1	385.893	1155.66	1155.66	0.29	0.00011	HCD (High Energy Collision Dissociation)	31.7	MS2	8.97189	19.789	45.7203	64176	24059_E2_S5_1.raw	F184	3.22	1	0.001949	0.02711
		FALSE	High	Sequest HT (A2)	Unambiguous	IAQLEEQLDNETK		1	P35579	P35579	0	2	0.614	0	1	1	765.885	1530.76	1530.76	-0.89	-0.00068	HCD (High Energy Collision Dissociation)	31.7	MS2	0	19.871	45.7677	64241	24059_E2_S5_1.raw	F184	3.99	1	3.908e-05	2.586e-07
		FALSE	High	Sequest HT (A2)	Unambiguous	DELADEIANSSGK		1	P35579	P35579	0	2	0.6713	0	1	1	674.815	1348.62	1348.62	-0.14	-0.0001	HCD (High Energy Collision Dissociation)	31.7	MS2	0.639498	0.268	45.8389	64334	24059_E2_S5_1.raw	F184	3.59	1	3.908e-05	2.239e-08
		FALSE	High	Sequest HT (A2)	Unambiguous	DELADEIANSSGK		1	P35579	P35579	0	1	0.692	0	1	1	1348.62	1348.62	1348.62	-1.18	-0.00159	HCD (High Energy Collision Dissociation)	31.7	MS2	0	61.823	45.9345	64472	24059_E2_S5_1.raw	F184	5.13	1	3.908e-05	1.047e-09
		FALSE	High	Sequest HT (A2)	Unambiguous	DELADEIANSSGK		1	P35579	P35579	0	1	0.6084	0	1	1	1348.62	1348.62	1348.62	-0.9	-0.00122	HCD (High Energy Collision Dissociation)	31.7	MS2	0	53.702	45.9576	64501	24059_E2_S5_1.raw	F184	4.29	1	3.908e-05	5.383e-07
		FALSE	High	Sequest HT (A2)	Unambiguous	LEVNLQAMK		1	P35579	P35579	0	1	0.3358	0	1	1	1045.57	1045.57	1045.57	-1.75	-0.00183	HCD (High Energy Collision Dissociation)	31.7	MS2	0	27.683	46.4466	65207	24059_E2_S5_1.raw	F184	4.05	1	3.908e-05	5.366e-05
		FALSE	High	Sequest HT (A2)	Unambiguous	LEVNLQAMK		1	P35579	P35579	0	2	0.2319	0	1	1	523.288	1045.57	1045.57	-2.17	-0.00113	HCD (High Energy Collision Dissociation)	31.7	MS2	63.1511	20.569	46.5747	65389	24059_E2_S5_1.raw	F184	1.38	1	0.004817	0.05551
		FALSE	High	Sequest HT (A2)	Unambiguous	KQELEEIcHDLEAR	C8(Carbamidomethyl)	1	P35579	P35579	1	3	0.4727	0	1	1	590.62	1769.84	1769.85	-2.56	-0.00151	HCD (High Energy Collision Dissociation)	31.7	MS2	19.5228	18.27	47.2289	66262	24059_E2_S5_1.raw	F184	3.66	1	3.908e-05	1.596e-06
		FALSE	High	Sequest HT (A2)	Unambiguous	MEDSVGcLETAEEVKR	C7(Dioxidation)	1	P35579	P35579	1	2	0.475	0	1	1	914.409	1827.81	1827.81	0.51	0.00047	HCD (High Energy Collision Dissociation)	31.7	MS2	27.6855	22.073	48.4338	67901	24059_E2_S5_1.raw	F184	3.2	1	3.908e-05	1.574e-05
		FALSE	High	Sequest HT (A2)	Unambiguous	DVLLQVDDER		1	P35579	P35579	0	2	0.6323	0	1	1	601.307	1201.61	1201.61	0.49	0.00029	HCD (High Energy Collision Dissociation)	31.7	MS2	34.9952	4.77	48.5013	67993	24059_E2_S5_1.raw	F184	2.91	1	3.908e-05	0.0003067
		FALSE	High	Sequest HT (A2)	Unambiguous	MEDSVGcLETAEEVKR	C7(Dioxidation)	1	P35579	P35579	1	3	0.2151	0	1	1	609.941	1827.81	1827.81	-0.83	-0.00051	HCD (High Energy Collision Dissociation)	31.7	MS2	22.5401	21.461	48.5052	67999	24059_E2_S5_1.raw	F184	2.65	1	3.908e-05	8.611e-05
		FALSE	High	Sequest HT (A2)	Unambiguous	DVLLQVDDER		1	P35579	P35579	0	1	0.5709	0	1	1	1201.61	1201.61	1201.61	1.36	0.00164	HCD (High Energy Collision Dissociation)	31.7	MS2	0	41.803	48.7711	68354	24059_E2_S5_1.raw	F184	2.82	1	3.908e-05	1.568e-05
		FALSE	High	Sequest HT (A2)	Unambiguous	DVLLQVDDER		1	P35579	P35579	0	2	0.5408	0	1	1	601.306	1201.61	1201.61	-0.63	-0.00038	HCD (High Energy Collision Dissociation)	31.7	MS2	40.8561	1.45	48.7872	68377	24059_E2_S5_1.raw	F184	2.33	1	0.0007212	0.01243
		FALSE	High	Sequest HT (A2)	Unambiguous	DVLLQVDDER		1	P35579	P35579	0	2	0.7117	0	1	1	601.307	1201.61	1201.61	-0.12	-7e-05	HCD (High Energy Collision Dissociation)	31.7	MS2	15.4765	1.007	48.8349	68439	24059_E2_S5_1.raw	F184	2.74	1	3.908e-05	0.0001306
		FALSE	High	Sequest HT (A2)	Unambiguous	KMEDSVGcLETAEEVK	C8(Dioxidation)	1	P35579	P35579	1	2	0.4487	0	1	1	900.407	1799.81	1799.8	1.29	0.00116	HCD (High Energy Collision Dissociation)	31.7	MS2	0	20.256	48.9765	68637	24059_E2_S5_1.raw	F184	4.19	1	3.908e-05	7.399e-07
		FALSE	High	Sequest HT (A2)	Unambiguous	DVLLQVDDER		1	P35579	P35579	0	2	0.7189	0	1	1	601.306	1201.6	1201.61	-0.93	-0.00056	HCD (High Energy Collision Dissociation)	31.7	MS2	19.3163	0.954	49.1719	68908	24059_E2_S5_1.raw	F184	2.81	1	3.908e-05	0.0001278
		FALSE	High	Sequest HT (A2)	Unambiguous	MEDSVGcLETAEEVK	C7(Carbamidomethyl)	1	P35579	P35579	0	2	0.6908	0	1	1	848.873	1696.74	1696.74	-0.45	-0.00038	HCD (High Energy Collision Dissociation)	31.7	MS2	28.1603	5.472	49.1743	68912	24059_E2_S5_1.raw	F184	3.59	1	3.908e-05	4.491e-09
		FALSE	High	Sequest HT (A2)	Unambiguous	DVLLQVDDER		1	P35579	P35579	0	2	0.6424	0	1	1	601.305	1201.6	1201.61	-1.85	-0.00111	HCD (High Energy Collision Dissociation)	31.7	MS2	34.9324	5.976	49.2846	69062	24059_E2_S5_1.raw	F184	2.88	1	3.908e-05	0.0002715
		FALSE	High	Sequest HT (A2)	Unambiguous	DVLLQVDDER		1	P35579	P35579	0	2	0.6875	0	1	1	601.307	1201.61	1201.61	-0.02	-1e-05	HCD (High Energy Collision Dissociation)	31.7	MS2	6.13217	3.081	49.5091	69369	24059_E2_S5_1.raw	F184	2.72	1	3.908e-05	0.0002188
		FALSE	High	Sequest HT (A2)	Unambiguous	DVLLQVDDER		1	P35579	P35579	0	2	0.6549	0	1	1	601.306	1201.61	1201.61	-0.73	-0.00044	HCD (High Energy Collision Dissociation)	31.7	MS2	26.1174	3.489	49.534	69406	24059_E2_S5_1.raw	F184	2.84	1	3.908e-05	0.000371
		FALSE	High	Sequest HT (A2)	Unambiguous	MEDSVGcLETAEEVK	C7(Carbamidomethyl)	1	P35579	P35579	0	2	0.4228	0	1	1	848.875	1696.74	1696.74	1.86	0.00157	HCD (High Energy Collision Dissociation)	31.7	MS2	52.5003	21.933	49.6086	69510	24059_E2_S5_1.raw	F184	2.46	1	3.908e-05	1.547e-05
		FALSE	High	Sequest HT (A2)	Unambiguous	LEEEQIILEDQNcK	C13(Carbamidomethyl)	1	P35579	P35579	0	2	0.6616	0	1	1	880.922	1760.84	1760.84	0.26	0.00023	HCD (High Energy Collision Dissociation)	31.7	MS2	0	25.502	49.6946	69628	24059_E2_S5_1.raw	F184	4.61	1	3.908e-05	4.582e-09
		FALSE	High	Sequest HT (A2)	Unambiguous	DVLLQVDDER		1	P35579	P35579	0	2	0.5256	0	1	1	601.307	1201.61	1201.61	0.28	0.00017	HCD (High Energy Collision Dissociation)	31.7	MS2	14.689	20.84	49.8483	69843	24059_E2_S5_1.raw	F184	2.93	1	3.908e-05	0.000369
		FALSE	High	Sequest HT (A2)	Unambiguous	LEEEQIILEDQNcK	C13(Carbamidomethyl)	1	P35579	P35579	0	2	0.6756	0	1	1	880.92	1760.83	1760.84	-2.92	-0.00257	HCD (High Energy Collision Dissociation)	31.7	MS2	0	41.019	49.8761	69880	24059_E2_S5_1.raw	F184	4.87	1	3.908e-05	3.262e-07
		FALSE	High	Sequest HT (A2)	Unambiguous	DVLLQVDDER		1	P35579	P35579	0	2	0.5721	0	1	1	601.306	1201.61	1201.61	-0.22	-0.00013	HCD (High Energy Collision Dissociation)	31.7	MS2	29.9887	3.298	50.0064	70060	24059_E2_S5_1.raw	F184	2.22	1	0.00158	0.02451
		FALSE	High	Sequest HT (A2)	Unambiguous	LEEEQIILEDQNcK	C13(Carbamidomethyl)	1	P35579	P35579	0	2	0.6591	0	1	1	880.922	1760.84	1760.84	-0.01	-1e-05	HCD (High Energy Collision Dissociation)	31.7	MS2	0	20.148	50.0149	70070	24059_E2_S5_1.raw	F184	4.84	1	3.908e-05	1.098e-08
		FALSE	Low	Sequest HT (A2)	Unambiguous	QELEEIcHDLEAR	C7(Dioxidation)	1	P35579	P35579	0	3	0.3216	0	1	1	539.578	1616.72	1616.72	-0.94	-0.00051	HCD (High Energy Collision Dissociation)	31.7	MS2	49.3853	27.574	50.1554	70272	24059_E2_S5_1.raw	F184	2.27	1	0.06934	0.5416
		FALSE	High	Sequest HT (A2)	Unambiguous	DVLLQVDDER		1	P35579	P35579	0	2	0.4578	0	1	1	601.302	1201.6	1201.61	-8.05	-0.00483	HCD (High Energy Collision Dissociation)	31.7	MS2	12.9405	4.383	50.1851	70313	24059_E2_S5_1.raw	F184	2.25	1	0.00819	0.111
		FALSE	High	Sequest HT (A2)	Unambiguous	QELEEIcHDLEAR	C7(Dioxidation)	1	P35579	P35579	0	2	0.4146	0	1	1	808.865	1616.72	1616.72	-0.14	-0.00011	HCD (High Energy Collision Dissociation)	31.7	MS2	58.7671	19.3	50.2348	70385	24059_E2_S5_1.raw	F184	2.05	1	0.0001074	0.001934
		FALSE	High	Sequest HT (A2)	Unambiguous	IAEFTTNLTEEEEK		1	P35579	P35579	0	2	0.6906	0	1	1	827.396	1653.78	1653.79	-0.63	-0.00052	HCD (High Energy Collision Dissociation)	31.7	MS2	0	17.792	50.7882	71155	24059_E2_S5_1.raw	F184	4.04	1	3.908e-05	2.327e-08
		FALSE	High	Sequest HT (A2)	Unambiguous	IAEFTTNLTEEEEK		1	P35579	P35579	0	2	0.7296	0	1	1	827.397	1653.79	1653.79	1.29	0.00107	HCD (High Energy Collision Dissociation)	31.7	MS2	28.4201	3.89	51.1077	71616	24059_E2_S5_1.raw	F184	3.92	1	3.908e-05	3.649e-08
		FALSE	High	Sequest HT (A2)	Unambiguous	FVSELWK		1	P35579	P35579	0	1	0.262	0	1	1	908.487	908.487	908.488	-0.76	-0.00069	HCD (High Energy Collision Dissociation)	31.7	MS2	67.2287	17.114	51.4133	72054	24059_E2_S5_1.raw	F184	2.71	1	0.001382	0.02293
		FALSE	High	Sequest HT (A2)	Unambiguous	IAEFTTNLTEEEEK		1	P35579	P35579	0	2	0.6883	0	1	1	827.395	1653.78	1653.79	-1.14	-0.00095	HCD (High Energy Collision Dissociation)	31.7	MS2	16.8981	14.385	51.4466	72100	24059_E2_S5_1.raw	F184	3.69	1	3.908e-05	7.891e-08
		FALSE	High	Sequest HT (A2)	Unambiguous	FVSELWK		1	P35579	P35579	0	2	0.4398	0	1	1	454.747	908.487	908.488	-0.24	-0.00011	HCD (High Energy Collision Dissociation)	31.7	MS2	2.42257	0.408	51.5274	72217	24059_E2_S5_1.raw	F184	1.91	1	0.001382	0.0228
		FALSE	High	Sequest HT (A2)	Unambiguous	ALELDSNLYR		1	P35579	P35579	0	1	0.7265	0	1	1	1193.62	1193.62	1193.62	-0.71	-0.00084	HCD (High Energy Collision Dissociation)	31.7	MS2	48.0032	37.607	51.8727	72705	24059_E2_S5_1.raw	F184	3.73	1	3.908e-05	1.826e-05
		FALSE	High	Sequest HT (A2)	Unambiguous	HSQAVEELAEQLEQTKR		1	P35579	P35579	1	4	0.5323	0	1	1	499.757	1996.01	1996.01	-1.95	-0.00097	HCD (High Energy Collision Dissociation)	31.7	MS2	70.6147	38.224	51.9183	72768	24059_E2_S5_1.raw	F184	3.25	1	3.908e-05	4.885e-05
		FALSE	High	Sequest HT (A2)	Unambiguous	ALELDSNLYR		1	P35579	P35579	0	2	0.572	0	1	1	597.311	1193.62	1193.62	-0.56	-0.00034	HCD (High Energy Collision Dissociation)	31.7	MS2	2.14594	0.205	51.9939	72859	24059_E2_S5_1.raw	F184	2.64	1	3.908e-05	8.074e-05
		FALSE	High	Sequest HT (A2)	Unambiguous	ALELDSNLYR		1	P35579	P35579	0	2	0.5135	0	1	1	597.311	1193.62	1193.62	-0.67	-0.0004	HCD (High Energy Collision Dissociation)	31.7	MS2	4.19264	0.337	52.0736	72959	24059_E2_S5_1.raw	F184	2.59	1	3.908e-05	7.086e-05
		FALSE	High	Sequest HT (A2)	Unambiguous	TDLLLEPYNK		1	P35579	P35579	0	1	0.563	0	1	1	1205.64	1205.64	1205.64	2.94	0.00355	HCD (High Energy Collision Dissociation)	31.7	MS2	0	41.037	52.1016	72993	24059_E2_S5_1.raw	F184	3.57	1	3.908e-05	8.672e-05
		FALSE	High	Sequest HT (A2)	Unambiguous	ALELDSNLYR		1	P35579	P35579	0	2	0.5714	0	1	1	597.311	1193.61	1193.62	-0.97	-0.00058	HCD (High Energy Collision Dissociation)	31.7	MS2	20.584	3.059	52.107	73001	24059_E2_S5_1.raw	F184	2.1	1	0.0001074	0.002154
		FALSE	Low	Sequest HT (A2)	Unambiguous	ALELDSNLYR		1	P35579	P35579	0	1	0.0139	0	1	1	1193.62	1193.62	1193.62	0.62	0.00074	HCD (High Energy Collision Dissociation)	31.7	MS2	63.606	42.09	52.1446	73045	24059_E2_S5_1.raw	F184	1.44	1	0.2062	0.8394
		FALSE	High	Sequest HT (A2)	Unambiguous	IAEFTTNLTEEEEK		1	P35579	P35579	0	2	0.5086	0	1	1	827.396	1653.79	1653.79	0.11	9e-05	HCD (High Energy Collision Dissociation)	31.7	MS2	0	35.412	52.1454	73046	24059_E2_S5_1.raw	F184	3.5	1	3.908e-05	1.765e-07
		FALSE	High	Sequest HT (A2)	Unambiguous	ALELDSNLYR		1	P35579	P35579	0	2	0.5525	0	1	1	597.311	1193.61	1193.62	-1.28	-0.00076	HCD (High Energy Collision Dissociation)	31.7	MS2	8.31204	1.846	52.1487	73051	24059_E2_S5_1.raw	F184	2.57	1	3.908e-05	0.0002778
		FALSE	High	Sequest HT (A2)	Unambiguous	TDLLLEPYNK		1	P35579	P35579	0	1	0.509	0	1	1	1205.65	1205.65	1205.64	4.86	0.00586	HCD (High Energy Collision Dissociation)	31.7	MS2	0	44.685	52.2653	73188	24059_E2_S5_1.raw	F184	3.34	1	0.0001074	0.00192
		FALSE	High	Sequest HT (A2)	Unambiguous	ALELDSNLYR		1	P35579	P35579	0	2	0.4568	0	1	1	597.31	1193.61	1193.62	-2.41	-0.00144	HCD (High Energy Collision Dissociation)	31.7	MS2	33.5072	26.416	52.3231	73258	24059_E2_S5_1.raw	F184	2.43	1	3.908e-05	0.0002971
		FALSE	High	Sequest HT (A2)	Unambiguous	TDLLLEPYNK		1	P35579	P35579	0	2	0.5574	0	1	1	603.324	1205.64	1205.64	-0.56	-0.00034	HCD (High Energy Collision Dissociation)	31.7	MS2	5.70457	1.586	52.3567	73299	24059_E2_S5_1.raw	F184	2.44	1	3.908e-05	1.271e-05
		FALSE	High	Sequest HT (A2)	Unambiguous	ALELDSNLYR		1	P35579	P35579	0	2	0.5354	0	1	1	597.312	1193.62	1193.62	-0.16	-9e-05	HCD (High Energy Collision Dissociation)	31.7	MS2	48.9679	2.6	52.391	73344	24059_E2_S5_1.raw	F184	2.54	1	3.908e-05	0.0001648
		FALSE	High	Sequest HT (A2)	Unambiguous	TDLLLEPYNK		1	P35579	P35579	0	1	0.4642	0	1	1	1205.64	1205.64	1205.64	2.33	0.00281	HCD (High Energy Collision Dissociation)	31.7	MS2	0	42.154	52.4678	73437	24059_E2_S5_1.raw	F184	2.93	1	3.908e-05	0.0003005
		FALSE	High	Sequest HT (A2)	Unambiguous	IAEFTTNLTEEEEK		1	P35579	P35579	0	2	0.4703	0	1	1	827.393	1653.78	1653.79	-4.47	-0.00369	HCD (High Energy Collision Dissociation)	31.7	MS2	87.9563	25.897	53.0299	74110	24059_E2_S5_1.raw	F184	2.02	1	3.908e-05	0.0001718
		FALSE	High	Sequest HT (A2)	Unambiguous	GDLPFVVPR		1	P35579	P35579	0	2	0.5787	0	1	1	500.284	999.561	999.562	-1.05	-0.00052	HCD (High Energy Collision Dissociation)	31.7	MS2	69.4709	1.962	59.3343	82383	24059_E2_S5_1.raw	F184	1.97	1	0.0006976	0.01077
		FALSE	High	Sequest HT (A2)	Unambiguous	RGDLPFVVPR		1	P35579	P35579	1	2	0.4113	0	1	1	578.337	1155.67	1155.66	3.66	0.00211	HCD (High Energy Collision Dissociation)	31.7	MS2	96.1018	1.339	59.4745	82575	24059_E2_S5_1.raw	F184	1.24	1	0.0006976	0.01065
		FALSE	High	Sequest HT (A2)	Unambiguous	GDLPFVVPR		1	P35579	P35579	0	2	0.6351	0	1	1	500.285	999.562	999.562	-0.44	-0.00022	HCD (High Energy Collision Dissociation)	31.7	MS2	0	3.472	59.4754	82576	24059_E2_S5_1.raw	F184	2.11	1	0.0009574	0.01647
		FALSE	High	Sequest HT (A2)	Unambiguous	GDLPFVVPR		1	P35579	P35579	0	2	0.4756	0	1	1	500.284	999.561	999.562	-0.99	-0.00049	HCD (High Energy Collision Dissociation)	31.7	MS2	22.7789	5.443	59.5871	82729	24059_E2_S5_1.raw	F184	1.64	1	0.001922	0.02706
		FALSE	High	Sequest HT (A2)	Unambiguous	GDLPFVVPR		1	P35579	P35579	0	1	0.4044	0	1	1	999.561	999.561	999.562	-1.28	-0.00128	HCD (High Energy Collision Dissociation)	31.7	MS2	0	26.036	59.6411	82800	24059_E2_S5_1.raw	F184	2.25	1	0.0002772	0.004487
		FALSE	High	Sequest HT (A2)	Unambiguous	GDLPFVVPR		1	P35579	P35579	0	2	0.6055	0	1	1	500.284	999.562	999.562	-0.68	-0.00034	HCD (High Energy Collision Dissociation)	31.7	MS2	4.7478	1.732	59.6773	82848	24059_E2_S5_1.raw	F184	2.18	1	3.908e-05	0.001264
		FALSE	Medium	Sequest HT (A2)	Unambiguous	GDLPFVVPR		1	P35579	P35579	0	2	0.3769	0	1	1	500.284	999.562	999.562	-0.5	-0.00025	HCD (High Energy Collision Dissociation)	31.7	MS2	67.9815	11.164	59.7134	82900	24059_E2_S5_1.raw	F184	1.3	1	0.01334	0.1831
		FALSE	Low	Sequest HT (A2)	Unambiguous	TELEDTLDSTAAQQELR		1	P35579	P35579	0	2	0.1808	0	1	1	960.458	1919.91	1919.92	-5.03	-0.00483	HCD (High Energy Collision Dissociation)	31.7	MS2	41.8629	38.693	60.0802	83386	24059_E2_S5_1.raw	F184	1.77	1	0.07143	0.5498
		FALSE	High	Sequest HT (A2)	Unambiguous	KANLQIDQINTDLNLER		1	P35579	P35579	1	2	0.725	0	1	1	999.534	1998.06	1998.06	-0.67	-0.00067	HCD (High Energy Collision Dissociation)	31.7	MS2	0	27.366	60.1462	83476	24059_E2_S5_1.raw	F184	5.71	1	3.908e-05	4.064e-15
		FALSE	High	Sequest HT (A2)	Unambiguous	HSQAVEELAEQLEQTK		1	P35579	P35579	0	3	0.6746	0	1	1	613.974	1839.91	1839.91	-0.26	-0.00016	HCD (High Energy Collision Dissociation)	31.7	MS2	68.7691	0.615	60.2646	83637	24059_E2_S5_1.raw	F184	5.04	1	3.908e-05	2.27e-08
		FALSE	High	Sequest HT (A2)	Unambiguous	HSQAVEELAEQLEQTK		1	P35579	P35579	0	2	0.8124	0	1	1	920.457	1839.91	1839.91	-1.29	-0.00118	HCD (High Energy Collision Dissociation)	31.7	MS2	11.6598	3.79	60.267	83641	24059_E2_S5_1.raw	F184	6.29	1	3.908e-05	1.3e-14
		FALSE	High	Sequest HT (A2)	Unambiguous	KANLQIDQINTDLNLER		1	P35579	P35579	1	2	0.6266	0	1	1	999.536	1998.07	1998.06	1.84	0.00183	HCD (High Energy Collision Dissociation)	31.7	MS2	21.1595	6.371	60.3832	83803	24059_E2_S5_1.raw	F184	3.08	1	3.908e-05	5.873e-07
		FALSE	High	Sequest HT (A2)	Unambiguous	KANLQIDQINTDLNLER		1	P35579	P35579	1	3	0.6773	0	1	1	666.691	1998.06	1998.06	-1.62	-0.00108	HCD (High Energy Collision Dissociation)	31.7	MS2	3.25638	21.472	60.4322	83865	24059_E2_S5_1.raw	F184	4.71	1	3.908e-05	1.63e-08
		FALSE	High	Sequest HT (A2)	Unambiguous	HSQAVEELAEQLEQTK		1	P35579	P35579	0	3	0.5704	0	1	1	613.974	1839.91	1839.91	-0.56	-0.00035	HCD (High Energy Collision Dissociation)	31.7	MS2	77.4415	1.482	60.4598	83903	24059_E2_S5_1.raw	F184	4.12	1	3.908e-05	9.955e-07
		FALSE	High	Sequest HT (A2)	Unambiguous	HSQAVEELAEQLEQTK		1	P35579	P35579	0	2	0.5691	0	1	1	920.457	1839.91	1839.91	-0.49	-0.00045	HCD (High Energy Collision Dissociation)	31.7	MS2	40.8783	44.429	60.469	83916	24059_E2_S5_1.raw	F184	3.62	1	3.908e-05	2.722e-06
		FALSE	High	Sequest HT (A2)	Unambiguous	HSQAVEELAEQLEQTK		1	P35579	P35579	0	3	0.6071	0	1	1	613.974	1839.91	1839.91	-0.76	-0.00047	HCD (High Energy Collision Dissociation)	31.7	MS2	7.9169	0.246	60.6008	84086	24059_E2_S5_1.raw	F184	4.53	1	3.908e-05	1.605e-09
		FALSE	High	Sequest HT (A2)	Unambiguous	HSQAVEELAEQLEQTK		1	P35579	P35579	0	2	0.7806	0	1	1	920.457	1839.91	1839.91	-0.82	-0.00076	HCD (High Energy Collision Dissociation)	31.7	MS2	4.88742	1.126	60.6014	84087	24059_E2_S5_1.raw	F184	5.47	1	3.908e-05	1.062e-13
		FALSE	Low	Sequest HT (A2)	Unambiguous	HSQAVEELAEQLEQTK		1	P35579	P35579	0	3	0.1726	0	1	1	613.974	1839.91	1839.91	-0.46	-0.00028	HCD (High Energy Collision Dissociation)	31.7	MS2	14.3649	3.733	60.8744	84440	24059_E2_S5_1.raw	F184	1.68	1	0.06149	0.5051
		FALSE	High	Sequest HT (A2)	Unambiguous	HSQAVEELAEQLEQTK		1	P35579	P35579	0	3	0.5875	0	1	1	613.974	1839.91	1839.91	-0.66	-0.00041	HCD (High Energy Collision Dissociation)	31.7	MS2	3.65196	3.954	60.9195	84499	24059_E2_S5_1.raw	F184	4	1	3.908e-05	6.936e-06
		FALSE	High	Sequest HT (A2)	Unambiguous	HSQAVEELAEQLEQTK		1	P35579	P35579	0	3	0.6208	0	1	1	613.974	1839.91	1839.91	0.23	0.00014	HCD (High Energy Collision Dissociation)	31.7	MS2	14.9295	0.832	60.9306	84511	24059_E2_S5_1.raw	F184	4.51	1	3.908e-05	1.133e-08
		FALSE	High	Sequest HT (A2)	Unambiguous	HSQAVEELAEQLEQTK		1	P35579	P35579	0	2	0.7648	0	1	1	920.458	1839.91	1839.91	0.57	0.00053	HCD (High Energy Collision Dissociation)	31.7	MS2	70.9472	2.097	60.9324	84514	24059_E2_S5_1.raw	F184	4.21	1	3.908e-05	1.529e-11
		FALSE	High	Sequest HT (A2)	Unambiguous	TELEDTLDSTAAQQELR		1	P35579	P35579	0	3	0.7675	0	1	1	640.642	1919.91	1919.92	-4.5	-0.00288	HCD (High Energy Collision Dissociation)	31.7	MS2	39.2311	1.728	60.9804	84582	24059_E2_S5_1.raw	F184	4.99	1	3.908e-05	4.232e-07
		FALSE	High	Sequest HT (A2)	Unambiguous	TELEDTLDSTAAQQELR		1	P35579	P35579	0	2	0.7772	0	1	1	960.461	1919.91	1919.92	-2.81	-0.00269	HCD (High Energy Collision Dissociation)	31.7	MS2	0	2.789	60.981	84583	24059_E2_S5_1.raw	F184	5.34	1	3.908e-05	4.696e-11
		FALSE	High	Sequest HT (A2)	Unambiguous	TELEDTLDSTAAQQELR		1	P35579	P35579	0	3	0.7437	0	1	1	640.644	1919.92	1919.92	-1.07	-0.00068	HCD (High Energy Collision Dissociation)	31.7	MS2	25.9268	1.491	61.1341	84794	24059_E2_S5_1.raw	F184	3.98	1	3.908e-05	2.148e-06
		FALSE	High	Sequest HT (A2)	Unambiguous	TELEDTLDSTAAQQELR		1	P35579	P35579	0	3	0.7261	0	1	1	640.644	1919.92	1919.92	-0.78	-0.0005	HCD (High Energy Collision Dissociation)	31.7	MS2	0	5.163	61.2165	84905	24059_E2_S5_1.raw	F184	4.82	1	3.908e-05	4.015e-07
		FALSE	High	Sequest HT (A2)	Unambiguous	TELEDTLDSTAAQQELR		1	P35579	P35579	0	3	0.6086	0	1	1	640.644	1919.92	1919.92	-0.68	-0.00044	HCD (High Energy Collision Dissociation)	31.7	MS2	5.85554	24.979	61.2953	85009	24059_E2_S5_1.raw	F184	4.88	1	3.908e-05	1.54e-06
		FALSE	High	Sequest HT (A2)	Unambiguous	TELEDTLDSTAAQQELR		1	P35579	P35579	0	2	0.5566	0	1	1	960.462	1919.92	1919.92	-1.47	-0.00141	HCD (High Energy Collision Dissociation)	31.7	MS2	20.8282	35.797	61.3017	85018	24059_E2_S5_1.raw	F184	3.18	1	3.908e-05	1.855e-07
		FALSE	High	Sequest HT (A2)	Unambiguous	TELEDTLDSTAAQQELR		1	P35579	P35579	0	2	0.7952	0	1	1	960.463	1919.92	1919.92	-0.26	-0.00025	HCD (High Energy Collision Dissociation)	31.7	MS2	0	22.775	61.3122	85030	24059_E2_S5_1.raw	F184	5.37	1	3.908e-05	1.202e-11
		FALSE	High	Sequest HT (A2)	Unambiguous	TELEDTLDSTAAQQELR		1	P35579	P35579	0	3	0.5156	0	1	1	640.643	1919.91	1919.92	-3.16	-0.00202	HCD (High Energy Collision Dissociation)	31.7	MS2	0	22.07	61.3142	85033	24059_E2_S5_1.raw	F184	4.17	1	3.908e-05	8.898e-06
		FALSE	High	Sequest HT (A2)	Unambiguous	TELEDTLDSTAAQQELR		1	P35579	P35579	0	2	0.6757	0	1	1	960.462	1919.92	1919.92	-1.66	-0.0016	HCD (High Energy Collision Dissociation)	31.7	MS2	0	33.716	61.3398	85068	24059_E2_S5_1.raw	F184	4.07	1	3.908e-05	2.302e-09
		FALSE	High	Sequest HT (A2)	Unambiguous	LTEMETLQSQLmAEK	M12(Oxidation)	1	P35579	P35579	0	2	0.6636	0	1	1	884.427	1767.85	1767.85	-1.54	-0.00137	HCD (High Energy Collision Dissociation)	31.7	MS2	52.0597	26.05	62.3015	86347	24059_E2_S5_1.raw	F184	4.4	1	3.908e-05	2.696e-08
		FALSE	High	Sequest HT (A2)	Unambiguous	LTEMETLQSQLmAEK	M12(Oxidation)	1	P35579	P35579	0	2	0.6911	0	1	1	884.429	1767.85	1767.85	0.8	0.00071	HCD (High Energy Collision Dissociation)	31.7	MS2	0	24.913	62.875	87024	24059_E2_S5_1.raw	F184	4.37	1	3.908e-05	2.486e-09
		FALSE	High	Sequest HT (A2)	Ambiguous	EQADFAIEALAK		1	P35579	P35579	0	2	0.6288	0	1	1	653.338	1305.67	1305.67	0.09	6e-05	HCD (High Energy Collision Dissociation)	31.7	MS2	51.5157	27.16	63.6153	87917	24059_E2_S5_1.raw	F184	2.64	1	3.908e-05	2.395e-05
		FALSE	High	Sequest HT (A2)	Ambiguous	EQADFAIEALAK		1	P35579	P35579	0	2	0.6349	0	1	1	653.335	1305.66	1305.67	-4.96	-0.00324	HCD (High Energy Collision Dissociation)	31.7	MS2	20.5614	3.561	63.7844	88134	24059_E2_S5_1.raw	F184	2.41	1	3.908e-05	4.239e-05
		FALSE	Low	Sequest HT (A2)	Unambiguous	KRHEMPPHIYAITDTAYR		2	Q5BKV1; P35579	Q5BKV1; P35579	2	3	0.0733	0	1	1	733.707	2199.11	2199.11	-3.08	-0.00226	HCD (High Energy Collision Dissociation)	31.7	MS2	0	4.473	63.8885	88274	24059_E2_S5_1.raw	F184	1.91	2	0.4065	0.8401
		FALSE	High	Sequest HT (A2)	Ambiguous	EQADFAIEALAK		1	P35579	P35579	0	2	0.626	0	1	1	653.335	1305.66	1305.67	-3.93	-0.00256	HCD (High Energy Collision Dissociation)	31.7	MS2	77.4179	25.268	63.9389	88346	24059_E2_S5_1.raw	F184	2.62	1	3.908e-05	3.295e-05
		FALSE	High	Sequest HT (A2)	Ambiguous	EQADFAIEALAK		1	P35579	P35579	0	2	0.6129	0	1	1	653.337	1305.67	1305.67	-1.78	-0.00116	HCD (High Energy Collision Dissociation)	31.7	MS2	24.8377	5.439	64.0864	88542	24059_E2_S5_1.raw	F184	2.79	1	3.908e-05	1.97e-05
		FALSE	High	Sequest HT (A2)	Ambiguous	EQADFAIEALAK		1	P35579	P35579	0	2	0.5323	0	1	1	653.338	1305.67	1305.67	0.09	6e-05	HCD (High Energy Collision Dissociation)	31.7	MS2	0	26.991	64.2668	88779	24059_E2_S5_1.raw	F184	3.1	1	3.908e-05	2.426e-05
		FALSE	High	Sequest HT (A2)	Ambiguous	EQADFAIEALAK		1	P35579	P35579	0	2	0.3843	0	1	1	653.336	1305.67	1305.67	-2.25	-0.00147	HCD (High Energy Collision Dissociation)	31.7	MS2	0	58.409	64.4295	88988	24059_E2_S5_1.raw	F184	2.29	1	3.908e-05	7.291e-05
		FALSE	High	Sequest HT (A2)	Unambiguous	LDPHLVLDQLR		2	P35580; P35579	P35580; P35579	0	3	0.3113	0	1	1	440.254	1318.75	1318.75	-0.45	-0.0002	HCD (High Energy Collision Dissociation)	31.7	MS2	92.6674	0.278	64.7537	89411	24059_E2_S5_1.raw	F184	1.51	2	0.0003064	0.004651
		FALSE	High	Sequest HT (A2)	Unambiguous	LDPHLVLDQLR		2	P35580; P35579	P35580; P35579	0	2	0.6728	0	1	1	659.878	1318.75	1318.75	0.25	0.00017	HCD (High Energy Collision Dissociation)	31.7	MS2	13.9304	22.064	64.7556	89414	24059_E2_S5_1.raw	F184	2.72	2	3.908e-05	1.425e-06
		FALSE	High	Sequest HT (A2)	Unambiguous	LDPHLVLDQLR		2	P35580; P35579	P35580; P35579	0	3	0.7187	0	1	1	440.254	1318.75	1318.75	-0.94	-0.00041	HCD (High Energy Collision Dissociation)	31.7	MS2	0.623771	0.249	65.086	89849	24059_E2_S5_1.raw	F184	3.27	2	3.908e-05	1.4e-05
		FALSE	High	Sequest HT (A2)	Unambiguous	LDPHLVLDQLR		2	P35580; P35579	P35580; P35579	0	2	0.7114	0	1	1	659.877	1318.75	1318.75	-0.95	-0.00063	HCD (High Energy Collision Dissociation)	31.7	MS2	2.92428	0.785	65.0866	89850	24059_E2_S5_1.raw	F184	2.46	2	3.908e-05	1.324e-05
		FALSE	High	Sequest HT (A2)	Unambiguous	LDPHLVLDQLR		2	P35580; P35579	P35580; P35579	0	3	0.1173	0	1	1	440.255	1318.75	1318.75	2.12	0.00093	HCD (High Energy Collision Dissociation)	31.7	MS2	0	20.812	65.4266	90275	24059_E2_S5_1.raw	F184	1.62	2	3.908e-05	0.001308
		FALSE	High	Sequest HT (A2)	Unambiguous	VSHLLGINVTDFTR		1	P35579	P35579	0	3	0.5912	0	1	1	524.623	1571.85	1571.85	0.13	7e-05	HCD (High Energy Collision Dissociation)	31.7	MS2	70.3433	65.732	65.9817	90962	24059_E2_S5_1.raw	F184	3.18	1	3.908e-05	0.0003281
		FALSE	Medium	Sequest HT (A2)	Unambiguous	NWQWWR		2	P35749; P35579	P35749; P35579	0	2	0.5032	0	1	1	488.233	975.458	975.458	-0.04	-2e-05	HCD (High Energy Collision Dissociation)	31.7	MS2	28.2869	5.208	65.9974	90977	24059_E2_S5_1.raw	F184	1.55	2	0.01645	0.2113
		FALSE	Low	Sequest HT (A2)	Unambiguous	NWQWWR		2	P35749; P35579	P35749; P35579	0	1	0.5527	0	1	1	975.456	975.456	975.458	-1.96	-0.00191	HCD (High Energy Collision Dissociation)	31.7	MS2	0	26.01	66.1365	91148	24059_E2_S5_1.raw	F184	2.37	2	0.0606	0.5001
		FALSE	Low	Sequest HT (A2)	Unambiguous	NWQWWR		2	P35749; P35579	P35749; P35579	0	2	0.5345	0	1	1	488.232	975.457	975.458	-0.97	-0.00048	HCD (High Energy Collision Dissociation)	31.7	MS2	55.0227	1.633	66.2014	91238	24059_E2_S5_1.raw	F184	1.74	2	0.05559	0.4703
		FALSE	Medium	Sequest HT (A2)	Unambiguous	NWQWWR		2	P35749; P35579	P35749; P35579	0	2	0.52	0	1	1	488.233	975.458	975.458	-0.41	-0.0002	HCD (High Energy Collision Dissociation)	31.7	MS2	1.77203	1.191	66.3317	91411	24059_E2_S5_1.raw	F184	1.75	2	0.01911	0.23
		FALSE	Low	Sequest HT (A2)	Unambiguous	NWQWWR		2	P35749; P35579	P35749; P35579	0	1	0.1929	0	1	1	975.457	975.457	975.458	-1.46	-0.00143	HCD (High Energy Collision Dissociation)	31.7	MS2	65.3853	31.415	66.4749	91591	24059_E2_S5_1.raw	F184	1.4	2	0.1094	0.6834
		FALSE	High	Sequest HT (A2)	Ambiguous	EQADFAIEALAK		1	P35579	P35579	0	2	0.6227	0	1	1	653.337	1305.67	1305.67	-1.78	-0.00116	HCD (High Energy Collision Dissociation)	31.7	MS2	88.465	6.475	66.5784	91725	24059_E2_S5_1.raw	F184	2.2	1	3.908e-05	3.972e-05
		FALSE	High	Sequest HT (A2)	Ambiguous	EQADFAIEALAK		1	P35579	P35579	0	2	0.3065	0	1	1	653.336	1305.67	1305.67	-2.34	-0.00153	HCD (High Energy Collision Dissociation)	31.7	MS2	47.7846	5.407	67.1023	92395	24059_E2_S5_1.raw	F184	1.24	1	0.00158	0.0246
		FALSE	High	Sequest HT (A2)	Unambiguous	ANLQIDQINTDLNLER		1	P35579	P35579	0	3	0.6044	0	1	1	623.993	1869.96	1869.97	-1.31	-0.00082	HCD (High Energy Collision Dissociation)	31.7	MS2	11.3652	1.687	69.8641	95801	24059_E2_S5_1.raw	F184	3.21	1	3.908e-05	3.435e-06
		FALSE	High	Sequest HT (A2)	Unambiguous	ANLQIDQINTDLNLER		1	P35579	P35579	0	2	0.6697	0	1	1	935.49	1869.97	1869.97	3.46	0.00323	HCD (High Energy Collision Dissociation)	31.7	MS2	12.5839	0.789	69.9028	95852	24059_E2_S5_1.raw	F184	4.39	1	3.908e-05	1.101e-10
		FALSE	High	Sequest HT (A2)	Unambiguous	DLGEELEALK		2	P35749; P35579	P35749; P35579	0	2	0.5613	0	1	1	558.792	1116.58	1116.58	-1.31	-0.00073	HCD (High Energy Collision Dissociation)	31.7	MS2	81.7799	0.503	69.9046	95855	24059_E2_S5_1.raw	F184	2.12	2	3.908e-05	0.0002714
		FALSE	High	Sequest HT (A2)	Unambiguous	DLGEELEALK		2	P35749; P35579	P35749; P35579	0	1	0.5792	0	1	1	1116.57	1116.57	1116.58	-3.32	-0.00371	HCD (High Energy Collision Dissociation)	31.7	MS2	0	31.177	69.9532	95914	24059_E2_S5_1.raw	F184	4.42	2	3.908e-05	3.903e-06
		FALSE	High	Sequest HT (A2)	Unambiguous	DLGEELEALK		2	P35749; P35579	P35749; P35579	0	1	0.4209	0	1	1	1116.58	1116.58	1116.58	-1.25	-0.00139	HCD (High Energy Collision Dissociation)	31.7	MS2	0	50.681	70.174	96188	24059_E2_S5_1.raw	F184	3.16	2	0.003781	0.04459
		FALSE	High	Sequest HT (A2)	Unambiguous	ANLQIDQINTDLNLER		1	P35579	P35579	0	3	0.6693	0	1	1	623.993	1869.96	1869.97	-1.12	-0.0007	HCD (High Energy Collision Dissociation)	31.7	MS2	5.88187	2.819	70.1824	96197	24059_E2_S5_1.raw	F184	3.81	1	3.908e-05	1.526e-06
		FALSE	High	Sequest HT (A2)	Unambiguous	ANLQIDQINTDLNLER		1	P35579	P35579	0	3	0.4044	0	1	1	623.993	1869.96	1869.97	-0.92	-0.00057	HCD (High Energy Collision Dissociation)	31.7	MS2	69.334	43.693	70.2038	96223	24059_E2_S5_1.raw	F184	3.66	1	3.908e-05	0.0001193
		FALSE	High	Sequest HT (A2)	Unambiguous	DLGEELEALK		2	P35749; P35579	P35749; P35579	0	2	0.5556	0	1	1	558.792	1116.58	1116.58	-1.31	-0.00073	HCD (High Energy Collision Dissociation)	31.7	MS2	2.26629	0.585	70.2235	96246	24059_E2_S5_1.raw	F184	2.25	2	3.908e-05	0.0003749
		FALSE	High	Sequest HT (A2)	Unambiguous	ANLQIDQINTDLNLER		1	P35579	P35579	0	2	0.6359	0	1	1	935.488	1869.97	1869.97	0.98	0.00091	HCD (High Energy Collision Dissociation)	31.7	MS2	13.851	1.739	70.2247	96248	24059_E2_S5_1.raw	F184	4.01	1	3.908e-05	3.122e-10
		FALSE	High	Sequest HT (A2)	Unambiguous	LTEMETLQSQLMAEK		1	P35579	P35579	0	2	0.7964	0	1	1	876.43	1751.85	1751.86	-1.88	-0.00165	HCD (High Energy Collision Dissociation)	31.7	MS2	17.5519	0.681	70.2655	96299	24059_E2_S5_1.raw	F184	4.47	1	3.908e-05	1.793e-10
		FALSE	High	Sequest HT (A2)	Unambiguous	DLGEELEALK		2	P35749; P35579	P35749; P35579	0	1	0.5676	0	1	1	1116.58	1116.58	1116.58	-0.26	-0.00029	HCD (High Energy Collision Dissociation)	31.7	MS2	0	36.295	70.2684	96303	24059_E2_S5_1.raw	F184	4.44	2	3.908e-05	1.031e-06
		FALSE	High	Sequest HT (A2)	Unambiguous	DLGEELEALK		2	P35749; P35579	P35749; P35579	0	1	0.3625	0	1	1	1116.58	1116.58	1116.58	0.72	0.00081	HCD (High Energy Collision Dissociation)	31.7	MS2	15.8204	58.41	70.3014	96343	24059_E2_S5_1.raw	F184	3.2	2	0.001973	0.02789
		FALSE	High	Sequest HT (A2)	Unambiguous	KMQQNIQELEEQLEEEESAR		1	P35579	P35579	1	3	0.6629	0	1	1	821.055	2461.15	2461.15	-0.66	-0.00054	HCD (High Energy Collision Dissociation)	31.7	MS2	14.6304	25.715	70.3104	96351	24059_E2_S5_1.raw	F184	7.12	1	3.908e-05	1.18e-12
		FALSE	High	Sequest HT (A2)	Unambiguous	LTEMETLQSQLMAEK		1	P35579	P35579	0	1	0.6145	0	1	1	1751.84	1751.84	1751.86	-6.16	-0.01079	HCD (High Energy Collision Dissociation)	31.7	MS2	0	75	70.3248	96368	24059_E2_S5_1.raw	F184	4.54	1	3.908e-05	5.239e-10
		FALSE	High	Sequest HT (A2)	Unambiguous	LTEMETLQSQLMAEK		1	P35579	P35579	0	3	0.6478	0	1	1	584.623	1751.85	1751.86	-0.78	-0.00045	HCD (High Energy Collision Dissociation)	31.7	MS2	3.46839	1.917	70.4788	96557	24059_E2_S5_1.raw	F184	3.89	1	3.908e-05	2.212e-05
		FALSE	High	Sequest HT (A2)	Unambiguous	ANLQIDQINTDLNLER		1	P35579	P35579	0	3	0.4346	0	1	1	623.993	1869.96	1869.97	-1.8	-0.00112	HCD (High Energy Collision Dissociation)	31.7	MS2	59.9742	42.058	70.5279	96618	24059_E2_S5_1.raw	F184	4.05	1	3.908e-05	5.838e-06
		FALSE	High	Sequest HT (A2)	Unambiguous	ANLQIDQINTDLNLER		1	P35579	P35579	0	2	0.3886	0	1	1	935.487	1869.97	1869.97	-0.13	-0.00012	HCD (High Energy Collision Dissociation)	31.7	MS2	0	7.246	70.5769	96671	24059_E2_S5_1.raw	F184	2.29	1	3.908e-05	4.962e-06
		FALSE	High	Sequest HT (A2)	Unambiguous	LTEMETLQSQLMAEK		1	P35579	P35579	0	2	0.7183	0	1	1	876.43	1751.85	1751.86	-1.95	-0.00171	HCD (High Energy Collision Dissociation)	31.7	MS2	0	34.666	70.6064	96703	24059_E2_S5_1.raw	F184	5.04	1	3.908e-05	1.711e-10
		FALSE	High	Sequest HT (A2)	Unambiguous	LTEMETLQSQLMAEK		1	P35579	P35579	0	3	0.5134	0	1	1	584.622	1751.85	1751.86	-2.34	-0.00137	HCD (High Energy Collision Dissociation)	31.7	MS2	0	48.89	70.9144	97057	24059_E2_S5_1.raw	F184	4.09	1	3.908e-05	1.318e-05
		FALSE	High	Sequest HT (A2)	Unambiguous	LTEMETLQSQLMAEK		1	P35579	P35579	0	2	0.748	0	1	1	876.429	1751.85	1751.86	-2.93	-0.00257	HCD (High Energy Collision Dissociation)	31.7	MS2	0	25.502	70.9464	97092	24059_E2_S5_1.raw	F184	4.88	1	3.908e-05	4.084e-10
		FALSE	High	Sequest HT (A2)	Unambiguous	IAQLEEELEEEQGNTELINDR		1	P35579	P35579	0	3	0.6557	0	1	1	824.729	2472.17	2472.17	-0.7	-0.00057	HCD (High Energy Collision Dissociation)	31.7	MS2	18.7709	1.25	71.4844	97717	24059_E2_S5_1.raw	F184	4.27	1	3.908e-05	3.019e-09
		FALSE	High	Sequest HT (A2)	Unambiguous	IAQLEEELEEEQGNTELINDR		1	P35579	P35579	0	2	0.6917	0	1	1	1236.59	2472.18	2472.17	3.65	0.00452	HCD (High Energy Collision Dissociation)	31.7	MS2	0	7.978	71.4871	97721	24059_E2_S5_1.raw	F184	6.26	1	3.908e-05	1.265e-16
		FALSE	High	Sequest HT (A2)	Unambiguous	IAQLEEELEEEQGNTELINDR		1	P35579	P35579	0	3	0.5385	0	1	1	824.729	2472.17	2472.17	-0.55	-0.00045	HCD (High Energy Collision Dissociation)	31.7	MS2	15.4656	6.282	71.5873	97837	24059_E2_S5_1.raw	F184	5.2	1	3.908e-05	4.755e-09
		FALSE	High	Sequest HT (A2)	Unambiguous	IAQLEEELEEEQGNTELINDR		1	P35579	P35579	0	3	0.5664	0	1	1	824.729	2472.17	2472.17	-0.55	-0.00045	HCD (High Energy Collision Dissociation)	31.7	MS2	12.9291	10.053	71.6908	97965	24059_E2_S5_1.raw	F184	4.82	1	3.908e-05	1.996e-07
		FALSE	High	Sequest HT (A2)	Unambiguous	IAQLEEELEEEQGNTELINDR		1	P35579	P35579	0	3	0.6004	0	1	1	824.729	2472.17	2472.17	-0.84	-0.0007	HCD (High Energy Collision Dissociation)	31.7	MS2	9.96573	5.531	71.7367	98018	24059_E2_S5_1.raw	F184	5.23	1	3.908e-05	2.518e-08
		FALSE	High	Sequest HT (A2)	Unambiguous	IAQLEEELEEEQGNTELINDR		1	P35579	P35579	0	3	0.738	0	1	1	824.729	2472.17	2472.17	-0.55	-0.00045	HCD (High Energy Collision Dissociation)	31.7	MS2	0	1.857	71.8267	98120	24059_E2_S5_1.raw	F184	5.42	1	3.908e-05	1.467e-10
		FALSE	High	Sequest HT (A2)	Unambiguous	IAQLEEELEEEQGNTELINDR		1	P35579	P35579	0	2	0.6898	0	1	1	1236.59	2472.17	2472.17	0	0	HCD (High Energy Collision Dissociation)	31.7	MS2	0	3.265	71.828	98122	24059_E2_S5_1.raw	F184	5.77	1	3.908e-05	4.647e-16
		FALSE	High	Sequest HT (A2)	Unambiguous	IAQLEEELEEEQGNTELINDR		1	P35579	P35579	0	2	0.6235	0	1	1	1236.59	2472.17	2472.17	0.3	0.00037	HCD (High Energy Collision Dissociation)	31.7	MS2	0	59.887	71.86	98157	24059_E2_S5_1.raw	F184	5.1	1	3.908e-05	9.53e-11
		FALSE	High	Sequest HT (A2)	Unambiguous	IAQLEEELEEEQGNTELINDR		1	P35579	P35579	0	3	0.6194	0	1	1	824.729	2472.17	2472.17	-0.18	-0.00015	HCD (High Energy Collision Dissociation)	31.7	MS2	4.6871	2.505	71.9395	98250	24059_E2_S5_1.raw	F184	3.81	1	3.908e-05	1.508e-08
		FALSE	High	Sequest HT (A2)	Unambiguous	IAQLEEELEEEQGNTELINDR		1	P35579	P35579	0	3	0.6937	0	1	1	824.728	2472.17	2472.17	-1.44	-0.00118	HCD (High Energy Collision Dissociation)	31.7	MS2	7.71241	27.221	72.165	98517	24059_E2_S5_1.raw	F184	5.91	1	3.908e-05	1.235e-09
		FALSE	High	Sequest HT (A2)	Unambiguous	IAQLEEELEEEQGNTELINDR		1	P35579	P35579	0	2	0.6498	0	1	1	1236.59	2472.18	2472.17	2.07	0.00256	HCD (High Energy Collision Dissociation)	31.7	MS2	0	46.053	72.1699	98523	24059_E2_S5_1.raw	F184	6.14	1	3.908e-05	4.153e-15
		FALSE	High	Sequest HT (A2)	Unambiguous	IAQLEEELEEEQGNTELINDR		1	P35579	P35579	0	3	0.3735	0	1	1	824.73	2472.18	2472.17	1.08	0.00089	HCD (High Energy Collision Dissociation)	31.7	MS2	0	7.069	72.3201	98701	24059_E2_S5_1.raw	F184	1.66	1	3.908e-05	0.0002364
		FALSE	High	Sequest HT (A2)	Unambiguous	mQQNIQELEEQLEEEESAR	M1(Oxidation)	1	P35579	P35579	0	3	0.4405	0	1	1	783.687	2349.05	2349.05	-2.58	-0.00202	HCD (High Energy Collision Dissociation)	31.7	MS2	78.687	49.448	72.3642	98754	24059_E2_S5_1.raw	F184	4.54	1	3.908e-05	2.892e-06
		FALSE	High	Sequest HT (A2)	Unambiguous	IAQLEEELEEEQGNTELINDR		1	P35579	P35579	0	3	0.5842	0	1	1	824.73	2472.17	2472.17	0.34	0.00028	HCD (High Energy Collision Dissociation)	31.7	MS2	28.2798	40.028	73.0455	99483	24059_E2_S5_1.raw	F184	4.04	1	3.908e-05	2.149e-08
		FALSE	High	Sequest HT (A2)	Unambiguous	NFINNPLAQADWAAK		3	Q5BKV1; P35579	Q5BKV1; P35579; B1AH99	0	2	0.5016	0	1	1	836.926	1672.85	1672.84	0.79	0.00066	HCD (High Energy Collision Dissociation)	31.7	MS2	21.7547	36.818	73.1499	99582	24059_E2_S5_1.raw	F184	3.11	2	3.908e-05	3.284e-08
		FALSE	High	Sequest HT (A2)	Unambiguous	IAQLEEELEEEQGNTELINDR		1	P35579	P35579	0	3	0.6245	0	1	1	824.732	2472.18	2472.17	2.93	0.00242	HCD (High Energy Collision Dissociation)	31.7	MS2	0	37.188	73.1514	99584	24059_E2_S5_1.raw	F184	4.9	1	3.908e-05	2.571e-08
		FALSE	High	Sequest HT (A2)	Unambiguous	IMGIPEEEQMGLLR		1	P35579	P35579	0	2	0.5619	0	1	1	808.412	1615.82	1615.82	-1.17	-0.00095	HCD (High Energy Collision Dissociation)	31.7	MS2	43.4823	32.569	73.2197	99660	24059_E2_S5_1.raw	F184	2.99	1	3.908e-05	2.27e-08
		FALSE	High	Sequest HT (A2)	Unambiguous	IMGIPEEEQMGLLR		1	P35579	P35579	0	3	0.7302	0	1	1	539.277	1615.82	1615.82	-0.24	-0.00013	HCD (High Energy Collision Dissociation)	31.7	MS2	0	75	73.3926	99837	24059_E2_S5_1.raw	F184	4.41	1	3.908e-05	2.227e-06
		FALSE	High	Sequest HT (A2)	Unambiguous	IMGIPEEEQMGLLR		1	P35579	P35579	0	2	0.4527	0	1	1	808.412	1615.82	1615.82	-0.34	-0.00028	HCD (High Energy Collision Dissociation)	31.7	MS2	22.6722	38.82	73.4023	99846	24059_E2_S5_1.raw	F184	2.43	1	3.908e-05	2.819e-06
		FALSE	High	Sequest HT (A2)	Unambiguous	IMGIPEEEQMGLLR		1	P35579	P35579	0	2	0.5284	0	1	1	808.413	1615.82	1615.82	-0.04	-3e-05	HCD (High Energy Collision Dissociation)	31.7	MS2	0	1.056	73.5247	99978	24059_E2_S5_1.raw	F184	2.99	1	3.908e-05	1.332e-07
		FALSE	High	Sequest HT (A2)	Unambiguous	IAQLEEELEEEQGNTELINDR		1	P35579	P35579	0	2	0.5948	0	1	1	1236.58	2472.16	2472.17	-5.53	-0.00684	HCD (High Energy Collision Dissociation)	31.7	MS2	0	39.336	73.6073	100070	24059_E2_S5_1.raw	F184	3.85	1	3.908e-05	4.541e-11
		FALSE	High	Sequest HT (A2)	Unambiguous	IMGIPEEEQMGLLR		1	P35579	P35579	0	3	0.6496	0	1	1	539.277	1615.82	1615.82	-0.35	-0.00019	HCD (High Energy Collision Dissociation)	31.7	MS2	53.1589	75	73.728	100195	24059_E2_S5_1.raw	F184	4.11	1	3.908e-05	4.269e-06
		FALSE	High	Sequest HT (A2)	Unambiguous	NMDPLNDNIATLLHQSSDK		1	P35579	P35579	0	3	0.6229	0	1	1	709.347	2126.03	2126.02	4.52	0.0032	HCD (High Energy Collision Dissociation)	31.7	MS2	48.0864	38.889	73.802	100271	24059_E2_S5_1.raw	F184	4.8	1	3.908e-05	4.013e-08
		FALSE	High	Sequest HT (A2)	Unambiguous	IMGIPEEEQMGLLR		1	P35579	P35579	0	2	0.481	0	1	1	808.412	1615.82	1615.82	-0.34	-0.00028	HCD (High Energy Collision Dissociation)	31.7	MS2	0	8.832	73.8674	100336	24059_E2_S5_1.raw	F184	2.89	1	3.908e-05	3.172e-09
		FALSE	High	Sequest HT (A2)	Unambiguous	IAQLEEELEEEQGNTELINDR		1	P35579	P35579	0	3	0.3736	0	1	1	824.726	2472.16	2472.17	-4.18	-0.00344	HCD (High Energy Collision Dissociation)	31.7	MS2	79.8292	34.248	73.9586	100432	24059_E2_S5_1.raw	F184	3.64	1	3.908e-05	5.197e-07
		FALSE	High	Sequest HT (A2)	Unambiguous	NMDPLNDNIATLLHQSSDK		1	P35579	P35579	0	3	0.6674	0	1	1	709.345	2126.02	2126.02	1.33	0.00094	HCD (High Energy Collision Dissociation)	31.7	MS2	18.5392	36.631	74.1242	100609	24059_E2_S5_1.raw	F184	4.84	1	3.908e-05	2.802e-10
		FALSE	High	Sequest HT (A2)	Unambiguous	MQQNIQELEEQLEEEESAR		1	P35579	P35579	0	3	0.635	0	1	1	778.357	2333.06	2333.06	0.74	0.00058	HCD (High Energy Collision Dissociation)	31.7	MS2	0	8.349	75.794	102425	24059_E2_S5_1.raw	F184	5.89	1	3.908e-05	1.141e-11
		FALSE	High	Sequest HT (A2)	Unambiguous	MQQNIQELEEQLEEEESAR		1	P35579	P35579	0	2	0.7969	0	1	1	1167.03	2333.06	2333.06	2.32	0.00271	HCD (High Energy Collision Dissociation)	31.7	MS2	36.2185	46.665	75.7994	102432	24059_E2_S5_1.raw	F184	7.19	1	3.908e-05	2.541e-15
		FALSE	High	Sequest HT (A2)	Unambiguous	MQQNIQELEEQLEEEESAR		1	P35579	P35579	0	2	0.8311	0	1	1	1167.03	2333.06	2333.06	-0.3	-0.00035	HCD (High Energy Collision Dissociation)	31.7	MS2	0	3.531	75.8319	102467	24059_E2_S5_1.raw	F184	6.81	1	3.908e-05	1.09e-15
		FALSE	High	Sequest HT (A2)	Unambiguous	MQQNIQELEEQLEEEESAR		1	P35579	P35579	0	3	0.6115	0	1	1	778.356	2333.05	2333.06	-1.69	-0.00131	HCD (High Energy Collision Dissociation)	31.7	MS2	38.1549	12.214	75.946	102593	24059_E2_S5_1.raw	F184	6.28	1	3.908e-05	3.13e-09
		FALSE	High	Sequest HT (A2)	Unambiguous	LTEMETLQSQLMAEK		1	P35579	P35579	0	2	0.139	0	1	1	876.43	1751.85	1751.86	-1.47	-0.00128	HCD (High Energy Collision Dissociation)	31.7	MS2	32.5448	54.877	76.0315	102692	24059_E2_S5_1.raw	F184	1.87	1	0.0006976	0.01147
		FALSE	High	Sequest HT (A2)	Unambiguous	MQQNIQELEEQLEEEESAR		1	P35579	P35579	0	3	0.641	0	1	1	778.357	2333.06	2333.06	-0.28	-0.00021	HCD (High Energy Collision Dissociation)	31.7	MS2	2.04768	1.365	76.1194	102785	24059_E2_S5_1.raw	F184	5.71	1	3.908e-05	8.59e-13
		FALSE	High	Sequest HT (A2)	Unambiguous	MQQNIQELEEQLEEEESAR		1	P35579	P35579	0	2	0.8268	0	1	1	1167.03	2333.05	2333.06	-1.66	-0.00193	HCD (High Energy Collision Dissociation)	31.7	MS2	0	1.29	76.1547	102823	24059_E2_S5_1.raw	F184	5.83	1	3.908e-05	1.92e-14
		FALSE	High	Sequest HT (A2)	Unambiguous	MQQNIQELEEQLEEEESAR		1	P35579	P35579	0	3	0.3364	0	1	1	778.356	2333.05	2333.06	-0.67	-0.00052	HCD (High Energy Collision Dissociation)	31.7	MS2	48.9779	7.183	76.183	102853	24059_E2_S5_1.raw	F184	2.17	1	3.908e-05	1.946e-05
		FALSE	High	Sequest HT (A2)	Unambiguous	DMFQETMEAMR		1	P35579	P35579	0	2	0.6031	0	1	1	694.785	1388.56	1388.56	-0.75	-0.00052	HCD (High Energy Collision Dissociation)	31.7	MS2	49.6864	5.467	76.249	102919	24059_E2_S5_1.raw	F184	2.62	1	3.908e-05	6.188e-05
		FALSE	High	Sequest HT (A2)	Unambiguous	DMFQETMEAMR		1	P35579	P35579	0	2	0.736	0	1	1	694.785	1388.56	1388.56	-0.57	-0.0004	HCD (High Energy Collision Dissociation)	31.7	MS2	47.9704	12.218	76.2536	102924	24059_E2_S5_1.raw	F184	3.22	1	3.908e-05	1.715e-05
		FALSE	High	Sequest HT (A2)	Unambiguous	LQQELDDLLVDLDHQR		1	P35579	P35579	0	3	0.5065	0	1	1	650.669	1949.99	1949.99	-0.87	-0.00056	HCD (High Energy Collision Dissociation)	31.7	MS2	73.5096	45.61	76.4349	103118	24059_E2_S5_1.raw	F184	3.08	1	3.908e-05	2.526e-07
		FALSE	High	Sequest HT (A2)	Unambiguous	IRELESQISELQEDLESER		1	P35579	P35579	1	3	0.718	0	1	1	768.382	2303.13	2303.14	-1.93	-0.00148	HCD (High Energy Collision Dissociation)	31.7	MS2	66.4974	1.76	78.1312	104897	24059_E2_S5_1.raw	F184	2.66	1	3.908e-05	2.508e-05
		FALSE	High	Sequest HT (A2)	Unambiguous	IRELESQISELQEDLESER		1	P35579	P35579	1	3	0.544	0	1	1	768.385	2303.14	2303.14	2.45	0.00188	HCD (High Energy Collision Dissociation)	31.7	MS2	60.3019	35.533	78.3505	105132	24059_E2_S5_1.raw	F184	4.89	1	3.908e-05	2.731e-07
		FALSE	Medium	Sequest HT (A2)	Ambiguous	EQADFAIEALAK		1	P35579	P35579	0	2	0	0	1	1	653.342	1305.68	1305.67	6.26	0.00409	HCD (High Energy Collision Dissociation)	31.7	MS2	0	58.273	78.6508	105430	24059_E2_S5_1.raw	F184	1.35	1	0.04118	0.3803
		FALSE	High	Sequest HT (A2)	Unambiguous	NLPIYSEEIVEMYK		2	Q5BKV1; P35579	Q5BKV1; P35579	0	2	0.6913	0	1	1	864.433	1727.86	1727.86	0.96	0.00083	HCD (High Energy Collision Dissociation)	31.7	MS2	0	32.983	79.344	106139	24059_E2_S5_1.raw	F184	3.79	2	3.908e-05	5.213e-07
		FALSE	High	Sequest HT (A2)	Unambiguous	NLPIYSEEIVEMYK		2	Q5BKV1; P35579	Q5BKV1; P35579	0	2	0.6117	0	1	1	864.428	1727.85	1727.86	-4.69	-0.00405	HCD (High Energy Collision Dissociation)	31.7	MS2	0	32.902	79.3792	106180	24059_E2_S5_1.raw	F184	3.58	2	3.908e-05	3.524e-06
		FALSE	High	Sequest HT (A2)	Unambiguous	NLPIYSEEIVEMYK		2	Q5BKV1; P35579	Q5BKV1; P35579	0	2	0.6246	0	1	1	864.43	1727.85	1727.86	-2.29	-0.00198	HCD (High Energy Collision Dissociation)	31.7	MS2	0	33.076	79.509	106306	24059_E2_S5_1.raw	F184	3.33	2	3.908e-05	1.877e-06
		FALSE	High	Sequest HT (A2)	Unambiguous	LQVELDNVTGLLSQSDSK		1	P35579	P35579	0	3	0.7304	0	1	1	649.341	1946.01	1946.01	0.78	0.0005	HCD (High Energy Collision Dissociation)	31.7	MS2	16.5068	3.093	79.6297	106433	24059_E2_S5_1.raw	F184	4.71	1	3.908e-05	3.374e-06
		FALSE	High	Sequest HT (A2)	Unambiguous	NLPIYSEEIVEMYK		2	Q5BKV1; P35579	Q5BKV1; P35579	0	2	0.4195	0	1	1	864.43	1727.85	1727.86	-2.15	-0.00185	HCD (High Energy Collision Dissociation)	31.7	MS2	58.6812	35.581	79.7239	106527	24059_E2_S5_1.raw	F184	2.05	2	3.908e-05	1.255e-05
		FALSE	High	Sequest HT (A2)	Unambiguous	NLPIYSEEIVEMYK		2	Q5BKV1; P35579	Q5BKV1; P35579	0	2	0.4585	0	1	1	864.43	1727.85	1727.86	-2	-0.00173	HCD (High Energy Collision Dissociation)	31.7	MS2	0	68.783	79.7385	106541	24059_E2_S5_1.raw	F184	2.53	2	3.908e-05	0.0002041
		FALSE	High	Sequest HT (A2)	Unambiguous	LQVELDNVTGLLSQSDSK		1	P35579	P35579	0	2	0.672	0	1	1	973.505	1946	1946.01	-2.04	-0.00198	HCD (High Energy Collision Dissociation)	31.7	MS2	64.5397	1.147	79.7438	106546	24059_E2_S5_1.raw	F184	3.11	1	3.908e-05	1.49e-10
		FALSE	High	Sequest HT (A2)	Unambiguous	LQQLFNHTMFILEQEEYQR		4	P35580; P35749; P35579; A0A494C024	P35580; P35749; P35579; A0A494C024	0	3	0.64	0	1	1	823.074	2467.21	2467.21	-0.26	-0.00021	HCD (High Energy Collision Dissociation)	31.7	MS2	50.8799	34.251	79.7543	106558	24059_E2_S5_1.raw	F184	4.5	4	3.908e-05	6.818e-08
		FALSE	High	Sequest HT (A2)	Unambiguous	LQVELDNVTGLLSQSDSK		1	P35579	P35579	0	3	0.5812	0	1	1	649.34	1946.01	1946.01	-1.01	-0.00066	HCD (High Energy Collision Dissociation)	31.7	MS2	13.8828	13.567	79.8554	106653	24059_E2_S5_1.raw	F184	3.94	1	3.908e-05	4.835e-06
		FALSE	High	Sequest HT (A2)	Unambiguous	LQVELDNVTGLLSQSDSK		1	P35579	P35579	0	3	0.6133	0	1	1	649.338	1946	1946.01	-3.83	-0.00249	HCD (High Energy Collision Dissociation)	31.7	MS2	20.6406	8.961	79.9435	106743	24059_E2_S5_1.raw	F184	4.5	1	3.908e-05	2.484e-06
		FALSE	High	Sequest HT (A2)	Unambiguous	LQVELDNVTGLLSQSDSK		1	P35579	P35579	0	2	0.7306	0	1	1	973.5	1945.99	1946.01	-7.43	-0.00723	HCD (High Energy Collision Dissociation)	31.7	MS2	40.6195	8.059	80.0527	106865	24059_E2_S5_1.raw	F184	4.38	1	3.908e-05	4.241e-10
		FALSE	High	Sequest HT (A2)	Unambiguous	LQVELDNVTGLLSQSDSK		1	P35579	P35579	0	2	0.6691	0	1	1	973.507	1946.01	1946.01	-0.72	-0.0007	HCD (High Energy Collision Dissociation)	31.7	MS2	51.4214	9.285	80.0813	106895	24059_E2_S5_1.raw	F184	4.05	1	3.908e-05	8.635e-10
		FALSE	High	Sequest HT (A2)	Unambiguous	TQLEELEDELQATEDAK		3	P35580; P35749; P35579	P35580; P35749; P35579	0	2	0.7852	0	1	1	981.463	1961.92	1961.92	-0.23	-0.00022	HCD (High Energy Collision Dissociation)	31.7	MS2	88.0596	3.234	80.2898	107117	24059_E2_S5_1.raw	F184	5.4	3	3.908e-05	1.149e-12
		FALSE	High	Sequest HT (A2)	Unambiguous	LQVELDNVTGLLSQSDSK		1	P35579	P35579	0	3	0.6425	0	1	1	649.339	1946	1946.01	-2.33	-0.00151	HCD (High Energy Collision Dissociation)	31.7	MS2	52.8774	9.962	80.2934	107121	24059_E2_S5_1.raw	F184	4	1	3.908e-05	4.991e-06
		FALSE	High	Sequest HT (A2)	Unambiguous	LQVELDNVTGLLSQSDSK		1	P35579	P35579	0	2	0.6141	0	1	1	973.511	1946.01	1946.01	3.23	0.00314	HCD (High Energy Collision Dissociation)	31.7	MS2	66.4774	3.729	80.3743	107207	24059_E2_S5_1.raw	F184	3.11	1	3.908e-05	3.357e-09
		FALSE	High	Sequest HT (A2)	Unambiguous	LQVELDNVTGLLSQSDSK		1	P35579	P35579	0	3	0.43	0	1	1	649.338	1946	1946.01	-3.83	-0.00249	HCD (High Energy Collision Dissociation)	31.7	MS2	60.0243	5.875	80.4915	107326	24059_E2_S5_1.raw	F184	2.07	1	0.00347	0.03994
		FALSE	High	Sequest HT (A2)	Unambiguous	TQLEELEDELQATEDAK		3	P35580; P35749; P35579	P35580; P35749; P35579	0	3	0.6902	0	1	1	654.644	1961.92	1961.92	-0.7	-0.00046	HCD (High Energy Collision Dissociation)	31.7	MS2	0.422446	0.447	80.5396	107374	24059_E2_S5_1.raw	F184	4.68	3	3.908e-05	1.652e-06
		FALSE	High	Sequest HT (A2)	Unambiguous	TQLEELEDELQATEDAK		3	P35580; P35749; P35579	P35580; P35749; P35579	0	2	0.5916	0	1	1	981.462	1961.92	1961.92	-1.1	-0.00108	HCD (High Energy Collision Dissociation)	31.7	MS2	0	71.206	80.6171	107454	24059_E2_S5_1.raw	F184	4.53	3	3.908e-05	9.237e-09
		FALSE	High	Sequest HT (A2)	Unambiguous	TQLEELEDELQATEDAK		3	P35580; P35749; P35579	P35580; P35749; P35579	0	2	0.7804	0	1	1	981.462	1961.92	1961.92	-1.29	-0.00126	HCD (High Energy Collision Dissociation)	31.7	MS2	1.59776	0.854	80.623	107460	24059_E2_S5_1.raw	F184	5.42	3	3.908e-05	9.129e-12
		FALSE	High	Sequest HT (A2)	Unambiguous	LQVELDNVTGLLSQSDSK		1	P35579	P35579	0	2	0.6503	0	1	1	973.506	1946	1946.01	-1.54	-0.00149	HCD (High Energy Collision Dissociation)	31.7	MS2	93.6247	6.28	80.7129	107559	24059_E2_S5_1.raw	F184	2.86	1	3.908e-05	7.094e-09
		FALSE	High	Sequest HT (A2)	Unambiguous	LQVELDNVTGLLSQSDSK		1	P35579	P35579	0	3	0.5498	0	1	1	649.337	1946	1946.01	-6.47	-0.0042	HCD (High Energy Collision Dissociation)	31.7	MS2	66.3596	10.224	80.8283	107669	24059_E2_S5_1.raw	F184	3.11	1	3.908e-05	0.0002186
		FALSE	High	Sequest HT (A2)	Unambiguous	TQLEELEDELQATEDAK		3	P35580; P35749; P35579	P35580; P35749; P35579	0	3	0.6162	0	1	1	654.644	1961.92	1961.92	-1.17	-0.00076	HCD (High Energy Collision Dissociation)	31.7	MS2	23.4162	14.561	80.8756	107717	24059_E2_S5_1.raw	F184	4.95	3	3.908e-05	9.041e-06
		FALSE	High	Sequest HT (A2)	Unambiguous	TQLEELEDELQATEDAK		3	P35580; P35749; P35579	P35580; P35749; P35579	0	3	0.6106	0	1	1	654.644	1961.92	1961.92	-1.08	-0.0007	HCD (High Energy Collision Dissociation)	31.7	MS2	19.1334	9.321	80.9482	107795	24059_E2_S5_1.raw	F184	3.98	3	3.908e-05	2.188e-05
		FALSE	High	Sequest HT (A2)	Unambiguous	TQLEELEDELQATEDAK		3	P35580; P35749; P35579	P35580; P35749; P35579	0	2	0.7793	0	1	1	981.46	1961.91	1961.92	-3.15	-0.00309	HCD (High Energy Collision Dissociation)	31.7	MS2	11.9447	38.967	80.9537	107799	24059_E2_S5_1.raw	F184	5.03	3	3.908e-05	3.371e-11
		FALSE	High	Sequest HT (A2)	Unambiguous	LQVELDNVTGLLSQSDSK		1	P35579	P35579	0	2	0.6514	0	1	1	973.507	1946.01	1946.01	-0.85	-0.00082	HCD (High Energy Collision Dissociation)	31.7	MS2	70.6949	36.924	81.0552	107905	24059_E2_S5_1.raw	F184	3.93	1	3.908e-05	2.363e-11
		FALSE	High	Sequest HT (A2)	Unambiguous	ELESQISELQEDLESER		1	P35579	P35579	0	2	0.7751	0	1	1	1017.48	2033.95	2033.95	-1.37	-0.00139	HCD (High Energy Collision Dissociation)	31.7	MS2	0	0.238	81.1584	108011	24059_E2_S5_1.raw	F184	4.98	1	3.908e-05	1.238e-12
		FALSE	High	Sequest HT (A2)	Unambiguous	ELESQISELQEDLESER		1	P35579	P35579	0	2	0.5851	0	1	1	1017.48	2033.95	2033.95	-1.13	-0.00115	HCD (High Energy Collision Dissociation)	31.7	MS2	0	61.591	81.3095	108165	24059_E2_S5_1.raw	F184	4.29	1	3.908e-05	9.499e-09
		FALSE	High	Sequest HT (A2)	Unambiguous	ELESQISELQEDLESER		1	P35579	P35579	0	3	0.639	0	1	1	678.654	2033.95	2033.95	-1.19	-0.00081	HCD (High Energy Collision Dissociation)	31.7	MS2	1.32242	0.422	81.3174	108170	24059_E2_S5_1.raw	F184	4.1	1	3.908e-05	2.645e-09
		FALSE	High	Sequest HT (A2)	Unambiguous	LQVELDNVTGLLSQSDSK		1	P35579	P35579	0	3	0.4096	0	1	1	649.338	1946	1946.01	-3.64	-0.00236	HCD (High Energy Collision Dissociation)	31.7	MS2	65.5855	49.358	81.3787	108237	24059_E2_S5_1.raw	F184	2.71	1	3.908e-05	0.0001281
		FALSE	High	Sequest HT (A2)	Unambiguous	TQLEELEDELQATEDAK		3	P35580; P35749; P35579	P35580; P35749; P35579	0	2	0.7002	0	1	1	981.465	1961.92	1961.92	2.07	0.00203	HCD (High Energy Collision Dissociation)	31.7	MS2	0	35.336	81.4116	108272	24059_E2_S5_1.raw	F184	4.87	3	3.908e-05	1.644e-10
		FALSE	High	Sequest HT (A2)	Unambiguous	ELESQISELQEDLESER		1	P35579	P35579	0	2	0.754	0	1	1	1017.48	2033.95	2033.95	-2.09	-0.00212	HCD (High Energy Collision Dissociation)	31.7	MS2	0	1.047	81.472	108331	24059_E2_S5_1.raw	F184	4.96	1	3.908e-05	8.6e-13
		FALSE	High	Sequest HT (A2)	Unambiguous	ELESQISELQEDLESER		1	P35579	P35579	0	2	0.6622	0	1	1	1017.48	2033.95	2033.95	-1.43	-0.00145	HCD (High Energy Collision Dissociation)	31.7	MS2	0	40.346	81.4989	108357	24059_E2_S5_1.raw	F184	4.47	1	3.908e-05	5.097e-08
		FALSE	High	Sequest HT (A2)	Unambiguous	TQLEELEDELQATEDAK		3	P35580; P35749; P35579	P35580; P35749; P35579	0	3	0.3317	0	1	1	654.642	1961.91	1961.92	-3.87	-0.00253	HCD (High Energy Collision Dissociation)	31.7	MS2	78.7005	44.207	81.5362	108394	24059_E2_S5_1.raw	F184	4.01	3	3.908e-05	7.168e-05
		FALSE	High	Sequest HT (A2)	Unambiguous	ELESQISELQEDLESER		1	P35579	P35579	0	3	0.614	0	1	1	678.654	2033.95	2033.95	-1.64	-0.00111	HCD (High Energy Collision Dissociation)	31.7	MS2	9.11854	41.837	81.6496	108508	24059_E2_S5_1.raw	F184	4.43	1	3.908e-05	1.126e-06
		FALSE	High	Sequest HT (A2)	Unambiguous	ELESQISELQEDLESER		1	P35579	P35579	0	3	0.554	0	1	1	678.655	2033.95	2033.95	-0.92	-0.00063	HCD (High Energy Collision Dissociation)	31.7	MS2	0	50.411	81.6706	108530	24059_E2_S5_1.raw	F184	4.17	1	3.908e-05	1.839e-05
		FALSE	High	Sequest HT (A2)	Unambiguous	TQLEELEDELQATEDAK		3	P35580; P35749; P35579	P35580; P35749; P35579	0	2	0.681	0	1	1	981.459	1961.91	1961.92	-4.27	-0.00419	HCD (High Energy Collision Dissociation)	31.7	MS2	38.2742	58.039	81.7607	108623	24059_E2_S5_1.raw	F184	4.89	3	3.908e-05	2.623e-09
		FALSE	High	Sequest HT (A2)	Unambiguous	LQQELDDLLVDLDHQR		1	P35579	P35579	0	3	0.7745	0	1	1	650.669	1949.99	1949.99	-0.87	-0.00056	HCD (High Energy Collision Dissociation)	31.7	MS2	0	0.926	82.7831	109656	24059_E2_S5_1.raw	F184	5.1	1	3.908e-05	1.721e-12
		FALSE	High	Sequest HT (A2)	Unambiguous	LQQELDDLLVDLDHQR		1	P35579	P35579	0	2	0.7429	0	1	1	975.5	1949.99	1949.99	0.33	0.00032	HCD (High Energy Collision Dissociation)	31.7	MS2	22.8073	8.357	82.832	109705	24059_E2_S5_1.raw	F184	5.25	1	3.908e-05	3.561e-13
		FALSE	High	Sequest HT (A2)	Unambiguous	LQQELDDLLVDLDHQR		1	P35579	P35579	0	4	0.6167	0	1	1	488.253	1949.99	1949.99	-0.37	-0.00018	HCD (High Energy Collision Dissociation)	31.7	MS2	72.6924	75	82.9669	109840	24059_E2_S5_1.raw	F184	4.54	1	3.908e-05	1.045e-07
		FALSE	High	Sequest HT (A2)	Unambiguous	LQQELDDLLVDLDHQR		1	P35579	P35579	0	3	0.7294	0	1	1	650.668	1949.99	1949.99	-1.62	-0.00105	HCD (High Energy Collision Dissociation)	31.7	MS2	0.255304	0.09	83.0912	109960	24059_E2_S5_1.raw	F184	4.36	1	3.908e-05	4.16e-13
		FALSE	High	Sequest HT (A2)	Unambiguous	LQQELDDLLVDLDHQR		1	P35579	P35579	0	2	0.6448	0	1	1	975.498	1949.99	1949.99	-2.11	-0.00206	HCD (High Energy Collision Dissociation)	31.7	MS2	0	37.98	83.1067	109977	24059_E2_S5_1.raw	F184	4.42	1	3.908e-05	2.126e-09
		FALSE	High	Sequest HT (A2)	Unambiguous	LQQELDDLLVDLDHQR		1	P35579	P35579	0	2	0.7305	0	1	1	975.499	1949.99	1949.99	-0.86	-0.00084	HCD (High Energy Collision Dissociation)	31.7	MS2	0	2.591	83.1448	110013	24059_E2_S5_1.raw	F184	5.01	1	3.908e-05	1.827e-13
		FALSE	High	Sequest HT (A2)	Ambiguous	EQADFAIEALAK		1	P35579	P35579	0	2	0.3913	0	1	1	653.338	1305.67	1305.67	-0.1	-6e-05	HCD (High Energy Collision Dissociation)	31.7	MS2	86.0421	9.235	83.3196	110179	24059_E2_S5_1.raw	F184	1.61	1	0.003154	0.03782
		FALSE	High	Sequest HT (A2)	Unambiguous	LQQELDDLLVDLDHQR		1	P35579	P35579	0	3	0.7194	0	1	1	650.669	1949.99	1949.99	-0.31	-0.0002	HCD (High Energy Collision Dissociation)	31.7	MS2	0	0.686	83.4071	110260	24059_E2_S5_1.raw	F184	4.74	1	3.908e-05	1.502e-12
		FALSE	High	Sequest HT (A2)	Unambiguous	LQQELDDLLVDLDHQR		1	P35579	P35579	0	2	0.7184	0	1	1	975.504	1950	1949.99	3.9	0.0038	HCD (High Energy Collision Dissociation)	31.7	MS2	0	44.406	83.4553	110305	24059_E2_S5_1.raw	F184	5.15	1	3.908e-05	7.723e-11
		FALSE	High	Sequest HT (A2)	Unambiguous	ELESQISELQEDLESER		1	P35579	P35579	0	2	0.2614	0	1	1	1017.48	2033.95	2033.95	-0.41	-0.00041	HCD (High Energy Collision Dissociation)	31.7	MS2	45.1269	48.717	83.5136	110359	24059_E2_S5_1.raw	F184	1.76	1	0.003051	0.03676
		FALSE	High	Sequest HT (A2)	Unambiguous	LQQELDDLLVDLDHQR		1	P35579	P35579	0	3	0.5684	0	1	1	650.668	1949.99	1949.99	-1.9	-0.00124	HCD (High Energy Collision Dissociation)	31.7	MS2	61.6857	48.441	84.3352	111129	24059_E2_S5_1.raw	F184	4.31	1	3.908e-05	3.098e-09
		FALSE	High	Sequest HT (A2)	Unambiguous	IAQLEEELEEEQGNTELINDR		1	P35579	P35579	0	3	0.214	0	1	1	824.729	2472.17	2472.17	-0.25	-0.00021	HCD (High Energy Collision Dissociation)	31.7	MS2	60.4629	49.308	85.2159	111958	24059_E2_S5_1.raw	F184	2.57	1	3.908e-05	0.0002168
		FALSE	High	Sequest HT (A2)	Unambiguous	QLLQANPILEAFGNAK		6	A0A2R8Y4C3; M0QY43; P35749; P35579; Q7Z406; A0A494C024	A0A2R8Y4C3; M0QY43; P35749; P35579; Q7Z406; A0A494C024	0	2	0.6952	0	1	1	863.979	1726.95	1726.95	1.07	0.00092	HCD (High Energy Collision Dissociation)	31.7	MS2	69.0301	41.952	85.6307	112332	24059_E2_S5_1.raw	F184	5.02	6	3.908e-05	4.983e-09
		FALSE	High	Sequest HT (A2)	Unambiguous	QLLQANPILEAFGNAK		6	A0A2R8Y4C3; M0QY43; P35749; P35579; Q7Z406; A0A494C024	A0A2R8Y4C3; M0QY43; P35749; P35579; Q7Z406; A0A494C024	0	3	0.6503	0	1	1	576.321	1726.95	1726.95	0.18	0.0001	HCD (High Energy Collision Dissociation)	31.7	MS2	60.8893	75	85.7381	112430	24059_E2_S5_1.raw	F184	4.89	6	3.908e-05	3.958e-07
		FALSE	High	Sequest HT (A2)	Unambiguous	QLLQANPILEAFGNAK		6	A0A2R8Y4C3; M0QY43; P35749; P35579; Q7Z406; A0A494C024	A0A2R8Y4C3; M0QY43; P35749; P35579; Q7Z406; A0A494C024	0	2	0.6412	0	1	1	863.977	1726.95	1726.95	-0.77	-0.00067	HCD (High Energy Collision Dissociation)	31.7	MS2	19.7702	75	85.8774	112555	24059_E2_S5_1.raw	F184	3.4	6	3.908e-05	4.581e-08
		FALSE	High	Sequest HT (A2)	Unambiguous	QLLQANPILEAFGNAK		6	A0A2R8Y4C3; M0QY43; P35749; P35579; Q7Z406; A0A494C024	A0A2R8Y4C3; M0QY43; P35749; P35579; Q7Z406; A0A494C024	0	3	0.7275	0	1	1	576.32	1726.94	1726.95	-2.26	-0.0013	HCD (High Energy Collision Dissociation)	31.7	MS2	0	8.608	85.9556	112622	24059_E2_S5_1.raw	F184	4.66	6	3.908e-05	2.225e-07
		FALSE	High	Sequest HT (A2)	Unambiguous	QLLQANPILEAFGNAK		6	A0A2R8Y4C3; M0QY43; P35749; P35579; Q7Z406; A0A494C024	A0A2R8Y4C3; M0QY43; P35749; P35579; Q7Z406; A0A494C024	0	2	0.6958	0	1	1	863.978	1726.95	1726.95	-0.49	-0.00042	HCD (High Energy Collision Dissociation)	31.7	MS2	1.76556	1.262	85.9657	112630	24059_E2_S5_1.raw	F184	4.57	6	3.908e-05	1.715e-09
		FALSE	High	Sequest HT (A2)	Unambiguous	QLLQANPILEAFGNAK		6	A0A2R8Y4C3; M0QY43; P35749; P35579; Q7Z406; A0A494C024	A0A2R8Y4C3; M0QY43; P35749; P35579; Q7Z406; A0A494C024	0	3	0.7093	0	1	1	576.321	1726.95	1726.95	-0.57	-0.00033	HCD (High Energy Collision Dissociation)	31.7	MS2	20.7085	3.165	86.0491	112707	24059_E2_S5_1.raw	F184	3.75	6	3.908e-05	2.026e-08
		FALSE	Low	Sequest HT (A2)	Ambiguous	EQADFAIEALAK		1	P35579	P35579	0	2	0.1146	0	1	1	653.341	1305.67	1305.67	4.11	0.00268	HCD (High Energy Collision Dissociation)	31.7	MS2	0	66.144	86.0652	112721	24059_E2_S5_1.raw	F184	1.57	1	0.08571	0.6077
		FALSE	High	Sequest HT (A2)	Unambiguous	QLLQANPILEAFGNAK		6	A0A2R8Y4C3; M0QY43; P35749; P35579; Q7Z406; A0A494C024	A0A2R8Y4C3; M0QY43; P35749; P35579; Q7Z406; A0A494C024	0	2	0.642	0	1	1	863.978	1726.95	1726.95	-0.21	-0.00018	HCD (High Energy Collision Dissociation)	31.7	MS2	8.46495	43.401	86.1969	112843	24059_E2_S5_1.raw	F184	3.52	6	3.908e-05	3.055e-07
		FALSE	High	Sequest HT (A2)	Unambiguous	QLLQANPILEAFGNAK		6	A0A2R8Y4C3; M0QY43; P35749; P35579; Q7Z406; A0A494C024	A0A2R8Y4C3; M0QY43; P35749; P35579; Q7Z406; A0A494C024	0	2	0.6711	0	1	1	863.977	1726.95	1726.95	-0.56	-0.00048	HCD (High Energy Collision Dissociation)	31.7	MS2	0	1.876	86.2892	112927	24059_E2_S5_1.raw	F184	4.5	6	3.908e-05	3.497e-09
		FALSE	High	Sequest HT (A2)	Unambiguous	QLLQANPILEAFGNAK		6	A0A2R8Y4C3; M0QY43; P35749; P35579; Q7Z406; A0A494C024	A0A2R8Y4C3; M0QY43; P35749; P35579; Q7Z406; A0A494C024	0	3	0.6495	0	1	1	576.321	1726.95	1726.95	-0.46	-0.00027	HCD (High Energy Collision Dissociation)	31.7	MS2	37.2259	6.501	86.3674	113006	24059_E2_S5_1.raw	F184	3.11	6	3.908e-05	1.158e-05
		FALSE	High	Sequest HT (A2)	Unambiguous	QLLQANPILEAFGNAK		6	A0A2R8Y4C3; M0QY43; P35749; P35579; Q7Z406; A0A494C024	A0A2R8Y4C3; M0QY43; P35749; P35579; Q7Z406; A0A494C024	0	2	0.5874	0	1	1	863.98	1726.95	1726.95	2.83	0.00245	HCD (High Energy Collision Dissociation)	31.7	MS2	29.4293	29.089	86.6518	113252	24059_E2_S5_1.raw	F184	2.86	6	0.0001754	0.003705
		FALSE	High	Sequest HT (A2)	Unambiguous	DFSALESQLQDTQELLQEENR		1	P35579	P35579	0	3	0.4232	0	1	1	831.726	2493.16	2493.17	-4.57	-0.0038	HCD (High Energy Collision Dissociation)	31.7	MS2	62.8478	51.393	93.1804	118983	24059_E2_S5_1.raw	F184	4.23	1	3.908e-05	7.623e-08
		FALSE	Low	Sequest HT (A2)	Ambiguous	AELER		55	Q8N8E3; A0A2R8YEM9; Q9Y2K3; Q8TES7; E9PGG1; Q96A11; Q68D86; Q15276; F5GYE8; A0A087WZG4; Q8TE76; Q13409; Q8TF21; Q96L93; H7BZW9; Q6ZSZ5; Q8IZ52; P35579; H0Y534; Q16543; Q8NAF0; O14576; Q14BN4; Q8WZ64	A0A590UJS6; A0A5F9VB99; Q8N8E3; E7ET01; A0A2R8YEM9; J3QQV3; E7EQL5; K7EKQ2; Q9Y2K3; Q8TES7; E9PGG1; Q96A11; O15050; E7ESD3; Q68D86; A0A0R4J2E4; E7EUM4; E7EMU4; Q15276; M0QZS0; F5GYE8; E7ERH4; A0A087WZG4; E7EU01; E7ERR6; Q8TE76; H7C3M8; Q13409; Q8TF21; Q96L93; H7BZW9; E5RJ75; Q6ZSZ5; K7EQA9; Q8IZ52; P35579; A0A3B3IPE9; H0Y534; H7BZK0; K7EL64; E5RFE1; C9J3E7; K7ENJ9; Q16543; Q8NAF0; O14576; E7EV09;…	0	1		0	3	4	617.327	617.327	617.325	2.87	0.00177	HCD (High Energy Collision Dissociation)	31.7	MS2	0	6.345	94.2104	119869	24059_E2_S5_1.raw	F184	0.93	29	0.6957	0.8401
		FALSE	High	Sequest HT (A2)	Unambiguous	SMEAEMIQLQEELAAAER		1	P35579	P35579	0	3	0.7938	0	1	1	683.659	2048.96	2048.96	-0.05	-3e-05	HCD (High Energy Collision Dissociation)	31.7	MS2	0	2.428	96.1845	121473	24059_E2_S5_1.raw	F184	5.19	1	3.908e-05	1.864e-09
		FALSE	High	Sequest HT (A2)	Unambiguous	SMEAEMIQLQEELAAAER		1	P35579	P35579	0	2	0.8074	0	1	1	1024.98	2048.96	2048.96	-2.27	-0.00233	HCD (High Energy Collision Dissociation)	31.7	MS2	68.2119	8.197	96.1865	121475	24059_E2_S5_1.raw	F184	6.49	1	3.908e-05	2.268e-14
		FALSE	High	Sequest HT (A2)	Unambiguous	SmEAEmIQLQEELAAAER	M2(Dioxidation); M6(Dioxidation)	1	P35579	P35579	0	3	0.5516	0	1	1	704.982	2112.93	2112.94	-5.79	-0.00408	HCD (High Energy Collision Dissociation)	31.7	MS2	50.6513	16.137	96.3818	121626	24059_E2_S5_1.raw	F184	3.1	1	3.908e-05	0.0007669
		FALSE	High	Sequest HT (A2)	Unambiguous	SMEAEMIQLQEELAAAER		1	P35579	P35579	0	3	0.783	0	1	1	683.658	2048.96	2048.96	-1.39	-0.00095	HCD (High Energy Collision Dissociation)	31.7	MS2	8.844	0.496	96.5189	121730	24059_E2_S5_1.raw	F184	4.7	1	3.908e-05	2.255e-08
		FALSE	High	Sequest HT (A2)	Unambiguous	SMEAEMIQLQEELAAAER		1	P35579	P35579	0	2	0.8035	0	1	1	1024.98	2048.96	2048.96	-2.39	-0.00245	HCD (High Energy Collision Dissociation)	31.7	MS2	4.8628	1.344	96.5195	121731	24059_E2_S5_1.raw	F184	5.7	1	3.908e-05	3.989e-13
		FALSE	High	Sequest HT (A2)	Unambiguous	SMEAEMIQLQEELAAAER		1	P35579	P35579	0	3	0.6283	0	1	1	683.657	2048.96	2048.96	-3.18	-0.00217	HCD (High Energy Collision Dissociation)	31.7	MS2	94.8702	19.101	96.8596	122002	24059_E2_S5_1.raw	F184	4.17	1	3.908e-05	1.04e-05
		FALSE	High	Sequest HT (A2)	Unambiguous	SMEAEMIQLQEELAAAER		1	P35579	P35579	0	3	0.6349	0	1	1	683.658	2048.96	2048.96	-1.83	-0.00125	HCD (High Energy Collision Dissociation)	31.7	MS2	69.983	75	97.3154	122358	24059_E2_S5_1.raw	F184	4.41	1	3.908e-05	6.287e-07
		FALSE	High	Sequest HT (A2)	Unambiguous	SMEAEMIQLQEELAAAER		1	P35579	P35579	0	3	0.5598	0	1	1	683.66	2048.97	2048.96	1.38	0.00094	HCD (High Energy Collision Dissociation)	31.7	MS2	66.2855	75	97.8626	122796	24059_E2_S5_1.raw	F184	3.93	1	3.908e-05	6.096e-07
		FALSE	High	Sequest HT (A2)	Unambiguous	SMEAEMIQLQEELAAAER		1	P35579	P35579	0	3	0.6532	0	1	1	683.66	2048.96	2048.96	1.03	0.0007	HCD (High Energy Collision Dissociation)	31.7	MS2	53.2985	75	98.3184	123151	24059_E2_S5_1.raw	F184	4.21	1	3.908e-05	2.997e-07
		FALSE	High	Sequest HT (A2)	Unambiguous	KLEGDSTDLSDQIAELQAQIAELK		1	P35579	P35579	1	4	0.7237	0	1	1	654.59	2615.34	2615.34	-0.4	-0.00026	HCD (High Energy Collision Dissociation)	31.7	MS2	43.8441	8.91	99.4324	124053	24059_E2_S5_1.raw	F184	5.61	1	3.908e-05	1.855e-09
		FALSE	High	Sequest HT (A2)	Unambiguous	KLEGDSTDLSDQIAELQAQIAELK		1	P35579	P35579	1	2	0.859	0	1	1	1308.17	2615.33	2615.34	-5.66	-0.00741	HCD (High Energy Collision Dissociation)	31.7	MS2	0	75	99.4762	124091	24059_E2_S5_1.raw	F184	8.58	1	3.908e-05	6.246e-21
		FALSE	High	Sequest HT (A2)	Unambiguous	DFSALESQLQDTQELLQEENR		1	P35579	P35579	0	2	0.7384	0	1	1	1247.09	2493.17	2493.17	-1.5	-0.00188	HCD (High Energy Collision Dissociation)	31.7	MS2	0	75	99.4798	124094	24059_E2_S5_1.raw	F184	6.27	1	3.908e-05	4.069e-18
		FALSE	High	Sequest HT (A2)	Unambiguous	KLEGDSTDLSDQIAELQAQIAELK		1	P35579	P35579	1	5	0.6589	0	1	1	523.873	2615.34	2615.34	-1.41	-0.00074	HCD (High Energy Collision Dissociation)	31.7	MS2	32.5926	75	99.5417	124143	24059_E2_S5_1.raw	F184	5.13	1	3.908e-05	1.742e-05
		FALSE	High	Sequest HT (A2)	Unambiguous	DFSALESQLQDTQELLQEENR		1	P35579	P35579	0	4	0.6382	0	1	1	624.048	2493.17	2493.17	-1.17	-0.00073	HCD (High Energy Collision Dissociation)	31.7	MS2	51.8841	8.697	99.5577	124157	24059_E2_S5_1.raw	F184	3.4	1	3.908e-05	2.857e-06
		FALSE	High	Sequest HT (A2)	Unambiguous	DFSALESQLQDTQELLQEENR		1	P35579	P35579	0	3	0.5505	0	1	1	831.729	2493.17	2493.17	-0.53	-0.00044	HCD (High Energy Collision Dissociation)	31.7	MS2	9.23339	57.03	99.5746	124171	24059_E2_S5_1.raw	F184	5.45	1	3.908e-05	5.533e-10
		FALSE	High	Sequest HT (A2)	Unambiguous	KLEGDSTDLSDQIAELQAQIAELK		1	P35579	P35579	1	3	0.6942	0	1	1	872.451	2615.34	2615.34	-0.93	-0.00081	HCD (High Energy Collision Dissociation)	31.7	MS2	10.8161	24.103	99.6325	124217	24059_E2_S5_1.raw	F184	6.54	1	3.908e-05	6.766e-10
		FALSE	High	Sequest HT (A2)	Unambiguous	KLEGDSTDLSDQIAELQAQIAELK		1	P35579	P35579	1	2	0.6574	0	1	1	1308.17	2615.33	2615.34	-3.42	-0.00448	HCD (High Energy Collision Dissociation)	31.7	MS2	0	68.595	99.6933	124266	24059_E2_S5_1.raw	F184	4.7	1	3.908e-05	1.137e-09
		FALSE	High	Sequest HT (A2)	Unambiguous	DFSALESQLQDTQELLQEENR		1	P35579	P35579	0	3	0.4648	0	1	1	831.728	2493.17	2493.17	-1.85	-0.00154	HCD (High Energy Collision Dissociation)	31.7	MS2	8.51979	74.894	99.7027	124273	24059_E2_S5_1.raw	F184	4.97	1	3.908e-05	3.724e-08
		FALSE	High	Sequest HT (A2)	Unambiguous	KLEGDSTDLSDQIAELQAQIAELK		1	P35579	P35579	1	4	0.7003	0	1	1	654.589	2615.33	2615.34	-2.36	-0.00154	HCD (High Energy Collision Dissociation)	31.7	MS2	4.93346	75	99.7042	124274	24059_E2_S5_1.raw	F184	7.04	1	3.908e-05	3.917e-10
		FALSE	High	Sequest HT (A2)	Unambiguous	KLEGDSTDLSDQIAELQAQIAELK		1	P35579	P35579	1	4	0.7664	0	1	1	654.589	2615.34	2615.34	-2.17	-0.00142	HCD (High Energy Collision Dissociation)	31.7	MS2	13.3142	4.528	99.7115	124280	24059_E2_S5_1.raw	F184	5.35	1	3.908e-05	6.781e-11
		FALSE	High	Sequest HT (A2)	Unambiguous	KLEGDSTDLSDQIAELQAQIAELK		1	P35579	P35579	1	3	0.8191	0	1	1	872.451	2615.34	2615.34	-1.35	-0.00118	HCD (High Energy Collision Dissociation)	31.7	MS2	0.252618	0.223	99.7143	124282	24059_E2_S5_1.raw	F184	6.69	1	3.908e-05	7.038e-13
		FALSE	High	Sequest HT (A2)	Unambiguous	KLEGDSTDLSDQIAELQAQIAELK		1	P35579	P35579	1	2	0.75	0	1	1	1308.17	2615.33	2615.34	-2.4	-0.00313	HCD (High Energy Collision Dissociation)	31.7	MS2	0	70.14	99.7305	124295	24059_E2_S5_1.raw	F184	5.96	1	3.908e-05	2.148e-12
		FALSE	High	Sequest HT (A2)	Unambiguous	KLEGDSTDLSDQIAELQAQIAELK		1	P35579	P35579	1	4	0.7569	0	1	1	654.59	2615.34	2615.34	-1.52	-0.00099	HCD (High Energy Collision Dissociation)	31.7	MS2	0	5.401	99.7427	124304	24059_E2_S5_1.raw	F184	5.8	1	3.908e-05	1.587e-09
		FALSE	High	Sequest HT (A2)	Unambiguous	DFSALESQLQDTQELLQEENR		1	P35579	P35579	0	3	0.734	0	1	1	831.728	2493.17	2493.17	-1.63	-0.00136	HCD (High Energy Collision Dissociation)	31.7	MS2	0.11659	0.231	99.7726	124332	24059_E2_S5_1.raw	F184	4.85	1	3.908e-05	4.024e-10
		FALSE	High	Sequest HT (A2)	Unambiguous	DFSALESQLQDTQELLQEENR		1	P35579	P35579	0	4	0.6377	0	1	1	624.048	2493.17	2493.17	-2.15	-0.00134	HCD (High Energy Collision Dissociation)	31.7	MS2	25.1058	4.495	99.7894	124348	24059_E2_S5_1.raw	F184	4.03	1	3.908e-05	3.14e-07
		FALSE	High	Sequest HT (A2)	Unambiguous	DFSALESQLQDTQELLQEENR		1	P35579	P35579	0	2	0.7875	0	1	1	1247.09	2493.17	2493.17	-1.9	-0.00236	HCD (High Energy Collision Dissociation)	31.7	MS2	8.21099	0.579	99.7929	124350	24059_E2_S5_1.raw	F184	6.07	1	3.908e-05	9.46e-16
		FALSE	High	Sequest HT (A2)	Unambiguous	KLEGDSTDLSDQIAELQAQIAELK		1	P35579	P35579	1	2	0.8594	0	1	1	1308.17	2615.34	2615.34	0.22	0.00028	HCD (High Energy Collision Dissociation)	31.7	MS2	0	75	99.7944	124351	24059_E2_S5_1.raw	F184	8.75	1	3.908e-05	9.863e-23
		FALSE	High	Sequest HT (A2)	Unambiguous	KLEGDSTDLSDQIAELQAQIAELK		1	P35579	P35579	1	2	0.8026	0	1	1	1308.17	2615.33	2615.34	-4.08	-0.00533	HCD (High Energy Collision Dissociation)	31.7	MS2	0	75	99.8075	124363	24059_E2_S5_1.raw	F184	6.89	1	3.908e-05	1.471e-14
		FALSE	High	Sequest HT (A2)	Unambiguous	DFSALESQLQDTQELLQEENR		1	P35579	P35579	0	4	0.5754	0	1	1	624.048	2493.17	2493.17	-1.08	-0.00067	HCD (High Energy Collision Dissociation)	31.7	MS2	20.2814	8.011	99.8679	124408	24059_E2_S5_1.raw	F184	3.25	1	3.908e-05	7.332e-09
		FALSE	High	Sequest HT (A2)	Unambiguous	KLEGDSTDLSDQIAELQAQIAELK		1	P35579	P35579	1	3	0.842	0	1	1	872.452	2615.34	2615.34	0.68	0.00059	HCD (High Energy Collision Dissociation)	31.7	MS2	1.85466	0.991	100.034	124535	24059_E2_S5_1.raw	F184	7.34	1	3.908e-05	2.955e-15
		FALSE	High	Sequest HT (A2)	Unambiguous	DFSALESQLQDTQELLQEENR		1	P35579	P35579	0	3	0.7092	0	1	1	831.729	2493.17	2493.17	-0.6	-0.0005	HCD (High Energy Collision Dissociation)	31.7	MS2	1.71908	4.145	100.075	124566	24059_E2_S5_1.raw	F184	4.78	1	3.908e-05	2.871e-09
		FALSE	High	Sequest HT (A2)	Unambiguous	KLEGDSTDLSDQIAELQAQIAELK		1	P35579	P35579	1	4	0.6352	0	1	1	654.59	2615.34	2615.34	-1.15	-0.00075	HCD (High Energy Collision Dissociation)	31.7	MS2	43.1279	7.758	100.078	124570	24059_E2_S5_1.raw	F184	3.92	1	3.908e-05	4.975e-07
		FALSE	High	Sequest HT (A2)	Unambiguous	DFSALESQLQDTQELLQEENR		1	P35579	P35579	0	2	0.6969	0	1	1	1247.09	2493.17	2493.17	-1.99	-0.00249	HCD (High Energy Collision Dissociation)	31.7	MS2	0	75	100.119	124599	24059_E2_S5_1.raw	F184	5.74	1	3.908e-05	5.956e-18
		FALSE	High	Sequest HT (A2)	Unambiguous	KLEGDSTDLSDQIAELQAQIAELK		1	P35579	P35579	1	2	0.847	0	1	1	1308.17	2615.33	2615.34	-3.61	-0.00472	HCD (High Energy Collision Dissociation)	31.7	MS2	0	75	100.124	124603	24059_E2_S5_1.raw	F184	8.3	1	3.908e-05	6.253e-20
		FALSE	High	Sequest HT (A2)	Unambiguous	LQVELDNVTGLLSQSDSK		1	P35579	P35579	0	2	0.1316	0	1	1	973.503	1946	1946.01	-4.23	-0.00412	HCD (High Energy Collision Dissociation)	31.7	MS2	0	75	100.591	124978	24059_E2_S5_1.raw	F184	1.52	1	3.908e-05	3.941e-06
		FALSE	High	Sequest HT (A2)	Unambiguous	KLEGDSTDLSDQIAELQAQIAELK		1	P35579	P35579	1	3	0.6	0	1	1	872.455	2615.35	2615.34	3.27	0.00285	HCD (High Energy Collision Dissociation)	31.7	MS2	67.8638	15.757	100.798	125140	24059_E2_S5_1.raw	F184	2.9	1	3.908e-05	1.336e-05
		FALSE	High	Sequest HT (A2)	Unambiguous	DFSALESQLQDTQELLQEENR		1	P35579	P35579	0	3	0.2366	0	1	1	831.734	2493.19	2493.17	5.64	0.00469	HCD (High Energy Collision Dissociation)	31.7	MS2	67.6288	71.059	102.163	126238	24059_E2_S5_1.raw	F184	2.79	1	3.908e-05	0.001019
		FALSE	High	Sequest HT (A2)	Unambiguous	LQVELDNVTGLLSQSDSK		1	P35579	P35579	0	2	0.381	0	1	1	973.504	1946	1946.01	-3.79	-0.00369	HCD (High Energy Collision Dissociation)	31.7	MS2	68.1633	75	102.713	126654	24059_E2_S5_1.raw	F184	2.52	1	3.908e-05	1.203e-07
		FALSE	High	Sequest HT (A2)	Unambiguous	LEGDSTDLSDQIAELQAQIAELK		1	P35579	P35579	0	3	0.7709	0	1	1	829.753	2487.24	2487.25	-0.74	-0.00061	HCD (High Energy Collision Dissociation)	31.7	MS2	0	10.691	104.443	128255	24059_E2_S5_1.raw	F184	5.02	1	3.908e-05	1.591e-09
		FALSE	High	Sequest HT (A2)	Unambiguous	LEGDSTDLSDQIAELQAQIAELK		1	P35579	P35579	0	2	0.804	0	1	1	1244.12	2487.24	2487.25	-1.44	-0.00179	HCD (High Energy Collision Dissociation)	31.7	MS2	7.98305	43.682	104.444	128257	24059_E2_S5_1.raw	F184	4.54	1	3.908e-05	1.994e-13
		FALSE	High	Sequest HT (A2)	Unambiguous	DLGEELEALKTELEDTLDSTAAQQELR		1	P35579	P35579	1	3	0.8348	0	1	1	1006.5	3017.48	3017.48	-0.95	-0.00096	HCD (High Energy Collision Dissociation)	31.7	MS2	0	0.577	105.972	129602	24059_E2_S5_1.raw	F184	7.87	1	3.908e-05	1.785e-18
		FALSE	High	Sequest HT (A2)	Unambiguous	DLGEELEALKTELEDTLDSTAAQQELR		1	P35579	P35579	1	4	0.6953	0	1	1	755.124	3017.48	3017.48	-1.24	-0.00093	HCD (High Energy Collision Dissociation)	31.7	MS2	8.31577	1.524	105.972	129603	24059_E2_S5_1.raw	F184	5.94	1	3.908e-05	8.564e-12
		FALSE	High	Sequest HT (A2)	Unambiguous	DLGEELEALKTELEDTLDSTAAQQELR		1	P35579	P35579	1	2	0.6858	0	1	1	1509.24	3017.47	3017.48	-2.97	-0.00448	HCD (High Energy Collision Dissociation)	31.7	MS2	0	56.606	106.02	129648	24059_E2_S5_1.raw	F184	4.01	1	3.908e-05	4.507e-11
		FALSE	High	Sequest HT (A2)	Unambiguous	IAQLEEELEEEQGNTELINDR		1	P35579	P35579	0	3	0.4406	0	1	1	824.729	2472.17	2472.17	-0.18	-0.00015	HCD (High Energy Collision Dissociation)	31.7	MS2	49.3206	66.115	110.388	132803	24059_E2_S5_1.raw	F184	4.29	1	3.908e-05	2.715e-07
		FALSE	High	Sequest HT (A2)	Unambiguous	IAQLEEELEEEQGNTELINDR		1	P35579	P35579	0	3	0.5128	0	1	1	824.726	2472.16	2472.17	-3.81	-0.00314	HCD (High Energy Collision Dissociation)	31.7	MS2	64.062	75	110.885	133140	24059_E2_S5_1.raw	F184	4.7	1	3.908e-05	5.485e-07
		FALSE	Low	Sequest HT (A2)	Unambiguous	LQVELDNVTGLLSQSDSK		1	P35579	P35579	0	3	0.0992	0	1	1	649.339	1946	1946.01	-3.08	-0.002	HCD (High Energy Collision Dissociation)	31.7	MS2	64.6732	35.185	111.172	133331	24059_E2_S5_1.raw	F184	1.21	1	0.1701	0.7965
		FALSE	High	Sequest HT (A2)	Unambiguous	IAQLEEELEEEQGNTELINDR		1	P35579	P35579	0	3	0.4721	0	1	1	824.729	2472.17	2472.17	-0.47	-0.00039	HCD (High Energy Collision Dissociation)	31.7	MS2	74.6559	75	111.428	133502	24059_E2_S5_1.raw	F184	4.3	1	3.908e-05	3.819e-08
		FALSE	High	Sequest HT (A2)	Unambiguous	IAQLEEELEEEQGNTELINDR		1	P35579	P35579	0	3	0.4314	0	1	1	824.728	2472.17	2472.17	-2.25	-0.00186	HCD (High Energy Collision Dissociation)	31.7	MS2	11.7072	75	111.811	133762	24059_E2_S5_1.raw	F184	3.57	1	3.908e-05	3.511e-07
		FALSE	High	Sequest HT (A2)	Unambiguous	LQVELDNVTGLLSQSDSK		1	P35579	P35579	0	2	0.433	0	1	1	973.506	1946	1946.01	-1.41	-0.00137	HCD (High Energy Collision Dissociation)	31.7	MS2	0	75	111.921	133835	24059_E2_S5_1.raw	F184	2.24	1	3.908e-05	3.352e-05
		FALSE	Low	Sequest HT (A2)	Unambiguous	LQVELDNVTGLLSQSDSK		1	P35579	P35579	0	3	0.2482	0	1	1	649.336	1945.99	1946.01	-6.94	-0.0045	HCD (High Energy Collision Dissociation)	31.7	MS2	61.1663	66.525	112.186	134013	24059_E2_S5_1.raw	F184	1.37	1	0.06574	0.5259
		FALSE	High	Sequest HT (A2)	Unambiguous	LQVELDNVTGLLSQSDSK		1	P35579	P35579	0	2	0.6721	0	1	1	973.506	1946.01	1946.01	-1.22	-0.00119	HCD (High Energy Collision Dissociation)	31.7	MS2	76.6791	75	112.278	134074	24059_E2_S5_1.raw	F184	3.66	1	3.908e-05	6.799e-09
		FALSE	Low	Sequest HT (A2)	Unambiguous	LQVELDNVTGLLSQSDSK		1	P35579	P35579	0	3	0.0508	0	1	1	649.338	1946	1946.01	-4.21	-0.00273	HCD (High Energy Collision Dissociation)	31.7	MS2	89.1488	35.743	112.541	134251	24059_E2_S5_1.raw	F184	1.18	1	0.1168	0.7018
		FALSE	High	Sequest HT (A2)	Unambiguous	LQLQEQLQAETELcAEAEELR	C14(Carbamidomethyl)	1	P35579	P35579	0	3	0.4987	0	1	1	834.412	2501.22	2501.22	0.82	0.00068	HCD (High Energy Collision Dissociation)	31.7	MS2	60.6719	75	112.746	134390	24059_E2_S5_1.raw	F184	3.71	1	3.908e-05	1.645e-06
		FALSE	Medium	Sequest HT (A2)	Unambiguous	LQVELDNVTGLLSQSDSK		1	P35579	P35579	0	3	0.0094	0	1	1	649.338	1946	1946.01	-4.59	-0.00297	HCD (High Energy Collision Dissociation)	31.7	MS2	63.0756	37.289	112.93	134516	24059_E2_S5_1.raw	F184	1.06	1	0.0442	0.4016
		FALSE	High	Sequest HT (A2)	Ambiguous	EQADFAIEALAK		1	P35579	P35579	0	2	0.503	0	1	1	653.336	1305.67	1305.67	-2.34	-0.00153	HCD (High Energy Collision Dissociation)	31.7	MS2	88.9926	44.968	112.999	134561	24059_E2_S5_1.raw	F184	1.65	1	0.0001074	0.002851
		FALSE	High	Sequest HT (A2)	Unambiguous	IAQLEEELEEEQGNTELINDR		1	P35579	P35579	0	3	0.4201	0	1	1	824.727	2472.17	2472.17	-2.99	-0.00247	HCD (High Energy Collision Dissociation)	31.7	MS2	0	75	113.229	134715	24059_E2_S5_1.raw	F184	2.88	1	3.908e-05	2.796e-07
		FALSE	High	Sequest HT (A2)	Unambiguous	LQVELDNVTGLLSQSDSK		1	P35579	P35579	0	2	0.4807	0	1	1	973.499	1945.99	1946.01	-8.69	-0.00845	HCD (High Energy Collision Dissociation)	31.7	MS2	0	75	113.364	134802	24059_E2_S5_1.raw	F184	1.81	1	7.759e-05	0.001425
		FALSE	High	Sequest HT (A2)	Unambiguous	IAQLEEELEEEQGNTELINDR		1	P35579	P35579	0	3	0.6371	0	1	1	824.727	2472.17	2472.17	-2.4	-0.00198	HCD (High Energy Collision Dissociation)	31.7	MS2	80.402	75	113.621	134972	24059_E2_S5_1.raw	F184	3.94	1	3.908e-05	3.115e-08
		FALSE	High	Sequest HT (A2)	Unambiguous	LQVELDNVTGLLSQSDSK		1	P35579	P35579	0	2	0.6254	0	1	1	973.503	1946	1946.01	-4.8	-0.00467	HCD (High Energy Collision Dissociation)	31.7	MS2	0	75	113.706	135027	24059_E2_S5_1.raw	F184	2.83	1	3.908e-05	1.305e-07
		FALSE	High	Sequest HT (A2)	Unambiguous	LQLQEQLQAETELcAEAEELR	C14(Carbamidomethyl)	1	P35579	P35579	0	3	0.622	0	1	1	834.409	2501.21	2501.22	-3.06	-0.00255	HCD (High Energy Collision Dissociation)	31.7	MS2	65.2156	75	113.815	135097	24059_E2_S5_1.raw	F184	3.28	1	3.908e-05	1.338e-08
		FALSE	Medium	Sequest HT (A2)	Unambiguous	LQVELDNVTGLLSQSDSK		1	P35579	P35579	0	3	0.1909	0	1	1	649.338	1946	1946.01	-4.96	-0.00322	HCD (High Energy Collision Dissociation)	31.7	MS2	65.9119	39.014	113.95	135185	24059_E2_S5_1.raw	F184	1.1	1	0.02358	0.2586
		FALSE	High	Sequest HT (A2)	Unambiguous	IAQLEEELEEEQGNTELINDR		1	P35579	P35579	0	3	0.457	0	1	1	824.729	2472.17	2472.17	0.04	4e-05	HCD (High Energy Collision Dissociation)	31.7	MS2	51.6234	75	113.972	135199	24059_E2_S5_1.raw	F184	2.91	1	3.908e-05	2.089e-07
		FALSE	High	Sequest HT (A2)	Unambiguous	LQLQEQLQAETELcAEAEELR	C14(Carbamidomethyl)	1	P35579	P35579	0	3	0.5485	0	1	1	834.41	2501.22	2501.22	-1.38	-0.00115	HCD (High Energy Collision Dissociation)	31.7	MS2	14.3418	75	114.307	135416	24059_E2_S5_1.raw	F184	2.37	1	3.908e-05	6.16e-05
		FALSE	High	Sequest HT (A2)	Unambiguous	IAQLEEELEEEQGNTELINDR		1	P35579	P35579	0	3	0.3822	0	1	1	824.728	2472.17	2472.17	-1.66	-0.00137	HCD (High Energy Collision Dissociation)	31.7	MS2	76.6587	75	114.368	135455	24059_E2_S5_1.raw	F184	1.57	1	3.908e-05	0.0009512
		FALSE	Low	Sequest HT (A2)	Unambiguous	DEQSEEK		1	P35579	P35579	0	2	0.0609	0	1	1	432.683	864.359	864.358	0.86	0.00037	HCD (High Energy Collision Dissociation)	31.7	MS2	56.9891	32.962	0.1425	179	24059_E2_S5_2.raw	F185	1.15	1	0.1121	0.6895
		FALSE	Low	Sequest HT (A2)	Unambiguous	ANLEK		10	Q2G2W3; Q9NYL5; P35580; P11055; P12883; P35579; P13533; A0A0U2XKU1	Q2G2W3; Q9NYL5; P35580; P11055; P12883; P35579; A0A087WTD2; P13533; P30049; A0A0U2XKU1	0	1	0.0747	0	1	1	574.319	574.319	574.319	-0.61	-0.00035	HCD (High Energy Collision Dissociation)	31.7	MS2	25.1995	58.514	0.1521	192	24059_E2_S5_2.raw	F185	1.74	8	0.3145	0.8401
		FALSE	Low	Sequest HT (A2)	Unambiguous	DRAEAEAR		3	P35580; P35749; P35579	P35580; P35749; P35579	1	2	0.1557	0	1	1	459.225	917.443	917.444	-1.07	-0.00049	HCD (High Energy Collision Dissociation)	31.7	MS2	83.7742	13.325	0.9745	1190	24059_E2_S5_2.raw	F185	1.22	3	0.2806	0.8401
		FALSE	High	Sequest HT (A2)	Unambiguous	DEQSEEK		1	P35579	P35579	0	2	0.1844	0	1	1	432.682	864.357	864.358	-1.4	-0.00061	HCD (High Energy Collision Dissociation)	31.7	MS2	64.4596	36.211	1.2113	1468	24059_E2_S5_2.raw	F185	1.41	1	0.005757	0.07055
		FALSE	Low	Sequest HT (A2)	Unambiguous	ANLEK		10	Q2G2W3; Q9NYL5; P35580; P11055; P12883; P35579; P13533; A0A0U2XKU1	Q2G2W3; Q9NYL5; P35580; P11055; P12883; P35579; A0A087WTD2; P13533; P30049; A0A0U2XKU1	0	1	0.0217	0	1	1	574.32	574.32	574.319	0.99	0.00057	HCD (High Energy Collision Dissociation)	31.7	MS2	61.7364	75	1.2797	1547	24059_E2_S5_2.raw	F185	1.38	8	0.3061	0.8401
		FALSE	High	Sequest HT (A2)	Unambiguous	DEQSEEK		1	P35579	P35579	0	1	0.1504	0	1	1	864.357	864.357	864.358	-1.25	-0.00108	HCD (High Energy Collision Dissociation)	31.7	MS2	0	75	1.3538	1633	24059_E2_S5_2.raw	F185	2.66	1	0.004962	0.05698
		FALSE	Medium	Sequest HT (A2)	Unambiguous	NAEQYK		1	P35579	P35579	0	2	0.0873	0	1	1	376.682	752.357	752.357	-0.64	-0.00024	HCD (High Energy Collision Dissociation)	31.7	MS2	69.7541	35.862	1.5927	1911	24059_E2_S5_2.raw	F185	1.26	1	0.01601	0.2081
		FALSE	Low	Sequest HT (A2)	Unambiguous	ANLEK		10	Q2G2W3; Q9NYL5; P35580; P11055; P12883; P35579; P13533; A0A0U2XKU1	Q2G2W3; Q9NYL5; P35580; P11055; P12883; P35579; A0A087WTD2; P13533; P30049; A0A0U2XKU1	0	1	0.0294	0	1	1	574.322	574.322	574.319	3.75	0.00215	HCD (High Energy Collision Dissociation)	31.7	MS2	62.1146	60.825	1.6507	1974	24059_E2_S5_2.raw	F185	1.7	8	0.35	0.8401
		FALSE	Low	Sequest HT (A2)	Unambiguous	DEQSEEK		1	P35579	P35579	0	2	0.2212	0	1	1	432.682	864.357	864.358	-1.47	-0.00064	HCD (High Energy Collision Dissociation)	31.7	MS2	87.8685	10.591	1.8275	2194	24059_E2_S5_2.raw	F185	1.04	1	0.0632	0.5137
		FALSE	Low	Sequest HT (A2)	Unambiguous	DEQSEEK		1	P35579	P35579	0	2	0.1321	0	1	1	432.683	864.358	864.358	0.08	3e-05	HCD (High Energy Collision Dissociation)	31.7	MS2	43.3344	34.405	2.0636	2472	24059_E2_S5_2.raw	F185	1.06	1	0.1648	0.7891
		FALSE	Medium	Sequest HT (A2)	Unambiguous	NAEQYK		1	P35579	P35579	0	1	0.2614	0	1	1	752.356	752.356	752.357	-1.6	-0.0012	HCD (High Energy Collision Dissociation)	31.7	MS2	0	75	2.1962	2623	24059_E2_S5_2.raw	F185	2.64	1	0.04109	0.3793
		FALSE	Medium	Sequest HT (A2)	Unambiguous	NAEQYK		1	P35579	P35579	0	2	0.2422	0	1	1	376.682	752.357	752.357	0.09	3e-05	HCD (High Energy Collision Dissociation)	31.7	MS2	61.5389	34.023	2.435	2904	24059_E2_S5_2.raw	F185	1.61	1	0.01074	0.151
		FALSE	Medium	Sequest HT (A2)	Unambiguous	NAEQYK		1	P35579	P35579	0	1	0.2744	0	1	1	752.356	752.356	752.357	-1.52	-0.00114	HCD (High Energy Collision Dissociation)	31.7	MS2	0	75	2.5602	3047	24059_E2_S5_2.raw	F185	2.66	1	0.04136	0.3814
		FALSE	Low	Sequest HT (A2)	Unambiguous	QVEDEK		1	P35579	P35579	0	1	0.1852	0	1	1	747.353	747.353	747.352	1.72	0.00129	HCD (High Energy Collision Dissociation)	31.7	MS2	35.9933	75	2.915	3456	24059_E2_S5_2.raw	F185	1.89	1	0.05878	0.4893
		FALSE	Low	Sequest HT (A2)	Unambiguous	DRAEAEAR		3	P35580; P35749; P35579	P35580; P35749; P35579	1	2	0.1838	0	1	1	459.224	917.441	917.444	-2.47	-0.00113	HCD (High Energy Collision Dissociation)	31.7	MS2	77.5689	11.978	2.9548	3496	24059_E2_S5_2.raw	F185	1.36	3	0.3207	0.8401
		FALSE	Medium	Sequest HT (A2)	Unambiguous	NAEQYK		1	P35579	P35579	0	2	0.2416	0	1	1	376.682	752.357	752.357	-0.64	-0.00024	HCD (High Energy Collision Dissociation)	31.7	MS2	41.3853	1.323	3.1924	3823	24059_E2_S5_2.raw	F185	1.49	1	0.03473	0.338
		FALSE	Medium	Sequest HT (A2)	Unambiguous	NAEQYK		1	P35579	P35579	0	1	0.249	0	1	1	752.357	752.357	752.357	-1.03	-0.00078	HCD (High Energy Collision Dissociation)	31.7	MS2	0	6.27	3.207	3845	24059_E2_S5_2.raw	F185	2.45	1	0.04129	0.3809
		FALSE	Low	Sequest HT (A2)	Unambiguous	YAEER		4	P22413; P35580; Q92759; P35579	P22413; P35580; Q92759; P35579	0	2	0.2464	0	1	1	334.155	667.304	667.305	-1.41	-0.00047	HCD (High Energy Collision Dissociation)	31.7	MS2	45.0207	3.489	3.2749	3945	24059_E2_S5_2.raw	F185	1.38	4	0.143	0.755
		FALSE	Low	Sequest HT (A2)	Unambiguous	YAEER		4	P22413; P35580; Q92759; P35579	P22413; P35580; Q92759; P35579	0	1	0.1344	0	1	1	667.304	667.304	667.305	-1.49	-0.00099	HCD (High Energy Collision Dissociation)	31.7	MS2	0	28.462	3.2935	3974	24059_E2_S5_2.raw	F185	1.86	4	0.3099	0.8401
		FALSE	Low	Sequest HT (A2)	Unambiguous	QQLER		11	A0A2R8Y2X6; P35580; P35749; O43264; Q86SQ9; P35579; Q7Z406; P16519	A0A2R8Y2X6; Q5T0A6; P35580; P35749; O43264; Q86SQ9; P35579; A1L2Z2; Q7Z406; H0YHK1; P16519	0	2		0	2	2	337.185	673.362	673.363	-1.34	-0.00045	HCD (High Energy Collision Dissociation)	31.7	MS2	46.9918	0.346	3.4787	4240	24059_E2_S5_2.raw	F185	1.41	8	0.152	0.7694
		FALSE	Low	Sequest HT (A2)	Unambiguous	DLQGR		5	A0A133Q508; Q9C0G6; P35579; Q7Z406	A0A133Q508; Q9C0G6; P35579; A1L2Z2; Q7Z406	0	1	0.1522	0	1	1	588.31	588.31	588.31	-0.83	-0.00049	HCD (High Energy Collision Dissociation)	31.7	MS2	9.43861	4.291	3.6077	4426	24059_E2_S5_2.raw	F185	1.84	4	0.2792	0.8401
		FALSE	High	Sequest HT (A2)	Unambiguous	KLQAQMK		3	P35580; P35749; P35579	P35580; P35749; P35579	1	2	0.2368	0	1	1	423.746	846.486	846.487	-1.11	-0.00047	HCD (High Energy Collision Dissociation)	31.7	MS2	71.9463	11.867	3.6585	4498	24059_E2_S5_2.raw	F185	2.66	3	0.007507	0.09915
		FALSE	Medium	Sequest HT (A2)	Unambiguous	KDQGELER		1	P35579	P35579	1	3	0.3537	0	1	1	325.502	974.49	974.49	-0.22	-7e-05	HCD (High Energy Collision Dissociation)	31.7	MS2	39.6214	0.689	3.6918	4543	24059_E2_S5_2.raw	F185	2.29	1	0.0131	0.1798
		FALSE	High	Sequest HT (A2)	Unambiguous	KDQGELER		1	P35579	P35579	1	2	0.567	0	1	1	487.748	974.489	974.49	-1.12	-0.00054	HCD (High Energy Collision Dissociation)	31.7	MS2	47.3612	0.66	3.6924	4544	24059_E2_S5_2.raw	F185	2.61	1	0.0001074	0.002414
		FALSE	Low	Sequest HT (A2)	Ambiguous	DEAIK		2	A0A8G2M8X8; P35579	A0A8G2M8X8; P35579	0	1	0.0775	0	1	1	575.302	575.302	575.304	-2.32	-0.00133	HCD (High Energy Collision Dissociation)	31.7	MS2	54.1594	22.888	3.7046	4564	24059_E2_S5_2.raw	F185	1.42	2	0.3674	0.8401
		FALSE	High	Sequest HT (A2)	Unambiguous	KLQAQMK		3	P35580; P35749; P35579	P35580; P35749; P35579	1	1	0.2792	0	1	1	846.485	846.485	846.487	-2.11	-0.00178	HCD (High Energy Collision Dissociation)	31.7	MS2	39.0448	39.261	3.7274	4596	24059_E2_S5_2.raw	F185	3.08	3	0.005927	0.07219
		FALSE	High	Sequest HT (A2)	Unambiguous	KDQGELER		1	P35579	P35579	1	1	0.4237	0	1	1	974.49	974.49	974.49	-0.1	-0.0001	HCD (High Energy Collision Dissociation)	31.7	MS2	0	74.603	3.7517	4627	24059_E2_S5_2.raw	F185	3.21	1	0.0003064	0.004806
		FALSE	Medium	Sequest HT (A2)	Unambiguous	TELADK		1	P35579	P35579	0	2	0.1538	0	1	1	338.679	676.35	676.351	-1.28	-0.00043	HCD (High Energy Collision Dissociation)	31.7	MS2	10.8257	0.418	3.8175	4717	24059_E2_S5_2.raw	F185	1.95	1	0.03215	0.3216
		FALSE	Low	Sequest HT (A2)	Unambiguous	TELADK		1	P35579	P35579	0	2	0.2208	0	1	1	338.679	676.351	676.351	0.07	2e-05	HCD (High Energy Collision Dissociation)	31.7	MS2	83.3621	0.747	3.8546	4774	24059_E2_S5_2.raw	F185	1.54	1	0.07817	0.5784
		FALSE	High	Sequest HT (A2)	Unambiguous	VEEEEER		2	P35580; P35579	P35580; P35579	0	2	0.098	0	1	1	460.204	919.4	919.4	-0.02	-1e-05	HCD (High Energy Collision Dissociation)	31.7	MS2	45.9676	1.937	3.905	4844	24059_E2_S5_2.raw	F185	2.04	2	0.003733	0.04349
		FALSE	High	Sequest HT (A2)	Unambiguous	SVHELEK		1	P35579	P35579	0	2	0.4157	0	1	1	421.224	841.44	841.441	-1.76	-0.00074	HCD (High Energy Collision Dissociation)	31.7	MS2	46.4763	1.412	3.9096	4851	24059_E2_S5_2.raw	F185	2.55	1	0.00158	0.02477
		FALSE	Medium	Sequest HT (A2)	Unambiguous	VEEEEER		2	P35580; P35579	P35580; P35579	0	1		0.0044	2	2	919.399	919.399	919.4	-1.53	-0.00141	HCD (High Energy Collision Dissociation)	31.7	MS2	0	6.64	3.9237	4872	24059_E2_S5_2.raw	F185	2.27	2	0.01082	0.1532
		FALSE	High	Sequest HT (A2)	Unambiguous	SVHELEK		1	P35579	P35579	0	1	0.4322	0	1	1	841.442	841.442	841.441	0.65	0.00055	HCD (High Energy Collision Dissociation)	31.7	MS2	0	1.915	3.9507	4909	24059_E2_S5_2.raw	F185	2.36	1	0.005604	0.06613
		FALSE	Low	Sequest HT (A2)	Unambiguous	MNPPK		12	A0A2R8Y4C3; Q5BKV1; P35580; M0QY43; P35749; P35579; Q7Z406; A0A494C024	A0A2R8Y4C3; Q5BKV1; P35580; M0QY43; A0A2R8Y454; P35749; P35579; Q7Z406; J3QLR0; E7ERA5; A0A494C024; B1AH99	0	1	0.3766	0	1	1	586.301	586.301	586.302	-1.54	-0.0009	HCD (High Energy Collision Dissociation)	31.7	MS2	90.2067	2.839	4.0045	4988	24059_E2_S5_2.raw	F185	0.77	8	0.371	0.8401
		FALSE	Medium	Sequest HT (A2)	Unambiguous	TELADK		1	P35579	P35579	0	1	0.1402	0	1	1	676.351	676.351	676.351	-0.9	-0.00061	HCD (High Energy Collision Dissociation)	31.7	MS2	10.2073	3.706	4.0304	5022	24059_E2_S5_2.raw	F185	2.64	1	0.02643	0.2798
		FALSE	Medium	Sequest HT (A2)	Unambiguous	VAAYDK		1	P35579	P35579	0	2	0.3161	0	1	1	333.676	666.345	666.346	-0.87	-0.00029	HCD (High Energy Collision Dissociation)	31.7	MS2	56.3812	1.758	4.0323	5025	24059_E2_S5_2.raw	F185	1.93	1	0.02141	0.2433
		FALSE	Medium	Sequest HT (A2)	Unambiguous	VAAYDK		1	P35579	P35579	0	1	0.321	0	1	1	666.346	666.346	666.346	-0.02	-1e-05	HCD (High Energy Collision Dissociation)	31.7	MS2	0	4.872	4.05	5052	24059_E2_S5_2.raw	F185	2.43	1	0.04403	0.4
		FALSE	Medium	Sequest HT (A2)	Unambiguous	TELADK		1	P35579	P35579	0	2	0.0686	0	1	1	338.679	676.351	676.351	-1.01	-0.00034	HCD (High Energy Collision Dissociation)	31.7	MS2	26.5528	8.471	4.1576	5205	24059_E2_S5_2.raw	F185	2.04	1	0.04182	0.385
		FALSE	High	Sequest HT (A2)	Unambiguous	ADGAEAKPAE		1	P35579	P35579	0	2	0.5039	0	1	1	479.727	958.447	958.448	-0.76	-0.00036	HCD (High Energy Collision Dissociation)	31.7	MS2	38.649	12.865	4.2053	5275	24059_E2_S5_2.raw	F185	2.58	1	3.908e-05	2.754e-05
		FALSE	Medium	Sequest HT (A2)	Unambiguous	VNKDDIQK		3	Q5BKV1; P35579	Q5BKV1; P35579; B1AH99	1	2	0.2663	0	1	1	480.261	959.515	959.516	-0.6	-0.00029	HCD (High Energy Collision Dissociation)	31.7	MS2	50.964	13.01	4.245	5333	24059_E2_S5_2.raw	F185	1.69	2	0.02178	0.248
		FALSE	High	Sequest HT (A2)	Unambiguous	ADGAEAKPAE		1	P35579	P35579	0	1	0.7229	0	1	1	958.446	958.446	958.448	-1.58	-0.00151	HCD (High Energy Collision Dissociation)	31.7	MS2	0	54.189	4.2672	5367	24059_E2_S5_2.raw	F185	3.5	1	3.908e-05	0.0001338
		FALSE	High	Sequest HT (A2)	Unambiguous	QLAAENR		1	P35579	P35579	0	1	0.2386	0	1	1	801.42	801.42	801.421	-1.09	-0.00087	HCD (High Energy Collision Dissociation)	31.7	MS2	0	43.768	4.4256	5592	24059_E2_S5_2.raw	F185	3.06	1	0.0007212	0.01313
		FALSE	Low	Sequest HT (A2)	Ambiguous	AELER		55	Q8N8E3; A0A2R8YEM9; Q9Y2K3; Q8TES7; E9PGG1; Q96A11; Q68D86; Q15276; F5GYE8; A0A087WZG4; Q8TE76; Q13409; Q8TF21; Q96L93; H7BZW9; Q6ZSZ5; Q8IZ52; P35579; H0Y534; Q16543; Q8NAF0; O14576; Q14BN4; Q8WZ64	A0A590UJS6; A0A5F9VB99; Q8N8E3; E7ET01; A0A2R8YEM9; J3QQV3; E7EQL5; K7EKQ2; Q9Y2K3; Q8TES7; E9PGG1; Q96A11; O15050; E7ESD3; Q68D86; A0A0R4J2E4; E7EUM4; E7EMU4; Q15276; M0QZS0; F5GYE8; E7ERH4; A0A087WZG4; E7EU01; E7ERR6; Q8TE76; H7C3M8; Q13409; Q8TF21; Q96L93; H7BZW9; E5RJ75; Q6ZSZ5; K7EQA9; Q8IZ52; P35579; A0A3B3IPE9; H0Y534; H7BZK0; K7EL64; E5RFE1; C9J3E7; K7ENJ9; Q16543; Q8NAF0; O14576; E7EV09;…	0	2	0.0638	0	1	2	309.166	617.325	617.325	-1.11	-0.00034	HCD (High Energy Collision Dissociation)	31.7	MS2	21.3975	0.297	4.4487	5623	24059_E2_S5_2.raw	F185	1.41	29	0.1118	0.6888
		FALSE	High	Sequest HT (A2)	Unambiguous	QLAAENR		1	P35579	P35579	0	2	0.3545	0	1	1	401.213	801.42	801.421	-2.09	-0.00084	HCD (High Energy Collision Dissociation)	31.7	MS2	37.1351	0.89	4.5337	5744	24059_E2_S5_2.raw	F185	2.2	1	0.0029	0.03424
		FALSE	High	Sequest HT (A2)	Unambiguous	cQHLQAEK	C1(Trioxidation)	1	P35579	P35579	0	2	0.3712	0	1	1	502.726	1004.45	1004.45	-1.08	-0.00054	HCD (High Energy Collision Dissociation)	31.7	MS2	88.7527	20.279	4.9617	6333	24059_E2_S5_2.raw	F185	1.32	1	0.004918	0.05611
		FALSE	High	Sequest HT (A2)	Unambiguous	KTLEEEAK		1	P35579	P35579	1	1	0.3258	0	1	1	947.503	947.503	947.504	-1.43	-0.00135	HCD (High Energy Collision Dissociation)	31.7	MS2	19.6605	69.309	5.0886	6514	24059_E2_S5_2.raw	F185	3.53	1	0.0001074	0.002362
		FALSE	High	Sequest HT (A2)	Unambiguous	cQHLQAEK	C1(Dioxidation)	1	P35579	P35579	0	2	0.4371	0	1	1	494.728	988.449	988.452	-2.73	-0.00135	HCD (High Energy Collision Dissociation)	31.7	MS2	31.1518	1.255	5.1707	6633	24059_E2_S5_2.raw	F185	1.67	1	0.005282	0.06031
		FALSE	Medium	Sequest HT (A2)	Unambiguous	QEEEMmAK	M6(Oxidation)	1	P35579	P35579	0	2	0.0726	0	1	1	506.209	1011.41	1011.41	-0.91	-0.00046	HCD (High Energy Collision Dissociation)	31.7	MS2	0	7.16	5.1823	6651	24059_E2_S5_2.raw	F185	1.79	1	0.01833	0.2247
		FALSE	High	Sequest HT (A2)	Unambiguous	cQHLQAEK	C1(Dioxidation)	1	P35579	P35579	0	1	0.5319	0	1	1	988.449	988.449	988.452	-2.84	-0.0028	HCD (High Energy Collision Dissociation)	31.7	MS2	0	44.601	5.2359	6727	24059_E2_S5_2.raw	F185	1.41	1	0.004321	0.05061
		FALSE	High	Sequest HT (A2)	Unambiguous	NAEQYKDQADK		1	P35579	P35579	1	3	0.4388	0	1	1	437.205	1309.6	1309.6	-1.62	-0.00071	HCD (High Energy Collision Dissociation)	31.7	MS2	75.7052	11.917	5.4254	6997	24059_E2_S5_2.raw	F185	2.78	1	3.908e-05	1.958e-05
		FALSE	High	Sequest HT (A2)	Unambiguous	NAEQYKDQADK		1	P35579	P35579	1	2	0.65	0	1	1	655.305	1309.6	1309.6	-0.02	-2e-05	HCD (High Energy Collision Dissociation)	31.7	MS2	0	1.945	5.4422	7022	24059_E2_S5_2.raw	F185	4	1	3.908e-05	2.1e-06
		FALSE	Low	Sequest HT (A2)	Unambiguous	DYVQK		4	P35580; M0QY43; P35579; Q7Z406	P35580; M0QY43; P35579; Q7Z406	0	2	0.1402	0	1	1	326.668	652.33	652.33	-0.66	-0.00021	HCD (High Energy Collision Dissociation)	31.7	MS2	57.6187	7.924	5.4699	7063	24059_E2_S5_2.raw	F185	1.07	4	0.2299	0.8401
		FALSE	Low	Sequest HT (A2)	Unambiguous	AQFER		2	P35580; P35579	P35580; P35579	0	2	0.0392	0	1	1	325.666	650.324	650.326	-2.88	-0.00094	HCD (High Energy Collision Dissociation)	31.7	MS2	49.9403	12.234	5.5062	7113	24059_E2_S5_2.raw	F185	1.02	2	0.3485	0.8401
		FALSE	Low	Sequest HT (A2)	Unambiguous	DYVQK		4	P35580; M0QY43; P35579; Q7Z406	P35580; M0QY43; P35579; Q7Z406	0	1	0.2563	0	1	1	652.33	652.33	652.33	-0.26	-0.00017	HCD (High Energy Collision Dissociation)	31.7	MS2	0	38.984	5.635	7285	24059_E2_S5_2.raw	F185	1.99	4	0.2903	0.8401
		FALSE	Low	Sequest HT (A2)	Unambiguous	DYVQK		4	P35580; M0QY43; P35579; Q7Z406	P35580; M0QY43; P35579; Q7Z406	0	2		0.0309	2	2	326.669	652.33	652.33	-0.28	-9e-05	HCD (High Energy Collision Dissociation)	31.7	MS2	40.2453	18.453	5.7816	7484	24059_E2_S5_2.raw	F185	0.94	4	0.1909	0.8227
		FALSE	High	Sequest HT (A2)	Unambiguous	QSAcNLEK	C4(Carbamidomethyl)	1	P35579	P35579	0	1	0.4938	0	1	1	949.436	949.436	949.441	-5.23	-0.00497	HCD (High Energy Collision Dissociation)	31.7	MS2	0	61.175	5.8408	7565	24059_E2_S5_2.raw	F185	3.24	1	0.0006976	0.01139
		FALSE	High	Sequest HT (A2)	Unambiguous	THEAQIQEmR	M9(Oxidation)	1	P35579	P35579	0	2	0.4132	0	1	1	629.795	1258.58	1258.58	-1.21	-0.00076	HCD (High Energy Collision Dissociation)	31.7	MS2	39.8689	33.206	5.8793	7619	24059_E2_S5_2.raw	F185	2.42	1	0.0008993	0.01561
		FALSE	Medium	Sequest HT (A2)	Unambiguous	FNEGER		1	P35579	P35579	0	2	0.427	0	1	1	376.172	751.337	751.337	-0.3	-0.00011	HCD (High Energy Collision Dissociation)	31.7	MS2	44.4868	0.348	5.9488	7715	24059_E2_S5_2.raw	F185	1.85	1	0.02246	0.2521
		FALSE	Medium	Sequest HT (A2)	Unambiguous	FNEGER		1	P35579	P35579	0	1	0.3064	0	1	1	751.336	751.336	751.337	-1.83	-0.00137	HCD (High Energy Collision Dissociation)	31.7	MS2	28.458	1.539	5.9716	7750	24059_E2_S5_2.raw	F185	2.35	1	0.03021	0.3066
		FALSE	High	Sequest HT (A2)	Unambiguous	QSAcNLEK	C4(Carbamidomethyl)	1	P35579	P35579	0	2	0.2804	0	1	1	475.223	949.44	949.441	-1.13	-0.00054	HCD (High Energy Collision Dissociation)	31.7	MS2	37.163	2.176	5.9906	7776	24059_E2_S5_2.raw	F185	1.89	1	0.003954	0.04626
		FALSE	Low	Sequest HT (A2)	Unambiguous	ELDDTR		1	P35579	P35579	0	1	0.2344	0	1	1	748.346	748.346	748.347	-1.56	-0.00117	HCD (High Energy Collision Dissociation)	31.7	MS2	0	4.751	6.2931	8207	24059_E2_S5_2.raw	F185	2.09	1	0.0884	0.6197
		FALSE	Low	Sequest HT (A2)	Unambiguous	LQAQMK		3	P35580; P35749; P35579	P35580; P35749; P35579	0	2	0.1883	0	1	1	359.702	718.396	718.392	6.5	0.00233	HCD (High Energy Collision Dissociation)	31.7	MS2	57.5874	0.81	6.3309	8261	24059_E2_S5_2.raw	F185	1.54	3	0.05363	0.4592
		FALSE	Medium	Sequest HT (A2)	Unambiguous	ELDDTR		1	P35579	P35579	0	2	0.1929	0	1	1	374.676	748.345	748.347	-2.96	-0.00111	HCD (High Energy Collision Dissociation)	31.7	MS2	11.0966	0.138	6.3692	8313	24059_E2_S5_2.raw	F185	1.4	1	0.03477	0.3384
		FALSE	Low	Sequest HT (A2)	Unambiguous	LQAQMK		3	P35580; P35749; P35579	P35580; P35749; P35579	0	1	0.1169	0	1	1	718.39	718.39	718.392	-1.73	-0.00124	HCD (High Energy Collision Dissociation)	31.7	MS2	0	6.197	6.3908	8347	24059_E2_S5_2.raw	F185	2.48	3	0.05397	0.4614
		FALSE	High	Sequest HT (A2)	Unambiguous	QTLENER		1	P35579	P35579	0	2	0.115	0	1	1	445.223	889.439	889.437	1.9	0.00084	HCD (High Energy Collision Dissociation)	31.7	MS2	78.2903	0.637	6.439	8416	24059_E2_S5_2.raw	F185	2.26	1	0.003643	0.04223
		FALSE	High	Sequest HT (A2)	Unambiguous	QTLENER		1	P35579	P35579	0	1	0.2148	0	1	1	889.438	889.438	889.437	0.2	0.00018	HCD (High Energy Collision Dissociation)	31.7	MS2	13.4936	2.241	6.5032	8506	24059_E2_S5_2.raw	F185	2.84	1	0.00124	0.02123
		FALSE	Low	Sequest HT (A2)	Unambiguous	KLLEDR		3	A0A0C4DFM8; P35579; Q7Z406	A0A0C4DFM8; P35579; Q7Z406	1	2	0.1364	0	1	1	387.23	773.452	773.452	0.4	0.00016	HCD (High Energy Collision Dissociation)	31.7	MS2	71.4731	1.121	6.6228	8680	24059_E2_S5_2.raw	F185	1.98	3	0.09233	0.6359
		FALSE	Low	Sequest HT (A2)	Unambiguous	SFVEK		11	Q5HPN9; M0QY43; P35749; P35579; Q7Z406; A0A494C024; O94955; Q8N5G2	Q5HPN9; M0QY43; P35749; Q5HLS0; P35579; Q7Z406; D6RC79; H0YA85; A0A494C024; O94955; Q8N5G2	0	1	0.1212	0	1	1	609.325	609.325	609.324	0.84	0.00051	HCD (High Energy Collision Dissociation)	31.7	MS2	39.3256	2.29	6.81	8954	24059_E2_S5_2.raw	F185	1.98	8	0.2489	0.8401
		FALSE	High	Sequest HT (A2)	Unambiguous	SMAVAAR		1	P35579	P35579	0	1	0.169	0	1	1	705.37	705.37	705.371	-1.91	-0.00135	HCD (High Energy Collision Dissociation)	31.7	MS2	31.0601	6.31	6.9666	9180	24059_E2_S5_2.raw	F185	2.13	1	0.002882	0.03398
		FALSE	High	Sequest HT (A2)	Unambiguous	KLEmDLK	M4(Oxidation)	1	P35579	P35579	1	2	0.1673	0	1	1	446.744	892.48	892.481	-0.76	-0.00034	HCD (High Energy Collision Dissociation)	31.7	MS2	39.3304	13.72	7.1377	9420	24059_E2_S5_2.raw	F185	2.63	1	0.007278	0.09456
		FALSE	Medium	Sequest HT (A2)	Unambiguous	SMMQDR		2	Q5BKV1; P35579	Q5BKV1; P35579	0	2	0.322	0	1	1	384.162	767.317	767.317	-0.13	-5e-05	HCD (High Energy Collision Dissociation)	31.7	MS2	40.56	1.628	7.1687	9463	24059_E2_S5_2.raw	F185	1.77	2	0.03262	0.3247
		FALSE	Low	Sequest HT (A2)	Unambiguous	TLEEEAK		1	P35579	P35579	0	1	0.2029	0	1	1	819.409	819.409	819.409	-1.06	-0.00087	HCD (High Energy Collision Dissociation)	31.7	MS2	72.4109	48.782	7.1897	9493	24059_E2_S5_2.raw	F185	1.38	1	0.2251	0.8401
		FALSE	High	Sequest HT (A2)	Unambiguous	TLEEEAK		1	P35579	P35579	0	2	0.4251	0	1	1	410.208	819.408	819.409	-1.45	-0.00059	HCD (High Energy Collision Dissociation)	31.7	MS2	33.5809	0.745	7.2079	9515	24059_E2_S5_2.raw	F185	1.67	1	0.003954	0.0462
		FALSE	Medium	Sequest HT (A2)	Unambiguous	SMMQDR		2	Q5BKV1; P35579	Q5BKV1; P35579	0	1	0.297	0	1	1	767.316	767.316	767.317	-1.31	-0.001	HCD (High Energy Collision Dissociation)	31.7	MS2	0	3.592	7.216	9528	24059_E2_S5_2.raw	F185	2.02	2	0.04459	0.4045
		FALSE	Low	Sequest HT (A2)	Unambiguous	TLEEEAK		1	P35579	P35579	0	2	0.2656	0	1	1	410.208	819.409	819.409	-1.08	-0.00044	HCD (High Energy Collision Dissociation)	31.7	MS2	78.0841	2.168	7.2385	9560	24059_E2_S5_2.raw	F185	1.28	1	0.2678	0.8401
		FALSE	Medium	Sequest HT (A2)	Unambiguous	TLEEEAK		1	P35579	P35579	0	1	0.2716	0	1	1	819.409	819.409	819.409	-0.69	-0.00056	HCD (High Energy Collision Dissociation)	31.7	MS2	75.0174	37.438	7.2406	9563	24059_E2_S5_2.raw	F185	2.43	1	0.01735	0.2185
		FALSE	High	Sequest HT (A2)	Unambiguous	TLEEEAK		1	P35579	P35579	0	1	0.2556	0	1	1	819.408	819.408	819.409	-1.21	-0.00099	HCD (High Energy Collision Dissociation)	31.7	MS2	25.4955	39.667	7.2536	9580	24059_E2_S5_2.raw	F185	3.13	1	0.0009574	0.01619
		FALSE	Low	Sequest HT (A2)	Unambiguous	KLEmDLK	M4(Dioxidation)	1	P35579	P35579	1	2	0.0166	0	1	1	454.745	908.483	908.476	8.07	0.00367	HCD (High Energy Collision Dissociation)	31.7	MS2	37.6348	1.482	7.6774	10189	24059_E2_S5_2.raw	F185	1.81	1	0.5994	0.8401
		FALSE	Low	Sequest HT (A2)	Unambiguous	KLEmDLK	M4(Dioxidation)	1	P35579	P35579	1	1		0.0245	2	2	908.481	908.481	908.476	5.87	0.00533	HCD (High Energy Collision Dissociation)	31.7	MS2	0	61.588	7.7823	10342	24059_E2_S5_2.raw	F185	1.59	1	0.5595	0.8401
		FALSE	High	Sequest HT (A2)	Unambiguous	ALEEAmEQK	M6(Oxidation)	1	P35579	P35579	0	2	0.2441	0	1	1	532.748	1064.49	1064.49	-4.36	-0.00232	HCD (High Energy Collision Dissociation)	31.7	MS2	85.9778	0.705	8.0941	10781	24059_E2_S5_2.raw	F185	1.27	1	0.0003064	0.005394
		FALSE	High	Sequest HT (A2)	Unambiguous	ALEEAmEQK	M6(Oxidation)	1	P35579	P35579	0	1	0.5175	0	1	1	1064.49	1064.49	1064.49	-0.51	-0.00054	HCD (High Energy Collision Dissociation)	31.7	MS2	0	54.152	8.2057	10946	24059_E2_S5_2.raw	F185	3.42	1	3.908e-05	0.0004266
		FALSE	High	Sequest HT (A2)	Unambiguous	LQEmEGTVK	M4(Oxidation)	1	P35579	P35579	0	2	0.2647	0	1	1	525.76	1050.51	1050.51	-1.62	-0.00085	HCD (High Energy Collision Dissociation)	31.7	MS2	62.9607	38.826	8.4942	11357	24059_E2_S5_2.raw	F185	2.04	1	3.908e-05	0.0009499
		FALSE	Low	Sequest HT (A2)	Ambiguous	IFTK		17	A0A380DRL1; Q53GS9; Q96M85; Q15437; A0A2T4PYJ5; Q2NL82; Q1X8D7; Q2FVV1; A0A087X1B2; P07357; Q17RS7; A0A0H3JWC6	A0A380DRL1; Q53GS9; Q96M85; Q15437; A0A2T4PYJ5; Q2NL82; Q1X8D7; Q2FVV1; Q2FY87; A0A2R8YFH5; A0A380DWM1; A0A087X1B2; P07357; A0A6B0CEN8; B9A018; Q17RS7; A0A0H3JWC6	0	1	0.2761	0	1	1	508.311	508.311	508.313	-2.95	-0.0015	HCD (High Energy Collision Dissociation)	31.7	MS2	25.6447	18.037	8.5159	11386	24059_E2_S5_2.raw	F185	1.34	30	0.6406	0.8401
		FALSE	Low	Sequest HT (A2)	Ambiguous	LFTK		37	A0A2R8Y6Y7; A0A1B0GTN4; Q9UBT2; P29317; M0QY43; P35749; A0A2R8Y6E6; A0A1J3ZUZ2; Q4L9D6; A0A2K4DU44; A0A5R1ZHQ1; O14490; O75604; P35579; P21589; Q7Z406; Q6P1M9; Q8NDZ0	A0A8I0WA90; A0A2R8Y6Y7; A0A0J9YVY4; A0A0U1MWY5; A0A0G2JPE0; A0A1B0GTN4; A0A2R8YDQ9; Q9UBT2; A0A0U1RQF8; Q9P1A6; A0A2R8Y5P6; P29317; M0QY43; P03886; K7EPL2; A0A2T4PZ46; P35749; H0YBY6; A0A2R8Y6E6; A0A0G2JLW6; Q6IS01; A0A1J3ZUZ2; Q4L9D6; A0A2K4DU44; A0A5R1ZHQ1; A0A1B0GXK6; O14490; O75604; P35579; A0A7U9ALQ3; P21589; Q9P2R7; Q7Z406; Q96B60; Q6P1M9; Q5T9Q5; Q8NDZ0	0	1	0.2761	0	1	2	508.311	508.311	508.313	-2.95	-0.0015	HCD (High Energy Collision Dissociation)	31.7	MS2	25.6447	18.037	8.5159	11386	24059_E2_S5_2.raw	F185	1.34	30	0.6406	0.8401
		FALSE	High	Sequest HT (A2)	Unambiguous	LQEmEGTVK	M4(Oxidation)	1	P35579	P35579	0	2	0.2524	0	1	1	525.76	1050.51	1050.51	-1.04	-0.00054	HCD (High Energy Collision Dissociation)	31.7	MS2	25.9719	13.201	8.6761	11616	24059_E2_S5_2.raw	F185	2.06	1	3.908e-05	0.001219
		FALSE	High	Sequest HT (A2)	Unambiguous	GAGDGSDEEVDGK		1	P35579	P35579	0	2	0.6106	0	1	1	618.252	1235.5	1235.5	-3.74	-0.00231	HCD (High Energy Collision Dissociation)	31.7	MS2	0	30.081	8.7115	11665	24059_E2_S5_2.raw	F185	3.03	1	3.908e-05	4.472e-06
		FALSE	High	Sequest HT (A2)	Unambiguous	DQGELER		1	P35579	P35579	0	1	0.3128	0	1	1	846.394	846.394	846.395	-0.92	-0.00078	HCD (High Energy Collision Dissociation)	31.7	MS2	0	4.4	8.8153	11819	24059_E2_S5_2.raw	F185	2.43	1	0.005282	0.06063
		FALSE	Medium	Sequest HT (A2)	Unambiguous	DQGELER		1	P35579	P35579	0	2	0.1522	0	1	1	423.701	846.395	846.395	-0.07	-3e-05	HCD (High Energy Collision Dissociation)	31.7	MS2	35.4698	1.872	9.0206	12114	24059_E2_S5_2.raw	F185	0.92	1	0.03762	0.3583
		FALSE	Medium	Sequest HT (A2)	Unambiguous	QSAcNLEK	C4(Dioxidation)	1	P35579	P35579	0	2	0.3756	0	1	1	462.709	924.41	924.409	1.1	0.00051	HCD (High Energy Collision Dissociation)	31.7	MS2	0	15.325	9.1641	12319	24059_E2_S5_2.raw	F185	1.97	1	0.0104	0.1482
		FALSE	High	Sequest HT (A2)	Unambiguous	QSAcNLEK	C4(Dioxidation)	1	P35579	P35579	0	1	0.4717	0	1	1	924.409	924.409	924.409	0.19	0.00018	HCD (High Energy Collision Dissociation)	31.7	MS2	0	52.119	9.2064	12376	24059_E2_S5_2.raw	F185	2.12	1	0.008372	0.1156
		FALSE	Low	Sequest HT (A2)	Ambiguous	LLEDR		9	A0A0C4DFM8; A5YM72; O75691; H0Y858; P35579; A0A1Q8DGC7; Q7Z406; A0A5F9ZHR6	A0A0C4DFM8; A5YM72; O75691; Q9NR96; H0Y858; P35579; A0A1Q8DGC7; Q7Z406; A0A5F9ZHR6	0	1	0.1546	0	1	2	645.356	645.356	645.357	-0.64	-0.00041	HCD (High Energy Collision Dissociation)	31.7	MS2	71.8852	0.736	9.9555	13462	24059_E2_S5_2.raw	F185	0.97	8	0.2304	0.8401
		FALSE	Low	Sequest HT (A2)	Ambiguous	LLEDR		9	A0A0C4DFM8; A5YM72; O75691; H0Y858; P35579; A0A1Q8DGC7; Q7Z406; A0A5F9ZHR6	A0A0C4DFM8; A5YM72; O75691; Q9NR96; H0Y858; P35579; A0A1Q8DGC7; Q7Z406; A0A5F9ZHR6	0	2	0.0556	0	1	2	323.181	645.354	645.357	-3.6	-0.00116	HCD (High Energy Collision Dissociation)	31.7	MS2	91.9664	0.09	10.1173	13692	24059_E2_S5_2.raw	F185	0.72	8	0.4004	0.8401
		FALSE	High	Sequest HT (A2)	Unambiguous	QEEEMMAK		1	P35579	P35579	0	2	0.5935	0	1	1	498.211	995.416	995.417	-1.55	-0.00077	HCD (High Energy Collision Dissociation)	31.7	MS2	34.7317	1.049	10.4591	14181	24059_E2_S5_2.raw	F185	2.14	1	0.0004351	0.006221
		FALSE	High	Sequest HT (A2)	Unambiguous	QEEEMMAK		1	P35579	P35579	0	1	0.5961	0	1	1	995.418	995.418	995.417	1.22	0.00121	HCD (High Energy Collision Dissociation)	31.7	MS2	0	40.702	10.5279	14281	24059_E2_S5_2.raw	F185	3.07	1	7.759e-05	0.001388
		FALSE	Low	Sequest HT (A2)	Unambiguous	KKLEMDLK		1	P35579	P35579	2	3	0.0584	0	1	1	335.531	1004.58	1004.58	-3.31	-0.00111	HCD (High Energy Collision Dissociation)	31.7	MS2	78.1212	5.616	10.6023	14385	24059_E2_S5_2.raw	F185	1.37	1	0.2075	0.8401
		FALSE	Low	Sequest HT (A2)	Unambiguous	LEmDLK	M3(Oxidation)	1	P35579	P35579	0	2	0.2137	0	1	1	382.697	764.386	764.386	0.06	2e-05	HCD (High Energy Collision Dissociation)	31.7	MS2	38.0963	11.351	10.711	14536	24059_E2_S5_2.raw	F185	1.17	1	0.2836	0.8401
		FALSE	Low	Sequest HT (A2)	Unambiguous	cIIPNHEK	C1(Carbamidomethyl)	3	P35580; P35749; P35579	P35580; P35749; P35579	0	3	0.163	0	1	1	337.507	1010.51	1010.51	-1.34	-0.00045	HCD (High Energy Collision Dissociation)	31.7	MS2	90.6718	4.959	11.9791	16261	24059_E2_S5_2.raw	F185	1.35	3	0.05269	0.4525
		FALSE	High	Sequest HT (A2)	Unambiguous	cIIPNHEK	C1(Carbamidomethyl)	3	P35580; P35749; P35579	P35580; P35749; P35579	0	2	0.485	0	1	1	505.758	1010.51	1010.51	-0.79	-0.0004	HCD (High Energy Collision Dissociation)	31.7	MS2	41.7555	21.787	12.2413	16612	24059_E2_S5_2.raw	F185	2	3	0.005686	0.06885
		FALSE	High	Sequest HT (A2)	Unambiguous	cIIPNHEK	C1(Carbamidomethyl)	3	P35580; P35749; P35579	P35580; P35749; P35579	0	3	0.4175	0	1	1	337.507	1010.51	1010.51	-1.16	-0.00039	HCD (High Energy Collision Dissociation)	31.7	MS2	75.2939	1.376	12.2553	16629	24059_E2_S5_2.raw	F185	1.94	3	0.0006137	0.009383
		FALSE	High	Sequest HT (A2)	Unambiguous	cIIPNHEK	C1(Carbamidomethyl)	3	P35580; P35749; P35579	P35580; P35749; P35579	0	3	0.3952	0	1	1	337.508	1010.51	1010.51	-0.44	-0.00015	HCD (High Energy Collision Dissociation)	31.7	MS2	74.5696	1.369	12.3364	16731	24059_E2_S5_2.raw	F185	1.67	3	0.009985	0.143
		FALSE	High	Sequest HT (A2)	Unambiguous	cIIPNHEK	C1(Carbamidomethyl)	3	P35580; P35749; P35579	P35580; P35749; P35579	0	3	0.0172	0	1	1	337.507	1010.51	1010.51	-1.61	-0.00054	HCD (High Energy Collision Dissociation)	31.7	MS2	71.9696	1.764	12.4348	16858	24059_E2_S5_2.raw	F185	1.74	3	0.004918	0.0561
		FALSE	Low	Sequest HT (A2)	Unambiguous	cIIPNHEK	C1(Carbamidomethyl)	3	P35580; P35749; P35579	P35580; P35749; P35579	0	2	0.4275	0	1	1	505.758	1010.51	1010.51	-0.54	-0.00028	HCD (High Energy Collision Dissociation)	31.7	MS2	54.2403	2.651	12.6071	17082	24059_E2_S5_2.raw	F185	1.31	3	0.1387	0.7473
		FALSE	High	Sequest HT (A2)	Unambiguous	cIIPNHEK	C1(Carbamidomethyl)	3	P35580; P35749; P35579	P35580; P35749; P35579	0	3	0.3333	0	1	1	337.507	1010.51	1010.51	-2.16	-0.00073	HCD (High Energy Collision Dissociation)	31.7	MS2	31.9753	6.55	12.7642	17274	24059_E2_S5_2.raw	F185	1.59	3	0.007927	0.107
		FALSE	High	Sequest HT (A2)	Unambiguous	THEAQIQEMR		1	P35579	P35579	0	3	0.5114	0	1	1	414.868	1242.59	1242.59	-0.71	-0.0003	HCD (High Energy Collision Dissociation)	31.7	MS2	31.074	0.674	12.93	17502	24059_E2_S5_2.raw	F185	3.52	1	0.004269	0.05045
		FALSE	High	Sequest HT (A2)	Unambiguous	THEAQIQEMR		1	P35579	P35579	0	2	0.638	0	1	1	621.799	1242.59	1242.59	0.18	0.00011	HCD (High Energy Collision Dissociation)	31.7	MS2	18.9905	2.156	12.9415	17520	24059_E2_S5_2.raw	F185	3.84	1	3.908e-05	1.388e-06
		FALSE	High	Sequest HT (A2)	Unambiguous	NcAAYLK	C2(Carbamidomethyl)	5	P35580; M0QY43; P35749; P35579; Q7Z406	P35580; M0QY43; P35749; P35579; Q7Z406	0	2	0.5029	0	1	1	420.207	839.407	839.408	-1.52	-0.00064	HCD (High Energy Collision Dissociation)	31.7	MS2	26.3057	1.181	12.9612	17550	24059_E2_S5_2.raw	F185	1.73	5	0.004817	0.0555
		FALSE	High	Sequest HT (A2)	Unambiguous	GELANEVK		1	P35579	P35579	0	1	0.1104	0	1	1	859.453	859.453	859.452	0.91	0.00079	HCD (High Energy Collision Dissociation)	31.7	MS2	0	1.223	12.9742	17568	24059_E2_S5_2.raw	F185	3.17	1	3.908e-05	0.001082
		FALSE	High	Sequest HT (A2)	Unambiguous	THEAQIQEMR		1	P35579	P35579	0	1	0.6234	0	1	1	1242.59	1242.59	1242.59	0.63	0.00079	HCD (High Energy Collision Dissociation)	31.7	MS2	0	12.448	13.0663	17707	24059_E2_S5_2.raw	F185	3.93	1	3.908e-05	1.193e-06
		FALSE	Medium	Sequest HT (A2)	Unambiguous	THEAQIQEMR		1	P35579	P35579	0	2	0.0935	0	1	1	621.798	1242.59	1242.59	-0.51	-0.00032	HCD (High Energy Collision Dissociation)	31.7	MS2	38.4814	2.078	13.1633	17847	24059_E2_S5_2.raw	F185	1.07	1	0.04617	0.4136
		FALSE	High	Sequest HT (A2)	Unambiguous	GELANEVK		1	P35579	P35579	0	2	0.1156	0	1	1	430.229	859.451	859.452	-1.16	-0.0005	HCD (High Energy Collision Dissociation)	31.7	MS2	27.8834	0.234	13.1769	17864	24059_E2_S5_2.raw	F185	1.47	1	0.003733	0.04374
		FALSE	High	Sequest HT (A2)	Unambiguous	THEAQIQEMR		1	P35579	P35579	0	3	0.4909	0	1	1	414.868	1242.59	1242.59	-0.71	-0.0003	HCD (High Energy Collision Dissociation)	31.7	MS2	18.5296	2.656	13.2637	17988	24059_E2_S5_2.raw	F185	3.3	1	0.0007507	0.01404
		FALSE	High	Sequest HT (A2)	Unambiguous	THEAQIQEMR		1	P35579	P35579	0	2	0.6074	0	1	1	621.798	1242.59	1242.59	-0.31	-0.00019	HCD (High Energy Collision Dissociation)	31.7	MS2	0	19.995	13.2667	17993	24059_E2_S5_2.raw	F185	3.77	1	3.908e-05	1.136e-06
		FALSE	High	Sequest HT (A2)	Unambiguous	QQQLTAMK		2	P35749; P35579	P35749; P35579	0	2	0.2929	0	1	1	474.254	947.501	947.498	3.32	0.00157	HCD (High Energy Collision Dissociation)	31.7	MS2	87.9727	0.758	13.3494	18114	24059_E2_S5_2.raw	F185	1.98	2	0.004242	0.05031
		FALSE	Medium	Sequest HT (A2)	Ambiguous	ISLSTK		1		Q2G0K0	0	2	0.1676	0	1	1	324.7	648.392	648.393	-1.1	-0.00036	HCD (High Energy Collision Dissociation)	31.7	MS2	67.4296	2.409	14.0289	19071	24059_E2_S5_2.raw	F185	1.85	2	0.02261	0.2528
		FALSE	Medium	Sequest HT (A2)	Ambiguous	LSLSTK		2	Q4L8W6; P35579	Q4L8W6; P35579	0	2	0.1676	0	1	2	324.7	648.392	648.393	-1.1	-0.00036	HCD (High Energy Collision Dissociation)	31.7	MS2	67.4296	2.409	14.0289	19071	24059_E2_S5_2.raw	F185	1.85	2	0.02261	0.2528
		FALSE	Low	Sequest HT (A2)	Ambiguous	ISLSTK		1		Q2G0K0	0	1	0.1542	0	1	1	648.391	648.391	648.393	-1.93	-0.00125	HCD (High Energy Collision Dissociation)	31.7	MS2	0	16.965	14.1175	19202	24059_E2_S5_2.raw	F185	2.27	2	0.07534	0.5681
		FALSE	Low	Sequest HT (A2)	Ambiguous	LSLSTK		2	Q4L8W6; P35579	Q4L8W6; P35579	0	1	0.1542	0	1	2	648.391	648.391	648.393	-1.93	-0.00125	HCD (High Energy Collision Dissociation)	31.7	MS2	0	16.965	14.1175	19202	24059_E2_S5_2.raw	F185	2.27	2	0.07534	0.5681
		FALSE	High	Sequest HT (A2)	Unambiguous	VAAYDKLEK		1	P35579	P35579	1	2	0.4223	0	1	1	518.787	1036.57	1036.57	0.09	5e-05	HCD (High Energy Collision Dissociation)	31.7	MS2	0	9.862	14.8748	20344	24059_E2_S5_2.raw	F185	2.51	1	0.002774	0.0334
		FALSE	Low	Sequest HT (A2)	Unambiguous	VAAYDKLEK		1	P35579	P35579	1	3	0.0921	0	1	1	346.196	1036.57	1036.57	5.76	0.00199	HCD (High Energy Collision Dissociation)	31.7	MS2	43.9346	14.654	14.9942	20525	24059_E2_S5_2.raw	F185	1.52	1	0.4942	0.8401
		FALSE	High	Sequest HT (A2)	Unambiguous	EQLEEEEEAK		1	P35579	P35579	0	2	0.6224	0	1	1	617.277	1233.55	1233.55	-0.77	-0.00048	HCD (High Energy Collision Dissociation)	31.7	MS2	64.7075	0.242	15.1149	20706	24059_E2_S5_2.raw	F185	2.41	1	3.908e-05	0.0001878
		FALSE	High	Sequest HT (A2)	Unambiguous	EQLEEEEEAK		1	P35579	P35579	0	1	0.723	0	1	1	1233.55	1233.55	1233.55	-0.31	-0.00039	HCD (High Energy Collision Dissociation)	31.7	MS2	0	10.192	15.124	20721	24059_E2_S5_2.raw	F185	4.26	1	3.908e-05	2.968e-07
		FALSE	High	Sequest HT (A2)	Unambiguous	NTDQASMPDNTAAQK		3	P35749; P35579; A0A494C024	P35749; P35579; A0A494C024	0	2	0.75	0	1	1	796.355	1591.7	1591.7	0.33	0.00026	HCD (High Energy Collision Dissociation)	31.7	MS2	19.7693	30.81	15.1875	20816	24059_E2_S5_2.raw	F185	4.48	3	3.908e-05	2.155e-08
		FALSE	High	Sequest HT (A2)	Unambiguous	EQLEEEEEAK		1	P35579	P35579	0	1	0.605	0	1	1	1233.55	1233.55	1233.55	0.18	0.00022	HCD (High Energy Collision Dissociation)	31.7	MS2	0	59.413	15.264	20923	24059_E2_S5_2.raw	F185	3.57	1	3.908e-05	2.026e-06
		FALSE	High	Sequest HT (A2)	Unambiguous	EQLEEEEEAK		1	P35579	P35579	0	2	0.6192	0	1	1	617.278	1233.55	1233.55	0.02	1e-05	HCD (High Energy Collision Dissociation)	31.7	MS2	58.0103	3.852	15.45	21185	24059_E2_S5_2.raw	F185	2.6	1	3.908e-05	0.0002986
		FALSE	High	Sequest HT (A2)	Unambiguous	EQLEEEEEAK		1	P35579	P35579	0	1	0.6649	0	1	1	1233.55	1233.55	1233.55	0.38	0.00047	HCD (High Energy Collision Dissociation)	31.7	MS2	0	60.001	15.4687	21213	24059_E2_S5_2.raw	F185	3.7	1	3.908e-05	5.182e-07
		FALSE	High	Sequest HT (A2)	Unambiguous	EQLEEEEEAK		1	P35579	P35579	0	2	0.4096	0	1	1	617.277	1233.55	1233.55	-0.87	-0.00054	HCD (High Energy Collision Dissociation)	31.7	MS2	0	29.621	15.4781	21226	24059_E2_S5_2.raw	F185	1.88	1	3.908e-05	0.0009043
		FALSE	High	Sequest HT (A2)	Unambiguous	NTDQASMPDNTAAQK		3	P35749; P35579; A0A494C024	P35749; P35579; A0A494C024	0	2	0.8273	0	1	1	796.354	1591.7	1591.7	-0.82	-0.00065	HCD (High Energy Collision Dissociation)	31.7	MS2	0	2.008	15.4915	21244	24059_E2_S5_2.raw	F185	4.69	3	3.908e-05	3.907e-09
		FALSE	Medium	Sequest HT (A2)	Unambiguous	NTNPNFVR		2	P35580; P35579	P35580; P35579	0	1	0.3534	0	1	1	961.489	961.489	961.485	4.49	0.00431	HCD (High Energy Collision Dissociation)	31.7	MS2	33.6962	32.999	15.5117	21275	24059_E2_S5_2.raw	F185	2.32	2	0.01603	0.2083
		FALSE	Medium	Sequest HT (A2)	Unambiguous	ALSLAR		3	P35580; P35749; P35579	P35580; P35749; P35579	0	2	0.1257	0	1	1	315.7	630.393	630.393	-0.84	-0.00026	HCD (High Energy Collision Dissociation)	31.7	MS2	74.198	2.687	15.5395	21317	24059_E2_S5_2.raw	F185	1.91	3	0.02639	0.2795
		FALSE	Low	Sequest HT (A2)	Unambiguous	NTNPNFVR		2	P35580; P35579	P35580; P35579	0	2	0.4221	0	1	1	481.244	961.481	961.485	-3.72	-0.00179	HCD (High Energy Collision Dissociation)	31.7	MS2	57.5567	1.665	15.6057	21418	24059_E2_S5_2.raw	F185	1.54	2	0.05675	0.4777
		FALSE	Low	Sequest HT (A2)	Unambiguous	NTNPNFVR		2	P35580; P35579	P35580; P35579	0	2	0.2331	0	1	1	481.247	961.487	961.485	2.12	0.00102	HCD (High Energy Collision Dissociation)	31.7	MS2	79.1651	11.719	15.717	21588	24059_E2_S5_2.raw	F185	1.33	2	0.05228	0.4503
		FALSE	High	Sequest HT (A2)	Unambiguous	NTDQASMPDNTAAQK		3	P35749; P35579; A0A494C024	P35749; P35579; A0A494C024	0	2	0.7912	0	1	1	796.354	1591.7	1591.7	-0.67	-0.00053	HCD (High Energy Collision Dissociation)	31.7	MS2	0	5.955	15.8336	21757	24059_E2_S5_2.raw	F185	4.07	3	3.908e-05	1.332e-08
		FALSE	Low	Sequest HT (A2)	Unambiguous	TVGQLYK		5	P35580; M0QY43; P35749; P35579; Q7Z406	P35580; M0QY43; P35749; P35579; Q7Z406	0	2	0.0146	0	1	1	404.731	808.455	808.456	-1.41	-0.00057	HCD (High Energy Collision Dissociation)	31.7	MS2	88.4688	0.457	16.3666	22447	24059_E2_S5_2.raw	F185	1.37	5	0.1254	0.7216
		FALSE	Low	Sequest HT (A2)	Unambiguous	TVGQLYK		5	P35580; M0QY43; P35749; P35579; Q7Z406	P35580; M0QY43; P35749; P35579; Q7Z406	0	1	0.1979	0	1	1	808.461	808.461	808.456	5.62	0.00455	HCD (High Energy Collision Dissociation)	31.7	MS2	80.5016	4.452	16.4182	22518	24059_E2_S5_2.raw	F185	1.92	5	0.07113	0.5487
		FALSE	Low	Sequest HT (A2)	Unambiguous	TVGQLYK		5	P35580; M0QY43; P35749; P35579; Q7Z406	P35580; M0QY43; P35749; P35579; Q7Z406	0	1	0.1174	0	1	1	808.458	808.458	808.456	2.53	0.00204	HCD (High Energy Collision Dissociation)	31.7	MS2	74.8909	30.706	16.561	22726	24059_E2_S5_2.raw	F185	2.3	5	0.1741	0.8019
		FALSE	High	Sequest HT (A2)	Unambiguous	RQLEEAEEEAQR		1	P35579	P35579	1	2	0.5918	0	1	1	744.356	1487.7	1487.71	-2.33	-0.00174	HCD (High Energy Collision Dissociation)	31.7	MS2	11.9622	4.101	16.9583	23292	24059_E2_S5_2.raw	F185	4.9	1	3.908e-05	1.623e-09
		FALSE	High	Sequest HT (A2)	Unambiguous	RQLEEAEEEAQR		1	P35579	P35579	1	3	0.6465	0	1	1	496.574	1487.71	1487.71	-0.07	-3e-05	HCD (High Energy Collision Dissociation)	31.7	MS2	53.844	0.971	16.9901	23338	24059_E2_S5_2.raw	F185	4.47	1	3.908e-05	7.205e-05
		FALSE	Low	Sequest HT (A2)	Unambiguous	GFMDGK		5	P35580; M0QY43; P35749; P35579; Q7Z406	P35580; M0QY43; P35749; P35579; Q7Z406	0	2	0.3684	0	1	1	327.649	654.291	654.292	-0.5	-0.00016	HCD (High Energy Collision Dissociation)	31.7	MS2	40.9853	0.825	17.2823	23764	24059_E2_S5_2.raw	F185	1.14	5	0.1089	0.6816
		FALSE	Low	Sequest HT (A2)	Unambiguous	GFMDGK		5	P35580; M0QY43; P35749; P35579; Q7Z406	P35580; M0QY43; P35749; P35579; Q7Z406	0	1	0.2587	0	1	1	654.291	654.291	654.292	-0.29	-0.00019	HCD (High Energy Collision Dissociation)	31.7	MS2	0	19.212	17.2959	23786	24059_E2_S5_2.raw	F185	2.01	5	0.06984	0.5439
		FALSE	Low	Sequest HT (A2)	Unambiguous	GFMDGK		5	P35580; M0QY43; P35749; P35579; Q7Z406	P35580; M0QY43; P35749; P35579; Q7Z406	0	1	0.2874	0	1	1	654.291	654.291	654.292	-1.32	-0.00086	HCD (High Energy Collision Dissociation)	31.7	MS2	0	27.972	17.4878	24070	24059_E2_S5_2.raw	F185	1.74	5	0.1878	0.8192
		FALSE	Low	Sequest HT (A2)	Ambiguous	GILTPR		1	P35579	P35579	0	1	0.3698	0	1	1	656.408	656.408	656.409	-0.91	-0.0006	HCD (High Energy Collision Dissociation)	31.7	MS2	0	23.237	17.7976	24520	24059_E2_S5_2.raw	F185	1.92	1	0.236	0.8401
		FALSE	Low	Sequest HT (A2)	Ambiguous	GILTPR		1	P35579	P35579	0	2	0.4716	0	1	1	328.708	656.409	656.409	-0.47	-0.00015	HCD (High Energy Collision Dissociation)	31.7	MS2	0	0.263	17.9552	24747	24059_E2_S5_2.raw	F185	1.76	1	0.1547	0.7739
		FALSE	High	Sequest HT (A2)	Unambiguous	LQEMEGTVK		1	P35579	P35579	0	2	0.1367	0	1	1	517.764	1034.52	1034.52	1.47	0.00076	HCD (High Energy Collision Dissociation)	31.7	MS2	65.9188	1.392	17.9692	24770	24059_E2_S5_2.raw	F185	1.39	1	0.001354	0.02247
		FALSE	High	Sequest HT (A2)	Unambiguous	LQEMEGTVK		1	P35579	P35579	0	1	0.3817	0	1	1	1034.52	1034.52	1034.52	2.48	0.00257	HCD (High Energy Collision Dissociation)	31.7	MS2	0	53.386	18.1364	25008	24059_E2_S5_2.raw	F185	3.72	1	3.908e-05	0.0001022
		FALSE	High	Sequest HT (A2)	Unambiguous	LQEMEGTVK		1	P35579	P35579	0	2	0.1683	0	1	1	517.762	1034.52	1034.52	-1.25	-0.00065	HCD (High Energy Collision Dissociation)	31.7	MS2	75.3503	1.027	18.1591	25041	24059_E2_S5_2.raw	F185	2.08	1	0.0001074	0.003215
		FALSE	High	Sequest HT (A2)	Unambiguous	LQEMEGTVK		1	P35579	P35579	0	2	0.3254	0	1	1	517.762	1034.52	1034.52	-1.13	-0.00058	HCD (High Energy Collision Dissociation)	31.7	MS2	9.64764	0.239	18.2835	25215	24059_E2_S5_2.raw	F185	2.09	1	3.908e-05	0.000586
		FALSE	High	Sequest HT (A2)	Unambiguous	EEILAQAK		1	P35579	P35579	0	2	0.5444	0	1	1	451.253	901.499	901.499	-0.04	-2e-05	HCD (High Energy Collision Dissociation)	31.7	MS2	38.6023	2.003	18.3689	25335	24059_E2_S5_2.raw	F185	2.59	1	0.0001418	0.003479
		FALSE	Low	Sequest HT (A2)	Unambiguous	REQEVNILK		1	P35579	P35579	1	2	0.0673	0	1	1	564.822	1128.64	1128.64	-0.01	-1e-05	HCD (High Energy Collision Dissociation)	31.7	MS2	77.0806	1.948	18.3759	25346	24059_E2_S5_2.raw	F185	2.08	1	0.08038	0.5867
		FALSE	High	Sequest HT (A2)	Unambiguous	EEILAQAK		1	P35579	P35579	0	1	0.4158	0	1	1	901.499	901.499	901.499	0.31	0.00028	HCD (High Energy Collision Dissociation)	31.7	MS2	30.1351	41.337	18.3838	25358	24059_E2_S5_2.raw	F185	3.68	1	3.908e-05	0.0005797
		FALSE	High	Sequest HT (A2)	Unambiguous	LQEMEGTVK		1	P35579	P35579	0	1	0.3027	0	1	1	1034.52	1034.52	1034.52	-0.7	-0.00073	HCD (High Energy Collision Dissociation)	31.7	MS2	0	2.454	18.4514	25451	24059_E2_S5_2.raw	F185	3.37	1	3.908e-05	5.262e-05
		FALSE	Low	Sequest HT (A2)	Unambiguous	EEILAQAK		1	P35579	P35579	0	2	0.0645	0	1	1	451.253	901.498	901.499	-0.58	-0.00026	HCD (High Energy Collision Dissociation)	31.7	MS2	83.0297	0.389	18.5606	25612	24059_E2_S5_2.raw	F185	0.93	1	0.3038	0.8401
		FALSE	High	Sequest HT (A2)	Unambiguous	LQEMEGTVK		1	P35579	P35579	0	2	0.3347	0	1	1	517.763	1034.52	1034.52	-0.3	-0.00016	HCD (High Energy Collision Dissociation)	31.7	MS2	2.56119	0.345	18.6185	25694	24059_E2_S5_2.raw	F185	2.45	1	3.908e-05	0.0002594
		FALSE	High	Sequest HT (A2)	Unambiguous	EEILAQAK		1	P35579	P35579	0	2	0.4961	0	1	1	451.253	901.499	901.499	0.1	4e-05	HCD (High Energy Collision Dissociation)	31.7	MS2	1.07353	0.18	18.7037	25823	24059_E2_S5_2.raw	F185	2.54	1	0.0001074	0.002268
		FALSE	High	Sequest HT (A2)	Unambiguous	EEILAQAK		1	P35579	P35579	0	1	0.445	0	1	1	901.499	901.499	901.499	0.52	0.00047	HCD (High Energy Collision Dissociation)	31.7	MS2	0	2.661	18.7067	25828	24059_E2_S5_2.raw	F185	3.73	1	3.908e-05	0.0004481
		FALSE	Low	Sequest HT (A2)	Unambiguous	REQEVNILK		1	P35579	P35579	1	2	0.0988	0	1	1	564.822	1128.64	1128.64	-1.1	-0.00062	HCD (High Energy Collision Dissociation)	31.7	MS2	87.1319	0.677	18.708	25830	24059_E2_S5_2.raw	F185	0.81	1	0.5808	0.8401
		FALSE	High	Sequest HT (A2)	Unambiguous	EEILAQAK		1	P35579	P35579	0	2	0.4817	0	1	1	451.253	901.498	901.499	-0.85	-0.00038	HCD (High Energy Collision Dissociation)	31.7	MS2	30.2005	14.502	19.0447	26328	24059_E2_S5_2.raw	F185	2.18	1	0.0004351	0.006149
		FALSE	High	Sequest HT (A2)	Unambiguous	QLEEAEEEAQR		1	P35579	P35579	0	2	0.5733	0	1	1	666.307	1331.61	1331.61	-0.1	-7e-05	HCD (High Energy Collision Dissociation)	31.7	MS2	37.9608	0.601	19.7158	27325	24059_E2_S5_2.raw	F185	3.07	1	3.908e-05	2.927e-06
		FALSE	High	Sequest HT (A2)	Unambiguous	QLEEAEEEAQR		1	P35579	P35579	0	1	0.5545	0	1	1	1331.61	1331.61	1331.61	1.24	0.00165	HCD (High Energy Collision Dissociation)	31.7	MS2	0	11.612	19.814	27473	24059_E2_S5_2.raw	F185	4.22	1	3.908e-05	6.735e-08
		FALSE	High	Sequest HT (A2)	Unambiguous	GALALEEK		1	P35579	P35579	0	2	0.2342	0	1	1	415.734	830.46	830.462	-1.65	-0.00069	HCD (High Energy Collision Dissociation)	31.7	MS2	92.0633	0.242	20.0187	27780	24059_E2_S5_2.raw	F185	1.58	1	0.002924	0.03516
		FALSE	High	Sequest HT (A2)	Unambiguous	QLEEAEEEAQR		1	P35579	P35579	0	2	0.4487	0	1	1	666.308	1331.61	1331.61	1.36	0.00091	HCD (High Energy Collision Dissociation)	31.7	MS2	13.6938	16.671	20.0566	27835	24059_E2_S5_2.raw	F185	3.12	1	3.908e-05	3.935e-06
		FALSE	High	Sequest HT (A2)	Unambiguous	GALALEEK		1	P35579	P35579	0	1	0.2384	0	1	1	830.462	830.462	830.462	-0.31	-0.00026	HCD (High Energy Collision Dissociation)	31.7	MS2	49.5051	2.441	20.0997	27898	24059_E2_S5_2.raw	F185	2.81	1	3.908e-05	0.001134
		FALSE	High	Sequest HT (A2)	Unambiguous	ALEEAMEQK		1	P35579	P35579	0	2	0.4554	0	1	1	524.752	1048.5	1048.5	-1.13	-0.00059	HCD (High Energy Collision Dissociation)	31.7	MS2	86.2361	0.968	20.1095	27914	24059_E2_S5_2.raw	F185	2.24	1	3.908e-05	0.0004764
		FALSE	High	Sequest HT (A2)	Unambiguous	KLEMDLK		1	P35579	P35579	1	1	0.0985	0	1	1	876.486	876.486	876.486	0.33	0.00029	HCD (High Energy Collision Dissociation)	31.7	MS2	11.3996	25.974	20.1426	27963	24059_E2_S5_2.raw	F185	3.25	1	0.00407	0.04839
		FALSE	High	Sequest HT (A2)	Unambiguous	ALEQQVEEmK	M9(Oxidation)	1	P35579	P35579	0	2	0.4505	0	1	1	610.795	1220.58	1220.58	-0.43	-0.00026	HCD (High Energy Collision Dissociation)	31.7	MS2	77.4681	12.048	20.1536	27981	24059_E2_S5_2.raw	F185	2.73	1	3.908e-05	0.0004055
		FALSE	High	Sequest HT (A2)	Unambiguous	ALEEAMEQK		1	P35579	P35579	0	1	0.5974	0	1	1	1048.5	1048.5	1048.5	-1.06	-0.00111	HCD (High Energy Collision Dissociation)	31.7	MS2	0	2.5	20.1868	28031	24059_E2_S5_2.raw	F185	3.85	1	3.908e-05	2.71e-05
		FALSE	High	Sequest HT (A2)	Unambiguous	GALALEEK		1	P35579	P35579	0	2	0.3273	0	1	1	415.734	830.461	830.462	-0.77	-0.00032	HCD (High Energy Collision Dissociation)	31.7	MS2	10.4398	0.223	20.3464	28268	24059_E2_S5_2.raw	F185	2.2	1	0.0008402	0.01502
		FALSE	High	Sequest HT (A2)	Unambiguous	KLEMDLK		1	P35579	P35579	1	2	0.1562	0	1	1	438.746	876.485	876.486	-0.73	-0.00032	HCD (High Energy Collision Dissociation)	31.7	MS2	15.3349	0.998	20.3476	28270	24059_E2_S5_2.raw	F185	2.56	1	0.004047	0.04803
		FALSE	Medium	Sequest HT (A2)	Unambiguous	GALALEEK		1	P35579	P35579	0	1	0.2305	0	1	1	830.462	830.462	830.462	0.13	0.0001	HCD (High Energy Collision Dissociation)	31.7	MS2	12.1176	24.447	20.3847	28327	24059_E2_S5_2.raw	F185	2.56	1	0.01211	0.1687
		FALSE	High	Sequest HT (A2)	Unambiguous	ALEEAMEQK		1	P35579	P35579	0	2	0.5257	0	1	1	524.752	1048.5	1048.5	-0.55	-0.00029	HCD (High Energy Collision Dissociation)	31.7	MS2	6.77396	0.475	20.4324	28396	24059_E2_S5_2.raw	F185	1.75	1	0.0004638	0.007116
		FALSE	High	Sequest HT (A2)	Unambiguous	GALALEEK		1	P35579	P35579	0	1	0.2753	0	1	1	830.461	830.461	830.462	-0.98	-0.00081	HCD (High Energy Collision Dissociation)	31.7	MS2	19.2819	21.213	20.4385	28406	24059_E2_S5_2.raw	F185	2.87	1	0.0001074	0.001721
		FALSE	High	Sequest HT (A2)	Unambiguous	DLEAHIDSANK		1	P35579	P35579	0	3	0.5374	0	1	1	404.866	1212.58	1212.59	-0.57	-0.00023	HCD (High Energy Collision Dissociation)	31.7	MS2	66.0662	1.352	20.788	28936	24059_E2_S5_2.raw	F185	2.94	1	3.908e-05	0.0009808
		FALSE	High	Sequest HT (A2)	Unambiguous	DLEAHIDSANK		1	P35579	P35579	0	2	0.6247	0	1	1	606.795	1212.58	1212.59	-2.02	-0.00123	HCD (High Energy Collision Dissociation)	31.7	MS2	0	1.088	20.7935	28945	24059_E2_S5_2.raw	F185	4.13	1	3.908e-05	1.011e-06
		FALSE	High	Sequest HT (A2)	Unambiguous	DLEAHIDSANK		1	P35579	P35579	0	1	0.6801	0	1	1	1212.59	1212.59	1212.59	2.57	0.00312	HCD (High Energy Collision Dissociation)	31.7	MS2	0	11.182	20.8645	29052	24059_E2_S5_2.raw	F185	4.72	1	3.908e-05	8.198e-08
		FALSE	High	Sequest HT (A2)	Unambiguous	EMEAELEDERK		1	P35579	P35579	1	3	0.6132	0	1	1	460.209	1378.61	1378.62	-1.64	-0.00075	HCD (High Energy Collision Dissociation)	31.7	MS2	38.4305	7.948	21.0715	29367	24059_E2_S5_2.raw	F185	2.12	1	3.908e-05	9.631e-05
		FALSE	High	Sequest HT (A2)	Unambiguous	DLEAHIDSANK		1	P35579	P35579	0	3	0.0773	0	1	1	404.866	1212.58	1212.59	-1.55	-0.00063	HCD (High Energy Collision Dissociation)	31.7	MS2	94.6501	7.198	21.1674	29513	24059_E2_S5_2.raw	F185	1.81	1	0.008614	0.1182
		FALSE	High	Sequest HT (A2)	Unambiguous	EMEAELEDERK		1	P35579	P35579	1	2	0.6845	0	1	1	689.809	1378.61	1378.62	-3.42	-0.00236	HCD (High Energy Collision Dissociation)	31.7	MS2	0	5.861	21.2641	29656	24059_E2_S5_2.raw	F185	3.17	1	3.908e-05	0.0001576
		FALSE	High	Sequest HT (A2)	Unambiguous	EMEAELEDERK		1	P35579	P35579	1	3	0.4021	0	1	1	460.21	1378.61	1378.62	-0.51	-0.00024	HCD (High Energy Collision Dissociation)	31.7	MS2	69.0994	1.175	21.3836	29826	24059_E2_S5_2.raw	F185	1.94	1	3.908e-05	1.874e-05
		FALSE	High	Sequest HT (A2)	Unambiguous	EMEAELEDERK		1	P35579	P35579	1	3	0.6548	0	1	1	460.21	1378.62	1378.62	-0.31	-0.00014	HCD (High Energy Collision Dissociation)	31.7	MS2	32.6547	1.857	21.4018	29851	24059_E2_S5_2.raw	F185	2.52	1	3.908e-05	5.993e-07
		FALSE	High	Sequest HT (A2)	Unambiguous	EMEAELEDERK		1	P35579	P35579	1	2	0.6508	0	1	1	689.81	1378.61	1378.62	-1.3	-0.0009	HCD (High Energy Collision Dissociation)	31.7	MS2	57.8346	2.269	21.4037	29854	24059_E2_S5_2.raw	F185	1.89	1	3.908e-05	0.0001501
		FALSE	High	Sequest HT (A2)	Unambiguous	EMEAELEDERK		1	P35579	P35579	1	3	0.6091	0	1	1	460.21	1378.61	1378.62	-1.04	-0.00048	HCD (High Energy Collision Dissociation)	31.7	MS2	72.8152	14.463	21.7398	30344	24059_E2_S5_2.raw	F185	2.43	1	3.908e-05	7.056e-05
		FALSE	Low	Sequest HT (A2)	Unambiguous	ELEDATETADAmNR	M12(Dioxidation)	1	P35579	P35579	0	2	0.2466	0	1	1	799.34	1597.67	1597.66	4.95	0.00396	HCD (High Energy Collision Dissociation)	31.7	MS2	0	31.501	22.6908	31697	24059_E2_S5_2.raw	F185	1.46	1	0.4626	0.8401
		FALSE	High	Sequest HT (A2)	Unambiguous	TEMEDLmSSK	M7(Oxidation)	1	P35579	P35579	0	2	0.4102	0	1	1	593.751	1186.49	1186.5	-1.74	-0.00103	HCD (High Energy Collision Dissociation)	31.7	MS2	34.6889	39.71	22.9509	32069	24059_E2_S5_2.raw	F185	2.56	1	3.908e-05	0.0001329
		FALSE	Medium	Sequest HT (A2)	Unambiguous	YLYVDK		3	Q5BKV1; P35579	Q5BKV1; P35579; B1AH99	0	2	0.3438	0	1	1	400.713	800.419	800.419	0.29	0.00012	HCD (High Energy Collision Dissociation)	31.7	MS2	61.8176	19.184	23.1863	32404	24059_E2_S5_2.raw	F185	1.6	2	0.01492	0.1989
		FALSE	High	Sequest HT (A2)	Unambiguous	TEMEDLmSSK	M7(Oxidation)	1	P35579	P35579	0	2	0.4741	0	1	1	593.751	1186.5	1186.5	-1.33	-0.00079	HCD (High Energy Collision Dissociation)	31.7	MS2	52.0897	16.262	23.2668	32517	24059_E2_S5_2.raw	F185	2.51	1	3.908e-05	0.0001233
		FALSE	Medium	Sequest HT (A2)	Unambiguous	YLYVDK		3	Q5BKV1; P35579	Q5BKV1; P35579; B1AH99	0	1	0.4767	0	1	1	800.419	800.419	800.419	-0.45	-0.00036	HCD (High Energy Collision Dissociation)	31.7	MS2	81.8841	6.282	23.3184	32592	24059_E2_S5_2.raw	F185	1.72	2	0.02907	0.2984
		FALSE	Medium	Sequest HT (A2)	Unambiguous	YLYVDK		3	Q5BKV1; P35579	Q5BKV1; P35579; B1AH99	0	2	0.3448	0	1	1	400.713	800.418	800.419	-0.7	-0.00028	HCD (High Energy Collision Dissociation)	31.7	MS2	11.4739	0.749	23.5119	32875	24059_E2_S5_2.raw	F185	1.45	2	0.01144	0.1621
		FALSE	High	Sequest HT (A2)	Unambiguous	TEMEDLmSSK	M7(Oxidation)	1	P35579	P35579	0	2	0.3205	0	1	1	593.752	1186.5	1186.5	0.22	0.00013	HCD (High Energy Collision Dissociation)	31.7	MS2	14.7222	4.542	23.5459	32929	24059_E2_S5_2.raw	F185	1.56	1	0.00158	0.02424
		FALSE	High	Sequest HT (A2)	Unambiguous	EQLEEEEEAKHNLEK		1	P35579	P35579	1	4	0.533	0	1	1	464.473	1854.87	1854.87	-0.84	-0.00039	HCD (High Energy Collision Dissociation)	31.7	MS2	28.7172	1.133	24.2328	33932	24059_E2_S5_2.raw	F185	3.79	1	3.908e-05	7.001e-07
		FALSE	High	Sequest HT (A2)	Unambiguous	EQLEEEEEAKHNLEK		1	P35579	P35579	1	2	0.7264	0	1	1	927.939	1854.87	1854.87	-0.89	-0.00083	HCD (High Energy Collision Dissociation)	31.7	MS2	0	5.037	24.2587	33971	24059_E2_S5_2.raw	F185	4.35	1	3.908e-05	8.574e-10
		FALSE	High	Sequest HT (A2)	Unambiguous	EQLEEEEEAKHNLEK		1	P35579	P35579	1	3	0.585	0	1	1	618.962	1854.87	1854.87	-0.41	-0.00025	HCD (High Energy Collision Dissociation)	31.7	MS2	78.8748	0.863	24.2731	33990	24059_E2_S5_2.raw	F185	3.06	1	3.908e-05	3.986e-07
		FALSE	Medium	Sequest HT (A2)	Unambiguous	EQLEEEEEAKHNLEK		1	P35579	P35579	1	2	0.3699	0	1	1	927.94	1854.87	1854.87	0.23	0.00021	HCD (High Energy Collision Dissociation)	31.7	MS2	0	27.518	24.4793	34299	24059_E2_S5_2.raw	F185	1.73	1	0.02358	0.2586
		FALSE	High	Sequest HT (A2)	Unambiguous	EQLEEEEEAKHNLEK		1	P35579	P35579	1	2	0.385	0	1	1	927.939	1854.87	1854.87	-0.23	-0.00022	HCD (High Energy Collision Dissociation)	31.7	MS2	0	28.094	24.5165	34354	24059_E2_S5_2.raw	F185	2	1	0.004343	0.05124
		FALSE	High	Sequest HT (A2)	Unambiguous	EQLEEEEEAKHNLEK		1	P35579	P35579	1	3	0.3333	0	1	1	618.962	1854.87	1854.87	-0.41	-0.00025	HCD (High Energy Collision Dissociation)	31.7	MS2	62.5305	12.242	24.5303	34373	24059_E2_S5_2.raw	F185	3.6	1	3.908e-05	1.529e-06
		FALSE	Low	Sequest HT (A2)	Unambiguous	QELEEICHDLEAR		1	P35579	P35579	0	3		0.0236	2	2	528.916	1584.73	1584.73	0.09	5e-05	HCD (High Energy Collision Dissociation)	31.7	MS2	91.729	1.811	24.5897	34464	24059_E2_S5_2.raw	F185	1.24	1	0.4338	0.8401
		FALSE	High	Sequest HT (A2)	Unambiguous	ASITALEAK		1	P35579	P35579	0	2	0.2202	0	1	1	452.26	903.513	903.515	-1.22	-0.00055	HCD (High Energy Collision Dissociation)	31.7	MS2	81.6487	4.096	25.1308	35271	24059_E2_S5_2.raw	F185	2.18	1	3.908e-05	0.0006828
		FALSE	High	Sequest HT (A2)	Unambiguous	ASITALEAK		1	P35579	P35579	0	1	0.1291	0	1	1	903.514	903.514	903.515	-0.12	-0.00011	HCD (High Energy Collision Dissociation)	31.7	MS2	27.8384	27.766	25.2586	35459	24059_E2_S5_2.raw	F185	3.33	1	3.908e-05	4.704e-05
		FALSE	High	Sequest HT (A2)	Unambiguous	KKVEAQLQELQVK		1	P35579	P35579	2	3	0.2887	0	1	1	514.304	1540.9	1540.91	-4.62	-0.00237	HCD (High Energy Collision Dissociation)	31.7	MS2	27.1226	14.686	25.289	35503	24059_E2_S5_2.raw	F185	2.84	1	0.008769	0.122
		FALSE	Medium	Sequest HT (A2)	Unambiguous	KKVEAQLQELQVK		1	P35579	P35579	2	4	0.3844	0	1	1	385.981	1540.9	1540.91	-1.07	-0.00041	HCD (High Energy Collision Dissociation)	31.7	MS2	78.1941	31.92	25.2967	35515	24059_E2_S5_2.raw	F185	3.07	1	0.02233	0.2514
		FALSE	High	Sequest HT (A2)	Unambiguous	ASITALEAK		1	P35579	P35579	0	2	0.2131	0	1	1	452.261	903.514	903.515	-0.47	-0.00021	HCD (High Energy Collision Dissociation)	31.7	MS2	7.58659	0.277	25.4508	35742	24059_E2_S5_2.raw	F185	2.44	1	3.908e-05	0.0002181
		FALSE	High	Sequest HT (A2)	Unambiguous	NKHEAMITDLEER		1	P35579	P35579	1	3	0.6246	0	1	1	529.259	1585.76	1585.76	-0.61	-0.00032	HCD (High Energy Collision Dissociation)	31.7	MS2	90.4581	1.303	26.0595	36630	24059_E2_S5_2.raw	F185	2.93	1	3.908e-05	3.672e-05
		FALSE	High	Sequest HT (A2)	Unambiguous	HEAmITDLEER	M4(Oxidation)	1	P35579	P35579	0	2	0.5721	0	1	1	680.312	1359.62	1359.62	-3.51	-0.00238	HCD (High Energy Collision Dissociation)	31.7	MS2	39.3422	6.703	26.0645	36636	24059_E2_S5_2.raw	F185	2.22	1	0.0002438	0.004237
		FALSE	High	Sequest HT (A2)	Unambiguous	KEEELQAALAR		4	A0A0C4DFM8; P35749; P35579; Q7Z406	A0A0C4DFM8; P35749; P35579; Q7Z406	1	3	0.3295	0	1	1	419.897	1257.68	1257.68	-2.61	-0.00109	HCD (High Energy Collision Dissociation)	31.7	MS2	81.3827	1.516	26.0886	36670	24059_E2_S5_2.raw	F185	2.58	4	0.006811	0.08495
		FALSE	High	Sequest HT (A2)	Unambiguous	NKHEAMITDLEER		1	P35579	P35579	1	2	0.6295	0	1	1	793.382	1585.76	1585.76	-4.95	-0.00393	HCD (High Energy Collision Dissociation)	31.7	MS2	54.9384	25.035	26.0945	36678	24059_E2_S5_2.raw	F185	3.86	1	3.908e-05	3.65e-08
		FALSE	High	Sequest HT (A2)	Unambiguous	NKHEAMITDLEER		1	P35579	P35579	1	4	0.2915	0	1	1	397.196	1585.76	1585.76	-2.2	-0.00087	HCD (High Energy Collision Dissociation)	31.7	MS2	53.3848	0.938	26.1673	36777	24059_E2_S5_2.raw	F185	2.23	1	0.001186	0.01909
		FALSE	High	Sequest HT (A2)	Unambiguous	KEEELQAALAR		4	A0A0C4DFM8; P35749; P35579; Q7Z406	A0A0C4DFM8; P35749; P35579; Q7Z406	1	2	0.5664	0	1	1	629.343	1257.68	1257.68	-1.17	-0.00074	HCD (High Energy Collision Dissociation)	31.7	MS2	11.7653	0.397	26.1876	36808	24059_E2_S5_2.raw	F185	3.39	4	3.908e-05	1.071e-05
		FALSE	High	Sequest HT (A2)	Unambiguous	KEEELQAALAR		4	A0A0C4DFM8; P35749; P35579; Q7Z406	A0A0C4DFM8; P35749; P35579; Q7Z406	1	1	0.5373	0	1	1	1257.68	1257.68	1257.68	-0.62	-0.00079	HCD (High Energy Collision Dissociation)	31.7	MS2	0	53.339	26.2145	36841	24059_E2_S5_2.raw	F185	3.35	4	3.908e-05	8.263e-05
		FALSE	High	Sequest HT (A2)	Unambiguous	NKHEAMITDLEER		1	P35579	P35579	1	2	0.5805	0	1	1	793.382	1585.76	1585.76	-3.95	-0.00313	HCD (High Energy Collision Dissociation)	31.7	MS2	0	4.588	26.2337	36867	24059_E2_S5_2.raw	F185	3.29	1	3.908e-05	1.264e-07
		FALSE	High	Sequest HT (A2)	Unambiguous	KEEELQAALAR		4	A0A0C4DFM8; P35749; P35579; Q7Z406	A0A0C4DFM8; P35749; P35579; Q7Z406	1	2	0.6098	0	1	1	629.343	1257.68	1257.68	-1.46	-0.00092	HCD (High Energy Collision Dissociation)	31.7	MS2	0	0.251	26.2498	36886	24059_E2_S5_2.raw	F185	3.28	4	3.908e-05	2.038e-05
		FALSE	High	Sequest HT (A2)	Unambiguous	NKHEAMITDLEER		1	P35579	P35579	1	3	0.5112	0	1	1	529.259	1585.76	1585.76	-0.26	-0.00014	HCD (High Energy Collision Dissociation)	31.7	MS2	14.0127	2.866	26.3412	37013	24059_E2_S5_2.raw	F185	4.03	1	3.908e-05	3.805e-06
		FALSE	High	Sequest HT (A2)	Unambiguous	KEEELQAALAR		4	A0A0C4DFM8; P35749; P35579; Q7Z406	A0A0C4DFM8; P35749; P35579; Q7Z406	1	3	0.3372	0	1	1	419.897	1257.68	1257.68	-1.52	-0.00064	HCD (High Energy Collision Dissociation)	31.7	MS2	22.0532	0.867	26.3747	37060	24059_E2_S5_2.raw	F185	3.47	4	0.00617	0.07558
		FALSE	High	Sequest HT (A2)	Unambiguous	KEEELQAALAR		4	A0A0C4DFM8; P35749; P35579; Q7Z406	A0A0C4DFM8; P35749; P35579; Q7Z406	1	2	0.4426	0	1	1	629.342	1257.68	1257.68	-1.95	-0.00122	HCD (High Energy Collision Dissociation)	31.7	MS2	0	19.234	26.3779	37064	24059_E2_S5_2.raw	F185	2.44	4	3.908e-05	6.263e-05
		FALSE	High	Sequest HT (A2)	Unambiguous	NKHEAMITDLEER		1	P35579	P35579	1	3	0.577	0	1	1	529.258	1585.76	1585.76	-2.57	-0.00136	HCD (High Energy Collision Dissociation)	31.7	MS2	11.6898	2.124	26.3912	37081	24059_E2_S5_2.raw	F185	4.35	1	3.908e-05	2.543e-06
		FALSE	High	Sequest HT (A2)	Unambiguous	KEEELQAALAR		4	A0A0C4DFM8; P35749; P35579; Q7Z406	A0A0C4DFM8; P35749; P35579; Q7Z406	1	3	0.4508	0	1	1	419.898	1257.68	1257.68	-1.3	-0.00055	HCD (High Energy Collision Dissociation)	31.7	MS2	1.87475	0.2	26.4278	37131	24059_E2_S5_2.raw	F185	2.95	4	0.003335	0.03931
		FALSE	High	Sequest HT (A2)	Unambiguous	NKHEAMITDLEER		1	P35579	P35579	1	2	0.6312	0	1	1	793.384	1585.76	1585.76	-1.41	-0.00112	HCD (High Energy Collision Dissociation)	31.7	MS2	0	26.971	26.4298	37134	24059_E2_S5_2.raw	F185	3.85	1	3.908e-05	1.814e-08
		FALSE	High	Sequest HT (A2)	Unambiguous	NKHEAMITDLEER		1	P35579	P35579	1	3	0.5332	0	1	1	529.259	1585.76	1585.76	-1.3	-0.00069	HCD (High Energy Collision Dissociation)	31.7	MS2	13.561	1.755	26.4518	37164	24059_E2_S5_2.raw	F185	4.07	1	3.908e-05	1.771e-06
		FALSE	Medium	Sequest HT (A2)	Unambiguous	KEEELQAALAR		4	A0A0C4DFM8; P35749; P35579; Q7Z406	A0A0C4DFM8; P35749; P35579; Q7Z406	1	1	0.4433	0	1	1	1257.68	1257.68	1257.68	-1.79	-0.00225	HCD (High Energy Collision Dissociation)	31.7	MS2	44.5559	44.704	26.4816	37205	24059_E2_S5_2.raw	F185	1.94	4	0.02795	0.2905
		FALSE	High	Sequest HT (A2)	Unambiguous	NKHEAMITDLEER		1	P35579	P35579	1	4	0.2661	0	1	1	397.197	1585.77	1585.76	0.8	0.00032	HCD (High Energy Collision Dissociation)	31.7	MS2	55.3615	6.704	26.4924	37220	24059_E2_S5_2.raw	F185	2.18	1	0.0001074	0.002554
		FALSE	High	Sequest HT (A2)	Unambiguous	KEEELQAALAR		4	A0A0C4DFM8; P35749; P35579; Q7Z406	A0A0C4DFM8; P35749; P35579; Q7Z406	1	1	0.5851	0	1	1	1257.67	1257.67	1257.68	-4.02	-0.00506	HCD (High Energy Collision Dissociation)	31.7	MS2	0	55.485	26.5312	37269	24059_E2_S5_2.raw	F185	3.35	4	3.908e-05	0.0003396
		FALSE	High	Sequest HT (A2)	Unambiguous	KEEELQAALAR		4	A0A0C4DFM8; P35749; P35579; Q7Z406	A0A0C4DFM8; P35749; P35579; Q7Z406	1	2	0.6361	0	1	1	629.343	1257.68	1257.68	-1.56	-0.00098	HCD (High Energy Collision Dissociation)	31.7	MS2	3.39125	0.627	26.5577	37302	24059_E2_S5_2.raw	F185	3.27	4	3.908e-05	1.896e-05
		FALSE	High	Sequest HT (A2)	Unambiguous	NKHEAMITDLEER		1	P35579	P35579	1	2	0.5817	0	1	1	793.383	1585.76	1585.76	-3.26	-0.00258	HCD (High Energy Collision Dissociation)	31.7	MS2	0	33.108	26.591	37346	24059_E2_S5_2.raw	F185	3.49	1	3.908e-05	5.963e-07
		FALSE	High	Sequest HT (A2)	Unambiguous	ADEWLmK	M6(Oxidation)	2	P35580; P35579	P35580; P35579	0	2	0.1935	0	1	1	454.712	908.417	908.418	-1.38	-0.00063	HCD (High Energy Collision Dissociation)	31.7	MS2	16.612	25.78	26.606	37366	24059_E2_S5_2.raw	F185	1.55	2	0.007102	0.08942
		FALSE	High	Sequest HT (A2)	Unambiguous	NKHEAMITDLEER		1	P35579	P35579	1	3	0.5056	0	1	1	529.259	1585.76	1585.76	-1.19	-0.00063	HCD (High Energy Collision Dissociation)	31.7	MS2	6.45882	7.225	26.6659	37452	24059_E2_S5_2.raw	F185	3.56	1	3.908e-05	3.185e-05
		FALSE	High	Sequest HT (A2)	Unambiguous	NKHEAMITDLEER		1	P35579	P35579	1	3	0.356	0	1	1	529.259	1585.76	1585.76	-1.3	-0.00069	HCD (High Energy Collision Dissociation)	31.7	MS2	69.4637	16.196	26.7265	37536	24059_E2_S5_2.raw	F185	3.23	1	3.908e-05	1.638e-05
		FALSE	High	Sequest HT (A2)	Unambiguous	KEEELQAALAR		4	A0A0C4DFM8; P35749; P35579; Q7Z406	A0A0C4DFM8; P35749; P35579; Q7Z406	1	3	0.1745	0	1	1	419.898	1257.68	1257.68	-0.86	-0.00036	HCD (High Energy Collision Dissociation)	31.7	MS2	8.58129	0.764	26.7545	37576	24059_E2_S5_2.raw	F185	2.35	4	0.0003387	0.005604
		FALSE	High	Sequest HT (A2)	Unambiguous	KEEELQAALAR		4	A0A0C4DFM8; P35749; P35579; Q7Z406	A0A0C4DFM8; P35749; P35579; Q7Z406	1	2	0.569	0	1	1	629.343	1257.68	1257.68	-0.2	-0.00012	HCD (High Energy Collision Dissociation)	31.7	MS2	0	14.188	26.8775	37753	24059_E2_S5_2.raw	F185	3.55	4	3.908e-05	0.0001802
		FALSE	High	Sequest HT (A2)	Unambiguous	HEAmITDLEER	M4(Oxidation)	1	P35579	P35579	0	2	0.5442	0	1	1	680.314	1359.62	1359.62	-0.72	-0.00049	HCD (High Energy Collision Dissociation)	31.7	MS2	71.8702	13.918	27.0128	37949	24059_E2_S5_2.raw	F185	3.51	1	3.908e-05	8.31e-07
		FALSE	High	Sequest HT (A2)	Unambiguous	ADEWLmK	M6(Oxidation)	2	P35580; P35579	P35580; P35579	0	2	0.2775	0	1	1	454.713	908.418	908.418	0.3	0.00014	HCD (High Energy Collision Dissociation)	31.7	MS2	25.8106	16.074	27.1874	38214	24059_E2_S5_2.raw	F185	2.27	2	0.003855	0.04526
		FALSE	High	Sequest HT (A2)	Unambiguous	DLEGLSQR		1	P35579	P35579	0	2	0.2424	0	1	1	459.237	917.468	917.469	-1.14	-0.00052	HCD (High Energy Collision Dissociation)	31.7	MS2	88.0405	0.212	27.6365	38884	24059_E2_S5_2.raw	F185	1.65	1	0.001212	0.02065
		FALSE	High	Sequest HT (A2)	Unambiguous	DLEGLSQR		1	P35579	P35579	0	1	0.3942	0	1	1	917.467	917.467	917.469	-1.73	-0.00158	HCD (High Energy Collision Dissociation)	31.7	MS2	70.0983	4.177	27.6498	38905	24059_E2_S5_2.raw	F185	2.74	1	0.0001074	0.002185
		FALSE	High	Sequest HT (A2)	Unambiguous	DLEGLSQR		1	P35579	P35579	0	2	0.4178	0	1	1	459.237	917.468	917.469	-1.08	-0.00049	HCD (High Energy Collision Dissociation)	31.7	MS2	0	0.37	27.9453	39317	24059_E2_S5_2.raw	F185	2.13	1	0.0006976	0.01124
		FALSE	Medium	Sequest HT (A2)	Unambiguous	DLEGLSQR		1	P35579	P35579	0	1	0.3742	0	1	1	917.468	917.468	917.469	-1.19	-0.0011	HCD (High Energy Collision Dissociation)	31.7	MS2	59.885	28.97	27.9632	39345	24059_E2_S5_2.raw	F185	3.1	1	0.0161	0.2087
		FALSE	High	Sequest HT (A2)	Unambiguous	DLEGLSQR		1	P35579	P35579	0	1	0.3579	0	1	1	917.468	917.468	917.469	-0.6	-0.00055	HCD (High Energy Collision Dissociation)	31.7	MS2	0	30.625	27.9846	39372	24059_E2_S5_2.raw	F185	2.99	1	3.908e-05	0.001265
		FALSE	High	Sequest HT (A2)	Unambiguous	EQEVNILK		1	P35579	P35579	0	1	0.352	0	1	1	972.535	972.535	972.536	-0.78	-0.00076	HCD (High Energy Collision Dissociation)	31.7	MS2	52.352	5.588	28.1652	39628	24059_E2_S5_2.raw	F185	3.21	1	3.908e-05	0.0009272
		FALSE	High	Sequest HT (A2)	Unambiguous	EQEVNILK		1	P35579	P35579	0	1	0.3392	0	1	1	972.535	972.535	972.536	-0.97	-0.00094	HCD (High Energy Collision Dissociation)	31.7	MS2	19.5575	25.888	28.4807	40075	24059_E2_S5_2.raw	F185	3.42	1	3.908e-05	0.001125
		FALSE	Medium	Sequest HT (A2)	Unambiguous	LEMDLK		1	P35579	P35579	0	1	0.1388	0	1	1	748.391	748.391	748.391	0.21	0.00016	HCD (High Energy Collision Dissociation)	31.7	MS2	0	38.377	29.9543	42043	24059_E2_S5_2.raw	F185	2.45	1	0.0404	0.3752
		FALSE	Medium	Sequest HT (A2)	Unambiguous	LEMDLK		1	P35579	P35579	0	2	0.2011	0	1	1	374.699	748.39	748.391	-0.7	-0.00026	HCD (High Energy Collision Dissociation)	31.7	MS2	36.4238	0.946	29.9654	42056	24059_E2_S5_2.raw	F185	1.89	1	0.01667	0.2134
		FALSE	Medium	Sequest HT (A2)	Unambiguous	LEMDLK		1	P35579	P35579	0	2	0.1593	0	1	1	374.699	748.391	748.391	-0.21	-8e-05	HCD (High Energy Collision Dissociation)	31.7	MS2	10.6926	0.615	30.0908	42232	24059_E2_S5_2.raw	F185	1.82	1	0.02404	0.2639
		FALSE	Low	Sequest HT (A2)	Unambiguous	LEMDLK		1	P35579	P35579	0	1	0.0928	0	1	1	748.389	748.389	748.391	-3.13	-0.00234	HCD (High Energy Collision Dissociation)	31.7	MS2	0	18.269	30.3069	42548	24059_E2_S5_2.raw	F185	2.37	1	0.08365	0.5993
		FALSE	Medium	Sequest HT (A2)	Unambiguous	LEMDLK		1	P35579	P35579	0	2	0.1257	0	1	1	374.698	748.39	748.391	-1.76	-0.00066	HCD (High Energy Collision Dissociation)	31.7	MS2	14.22	3.922	30.4305	42724	24059_E2_S5_2.raw	F185	1.91	1	0.02666	0.2809
		FALSE	High	Sequest HT (A2)	Unambiguous	EMEAELEDER		1	P35579	P35579	0	2	0.7119	0	1	1	625.763	1250.52	1250.52	-1.15	-0.00072	HCD (High Energy Collision Dissociation)	31.7	MS2	0	1.111	31.7947	44713	24059_E2_S5_2.raw	F185	3.02	1	3.908e-05	8.422e-06
		FALSE	High	Sequest HT (A2)	Unambiguous	EMEAELEDER		1	P35579	P35579	0	1	0.7436	0	1	1	1250.52	1250.52	1250.52	-1.38	-0.00172	HCD (High Energy Collision Dissociation)	31.7	MS2	0	8.18	31.8704	44823	24059_E2_S5_2.raw	F185	3.12	1	3.908e-05	8.997e-07
		FALSE	High	Sequest HT (A2)	Unambiguous	EMEAELEDER		1	P35579	P35579	0	2	0.7774	0	1	1	625.763	1250.52	1250.52	-0.75	-0.00047	HCD (High Energy Collision Dissociation)	31.7	MS2	0	0.306	32.1087	45167	24059_E2_S5_2.raw	F185	2.74	1	3.908e-05	3.941e-05
		FALSE	High	Sequest HT (A2)	Unambiguous	EMEAELEDER		1	P35579	P35579	0	1	0.6725	0	1	1	1250.52	1250.52	1250.52	-1.48	-0.00185	HCD (High Energy Collision Dissociation)	31.7	MS2	0	50.348	32.2081	45315	24059_E2_S5_2.raw	F185	2.87	1	3.908e-05	1.41e-05
		FALSE	High	Sequest HT (A2)	Unambiguous	QIATLHAQVADMK		1	P35579	P35579	0	3	0.6236	0	1	1	475.922	1425.75	1425.75	-0.81	-0.00038	HCD (High Energy Collision Dissociation)	31.7	MS2	46.9141	0.336	32.2368	45357	24059_E2_S5_2.raw	F185	2.63	1	3.908e-05	8.543e-05
		FALSE	High	Sequest HT (A2)	Unambiguous	EDQSILcTGESGAGK	C7(Carbamidomethyl)	9	A0A2R8Y4C3; Q5BKV1; P35580; M0QY43; P35749; P35579; Q7Z406; A0A494C024	A0A2R8Y4C3; Q5BKV1; P35580; M0QY43; P35749; P35579; Q7Z406; E7ERA5; A0A494C024	0	2	0.6518	0	1	1	776.351	1551.69	1551.7	-0.82	-0.00063	HCD (High Energy Collision Dissociation)	31.7	MS2	0	1.342	32.3694	45557	24059_E2_S5_2.raw	F185	3.59	8	3.908e-05	5.514e-08
		FALSE	High	Sequest HT (A2)	Unambiguous	EMEAELEDER		1	P35579	P35579	0	2	0.4737	0	1	1	625.766	1250.52	1250.52	3.05	0.00191	HCD (High Energy Collision Dissociation)	31.7	MS2	81.5617	0.907	32.4538	45684	24059_E2_S5_2.raw	F185	1.52	1	0.0001074	0.002097
		FALSE	High	Sequest HT (A2)	Unambiguous	EDQSILcTGESGAGK	C7(Carbamidomethyl)	9	A0A2R8Y4C3; Q5BKV1; P35580; M0QY43; P35749; P35579; Q7Z406; A0A494C024	A0A2R8Y4C3; Q5BKV1; P35580; M0QY43; P35749; P35579; Q7Z406; E7ERA5; A0A494C024	0	3	0.4937	0	1	1	517.902	1551.69	1551.7	-1.96	-0.00102	HCD (High Energy Collision Dissociation)	31.7	MS2	88.403	12.835	32.4582	45691	24059_E2_S5_2.raw	F185	3.18	8	3.908e-05	0.0008159
		FALSE	High	Sequest HT (A2)	Unambiguous	EDQSILcTGESGAGK	C7(Carbamidomethyl)	9	A0A2R8Y4C3; Q5BKV1; P35580; M0QY43; P35749; P35579; Q7Z406; A0A494C024	A0A2R8Y4C3; Q5BKV1; P35580; M0QY43; P35749; P35579; Q7Z406; E7ERA5; A0A494C024	0	1	0.6732	0	1	1	1551.69	1551.69	1551.7	-2.5	-0.00388	HCD (High Energy Collision Dissociation)	31.7	MS2	0	13.688	32.4637	45700	24059_E2_S5_2.raw	F185	4.59	8	3.908e-05	2.099e-11
		FALSE	High	Sequest HT (A2)	Unambiguous	KLVWVPSDK		3	Q5BKV1; P35579	Q5BKV1; P35579; B1AH99	1	2	0.4914	0	1	1	536.312	1071.62	1071.62	-1.85	-0.00099	HCD (High Energy Collision Dissociation)	31.7	MS2	89.4401	1.738	32.4731	45714	24059_E2_S5_2.raw	F185	2.32	2	0.0001074	0.00248
		FALSE	High	Sequest HT (A2)	Unambiguous	EDQSILcTGESGAGK	C7(Carbamidomethyl)	9	A0A2R8Y4C3; Q5BKV1; P35580; M0QY43; P35749; P35579; Q7Z406; A0A494C024	A0A2R8Y4C3; Q5BKV1; P35580; M0QY43; P35749; P35579; Q7Z406; E7ERA5; A0A494C024	0	2	0.4405	0	1	1	776.351	1551.7	1551.7	-0.03	-2e-05	HCD (High Energy Collision Dissociation)	31.7	MS2	0	22.658	32.6976	46049	24059_E2_S5_2.raw	F185	1.68	8	0.0004351	0.006393
		FALSE	High	Sequest HT (A2)	Unambiguous	EDQSILcTGESGAGK	C7(Carbamidomethyl)	9	A0A2R8Y4C3; Q5BKV1; P35580; M0QY43; P35749; P35579; Q7Z406; A0A494C024	A0A2R8Y4C3; Q5BKV1; P35580; M0QY43; P35749; P35579; Q7Z406; E7ERA5; A0A494C024	0	2	0.4848	0	1	1	776.351	1551.69	1551.7	-0.58	-0.00045	HCD (High Energy Collision Dissociation)	31.7	MS2	0	23.818	32.7315	46097	24059_E2_S5_2.raw	F185	1.98	8	3.908e-05	0.0001047
		FALSE	High	Sequest HT (A2)	Unambiguous	EMEAELEDER		1	P35579	P35579	0	2	0.6561	0	1	1	625.764	1250.52	1250.52	-0.46	-0.00029	HCD (High Energy Collision Dissociation)	31.7	MS2	0	35.432	32.8557	46270	24059_E2_S5_2.raw	F185	2.85	1	3.908e-05	5.633e-05
		FALSE	High	Sequest HT (A2)	Unambiguous	KFDQLLAEEK		6	A0A0C4DFM8; P35580; P35749; P35579; Q7Z406	A0A0C4DFM8; P35580; P35749; P35579; A1L2Z2; Q7Z406	1	2	0.5875	0	1	1	610.831	1220.65	1220.65	1.31	0.0008	HCD (High Energy Collision Dissociation)	31.7	MS2	0	17.775	32.9681	46421	24059_E2_S5_2.raw	F185	4.17	5	3.908e-05	4.671e-06
		FALSE	Low	Sequest HT (A2)	Unambiguous	KFDQLLAEEK		6	A0A0C4DFM8; P35580; P35749; P35579; Q7Z406	A0A0C4DFM8; P35580; P35749; P35579; A1L2Z2; Q7Z406	1	3	0.1429	0	1	1	407.555	1220.65	1220.65	-2.52	-0.00103	HCD (High Energy Collision Dissociation)	31.7	MS2	75.4679	0.365	33.0012	46468	24059_E2_S5_2.raw	F185	0.84	5	0.2896	0.8401
		FALSE	High	Sequest HT (A2)	Unambiguous	EMEAELEDER		1	P35579	P35579	0	2	0.7234	0	1	1	625.766	1250.52	1250.52	3.54	0.00221	HCD (High Energy Collision Dissociation)	31.7	MS2	39.9342	19.603	33.1752	46707	24059_E2_S5_2.raw	F185	2.35	1	3.908e-05	0.0009401
		FALSE	Medium	Sequest HT (A2)	Unambiguous	KFDQLLAEEK		6	A0A0C4DFM8; P35580; P35749; P35579; Q7Z406	A0A0C4DFM8; P35580; P35749; P35579; A1L2Z2; Q7Z406	1	3	0.4636	0	1	1	407.555	1220.65	1220.65	-0.87	-0.00035	HCD (High Energy Collision Dissociation)	31.7	MS2	88.5469	0.09	33.1953	46735	24059_E2_S5_2.raw	F185	1.51	5	0.01892	0.2279
		FALSE	High	Sequest HT (A2)	Unambiguous	KFDQLLAEEK		6	A0A0C4DFM8; P35580; P35749; P35579; Q7Z406	A0A0C4DFM8; P35580; P35749; P35579; A1L2Z2; Q7Z406	1	2	0.4597	0	1	1	610.829	1220.65	1220.65	-0.99	-0.0006	HCD (High Energy Collision Dissociation)	31.7	MS2	0	5.077	33.2352	46786	24059_E2_S5_2.raw	F185	2.48	5	0.0008993	0.01563
		FALSE	High	Sequest HT (A2)	Unambiguous	KFDQLLAEEK		6	A0A0C4DFM8; P35580; P35749; P35579; Q7Z406	A0A0C4DFM8; P35580; P35749; P35579; A1L2Z2; Q7Z406	1	2	0.6538	0	1	1	610.829	1220.65	1220.65	-0.69	-0.00042	HCD (High Energy Collision Dissociation)	31.7	MS2	0	0.263	33.2917	46863	24059_E2_S5_2.raw	F185	3.38	5	3.908e-05	6.915e-07
		FALSE	Medium	Sequest HT (A2)	Unambiguous	KFDQLLAEEK		6	A0A0C4DFM8; P35580; P35749; P35579; Q7Z406	A0A0C4DFM8; P35580; P35749; P35579; A1L2Z2; Q7Z406	1	3	0.2563	0	1	1	407.555	1220.65	1220.65	-1.17	-0.00048	HCD (High Energy Collision Dissociation)	31.7	MS2	93.0113	0.519	33.3312	46919	24059_E2_S5_2.raw	F185	1.99	5	0.04657	0.416
		FALSE	Medium	Sequest HT (A2)	Unambiguous	KFDQLLAEEK		6	A0A0C4DFM8; P35580; P35749; P35579; Q7Z406	A0A0C4DFM8; P35580; P35749; P35579; A1L2Z2; Q7Z406	1	3	0.4187	0	1	1	407.555	1220.65	1220.65	-0.95	-0.00039	HCD (High Energy Collision Dissociation)	31.7	MS2	35.3117	0.37	33.3353	46923	24059_E2_S5_2.raw	F185	2.46	5	0.01499	0.1995
		FALSE	High	Sequest HT (A2)	Unambiguous	QIATLHAQVADMK		1	P35579	P35579	0	3	0.5223	0	1	1	475.923	1425.75	1425.75	1.57	0.00074	HCD (High Energy Collision Dissociation)	31.7	MS2	63.1983	6.462	33.5116	47166	24059_E2_S5_2.raw	F185	2.91	1	3.908e-05	0.0005231
		FALSE	High	Sequest HT (A2)	Unambiguous	EMEAELEDER		1	P35579	P35579	0	2	0.485	0	1	1	625.764	1250.52	1250.52	-0.07	-4e-05	HCD (High Energy Collision Dissociation)	31.7	MS2	87.4583	16.881	33.5608	47234	24059_E2_S5_2.raw	F185	2	1	3.908e-05	0.000593
		FALSE	High	Sequest HT (A2)	Unambiguous	KVEAQLQELQVK		1	P35579	P35579	1	3	0.5518	0	1	1	471.608	1412.81	1412.81	-1.38	-0.00065	HCD (High Energy Collision Dissociation)	31.7	MS2	0	1.149	33.5912	47274	24059_E2_S5_2.raw	F185	3.28	1	3.908e-05	0.0001473
		FALSE	High	Sequest HT (A2)	Unambiguous	KVEAQLQELQVK		1	P35579	P35579	1	2	0.6996	0	1	1	706.909	1412.81	1412.81	-0.55	-0.00039	HCD (High Energy Collision Dissociation)	31.7	MS2	0	1.345	33.6322	47331	24059_E2_S5_2.raw	F185	5.06	1	3.908e-05	1.633e-09
		FALSE	High	Sequest HT (A2)	Unambiguous	KFDQLLAEEK		6	A0A0C4DFM8; P35580; P35749; P35579; Q7Z406	A0A0C4DFM8; P35580; P35749; P35579; A1L2Z2; Q7Z406	1	2	0.548	0	1	1	610.829	1220.65	1220.65	-0.39	-0.00024	HCD (High Energy Collision Dissociation)	31.7	MS2	0	16.343	33.6328	47332	24059_E2_S5_2.raw	F185	3.54	5	3.908e-05	5.221e-06
		FALSE	Low	Sequest HT (A2)	Unambiguous	KFDQLLAEEK		6	A0A0C4DFM8; P35580; P35749; P35579; Q7Z406	A0A0C4DFM8; P35580; P35749; P35579; A1L2Z2; Q7Z406	1	2	0.3283	0	1	1	610.829	1220.65	1220.65	-0.49	-0.0003	HCD (High Energy Collision Dissociation)	31.7	MS2	29.0984	31.011	33.6673	47382	24059_E2_S5_2.raw	F185	1.98	5	0.09859	0.6531
		FALSE	High	Sequest HT (A2)	Unambiguous	KFDQLLAEEK		6	A0A0C4DFM8; P35580; P35749; P35579; Q7Z406	A0A0C4DFM8; P35580; P35749; P35579; A1L2Z2; Q7Z406	1	3	0.2051	0	1	1	407.555	1220.65	1220.65	-2.22	-0.0009	HCD (High Energy Collision Dissociation)	31.7	MS2	85.1259	10.622	33.6925	47418	24059_E2_S5_2.raw	F185	2.34	5	0.007412	0.09757
		FALSE	High	Sequest HT (A2)	Unambiguous	KVEAQLQELQVK		1	P35579	P35579	1	3	0.5762	0	1	1	471.608	1412.81	1412.81	-1.05	-0.0005	HCD (High Energy Collision Dissociation)	31.7	MS2	2.644	0.5	33.9233	47733	24059_E2_S5_2.raw	F185	3.02	1	0.0001074	0.00224
		FALSE	High	Sequest HT (A2)	Unambiguous	KVEAQLQELQVK		1	P35579	P35579	1	3	0.5793	0	1	1	471.608	1412.81	1412.81	-0.92	-0.00043	HCD (High Energy Collision Dissociation)	31.7	MS2	12.0419	1.593	33.9532	47779	24059_E2_S5_2.raw	F185	3.47	1	0.0005556	0.007262
		FALSE	High	Sequest HT (A2)	Unambiguous	KVEAQLQELQVK		1	P35579	P35579	1	2	0.6859	0	1	1	706.908	1412.81	1412.81	-1.06	-0.00075	HCD (High Energy Collision Dissociation)	31.7	MS2	2.07004	0.673	33.9662	47793	24059_E2_S5_2.raw	F185	3.98	1	3.908e-05	1.08e-09
		FALSE	High	Sequest HT (A2)	Unambiguous	KVEAQLQELQVK		1	P35579	P35579	1	3	0.4983	0	1	1	471.608	1412.81	1412.81	-1.25	-0.00059	HCD (High Energy Collision Dissociation)	31.7	MS2	7.87085	27.116	34.2592	48201	24059_E2_S5_2.raw	F185	2.93	1	0.0009867	0.01673
		FALSE	High	Sequest HT (A2)	Unambiguous	QTLENERGELANEVK		1	P35579	P35579	1	3	0.5296	0	1	1	577.3	1729.88	1729.87	7.61	0.00439	HCD (High Energy Collision Dissociation)	31.7	MS2	53.5549	2.59	34.5988	48688	24059_E2_S5_2.raw	F185	3.04	1	0.0001754	0.004033
		FALSE	High	Sequest HT (A2)	Unambiguous	QTLENERGELANEVK		1	P35579	P35579	1	2	0.682	0	1	1	865.438	1729.87	1729.87	-1.98	-0.00171	HCD (High Energy Collision Dissociation)	31.7	MS2	0	25.526	34.6139	48711	24059_E2_S5_2.raw	F185	4.34	1	3.908e-05	3.178e-08
		FALSE	High	Sequest HT (A2)	Unambiguous	HEAMITDLEER		1	P35579	P35579	0	2	0.7092	0	1	1	672.317	1343.63	1343.63	0.66	0.00044	HCD (High Energy Collision Dissociation)	31.7	MS2	0	0.428	34.9331	49182	24059_E2_S5_2.raw	F185	3.37	1	3.908e-05	3.348e-08
		FALSE	High	Sequest HT (A2)	Unambiguous	HEAMITDLEER		1	P35579	P35579	0	3	0.5061	0	1	1	448.547	1343.63	1343.63	0.13	6e-05	HCD (High Energy Collision Dissociation)	31.7	MS2	32.8497	0.718	34.9739	49243	24059_E2_S5_2.raw	F185	3.3	1	0.0004351	0.006306
		FALSE	High	Sequest HT (A2)	Unambiguous	AGVLAHLEEER		2	P35580; P35579	P35580; P35579	0	3	0.5833	0	1	1	408.55	1223.64	1223.64	-1.27	-0.00052	HCD (High Energy Collision Dissociation)	31.7	MS2	14.508	0.39	35.0147	49305	24059_E2_S5_2.raw	F185	3	2	3.908e-05	2.73e-06
		FALSE	High	Sequest HT (A2)	Unambiguous	AGVLAHLEEER		2	P35580; P35579	P35580; P35579	0	2	0.6565	0	1	1	612.323	1223.64	1223.64	0.49	0.0003	HCD (High Energy Collision Dissociation)	31.7	MS2	27.443	11.635	35.0202	49314	24059_E2_S5_2.raw	F185	4.25	2	3.908e-05	6.042e-08
		FALSE	High	Sequest HT (A2)	Unambiguous	HEAMITDLEER		1	P35579	P35579	0	2	0.4444	0	1	1	672.316	1343.62	1343.63	-1.07	-0.00072	HCD (High Energy Collision Dissociation)	31.7	MS2	0	33.211	35.1797	49547	24059_E2_S5_2.raw	F185	2.52	1	3.908e-05	0.0001594
		FALSE	High	Sequest HT (A2)	Unambiguous	HEAMITDLEER		1	P35579	P35579	0	2	0.5848	0	1	1	672.315	1343.62	1343.63	-1.7	-0.00114	HCD (High Energy Collision Dissociation)	31.7	MS2	13.0847	6.22	35.2503	49649	24059_E2_S5_2.raw	F185	2.89	1	3.908e-05	0.0001575
		FALSE	High	Sequest HT (A2)	Unambiguous	HEAMITDLEER		1	P35579	P35579	0	2	0.375	0	1	1	672.315	1343.62	1343.63	-1.79	-0.0012	HCD (High Energy Collision Dissociation)	31.7	MS2	88.392	0.611	35.2748	49685	24059_E2_S5_2.raw	F185	1.2	1	0.0001074	0.00314
		FALSE	High	Sequest HT (A2)	Unambiguous	AGVLAHLEEER		2	P35580; P35579	P35580; P35579	0	2	0.4903	0	1	1	612.323	1223.64	1223.64	0.79	0.00048	HCD (High Energy Collision Dissociation)	31.7	MS2	27.6579	11.38	35.4192	49887	24059_E2_S5_2.raw	F185	2.59	2	3.908e-05	9.61e-05
		FALSE	High	Sequest HT (A2)	Unambiguous	AGVLAHLEEER		2	P35580; P35579	P35580; P35579	0	3	0.5479	0	1	1	408.551	1223.64	1223.64	-0.74	-0.0003	HCD (High Energy Collision Dissociation)	31.7	MS2	47.0692	7.879	35.4817	49975	24059_E2_S5_2.raw	F185	2.92	2	3.908e-05	1.085e-05
		FALSE	High	Sequest HT (A2)	Unambiguous	AGVLAHLEEER		2	P35580; P35579	P35580; P35579	0	2	0.6098	0	1	1	612.322	1223.64	1223.64	-0.21	-0.00013	HCD (High Energy Collision Dissociation)	31.7	MS2	0	30.843	35.5145	50022	24059_E2_S5_2.raw	F185	2.87	2	3.908e-05	4.419e-05
		FALSE	High	Sequest HT (A2)	Unambiguous	HEAMITDLEER		1	P35579	P35579	0	2	0.5907	0	1	1	672.316	1343.62	1343.63	-0.88	-0.00059	HCD (High Energy Collision Dissociation)	31.7	MS2	85.0926	1.896	35.6248	50181	24059_E2_S5_2.raw	F185	1.93	1	0.0001074	0.002317
		FALSE	High	Sequest HT (A2)	Unambiguous	ALEQQVEEMK		1	P35579	P35579	0	1	0.6224	0	1	1	1204.59	1204.59	1204.59	0.27	0.00032	HCD (High Energy Collision Dissociation)	31.7	MS2	0	4.135	35.77	50379	24059_E2_S5_2.raw	F185	4.37	1	3.908e-05	3.738e-07
		FALSE	High	Sequest HT (A2)	Unambiguous	ALEQQVEEMK		1	P35579	P35579	0	2	0.6593	0	1	1	602.797	1204.59	1204.59	-1.11	-0.00067	HCD (High Energy Collision Dissociation)	31.7	MS2	14.5795	0.254	35.7953	50414	24059_E2_S5_2.raw	F185	2.73	1	3.908e-05	0.0001352
		FALSE	High	Sequest HT (A2)	Unambiguous	ALEQQVEEMK		1	P35579	P35579	0	2	0.6555	0	1	1	602.797	1204.59	1204.59	-1.01	-0.00061	HCD (High Energy Collision Dissociation)	31.7	MS2	31.1713	0.149	35.8064	50430	24059_E2_S5_2.raw	F185	2.38	1	3.908e-05	0.000231
		FALSE	High	Sequest HT (A2)	Unambiguous	ALEQQVEEMK		1	P35579	P35579	0	2	0.1965	0	1	1	602.797	1204.59	1204.59	-0.91	-0.00055	HCD (High Energy Collision Dissociation)	31.7	MS2	31.0387	5.948	35.8405	50478	24059_E2_S5_2.raw	F185	1.73	1	0.007255	0.09416
		FALSE	High	Sequest HT (A2)	Unambiguous	AGVLAHLEEER		2	P35580; P35579	P35580; P35579	0	3	0.1941	0	1	1	408.55	1223.64	1223.64	-1.27	-0.00052	HCD (High Energy Collision Dissociation)	31.7	MS2	54.8406	72.668	35.8476	50487	24059_E2_S5_2.raw	F185	2.37	2	3.908e-05	0.000252
		FALSE	High	Sequest HT (A2)	Unambiguous	ALEQQVEEMK		1	P35579	P35579	0	2	0.7086	0	1	1	602.797	1204.59	1204.59	-1.01	-0.00061	HCD (High Energy Collision Dissociation)	31.7	MS2	0.944604	0.093	35.9372	50604	24059_E2_S5_2.raw	F185	2.78	1	3.908e-05	6.475e-05
		FALSE	High	Sequest HT (A2)	Unambiguous	ALEQQVEEMK		1	P35579	P35579	0	1	0.4716	0	1	1	1204.59	1204.59	1204.59	-1.05	-0.00127	HCD (High Energy Collision Dissociation)	31.7	MS2	0	48.426	36.0808	50782	24059_E2_S5_2.raw	F185	3.35	1	0.0001754	0.003851
		FALSE	High	Sequest HT (A2)	Unambiguous	ALEQQVEEMK		1	P35579	P35579	0	1	0.5873	0	1	1	1204.58	1204.58	1204.59	-2.37	-0.00285	HCD (High Energy Collision Dissociation)	31.7	MS2	0	7.644	36.098	50802	24059_E2_S5_2.raw	F185	4.41	1	3.908e-05	2.322e-06
		FALSE	High	Sequest HT (A2)	Unambiguous	ALEQQVEEMK		1	P35579	P35579	0	2	0.697	0	1	1	602.797	1204.59	1204.59	-0.91	-0.00055	HCD (High Energy Collision Dissociation)	31.7	MS2	0	0.457	36.2467	50993	24059_E2_S5_2.raw	F185	2.64	1	3.908e-05	0.0001566
		FALSE	Low	Sequest HT (A2)	Unambiguous	LKDVLLQVDDERR		1	P35579	P35579	2	3		0.0494	3	3	533.634	1598.89	1598.89	1.05	0.00056	HCD (High Energy Collision Dissociation)	31.7	MS2	90.7294	1.078	36.6582	51552	24059_E2_S5_2.raw	F185	0.77	1	0.1654	0.79
		FALSE	High	Sequest HT (A2)	Unambiguous	LKDVLLQVDDERR		1	P35579	P35579	2	4	0.619	0	1	1	400.477	1598.88	1598.89	-0.79	-0.00031	HCD (High Energy Collision Dissociation)	31.7	MS2	20.1651	0.852	36.7344	51657	24059_E2_S5_2.raw	F185	2.94	1	0.00653	0.08025
		FALSE	High	Sequest HT (A2)	Unambiguous	KMEDSVGcLETAEEVKR	C8(Carbamidomethyl)	1	P35579	P35579	2	4	0.7555	0	1	1	495.989	1980.93	1980.94	-1.33	-0.00066	HCD (High Energy Collision Dissociation)	31.7	MS2	77.5482	2.874	36.7846	51729	24059_E2_S5_2.raw	F185	4.54	1	3.908e-05	2.083e-06
		FALSE	High	Sequest HT (A2)	Unambiguous	KMEDSVGcLETAEEVKR	C8(Carbamidomethyl)	1	P35579	P35579	2	3	0.6402	0	1	1	660.984	1980.94	1980.94	0.03	2e-05	HCD (High Energy Collision Dissociation)	31.7	MS2	52.1006	15.876	36.7852	51730	24059_E2_S5_2.raw	F185	4.92	1	3.908e-05	9.881e-11
		FALSE	High	Sequest HT (A2)	Unambiguous	LKDVLLQVDDERR		1	P35579	P35579	2	2	0.6213	0	1	1	799.946	1598.89	1598.89	-0.24	-0.00019	HCD (High Energy Collision Dissociation)	31.7	MS2	0	18.702	36.83	51792	24059_E2_S5_2.raw	F185	3.75	1	3.908e-05	4.463e-07
		FALSE	High	Sequest HT (A2)	Unambiguous	KMEDSVGcLETAEEVKR	C8(Carbamidomethyl)	1	P35579	P35579	2	4	0.7433	0	1	1	495.989	1980.94	1980.94	-0.66	-0.00033	HCD (High Energy Collision Dissociation)	31.7	MS2	22.8446	0.805	36.8613	51832	24059_E2_S5_2.raw	F185	4.83	1	3.908e-05	1.007e-06
		FALSE	High	Sequest HT (A2)	Unambiguous	LKDVLLQVDDERR		1	P35579	P35579	2	3	0.548	0	1	1	533.633	1598.88	1598.89	-0.78	-0.00042	HCD (High Energy Collision Dissociation)	31.7	MS2	46.3219	2.393	36.9874	52014	24059_E2_S5_2.raw	F185	2.81	1	3.908e-05	1.751e-05
		FALSE	High	Sequest HT (A2)	Unambiguous	LKDVLLQVDDERR		1	P35579	P35579	2	4	0.5226	0	1	1	400.477	1598.89	1598.89	-0.56	-0.00022	HCD (High Energy Collision Dissociation)	31.7	MS2	28.8915	2.702	37.0724	52137	24059_E2_S5_2.raw	F185	2.66	1	0.0001074	0.003172
		FALSE	Medium	Sequest HT (A2)	Unambiguous	KMEDSVGcLETAEEVKR	C8(Carbamidomethyl)	1	P35579	P35579	2	3	0.25	0	1	1	660.984	1980.94	1980.94	0.21	0.00014	HCD (High Energy Collision Dissociation)	31.7	MS2	78.1974	31.541	37.1847	52301	24059_E2_S5_2.raw	F185	2.16	1	0.01394	0.1879
		FALSE	High	Sequest HT (A2)	Unambiguous	DVLLQVDDERR		1	P35579	P35579	1	3	0.1456	0	1	1	453.241	1357.71	1357.71	1.38	0.00063	HCD (High Energy Collision Dissociation)	31.7	MS2	94.3196	0.502	37.6188	52935	24059_E2_S5_2.raw	F185	1.58	1	0.001133	0.01783
		FALSE	High	Sequest HT (A2)	Unambiguous	DVLLQVDDERR		1	P35579	P35579	1	2	0.2671	0	1	1	679.361	1357.71	1357.71	5.17	0.00351	HCD (High Energy Collision Dissociation)	31.7	MS2	80.1959	3.101	37.7111	53069	24059_E2_S5_2.raw	F185	2.92	1	3.908e-05	0.0002311
		FALSE	Low	Sequest HT (A2)	Unambiguous	DVLLQVDDERR		1	P35579	P35579	1	3	0.1613	0	1	1	453.241	1357.71	1357.71	1.05	0.00047	HCD (High Energy Collision Dissociation)	31.7	MS2	3.18962	0.731	37.8247	53235	24059_E2_S5_2.raw	F185	1.24	1	0.1151	0.6975
		FALSE	High	Sequest HT (A2)	Unambiguous	DVLLQVDDERR		1	P35579	P35579	1	3	0.5914	0	1	1	453.24	1357.71	1357.71	-0.17	-8e-05	HCD (High Energy Collision Dissociation)	31.7	MS2	17.9795	0.922	37.9578	53419	24059_E2_S5_2.raw	F185	2.57	1	3.908e-05	0.0006222
		FALSE	High	Sequest HT (A2)	Unambiguous	DVLLQVDDERR		1	P35579	P35579	1	2	0.0958	0	1	1	679.357	1357.71	1357.71	-0.05	-3e-05	HCD (High Energy Collision Dissociation)	31.7	MS2	16.9156	15.171	38.0466	53549	24059_E2_S5_2.raw	F185	2.61	1	3.908e-05	8.179e-05
		FALSE	High	Sequest HT (A2)	Unambiguous	ELEDATETADAMNR		1	P35579	P35579	0	2	0.7417	0	1	1	783.341	1565.67	1565.67	-0.27	-0.00021	HCD (High Energy Collision Dissociation)	31.7	MS2	50.8718	1.579	38.1071	53633	24059_E2_S5_2.raw	F185	4.22	1	3.908e-05	2.308e-09
		FALSE	High	Sequest HT (A2)	Unambiguous	FDQLLAEEK		6	A0A0C4DFM8; P35580; P35749; P35579; Q7Z406	A0A0C4DFM8; P35580; P35749; P35579; A1L2Z2; Q7Z406	0	2	0.6188	0	1	1	546.782	1092.56	1092.56	0.23	0.00013	HCD (High Energy Collision Dissociation)	31.7	MS2	94.051	0.436	38.215	53787	24059_E2_S5_2.raw	F185	2.02	5	3.908e-05	0.0001497
		FALSE	High	Sequest HT (A2)	Unambiguous	ELEDATETADAMNR		1	P35579	P35579	0	1	0.7072	0	1	1	1565.67	1565.67	1565.67	-1.94	-0.00304	HCD (High Energy Collision Dissociation)	31.7	MS2	0	50.328	38.2804	53876	24059_E2_S5_2.raw	F185	4.03	1	3.908e-05	1.035e-10
		FALSE	High	Sequest HT (A2)	Unambiguous	DVLLQVDDERR		1	P35579	P35579	1	3	0.5062	0	1	1	453.241	1357.71	1357.71	1.32	0.0006	HCD (High Energy Collision Dissociation)	31.7	MS2	29.5381	0.931	38.2943	53892	24059_E2_S5_2.raw	F185	2.43	1	0.0001754	0.003997
		FALSE	High	Sequest HT (A2)	Unambiguous	FDQLLAEEK		6	A0A0C4DFM8; P35580; P35749; P35579; Q7Z406	A0A0C4DFM8; P35580; P35749; P35579; A1L2Z2; Q7Z406	0	1	0.5333	0	1	1	1092.56	1092.56	1092.56	2.2	0.0024	HCD (High Energy Collision Dissociation)	31.7	MS2	69.878	6.459	38.3066	53910	24059_E2_S5_2.raw	F185	3.15	5	3.908e-05	0.0008026
		FALSE	High	Sequest HT (A2)	Unambiguous	DVLLQVDDERR		1	P35579	P35579	1	2	0.1789	0	1	1	679.356	1357.7	1357.71	-2.11	-0.00143	HCD (High Energy Collision Dissociation)	31.7	MS2	21.7518	14.232	38.3873	54023	24059_E2_S5_2.raw	F185	1.9	1	0.0004351	0.006
		FALSE	High	Sequest HT (A2)	Unambiguous	ELEDATETADAMNR		1	P35579	P35579	0	2	0.792	0	1	1	783.341	1565.67	1565.67	-0.19	-0.00015	HCD (High Energy Collision Dissociation)	31.7	MS2	0	0.647	38.4211	54071	24059_E2_S5_2.raw	F185	4.23	1	3.908e-05	2.786e-09
		FALSE	High	Sequest HT (A2)	Unambiguous	FDQLLAEEK		6	A0A0C4DFM8; P35580; P35749; P35579; Q7Z406	A0A0C4DFM8; P35580; P35749; P35579; A1L2Z2; Q7Z406	0	1	0.3006	0	1	1	1092.56	1092.56	1092.56	4.1	0.00448	HCD (High Energy Collision Dissociation)	31.7	MS2	36.5097	30.267	38.4543	54122	24059_E2_S5_2.raw	F185	3.36	5	0.0004351	0.00626
		FALSE	High	Sequest HT (A2)	Unambiguous	FDQLLAEEK		6	A0A0C4DFM8; P35580; P35749; P35579; Q7Z406	A0A0C4DFM8; P35580; P35749; P35579; A1L2Z2; Q7Z406	0	2	0.6228	0	1	1	546.782	1092.56	1092.56	-0.66	-0.00036	HCD (High Energy Collision Dissociation)	31.7	MS2	7.51508	0.297	38.5477	54255	24059_E2_S5_2.raw	F185	2.89	5	3.908e-05	0.000138
		FALSE	Low	Sequest HT (A2)	Unambiguous	KTLEEEAKTHEAQIQEMR		1	P35579	P35579	2	4	0.2284	0	1	1	543.521	2171.06	2171.08	-7.21	-0.00392	HCD (High Energy Collision Dissociation)	31.7	MS2	62.4375	2.308	38.5513	54261	24059_E2_S5_2.raw	F185	1.62	1	0.3874	0.8401
		FALSE	Medium	Sequest HT (A2)	Unambiguous	DVLLQVDDERR		1	P35579	P35579	1	3	0.1037	0	1	1	453.241	1357.71	1357.71	1.05	0.00047	HCD (High Energy Collision Dissociation)	31.7	MS2	45.54	2.668	38.6386	54390	24059_E2_S5_2.raw	F185	1.64	1	0.02315	0.2563
		FALSE	High	Sequest HT (A2)	Unambiguous	FDQLLAEEK		6	A0A0C4DFM8; P35580; P35749; P35579; Q7Z406	A0A0C4DFM8; P35580; P35749; P35579; A1L2Z2; Q7Z406	0	1	0.3697	0	1	1	1092.56	1092.56	1092.56	-0.7	-0.00077	HCD (High Energy Collision Dissociation)	31.7	MS2	0	35.514	38.6395	54391	24059_E2_S5_2.raw	F185	3.57	5	3.908e-05	5.723e-05
		FALSE	Medium	Sequest HT (A2)	Unambiguous	FDQLLAEEK		6	A0A0C4DFM8; P35580; P35749; P35579; Q7Z406	A0A0C4DFM8; P35580; P35749; P35579; A1L2Z2; Q7Z406	0	2	0.4121	0	1	1	546.782	1092.56	1092.56	0.23	0.00013	HCD (High Energy Collision Dissociation)	31.7	MS2	66.9296	1.947	38.833	54679	24059_E2_S5_2.raw	F185	1.65	5	0.01069	0.1504
		FALSE	High	Sequest HT (A2)	Unambiguous	EEELQAALAR		4	A0A0C4DFM8; P35749; P35579; Q7Z406	A0A0C4DFM8; P35749; P35579; Q7Z406	0	2	0.3662	0	1	1	565.296	1129.58	1129.58	0.1	5e-05	HCD (High Energy Collision Dissociation)	31.7	MS2	81.0774	1.508	38.847	54697	24059_E2_S5_2.raw	F185	2.84	4	3.908e-05	2.58e-05
		FALSE	High	Sequest HT (A2)	Unambiguous	FDQLLAEEK		6	A0A0C4DFM8; P35580; P35749; P35579; Q7Z406	A0A0C4DFM8; P35580; P35749; P35579; A1L2Z2; Q7Z406	0	2	0.4245	0	1	1	546.781	1092.56	1092.56	-1.33	-0.00073	HCD (High Energy Collision Dissociation)	31.7	MS2	53.8864	17.877	38.8948	54765	24059_E2_S5_2.raw	F185	2.45	5	3.908e-05	0.0007916
		FALSE	High	Sequest HT (A2)	Unambiguous	EEELQAALAR		4	A0A0C4DFM8; P35749; P35579; Q7Z406	A0A0C4DFM8; P35749; P35579; Q7Z406	0	1	0.5099	0	1	1	1129.59	1129.59	1129.58	1.68	0.00189	HCD (High Energy Collision Dissociation)	31.7	MS2	0	50.608	38.9831	54887	24059_E2_S5_2.raw	F185	3.53	4	3.908e-05	5.743e-06
		FALSE	High	Sequest HT (A2)	Unambiguous	EEELQAALAR		4	A0A0C4DFM8; P35749; P35579; Q7Z406	A0A0C4DFM8; P35749; P35579; Q7Z406	0	2	0.4253	0	1	1	565.296	1129.58	1129.58	-0.77	-0.00043	HCD (High Energy Collision Dissociation)	31.7	MS2	12.8949	6.173	39.0939	55043	24059_E2_S5_2.raw	F185	2.21	4	0.0001754	0.003827
		FALSE	High	Sequest HT (A2)	Unambiguous	EEELQAALAR		4	A0A0C4DFM8; P35749; P35579; Q7Z406	A0A0C4DFM8; P35749; P35579; Q7Z406	0	2	0.6441	0	1	1	565.295	1129.58	1129.58	-1.52	-0.00086	HCD (High Energy Collision Dissociation)	31.7	MS2	25.7405	1.805	39.1808	55168	24059_E2_S5_2.raw	F185	2.95	4	3.908e-05	2.681e-05
		FALSE	High	Sequest HT (A2)	Unambiguous	EEELQAALAR		4	A0A0C4DFM8; P35749; P35579; Q7Z406	A0A0C4DFM8; P35749; P35579; Q7Z406	0	2	0.6026	0	1	1	565.295	1129.58	1129.58	-1.09	-0.00062	HCD (High Energy Collision Dissociation)	31.7	MS2	18.626	3.375	39.2063	55207	24059_E2_S5_2.raw	F185	3.12	4	3.908e-05	0.0002196
		FALSE	High	Sequest HT (A2)	Unambiguous	EEELQAALAR		4	A0A0C4DFM8; P35749; P35579; Q7Z406	A0A0C4DFM8; P35749; P35579; Q7Z406	0	2	0.4577	0	1	1	565.295	1129.58	1129.58	-1.31	-0.00074	HCD (High Energy Collision Dissociation)	31.7	MS2	23.4432	6.906	39.7115	55934	24059_E2_S5_2.raw	F185	2.01	4	0.0002772	0.004416
		FALSE	High	Sequest HT (A2)	Unambiguous	cNGVLEGIR	C1(Carbamidomethyl)	15	A7E2Y1; P13535; P35580; Q9UKX3; M0QY43; P11055; P35749; P12882; P12883; P35579; Q9UKX2; Q7Z406; Q9Y623; P13533	A7E2Y1; P13535; P35580; Q9UKX3; M0QY43; P11055; P35749; P12882; P12883; A0A6E1W127; P35579; Q9UKX2; Q7Z406; Q9Y623; P13533	0	2	0.2647	0	1	1	509.26	1017.51	1017.51	-1.22	-0.00062	HCD (High Energy Collision Dissociation)	31.7	MS2	18.3658	26.702	40.5215	57058	24059_E2_S5_2.raw	F185	2.04	14	0.0007507	0.01407
		FALSE	High	Sequest HT (A2)	Unambiguous	QAQQERDELADEIANSSGK		1	P35579	P35579	1	3	0.7339	0	1	1	696.998	2088.98	2088.98	-0.27	-0.00019	HCD (High Energy Collision Dissociation)	31.7	MS2	0	3.163	40.7086	57325	24059_E2_S5_2.raw	F185	5.11	1	3.908e-05	4.168e-11
		FALSE	High	Sequest HT (A2)	Unambiguous	QAQQERDELADEIANSSGK		1	P35579	P35579	1	2	0.6642	0	1	1	1044.99	2088.97	2088.98	-4.64	-0.00485	HCD (High Energy Collision Dissociation)	31.7	MS2	0	6.837	40.7564	57397	24059_E2_S5_2.raw	F185	5.51	1	3.908e-05	7.686e-13
		FALSE	High	Sequest HT (A2)	Unambiguous	QAQQERDELADEIANSSGK		1	P35579	P35579	1	3	0.6095	0	1	1	696.998	2088.98	2088.98	-0.53	-0.00037	HCD (High Energy Collision Dissociation)	31.7	MS2	1.78143	28.578	40.9069	57618	24059_E2_S5_2.raw	F185	6.12	1	3.908e-05	2.149e-07
		FALSE	High	Sequest HT (A2)	Unambiguous	QAQQERDELADEIANSSGK		1	P35579	P35579	1	2	0.5701	0	1	1	1044.99	2088.98	2088.98	0.38	0.0004	HCD (High Energy Collision Dissociation)	31.7	MS2	0	30.965	40.987	57735	24059_E2_S5_2.raw	F185	4.28	1	3.908e-05	7.444e-09
		FALSE	High	Sequest HT (A2)	Unambiguous	QAQQERDELADEIANSSGK		1	P35579	P35579	1	3	0.4309	0	1	1	696.997	2088.98	2088.98	-1.76	-0.00122	HCD (High Energy Collision Dissociation)	31.7	MS2	0	11.608	41.0481	57824	24059_E2_S5_2.raw	F185	2.46	1	0.001133	0.01797
		FALSE	Low	Sequest HT (A2)	Unambiguous	QAQQERDELADEIANSSGK		1	P35579	P35579	1	3	0.2462	0	1	1	696.998	2088.98	2088.98	0.08	6e-05	HCD (High Energy Collision Dissociation)	31.7	MS2	0	25.948	41.0698	57857	24059_E2_S5_2.raw	F185	1.95	1	0.1797	0.8091
		FALSE	High	Sequest HT (A2)	Unambiguous	MEDSVGcLETAEEVKR	C7(Carbamidomethyl)	1	P35579	P35579	1	3	0.6364	0	1	1	618.285	1852.84	1852.84	-0.63	-0.00039	HCD (High Energy Collision Dissociation)	31.7	MS2	62.9243	2.877	41.0867	57881	24059_E2_S5_2.raw	F185	4.07	1	3.908e-05	1.209e-08
		FALSE	High	Sequest HT (A2)	Unambiguous	ADEWLMK		2	P35580; P35579	P35580; P35579	0	2	0.4843	0	1	1	446.715	892.423	892.423	-0.88	-0.00039	HCD (High Energy Collision Dissociation)	31.7	MS2	26.76	4.827	41.1368	57957	24059_E2_S5_2.raw	F185	2.54	2	0.002665	0.03271
		FALSE	High	Sequest HT (A2)	Unambiguous	KLEEEQIILEDQNcK	C14(Carbamidomethyl)	1	P35579	P35579	1	3	0.5214	0	1	1	630.314	1888.93	1888.93	-1.82	-0.00115	HCD (High Energy Collision Dissociation)	31.7	MS2	66.2102	1.009	41.2156	58073	24059_E2_S5_2.raw	F185	3.97	1	3.908e-05	2.151e-06
		FALSE	High	Sequest HT (A2)	Unambiguous	KLEEEQIILEDQNcK	C14(Carbamidomethyl)	1	P35579	P35579	1	2	0.7578	0	1	1	944.97	1888.93	1888.93	0.57	0.00054	HCD (High Energy Collision Dissociation)	31.7	MS2	65.9852	3.696	41.2256	58088	24059_E2_S5_2.raw	F185	5.16	1	3.908e-05	5.284e-12
		FALSE	High	Sequest HT (A2)	Unambiguous	ADEWLMK		2	P35580; P35579	P35580; P35579	0	1	0.5346	0	1	1	892.424	892.424	892.423	0.37	0.00033	HCD (High Energy Collision Dissociation)	31.7	MS2	0	4.437	41.2328	58099	24059_E2_S5_2.raw	F185	2.6	2	0.001666	0.02534
		FALSE	Low	Sequest HT (A2)	Unambiguous	ADEWLMK		2	P35580; P35579	P35580; P35579	0	2	0.3567	0	1	1	446.715	892.423	892.423	-0.6	-0.00027	HCD (High Energy Collision Dissociation)	31.7	MS2	75.1696	1.536	41.376	58308	24059_E2_S5_2.raw	F185	1.71	2	0.201	0.8343
		FALSE	High	Sequest HT (A2)	Unambiguous	KQELEEIcHDLEAR	C8(Dioxidation)	1	P35579	P35579	1	3	0.4615	0	1	1	582.275	1744.81	1744.82	-4.05	-0.00236	HCD (High Energy Collision Dissociation)	31.7	MS2	29.1071	3.69	41.4235	58374	24059_E2_S5_2.raw	F185	3.12	1	0.0004351	0.006206
		FALSE	High	Sequest HT (A2)	Unambiguous	ADEWLMK		2	P35580; P35579	P35580; P35579	0	2	0.4792	0	1	1	446.715	892.423	892.423	-0.81	-0.00036	HCD (High Energy Collision Dissociation)	31.7	MS2	7.75119	0.335	41.4626	58426	24059_E2_S5_2.raw	F185	2.4	2	0.001186	0.01959
		FALSE	High	Sequest HT (A2)	Unambiguous	MEDSVGcLETAEEVKR	C7(Carbamidomethyl)	1	P35579	P35579	1	3	0.6106	0	1	1	618.285	1852.84	1852.84	-0.83	-0.00051	HCD (High Energy Collision Dissociation)	31.7	MS2	71.6661	14.699	41.4644	58429	24059_E2_S5_2.raw	F185	3.98	1	3.908e-05	4.472e-09
		FALSE	High	Sequest HT (A2)	Unambiguous	KQELEEIcHDLEAR	C8(Dioxidation)	1	P35579	P35579	1	2	0.4426	0	1	1	872.91	1744.81	1744.82	-2.43	-0.00212	HCD (High Energy Collision Dissociation)	31.7	MS2	0	23.685	41.4704	58437	24059_E2_S5_2.raw	F185	2.96	1	3.908e-05	4.675e-06
		FALSE	High	Sequest HT (A2)	Unambiguous	KLEEEQIILEDQNcK	C14(Carbamidomethyl)	1	P35579	P35579	1	2	0.4793	0	1	1	944.969	1888.93	1888.93	-0.98	-0.00092	HCD (High Energy Collision Dissociation)	31.7	MS2	58.3578	29.197	41.4979	58475	24059_E2_S5_2.raw	F185	2.17	1	3.908e-05	3.857e-05
		FALSE	High	Sequest HT (A2)	Unambiguous	ADEWLMK		2	P35580; P35579	P35580; P35579	0	1	0.4478	0	1	1	892.422	892.422	892.423	-1.68	-0.0015	HCD (High Energy Collision Dissociation)	31.7	MS2	0	26.104	41.5519	58551	24059_E2_S5_2.raw	F185	2.97	2	0.004791	0.05482
		FALSE	High	Sequest HT (A2)	Unambiguous	KLEEEQIILEDQNcK	C14(Carbamidomethyl)	1	P35579	P35579	1	3	0.5663	0	1	1	630.313	1888.92	1888.93	-4.05	-0.00255	HCD (High Energy Collision Dissociation)	31.7	MS2	10.841	15.369	41.5525	58552	24059_E2_S5_2.raw	F185	5.05	1	3.908e-05	8.04e-05
		FALSE	High	Sequest HT (A2)	Unambiguous	KLEEEQIILEDQNcK	C14(Carbamidomethyl)	1	P35579	P35579	1	2	0.666	0	1	1	944.967	1888.93	1888.93	-3.17	-0.003	HCD (High Energy Collision Dissociation)	31.7	MS2	0	30.242	41.5613	58566	24059_E2_S5_2.raw	F185	4.88	1	3.908e-05	5.522e-11
		FALSE	High	Sequest HT (A2)	Unambiguous	KMEDSVGcLETAEEVKR	C8(Dioxidation)	1	P35579	P35579	2	3	0.096	0	1	1	652.638	1955.9	1955.9	-2.3	-0.0015	HCD (High Energy Collision Dissociation)	31.7	MS2	59.7148	7.64	41.5713	58581	24059_E2_S5_2.raw	F185	2.5	1	3.908e-05	0.0005558
		FALSE	Low	Sequest HT (A2)	Unambiguous	ADEWLMK		2	P35580; P35579	P35580; P35579	0	1	0.3878	0	1	1	892.423	892.423	892.423	-0.31	-0.00028	HCD (High Energy Collision Dissociation)	31.7	MS2	0	34.205	41.5783	58590	24059_E2_S5_2.raw	F185	2.63	2	0.09857	0.653
		FALSE	High	Sequest HT (A2)	Unambiguous	KQELEEIcHDLEAR	C8(Dioxidation)	1	P35579	P35579	1	3	0.2475	0	1	1	582.276	1744.81	1744.82	-1.74	-0.00101	HCD (High Energy Collision Dissociation)	31.7	MS2	21.8713	1.949	41.6232	58653	24059_E2_S5_2.raw	F185	2.02	1	0.0008121	0.01433
		FALSE	High	Sequest HT (A2)	Unambiguous	KMEDSVGcLETAEEVKR	C8(Dioxidation)	1	P35579	P35579	2	3	0.1608	0	1	1	652.639	1955.9	1955.9	-1.83	-0.0012	HCD (High Energy Collision Dissociation)	31.7	MS2	48.0153	4.397	41.7468	58825	24059_E2_S5_2.raw	F185	2.86	1	3.908e-05	5.421e-07
		FALSE	Low	Sequest HT (A2)	Unambiguous	KQELEEIcHDLEAR	C8(Dioxidation)	1	P35579	P35579	1	3	0.246	0	1	1	582.275	1744.81	1744.82	-3.63	-0.00211	HCD (High Energy Collision Dissociation)	31.7	MS2	77.3402	15.851	41.763	58847	24059_E2_S5_2.raw	F185	2.52	1	0.05566	0.4709
		FALSE	High	Sequest HT (A2)	Unambiguous	KLEEEQIILEDQNcK	C14(Carbamidomethyl)	1	P35579	P35579	1	3	0.3257	0	1	1	630.315	1888.93	1888.93	-1.05	-0.00066	HCD (High Energy Collision Dissociation)	31.7	MS2	89.0238	2.245	41.8867	59024	24059_E2_S5_2.raw	F185	1.75	1	0.0001074	0.002746
		FALSE	High	Sequest HT (A2)	Unambiguous	KLEEEQIILEDQNcK	C14(Carbamidomethyl)	1	P35579	P35579	1	2	0.728	0	1	1	944.968	1888.93	1888.93	-2.2	-0.00208	HCD (High Energy Collision Dissociation)	31.7	MS2	0	31.258	41.896	59038	24059_E2_S5_2.raw	F185	5.92	1	3.908e-05	1.668e-11
		FALSE	High	Sequest HT (A2)	Unambiguous	LVWVPSDK		3	Q5BKV1; P35579	Q5BKV1; P35579; B1AH99	0	2	0.5101	0	1	1	472.265	943.523	943.525	-1.4	-0.00066	HCD (High Energy Collision Dissociation)	31.7	MS2	83.3635	1.422	42.0166	59207	24059_E2_S5_2.raw	F185	1.49	2	0.0004638	0.006634
		FALSE	High	Sequest HT (A2)	Unambiguous	KLEEEQIILEDQNcK	C14(Carbamidomethyl)	1	P35579	P35579	1	2	0.7515	0	1	1	944.97	1888.93	1888.93	0.25	0.00024	HCD (High Energy Collision Dissociation)	31.7	MS2	0	33.064	42.0805	59299	24059_E2_S5_2.raw	F185	4.91	1	3.908e-05	2.08e-09
		FALSE	High	Sequest HT (A2)	Unambiguous	LVWVPSDK		3	Q5BKV1; P35579	Q5BKV1; P35579; B1AH99	0	1	0.6321	0	1	1	943.523	943.523	943.525	-1.51	-0.00143	HCD (High Energy Collision Dissociation)	31.7	MS2	0	26.023	42.1926	59460	24059_E2_S5_2.raw	F185	2.99	2	0.0003064	0.004898
		FALSE	High	Sequest HT (A2)	Unambiguous	KLEEEQIILEDQNcK	C14(Carbamidomethyl)	1	P35579	P35579	1	2	0.7794	0	1	1	944.97	1888.93	1888.93	0.19	0.00018	HCD (High Energy Collision Dissociation)	31.7	MS2	0	25.932	42.2314	59514	24059_E2_S5_2.raw	F185	4.94	1	3.908e-05	1.399e-11
		FALSE	High	Sequest HT (A2)	Unambiguous	LVWVPSDK		3	Q5BKV1; P35579	Q5BKV1; P35579; B1AH99	0	2	0.5856	0	1	1	472.266	943.524	943.525	-0.62	-0.00029	HCD (High Energy Collision Dissociation)	31.7	MS2	18.0716	1.268	42.3505	59679	24059_E2_S5_2.raw	F185	2.22	2	0.0001074	0.003138
		FALSE	High	Sequest HT (A2)	Unambiguous	KLEEEQIILEDQNcK	C14(Carbamidomethyl)	1	P35579	P35579	1	3	0.3602	0	1	1	630.315	1888.93	1888.93	-1.34	-0.00084	HCD (High Energy Collision Dissociation)	31.7	MS2	48.9211	18.638	42.3634	59698	24059_E2_S5_2.raw	F185	3.22	1	0.0001074	0.003024
		FALSE	High	Sequest HT (A2)	Unambiguous	LVWVPSDK		3	Q5BKV1; P35579	Q5BKV1; P35579; B1AH99	0	2	0.535	0	1	1	472.266	943.524	943.525	-0.49	-0.00023	HCD (High Energy Collision Dissociation)	31.7	MS2	35.9666	3.311	42.5366	59933	24059_E2_S5_2.raw	F185	2	2	0.0001754	0.004075
		FALSE	High	Sequest HT (A2)	Unambiguous	VVFQEFR		1	P35579	P35579	0	2	0.1597	0	1	1	462.751	924.494	924.494	0.25	0.00011	HCD (High Energy Collision Dissociation)	31.7	MS2	51.6981	1.498	42.5489	59949	24059_E2_S5_2.raw	F185	1.44	1	0.005829	0.07155
		FALSE	High	Sequest HT (A2)	Unambiguous	KMEDSVGcLETAEEVK	C8(Carbamidomethyl)	1	P35579	P35579	1	3	0.6207	0	1	1	608.949	1824.83	1824.84	-2.26	-0.00137	HCD (High Energy Collision Dissociation)	31.7	MS2	88.6122	21.811	42.6847	60139	24059_E2_S5_2.raw	F185	3.77	1	3.908e-05	1.584e-05
		FALSE	High	Sequest HT (A2)	Unambiguous	LVWVPSDK		3	Q5BKV1; P35579	Q5BKV1; P35579; B1AH99	0	2	0.4675	0	1	1	472.265	943.522	943.525	-2.63	-0.00124	HCD (High Energy Collision Dissociation)	31.7	MS2	42.531	9.652	42.6993	60159	24059_E2_S5_2.raw	F185	1.54	2	0.008206	0.1129
		FALSE	High	Sequest HT (A2)	Unambiguous	KMEDSVGcLETAEEVK	C8(Carbamidomethyl)	1	P35579	P35579	1	2	0.6727	0	1	1	912.922	1824.84	1824.84	0.19	0.00017	HCD (High Energy Collision Dissociation)	31.7	MS2	16.0576	7.397	42.7536	60230	24059_E2_S5_2.raw	F185	4.98	1	3.908e-05	3.011e-11
		FALSE	High	Sequest HT (A2)	Unambiguous	KMEDSVGcLETAEEVK	C8(Carbamidomethyl)	1	P35579	P35579	1	3	0.3469	0	1	1	608.949	1824.83	1824.84	-1.86	-0.00113	HCD (High Energy Collision Dissociation)	31.7	MS2	12.4749	1.446	42.937	60470	24059_E2_S5_2.raw	F185	1.47	1	0.0006715	0.009628
		FALSE	High	Sequest HT (A2)	Unambiguous	KMEDSVGcLETAEEVK	C8(Carbamidomethyl)	1	P35579	P35579	1	2	0.3186	0	1	1	912.923	1824.84	1824.84	1.8	0.00164	HCD (High Energy Collision Dissociation)	31.7	MS2	0	23.505	43.1507	60759	24059_E2_S5_2.raw	F185	2.04	1	3.908e-05	2.956e-07
		FALSE	High	Sequest HT (A2)	Unambiguous	VEAQLQELQVK		1	P35579	P35579	0	2	0.5332	0	1	1	642.86	1284.71	1284.72	-2.03	-0.0013	HCD (High Energy Collision Dissociation)	31.7	MS2	0	1.303	43.1964	60828	24059_E2_S5_2.raw	F185	3.77	1	3.908e-05	5.841e-07
		FALSE	High	Sequest HT (A2)	Unambiguous	TEMEDLMSSK		1	P35579	P35579	0	2	0.5346	0	1	1	585.754	1170.5	1170.5	-1.2	-0.0007	HCD (High Energy Collision Dissociation)	31.7	MS2	31.0919	0.739	43.2274	60874	24059_E2_S5_2.raw	F185	2.6	1	3.908e-05	6.518e-05
		FALSE	High	Sequest HT (A2)	Unambiguous	TEMEDLMSSK		1	P35579	P35579	0	1	0.6098	0	1	1	1170.5	1170.5	1170.5	-3.23	-0.00378	HCD (High Energy Collision Dissociation)	31.7	MS2	0	6.09	43.271	60938	24059_E2_S5_2.raw	F185	3.46	1	3.908e-05	9.648e-06
		FALSE	High	Sequest HT (A2)	Unambiguous	VEAQLQELQVK		1	P35579	P35579	0	1	0.5495	0	1	1	1284.72	1284.72	1284.72	-0.26	-0.00034	HCD (High Energy Collision Dissociation)	31.7	MS2	0	7.816	43.2728	60941	24059_E2_S5_2.raw	F185	4.44	1	3.908e-05	1.584e-08
		FALSE	High	Sequest HT (A2)	Unambiguous	EDQSILcTGESGAGK	C7(Dioxidation)	9	A0A2R8Y4C3; Q5BKV1; P35580; M0QY43; P35749; P35579; Q7Z406; A0A494C024	A0A2R8Y4C3; Q5BKV1; P35580; M0QY43; P35749; P35579; Q7Z406; E7ERA5; A0A494C024	0	2	0.5221	0	1	1	763.835	1526.66	1526.66	-0.98	-0.00075	HCD (High Energy Collision Dissociation)	31.7	MS2	81.4425	3.906	43.2741	60943	24059_E2_S5_2.raw	F185	2.26	8	3.908e-05	0.0001794
		FALSE	High	Sequest HT (A2)	Unambiguous	TEMEDLMSSK		1	P35579	P35579	0	2	0.428	0	1	1	585.754	1170.5	1170.5	-0.89	-0.00052	HCD (High Energy Collision Dissociation)	31.7	MS2	54.5675	0.547	43.3382	61036	24059_E2_S5_2.raw	F185	2.57	1	3.908e-05	0.0004076
		FALSE	High	Sequest HT (A2)	Unambiguous	VEAQLQELQVK		1	P35579	P35579	0	1	0.5556	0	1	1	1284.71	1284.71	1284.72	-2.64	-0.00339	HCD (High Energy Collision Dissociation)	31.7	MS2	0	39.823	43.459	61204	24059_E2_S5_2.raw	F185	4.14	1	3.908e-05	0.0004438
		FALSE	High	Sequest HT (A2)	Unambiguous	EDQSILcTGESGAGK	C7(Dioxidation)	9	A0A2R8Y4C3; Q5BKV1; P35580; M0QY43; P35749; P35579; Q7Z406; A0A494C024	A0A2R8Y4C3; Q5BKV1; P35580; M0QY43; P35749; P35579; Q7Z406; E7ERA5; A0A494C024	0	2	0.602	0	1	1	763.835	1526.66	1526.66	-1.3	-0.00099	HCD (High Energy Collision Dissociation)	31.7	MS2	67.3689	3.209	43.4648	61212	24059_E2_S5_2.raw	F185	2.94	8	3.908e-05	0.0002791
		FALSE	High	Sequest HT (A2)	Unambiguous	VEAQLQELQVK		1	P35579	P35579	0	2	0.5253	0	1	1	642.861	1284.71	1284.72	-0.8	-0.00051	HCD (High Energy Collision Dissociation)	31.7	MS2	2.39163	1.134	43.5171	61284	24059_E2_S5_2.raw	F185	3.56	1	3.908e-05	1.05e-06
		FALSE	High	Sequest HT (A2)	Unambiguous	TEMEDLMSSK		1	P35579	P35579	0	1	0.5033	0	1	1	1170.5	1170.5	1170.5	-1.35	-0.00158	HCD (High Energy Collision Dissociation)	31.7	MS2	0	34.375	43.54	61320	24059_E2_S5_2.raw	F185	3.02	1	3.908e-05	0.0005826
		FALSE	High	Sequest HT (A2)	Unambiguous	VEAQLQELQVK		1	P35579	P35579	0	2	0.4	0	1	1	642.861	1284.71	1284.72	-0.99	-0.00063	HCD (High Energy Collision Dissociation)	31.7	MS2	48.7068	9.077	43.5437	61326	24059_E2_S5_2.raw	F185	1.85	1	0.0003064	0.004713
		FALSE	High	Sequest HT (A2)	Unambiguous	TEMEDLMSSK		1	P35579	P35579	0	2	0.566	0	1	1	585.754	1170.5	1170.5	-0.79	-0.00046	HCD (High Energy Collision Dissociation)	31.7	MS2	0.930705	0.205	43.5582	61345	24059_E2_S5_2.raw	F185	2.35	1	3.908e-05	4.171e-05
		FALSE	High	Sequest HT (A2)	Unambiguous	TEMEDLMSSK		1	P35579	P35579	0	1	0.6412	0	1	1	1170.5	1170.5	1170.5	-0.83	-0.00097	HCD (High Energy Collision Dissociation)	31.7	MS2	0	44.834	43.6029	61408	24059_E2_S5_2.raw	F185	3.79	1	3.908e-05	3.013e-06
		FALSE	High	Sequest HT (A2)	Unambiguous	EDQSILcTGESGAGK	C7(Dioxidation)	9	A0A2R8Y4C3; Q5BKV1; P35580; M0QY43; P35749; P35579; Q7Z406; A0A494C024	A0A2R8Y4C3; Q5BKV1; P35580; M0QY43; P35749; P35579; Q7Z406; E7ERA5; A0A494C024	0	2	0.4893	0	1	1	763.834	1526.66	1526.66	-2.26	-0.00172	HCD (High Energy Collision Dissociation)	31.7	MS2	0	17.481	43.6059	61413	24059_E2_S5_2.raw	F185	2.33	8	0.0001074	0.0021
		FALSE	High	Sequest HT (A2)	Unambiguous	EDQSILcTGESGAGK	C7(Dioxidation)	9	A0A2R8Y4C3; Q5BKV1; P35580; M0QY43; P35749; P35579; Q7Z406; A0A494C024	A0A2R8Y4C3; Q5BKV1; P35580; M0QY43; P35749; P35579; Q7Z406; E7ERA5; A0A494C024	0	2	0.5434	0	1	1	763.835	1526.66	1526.66	-1.14	-0.00087	HCD (High Energy Collision Dissociation)	31.7	MS2	0	28.247	43.6286	61447	24059_E2_S5_2.raw	F185	2.65	8	3.908e-05	0.0006474
		FALSE	High	Sequest HT (A2)	Unambiguous	TEMEDLMSSK		1	P35579	P35579	0	2	0.5146	0	1	1	585.753	1170.5	1170.5	-3.39	-0.00199	HCD (High Energy Collision Dissociation)	31.7	MS2	50.1854	18.762	43.8952	61825	24059_E2_S5_2.raw	F185	2.06	1	3.908e-05	0.0003461
		FALSE	High	Sequest HT (A2)	Unambiguous	DELADEIANSSGK		1	P35579	P35579	0	2	0.4167	0	1	1	674.815	1348.62	1348.62	-0.24	-0.00016	HCD (High Energy Collision Dissociation)	31.7	MS2	23.739	16.657	44.1529	62181	24059_E2_S5_2.raw	F185	3.24	1	3.908e-05	1.122e-06
		FALSE	High	Sequest HT (A2)	Unambiguous	LKDVLLQVDDER		1	P35579	P35579	1	2	0.6838	0	1	1	721.892	1442.78	1442.78	-5.23	-0.00377	HCD (High Energy Collision Dissociation)	31.7	MS2	13.0302	1.268	44.8129	63137	24059_E2_S5_2.raw	F185	3.51	1	3.908e-05	2.158e-07
		FALSE	High	Sequest HT (A2)	Unambiguous	LKDVLLQVDDER		1	P35579	P35579	1	3	0.584	0	1	1	481.599	1442.78	1442.78	-1.98	-0.00095	HCD (High Energy Collision Dissociation)	31.7	MS2	24.8515	0.282	44.9174	63288	24059_E2_S5_2.raw	F185	2.5	1	0.0003064	0.005359
		FALSE	High	Sequest HT (A2)	Unambiguous	IAQLEEQLDNETK		1	P35579	P35579	0	3	0.4761	0	1	1	510.926	1530.76	1530.76	0.02	1e-05	HCD (High Energy Collision Dissociation)	31.7	MS2	24.7399	23.967	44.9356	63312	24059_E2_S5_2.raw	F185	3.97	1	3.908e-05	0.0001017
		FALSE	High	Sequest HT (A2)	Unambiguous	LKDVLLQVDDER		1	P35579	P35579	1	2	0.6657	0	1	1	721.897	1442.79	1442.78	0.95	0.00068	HCD (High Energy Collision Dissociation)	31.7	MS2	36.7512	3.668	44.9592	63349	24059_E2_S5_2.raw	F185	3.32	1	3.908e-05	1.093e-05
		FALSE	High	Sequest HT (A2)	Unambiguous	IAQLEEQLDNETK		1	P35579	P35579	0	2	0.5697	0	1	1	765.886	1530.76	1530.76	0.15	0.00011	HCD (High Energy Collision Dissociation)	31.7	MS2	25.2519	5.565	44.9619	63353	24059_E2_S5_2.raw	F185	3.3	1	3.908e-05	0.0003528
		FALSE	High	Sequest HT (A2)	Unambiguous	LKDVLLQVDDER		1	P35579	P35579	1	3	0.4606	0	1	1	481.601	1442.79	1442.78	1.45	0.0007	HCD (High Energy Collision Dissociation)	31.7	MS2	14.7306	1.255	45.0817	63521	24059_E2_S5_2.raw	F185	2.41	1	0.0001074	0.002116
		FALSE	High	Sequest HT (A2)	Unambiguous	IAQLEEQLDNETK		1	P35579	P35579	0	2	0.7101	0	1	1	765.886	1530.76	1530.76	-0.41	-0.00031	HCD (High Energy Collision Dissociation)	31.7	MS2	0	0.168	45.1426	63601	24059_E2_S5_2.raw	F185	3.76	1	3.908e-05	1.782e-08
		FALSE	Medium	Sequest HT (A2)	Unambiguous	LKDVLLQVDDER		1	P35579	P35579	1	3	0.3161	0	1	1	481.602	1442.79	1442.78	3.6	0.00173	HCD (High Energy Collision Dissociation)	31.7	MS2	64.6895	1.488	45.1451	63605	24059_E2_S5_2.raw	F185	1.74	1	0.01603	0.2084
		FALSE	High	Sequest HT (A2)	Unambiguous	IAQLEEQLDNETK		1	P35579	P35579	0	1	0.749	0	1	1	1530.75	1530.75	1530.76	-8.89	-0.01362	HCD (High Energy Collision Dissociation)	31.7	MS2	0	54.556	45.1678	63636	24059_E2_S5_2.raw	F185	5.1	1	3.908e-05	4.69e-06
		FALSE	Low	Sequest HT (A2)	Unambiguous	IAQLEEQLDNETK		1	P35579	P35579	0	2	0.4063	0	1	1	765.885	1530.76	1530.76	-0.89	-0.00068	HCD (High Energy Collision Dissociation)	31.7	MS2	49.3403	1.284	45.1749	63647	24059_E2_S5_2.raw	F185	1.6	1	0.05838	0.4861
		FALSE	Low	Sequest HT (A2)	Unambiguous	IAQLEEQLDNETK		1	P35579	P35579	0	3	0.2791	0	1	1	510.926	1530.76	1530.76	-1.18	-0.0006	HCD (High Energy Collision Dissociation)	31.7	MS2	76.7751	0.461	45.2228	63712	24059_E2_S5_2.raw	F185	1.29	1	0.08117	0.5896
		FALSE	Low	Sequest HT (A2)	Unambiguous	IAQLEEQLDNETK		1	P35579	P35579	0	3	0.4452	0	1	1	510.926	1530.76	1530.76	-0.64	-0.00033	HCD (High Energy Collision Dissociation)	31.7	MS2	76.6379	0.491	45.2552	63758	24059_E2_S5_2.raw	F185	1.46	1	0.06152	0.5054
		FALSE	High	Sequest HT (A2)	Unambiguous	IAQLEEQLDNETK		1	P35579	P35579	0	3	0.5189	0	1	1	510.926	1530.76	1530.76	-1.12	-0.00057	HCD (High Energy Collision Dissociation)	31.7	MS2	13.6322	1.372	45.2708	63779	24059_E2_S5_2.raw	F185	3.18	1	3.908e-05	2.205e-05
		FALSE	High	Sequest HT (A2)	Unambiguous	RGDLPFVVPR		1	P35579	P35579	1	3	0.6567	0	1	1	385.892	1155.66	1155.66	-1.37	-0.00053	HCD (High Energy Collision Dissociation)	31.7	MS2	71.485	5.59	45.4444	64027	24059_E2_S5_2.raw	F185	3.35	1	3.908e-05	0.0003729
		FALSE	High	Sequest HT (A2)	Unambiguous	IAQLEEQLDNETK		1	P35579	P35579	0	2	0.6568	0	1	1	765.885	1530.76	1530.76	-1.29	-0.00099	HCD (High Energy Collision Dissociation)	31.7	MS2	11.8133	0.47	45.4766	64069	24059_E2_S5_2.raw	F185	3.73	1	3.908e-05	2.829e-07
		FALSE	High	Sequest HT (A2)	Unambiguous	RGDLPFVVPR		1	P35579	P35579	1	2	0.5444	0	1	1	578.334	1155.66	1155.66	-1.84	-0.00106	HCD (High Energy Collision Dissociation)	31.7	MS2	63.56	0.963	45.6919	64361	24059_E2_S5_2.raw	F185	2.59	1	0.0001074	0.001874
		FALSE	High	Sequest HT (A2)	Unambiguous	RGDLPFVVPR		1	P35579	P35579	1	3	0.678	0	1	1	385.892	1155.66	1155.66	-1.21	-0.00047	HCD (High Energy Collision Dissociation)	31.7	MS2	11.449	0.896	45.774	64478	24059_E2_S5_2.raw	F185	3.23	1	0.0006715	0.01059
		FALSE	Medium	Sequest HT (A2)	Unambiguous	RGDLPFVVPR		1	P35579	P35579	1	2	0.5779	0	1	1	578.334	1155.66	1155.66	-1.52	-0.00088	HCD (High Energy Collision Dissociation)	31.7	MS2	67.2132	0.442	45.7979	64511	24059_E2_S5_2.raw	F185	1.99	1	0.01446	0.1956
		FALSE	High	Sequest HT (A2)	Unambiguous	IAQLEEQLDNETK		1	P35579	P35579	0	2	0.6608	0	1	1	765.886	1530.76	1530.76	-0.41	-0.00031	HCD (High Energy Collision Dissociation)	31.7	MS2	17.8008	21.928	45.8609	64596	24059_E2_S5_2.raw	F185	4.01	1	3.908e-05	1.154e-07
		FALSE	High	Sequest HT (A2)	Unambiguous	DELADEIANSSGK		1	P35579	P35579	0	2	0.6376	0	1	1	674.814	1348.62	1348.62	-0.87	-0.00059	HCD (High Energy Collision Dissociation)	31.7	MS2	7.41602	0.706	45.8995	64648	24059_E2_S5_2.raw	F185	3.67	1	3.908e-05	4.062e-08
		FALSE	High	Sequest HT (A2)	Unambiguous	DELADEIANSSGK		1	P35579	P35579	0	1	0.678	0	1	1	1348.62	1348.62	1348.62	1.18	0.00159	HCD (High Energy Collision Dissociation)	31.7	MS2	0	6.254	45.9477	64717	24059_E2_S5_2.raw	F185	4.72	1	3.908e-05	4.605e-10
		FALSE	High	Sequest HT (A2)	Unambiguous	DELADEIANSSGK		1	P35579	P35579	0	3	0.6602	0	1	1	450.212	1348.62	1348.62	-1.24	-0.00056	HCD (High Energy Collision Dissociation)	31.7	MS2	80.7125	8.851	45.9959	64784	24059_E2_S5_2.raw	F185	3.62	1	3.908e-05	7.571e-06
		FALSE	High	Sequest HT (A2)	Unambiguous	DELADEIANSSGK		1	P35579	P35579	0	2	0.537	0	1	1	674.814	1348.62	1348.62	-0.78	-0.00052	HCD (High Energy Collision Dissociation)	31.7	MS2	18.5023	2.23	46.0103	64805	24059_E2_S5_2.raw	F185	2.7	1	3.908e-05	4.939e-06
		FALSE	High	Sequest HT (A2)	Unambiguous	DELADEIANSSGK		1	P35579	P35579	0	2	0.509	0	1	1	674.815	1348.62	1348.62	-0.69	-0.00046	HCD (High Energy Collision Dissociation)	31.7	MS2	0	10.267	46.054	64864	24059_E2_S5_2.raw	F185	2.77	1	3.908e-05	1.761e-05
		FALSE	High	Sequest HT (A2)	Unambiguous	DELADEIANSSGK		1	P35579	P35579	0	3	0.6591	0	1	1	450.212	1348.62	1348.62	0.05	2e-05	HCD (High Energy Collision Dissociation)	31.7	MS2	7.88292	1.615	46.0868	64908	24059_E2_S5_2.raw	F185	3.08	1	3.908e-05	0.0002403
		FALSE	High	Sequest HT (A2)	Unambiguous	IAQLEEQLDNETK		1	P35579	P35579	0	2	0.4916	0	1	1	765.884	1530.76	1530.76	-2.64	-0.00202	HCD (High Energy Collision Dissociation)	31.7	MS2	18.7841	39.909	46.0954	64920	24059_E2_S5_2.raw	F185	3.58	1	3.908e-05	4.759e-05
		FALSE	High	Sequest HT (A2)	Unambiguous	RGDLPFVVPR		1	P35579	P35579	1	3	0.6146	0	1	1	385.892	1155.66	1155.66	-1.69	-0.00065	HCD (High Energy Collision Dissociation)	31.7	MS2	35.2809	16.692	46.1115	64941	24059_E2_S5_2.raw	F185	3.14	1	0.006936	0.0873
		FALSE	High	Sequest HT (A2)	Unambiguous	DELADEIANSSGK		1	P35579	P35579	0	2	0.5783	0	1	1	674.815	1348.62	1348.62	-0.6	-0.0004	HCD (High Energy Collision Dissociation)	31.7	MS2	1.15975	0.566	46.2289	65099	24059_E2_S5_2.raw	F185	3.32	1	3.908e-05	1.419e-08
		FALSE	High	Sequest HT (A2)	Unambiguous	DELADEIANSSGK		1	P35579	P35579	0	1	0.7371	0	1	1	1348.62	1348.62	1348.62	-1.72	-0.00232	HCD (High Energy Collision Dissociation)	31.7	MS2	0	60.842	46.2764	65166	24059_E2_S5_2.raw	F185	5.44	1	3.908e-05	5.169e-10
		FALSE	Medium	Sequest HT (A2)	Unambiguous	DELADEIANSSGK		1	P35579	P35579	0	1	0.5329	0	1	1	1348.62	1348.62	1348.62	-1.27	-0.00171	HCD (High Energy Collision Dissociation)	31.7	MS2	0	48.801	46.31	65216	24059_E2_S5_2.raw	F185	3.04	1	0.01779	0.2214
		FALSE	High	Sequest HT (A2)	Unambiguous	LEVNLQAMK		1	P35579	P35579	0	2	0.1959	0	1	1	523.288	1045.57	1045.57	-1.47	-0.00077	HCD (High Energy Collision Dissociation)	31.7	MS2	25.5437	0.22	46.8195	65934	24059_E2_S5_2.raw	F185	2.45	1	3.908e-05	0.0002511
		FALSE	High	Sequest HT (A2)	Unambiguous	LEVNLQAMK		1	P35579	P35579	0	1	0.3589	0	1	1	1045.57	1045.57	1045.57	-3.03	-0.00317	HCD (High Energy Collision Dissociation)	31.7	MS2	0	29.283	46.8341	65957	24059_E2_S5_2.raw	F185	4.57	1	3.908e-05	6.486e-05
		FALSE	High	Sequest HT (A2)	Unambiguous	LEVNLQAMK		1	P35579	P35579	0	2	0.1731	0	1	1	523.287	1045.57	1045.57	-3.57	-0.00187	HCD (High Energy Collision Dissociation)	31.7	MS2	65.6437	26.509	47.0448	66252	24059_E2_S5_2.raw	F185	1.56	1	0.003024	0.03636
		FALSE	High	Sequest HT (A2)	Unambiguous	KLEEEQIILEDQNcK	C14(Dioxidation)	1	P35579	P35579	1	2	0.7237	0	1	1	932.451	1863.89	1863.9	-3.27	-0.00305	HCD (High Energy Collision Dissociation)	31.7	MS2	0	21.61	48.3239	67992	24059_E2_S5_2.raw	F185	4.38	1	3.908e-05	4.406e-08
		FALSE	High	Sequest HT (A2)	Unambiguous	MEDSVGcLETAEEVKR	C7(Dioxidation)	1	P35579	P35579	1	3	0.1672	0	1	1	609.94	1827.8	1827.81	-2.84	-0.00173	HCD (High Energy Collision Dissociation)	31.7	MS2	16.3679	19.329	48.7366	68570	24059_E2_S5_2.raw	F185	3.05	1	3.908e-05	0.0001528
		FALSE	High	Sequest HT (A2)	Unambiguous	DVLLQVDDER		1	P35579	P35579	0	2	0.7308	0	1	1	601.305	1201.6	1201.61	-3.37	-0.00203	HCD (High Energy Collision Dissociation)	31.7	MS2	29.308	1.953	48.7767	68628	24059_E2_S5_2.raw	F185	3.12	1	3.908e-05	0.0002931
		FALSE	Medium	Sequest HT (A2)	Unambiguous	MEDSVGcLETAEEVKR	C7(Dioxidation)	1	P35579	P35579	1	3	0.063	0	1	1	609.941	1827.81	1827.81	-1.33	-0.00081	HCD (High Energy Collision Dissociation)	31.7	MS2	27.9519	15.093	48.8504	68727	24059_E2_S5_2.raw	F185	1.27	1	0.04375	0.399
		FALSE	High	Sequest HT (A2)	Unambiguous	DVLLQVDDER		1	P35579	P35579	0	1	0.5978	0	1	1	1201.6	1201.6	1201.61	-1.89	-0.00227	HCD (High Energy Collision Dissociation)	31.7	MS2	24.4545	43.484	49.0004	68922	24059_E2_S5_2.raw	F185	2.71	1	3.908e-05	5.725e-05
		FALSE	High	Sequest HT (A2)	Unambiguous	DVLLQVDDER		1	P35579	P35579	0	2	0.6064	0	1	1	601.306	1201.61	1201.61	-0.73	-0.00044	HCD (High Energy Collision Dissociation)	31.7	MS2	27.0692	1.4	49.0167	68944	24059_E2_S5_2.raw	F185	2.49	1	0.0007814	0.01423
		FALSE	High	Sequest HT (A2)	Unambiguous	DVLLQVDDER		1	P35579	P35579	0	2	0.6968	0	1	1	601.306	1201.6	1201.61	-0.93	-0.00056	HCD (High Energy Collision Dissociation)	31.7	MS2	13.4206	0.731	49.0992	69052	24059_E2_S5_2.raw	F185	2.77	1	3.908e-05	0.0002198
		FALSE	High	Sequest HT (A2)	Unambiguous	DVLLQVDDER		1	P35579	P35579	0	2	0.6718	0	1	1	601.305	1201.6	1201.61	-2.15	-0.00129	HCD (High Energy Collision Dissociation)	31.7	MS2	13.274	0.779	49.1113	69067	24059_E2_S5_2.raw	F185	2.62	1	3.908e-05	0.000253
		FALSE	High	Sequest HT (A2)	Unambiguous	KMEDSVGcLETAEEVK	C8(Dioxidation)	1	P35579	P35579	1	2	0.3495	0	1	1	900.405	1799.8	1799.8	-0.34	-0.0003	HCD (High Energy Collision Dissociation)	31.7	MS2	62.1604	21.691	49.3398	69378	24059_E2_S5_2.raw	F185	3.29	1	3.908e-05	9.727e-06
		FALSE	High	Sequest HT (A2)	Unambiguous	DVLLQVDDER		1	P35579	P35579	0	1	0.6537	0	1	1	1201.61	1201.61	1201.61	3.8	0.00457	HCD (High Energy Collision Dissociation)	31.7	MS2	0	42.014	49.3912	69445	24059_E2_S5_2.raw	F185	3.35	1	3.908e-05	0.0001235
		FALSE	High	Sequest HT (A2)	Unambiguous	DVLLQVDDER		1	P35579	P35579	0	2	0.6791	0	1	1	601.306	1201.6	1201.61	-1.54	-0.00093	HCD (High Energy Collision Dissociation)	31.7	MS2	26.3695	1.929	49.4498	69524	24059_E2_S5_2.raw	F185	2.68	1	3.908e-05	0.0001742
		FALSE	High	Sequest HT (A2)	Unambiguous	MEDSVGcLETAEEVK	C7(Carbamidomethyl)	1	P35579	P35579	0	2	0.7738	0	1	1	848.872	1696.74	1696.74	-2.53	-0.00215	HCD (High Energy Collision Dissociation)	31.7	MS2	37.8202	3.122	49.4536	69530	24059_E2_S5_2.raw	F185	4.2	1	3.908e-05	2.155e-09
		FALSE	High	Sequest HT (A2)	Unambiguous	DVLLQVDDER		1	P35579	P35579	0	2	0.739	0	1	1	601.306	1201.6	1201.61	-1.14	-0.00068	HCD (High Energy Collision Dissociation)	31.7	MS2	0	1.959	49.7728	69959	24059_E2_S5_2.raw	F185	2.95	1	3.908e-05	0.0001453
		FALSE	High	Sequest HT (A2)	Unambiguous	LEEEQIILEDQNcK	C13(Carbamidomethyl)	1	P35579	P35579	0	3	0.407	0	1	1	587.616	1760.83	1760.84	-2.13	-0.00125	HCD (High Energy Collision Dissociation)	31.7	MS2	53.6617	21.383	49.9909	70256	24059_E2_S5_2.raw	F185	2.85	1	0.0001074	0.002514
		FALSE	High	Sequest HT (A2)	Unambiguous	LEEEQIILEDQNcK	C13(Carbamidomethyl)	1	P35579	P35579	0	2	0.6899	0	1	1	880.922	1760.84	1760.84	0.06	5e-05	HCD (High Energy Collision Dissociation)	31.7	MS2	0	23.792	50.0025	70272	24059_E2_S5_2.raw	F185	5.03	1	3.908e-05	7.595e-09
		FALSE	High	Sequest HT (A2)	Unambiguous	MEDSVGcLETAEEVK	C7(Carbamidomethyl)	1	P35579	P35579	0	2	0.4796	0	1	1	848.873	1696.74	1696.74	-1.24	-0.00105	HCD (High Energy Collision Dissociation)	31.7	MS2	43.5384	6.512	50.0132	70288	24059_E2_S5_2.raw	F185	1.96	1	3.908e-05	0.0001436
		FALSE	High	Sequest HT (A2)	Unambiguous	DVLLQVDDER		1	P35579	P35579	0	2	0.695	0	1	1	601.306	1201.61	1201.61	-0.33	-0.0002	HCD (High Energy Collision Dissociation)	31.7	MS2	10.472	2.319	50.0144	70290	24059_E2_S5_2.raw	F185	2.82	1	3.908e-05	0.0001705
		FALSE	High	Sequest HT (A2)	Unambiguous	LEEEQIILEDQNcK	C13(Carbamidomethyl)	1	P35579	P35579	0	2	0.6733	0	1	1	880.919	1760.83	1760.84	-3.06	-0.0027	HCD (High Energy Collision Dissociation)	31.7	MS2	16.9567	3.049	50.1437	70477	24059_E2_S5_2.raw	F185	4.04	1	3.908e-05	2.909e-08
		FALSE	High	Sequest HT (A2)	Unambiguous	LEEEQIILEDQNcK	C13(Carbamidomethyl)	1	P35579	P35579	0	2	0.6645	0	1	1	880.921	1760.83	1760.84	-1.54	-0.00135	HCD (High Energy Collision Dissociation)	31.7	MS2	0	32.565	50.1733	70518	24059_E2_S5_2.raw	F185	4.56	1	3.908e-05	9.582e-07
		FALSE	High	Sequest HT (A2)	Unambiguous	DVLLQVDDER		1	P35579	P35579	0	2	0.6794	0	1	1	601.306	1201.6	1201.61	-0.93	-0.00056	HCD (High Energy Collision Dissociation)	31.7	MS2	31.3972	4.998	50.2597	70634	24059_E2_S5_2.raw	F185	2.62	1	3.908e-05	0.0004796
		FALSE	High	Sequest HT (A2)	Unambiguous	LEEEQIILEDQNcK	C13(Carbamidomethyl)	1	P35579	P35579	0	3	0.5925	0	1	1	587.616	1760.83	1760.84	-1.3	-0.00076	HCD (High Energy Collision Dissociation)	31.7	MS2	0	6.641	50.2615	70637	24059_E2_S5_2.raw	F185	3.19	1	0.0001074	0.002824
		FALSE	High	Sequest HT (A2)	Unambiguous	LEEEQIILEDQNcK	C13(Carbamidomethyl)	1	P35579	P35579	0	2	0.6938	0	1	1	880.921	1760.83	1760.84	-1.4	-0.00123	HCD (High Energy Collision Dissociation)	31.7	MS2	0	24.006	50.3233	70717	24059_E2_S5_2.raw	F185	4.67	1	3.908e-05	8.985e-08
		FALSE	High	Sequest HT (A2)	Unambiguous	LEEEQIILEDQNcK	C13(Carbamidomethyl)	1	P35579	P35579	0	3	0.3547	0	1	1	587.616	1760.83	1760.84	-2.24	-0.00131	HCD (High Energy Collision Dissociation)	31.7	MS2	49.8919	22.772	50.3259	70721	24059_E2_S5_2.raw	F185	2.96	1	0.0004351	0.005788
		FALSE	High	Sequest HT (A2)	Unambiguous	QELEEIcHDLEAR	C7(Dioxidation)	1	P35579	P35579	0	3	0.2695	0	1	1	539.578	1616.72	1616.72	-1.96	-0.00106	HCD (High Energy Collision Dissociation)	31.7	MS2	0	25.165	50.6227	71136	24059_E2_S5_2.raw	F185	1.67	1	0.009105	0.1256
		FALSE	High	Sequest HT (A2)	Unambiguous	IAEFTTNLTEEEEK		1	P35579	P35579	0	2	0.6865	0	1	1	827.397	1653.79	1653.79	1.22	0.00101	HCD (High Energy Collision Dissociation)	31.7	MS2	0	15.531	51.1664	71910	24059_E2_S5_2.raw	F185	4.37	1	3.908e-05	1.517e-08
		FALSE	High	Sequest HT (A2)	Unambiguous	DVLLQVDDER		1	P35579	P35579	0	2	0.2513	0	1	1	601.307	1201.61	1201.61	-0.02	-1e-05	HCD (High Energy Collision Dissociation)	31.7	MS2	85.9781	14.997	51.2578	72046	24059_E2_S5_2.raw	F185	1.95	1	3.908e-05	0.0005286
		FALSE	High	Sequest HT (A2)	Unambiguous	IAEFTTNLTEEEEK		1	P35579	P35579	0	2	0.646	0	1	1	827.396	1653.79	1653.79	0.11	9e-05	HCD (High Energy Collision Dissociation)	31.7	MS2	0	27.155	51.4041	72257	24059_E2_S5_2.raw	F185	3.87	1	3.908e-05	8.288e-07
		FALSE	High	Sequest HT (A2)	Unambiguous	IAEFTTNLTEEEEK		1	P35579	P35579	0	2	0.6938	0	1	1	827.396	1653.78	1653.79	-0.33	-0.00027	HCD (High Energy Collision Dissociation)	31.7	MS2	0	18.872	51.5025	72396	24059_E2_S5_2.raw	F185	4.18	1	3.908e-05	1.429e-08
		FALSE	High	Sequest HT (A2)	Unambiguous	DVLLQVDDER		1	P35579	P35579	0	2	0.3727	0	1	1	601.306	1201.61	1201.61	-0.43	-0.00026	HCD (High Energy Collision Dissociation)	31.7	MS2	83.6998	10.449	51.6147	72556	24059_E2_S5_2.raw	F185	2.2	1	3.908e-05	0.0003566
		FALSE	High	Sequest HT (A2)	Unambiguous	FVSELWK		1	P35579	P35579	0	2	0.4474	0	1	1	454.747	908.486	908.488	-1.78	-0.00081	HCD (High Energy Collision Dissociation)	31.7	MS2	20.7752	1.742	51.7564	72757	24059_E2_S5_2.raw	F185	1.9	1	0.00283	0.03358
		FALSE	High	Sequest HT (A2)	Unambiguous	FVSELWK		1	P35579	P35579	0	1	0.278	0	1	1	908.487	908.487	908.488	-0.56	-0.00051	HCD (High Energy Collision Dissociation)	31.7	MS2	69.2782	3.131	51.9103	72979	24059_E2_S5_2.raw	F185	2.77	1	0.0006715	0.01042
		FALSE	Low	Sequest HT (A2)	Unambiguous	FVSELWK		1	P35579	P35579	0	2	0.2086	0	1	1	454.747	908.487	908.488	-0.98	-0.00044	HCD (High Energy Collision Dissociation)	31.7	MS2	60.6878	5.128	52.0836	73228	24059_E2_S5_2.raw	F185	1.39	1	0.09915	0.6553
		FALSE	High	Sequest HT (A2)	Unambiguous	FVSELWK		1	P35579	P35579	0	2	0.375	0	1	1	454.747	908.487	908.488	-0.57	-0.00026	HCD (High Energy Collision Dissociation)	31.7	MS2	2.61489	3.356	52.0919	73238	24059_E2_S5_2.raw	F185	1.84	1	0.00383	0.04495
		FALSE	High	Sequest HT (A2)	Unambiguous	ALELDSNLYR		1	P35579	P35579	0	2	0.4898	0	1	1	597.312	1193.62	1193.62	0.56	0.00033	HCD (High Energy Collision Dissociation)	31.7	MS2	61.1322	0.56	52.2189	73417	24059_E2_S5_2.raw	F185	2.45	1	3.908e-05	8.267e-05
		FALSE	High	Sequest HT (A2)	Unambiguous	ALELDSNLYR		1	P35579	P35579	0	1	0.7207	0	1	1	1193.61	1193.61	1193.62	-2.75	-0.00328	HCD (High Energy Collision Dissociation)	31.7	MS2	33.1026	39.771	52.2683	73481	24059_E2_S5_2.raw	F185	3.76	1	3.908e-05	1.129e-05
		FALSE	High	Sequest HT (A2)	Unambiguous	TDLLLEPYNK		1	P35579	P35579	0	2	0.5548	0	1	1	603.322	1205.64	1205.64	-3.5	-0.00211	HCD (High Energy Collision Dissociation)	31.7	MS2	32.0822	1.637	52.3878	73627	24059_E2_S5_2.raw	F185	2.92	1	3.908e-05	1.571e-05
		FALSE	High	Sequest HT (A2)	Unambiguous	TDLLLEPYNK		1	P35579	P35579	0	1	0.5536	0	1	1	1205.64	1205.64	1205.64	-0.3	-0.00036	HCD (High Energy Collision Dissociation)	31.7	MS2	0	42.53	52.4348	73685	24059_E2_S5_2.raw	F185	3.45	1	3.908e-05	4.014e-06
		FALSE	Low	Sequest HT (A2)	Unambiguous	ALELDSNLYR		1	P35579	P35579	0	1	0.0382	0	1	1	1193.61	1193.61	1193.62	-2.14	-0.00255	HCD (High Energy Collision Dissociation)	31.7	MS2	61.6619	44.005	52.4553	73710	24059_E2_S5_2.raw	F185	1.31	1	0.2987	0.8401
		FALSE	Low	Sequest HT (A2)	Unambiguous	ALELDSNLYR		1	P35579	P35579	0	1	0.3209	0	1	1	1193.61	1193.61	1193.62	-1.83	-0.00219	HCD (High Energy Collision Dissociation)	31.7	MS2	0	42.774	52.4869	73748	24059_E2_S5_2.raw	F185	1.87	1	0.08747	0.6157
		FALSE	High	Sequest HT (A2)	Unambiguous	ALELDSNLYR		1	P35579	P35579	0	2	0.6295	0	1	1	597.311	1193.61	1193.62	-1.59	-0.00095	HCD (High Energy Collision Dissociation)	31.7	MS2	20.5956	1.798	52.5301	73801	24059_E2_S5_2.raw	F185	2.51	1	3.908e-05	0.0003368
		FALSE	High	Sequest HT (A2)	Unambiguous	ALELDSNLYR		1	P35579	P35579	0	2	0.573	0	1	1	597.311	1193.61	1193.62	-1.18	-0.0007	HCD (High Energy Collision Dissociation)	31.7	MS2	12.4057	1.889	52.5435	73817	24059_E2_S5_2.raw	F185	2.81	1	3.908e-05	0.0003082
		FALSE	High	Sequest HT (A2)	Unambiguous	ALELDSNLYR		1	P35579	P35579	0	1	0.3443	0	1	1	1193.62	1193.62	1193.62	-0.2	-0.00023	HCD (High Energy Collision Dissociation)	31.7	MS2	0	43.38	52.569	73847	24059_E2_S5_2.raw	F185	1.83	1	0.004692	0.05413
		FALSE	High	Sequest HT (A2)	Unambiguous	RDLGEELEALK		2	P35749; P35579	P35749; P35579	1	3	0.2765	0	1	1	424.901	1272.69	1272.68	7.32	0.00311	HCD (High Energy Collision Dissociation)	31.7	MS2	51.6431	12.846	52.6378	73930	24059_E2_S5_2.raw	F185	3.11	2	0.008418	0.1164
		FALSE	High	Sequest HT (A2)	Unambiguous	TDLLLEPYNK		1	P35579	P35579	0	2	0.6132	0	1	1	603.324	1205.64	1205.64	-0.77	-0.00046	HCD (High Energy Collision Dissociation)	31.7	MS2	12.4025	1.764	52.7085	74008	24059_E2_S5_2.raw	F185	2.87	1	3.908e-05	0.0002007
		FALSE	High	Sequest HT (A2)	Unambiguous	TDLLLEPYNK		1	P35579	P35579	0	1	0.4475	0	1	1	1205.64	1205.64	1205.64	0.51	0.00062	HCD (High Energy Collision Dissociation)	31.7	MS2	0	38.834	52.73	74039	24059_E2_S5_2.raw	F185	2.95	1	0.0003064	0.005456
		FALSE	High	Sequest HT (A2)	Unambiguous	TDLLLEPYNK		1	P35579	P35579	0	1	0.4951	0	1	1	1205.64	1205.64	1205.64	-0.2	-0.00024	HCD (High Energy Collision Dissociation)	31.7	MS2	0	43.35	52.7599	74071	24059_E2_S5_2.raw	F185	3.09	1	3.908e-05	7.485e-05
		FALSE	High	Sequest HT (A2)	Unambiguous	ALELDSNLYR		1	P35579	P35579	0	2	0.5872	0	1	1	597.311	1193.61	1193.62	-1.08	-0.00064	HCD (High Energy Collision Dissociation)	31.7	MS2	88.221	1.447	52.7968	74122	24059_E2_S5_2.raw	F185	1.72	1	3.908e-05	0.000277
		FALSE	High	Sequest HT (A2)	Unambiguous	ALELDSNLYR		1	P35579	P35579	0	2	0.5073	0	1	1	597.31	1193.61	1193.62	-3.12	-0.00186	HCD (High Energy Collision Dissociation)	31.7	MS2	79.0613	3.497	52.8888	74239	24059_E2_S5_2.raw	F185	2.05	1	0.001162	0.01868
		FALSE	High	Sequest HT (A2)	Unambiguous	IAEFTTNLTEEEEK		1	P35579	P35579	0	2	0.5574	0	1	1	827.393	1653.78	1653.79	-4.54	-0.00375	HCD (High Energy Collision Dissociation)	31.7	MS2	20.746	36.932	53.4929	74970	24059_E2_S5_2.raw	F185	3.66	1	3.908e-05	1.022e-06
		FALSE	Low	Sequest HT (A2)	Unambiguous	KGMFR		3	P35580; P35749; P35579	P35580; P35749; P35579	1	1		0.0185	2	2	638.344	638.344	638.344	-0.16	-0.0001	HCD (High Energy Collision Dissociation)	31.7	MS2	45.6139	25.845	58.7989	81966	24059_E2_S5_2.raw	F185	0.53	3	0.7014	0.8401
		FALSE	High	Sequest HT (A2)	Unambiguous	GDLPFVVPR		1	P35579	P35579	0	2	0.5509	0	1	1	500.285	999.562	999.562	-0.19	-0.0001	HCD (High Energy Collision Dissociation)	31.7	MS2	49.0702	1.714	59.6399	83067	24059_E2_S5_2.raw	F185	2.16	1	0.0001074	0.002319
		FALSE	High	Sequest HT (A2)	Unambiguous	GDLPFVVPR		1	P35579	P35579	0	2	0.4969	0	1	1	500.284	999.562	999.562	-0.62	-0.00031	HCD (High Energy Collision Dissociation)	31.7	MS2	13.2878	4.01	59.7979	83284	24059_E2_S5_2.raw	F185	1.63	1	0.001186	0.01989
		FALSE	High	Sequest HT (A2)	Unambiguous	GDLPFVVPR		1	P35579	P35579	0	2	0.6368	0	1	1	500.284	999.562	999.562	-0.62	-0.00031	HCD (High Energy Collision Dissociation)	31.7	MS2	12.3477	9.338	59.9572	83498	24059_E2_S5_2.raw	F185	2.12	1	0.001015	0.01742
		FALSE	High	Sequest HT (A2)	Unambiguous	GDLPFVVPR		1	P35579	P35579	0	2	0.6356	0	1	1	500.284	999.562	999.562	-0.68	-0.00034	HCD (High Energy Collision Dissociation)	31.7	MS2	7.32085	2.514	59.9766	83524	24059_E2_S5_2.raw	F185	2.25	1	0.0001074	0.001721
		FALSE	High	Sequest HT (A2)	Unambiguous	KANLQIDQINTDLNLER		1	P35579	P35579	1	3	0.7152	0	1	1	666.692	1998.06	1998.06	-0.61	-0.00041	HCD (High Energy Collision Dissociation)	31.7	MS2	17.2806	1.273	60.484	84192	24059_E2_S5_2.raw	F185	4.88	1	3.908e-05	4.833e-08
		FALSE	High	Sequest HT (A2)	Unambiguous	KANLQIDQINTDLNLER		1	P35579	P35579	1	2	0.7465	0	1	1	999.536	1998.06	1998.06	1.77	0.00177	HCD (High Energy Collision Dissociation)	31.7	MS2	0	26.061	60.4884	84199	24059_E2_S5_2.raw	F185	5.76	1	3.908e-05	2.638e-15
		FALSE	High	Sequest HT (A2)	Unambiguous	KANLQIDQINTDLNLER		1	P35579	P35579	1	2	0.6324	0	1	1	999.535	1998.06	1998.06	0.8	0.0008	HCD (High Energy Collision Dissociation)	31.7	MS2	0	32.401	60.6396	84404	24059_E2_S5_2.raw	F185	3.4	1	3.908e-05	1.279e-07
		FALSE	High	Sequest HT (A2)	Unambiguous	HSQAVEELAEQLEQTK		1	P35579	P35579	0	2	0.7832	0	1	1	920.455	1839.9	1839.91	-3.21	-0.00295	HCD (High Energy Collision Dissociation)	31.7	MS2	0	18.026	60.6559	84427	24059_E2_S5_2.raw	F185	6.92	1	3.908e-05	1.001e-13
		FALSE	High	Sequest HT (A2)	Unambiguous	HSQAVEELAEQLEQTK		1	P35579	P35579	0	3	0.6357	0	1	1	613.974	1839.91	1839.91	-0.76	-0.00047	HCD (High Energy Collision Dissociation)	31.7	MS2	16.3895	0.615	60.687	84469	24059_E2_S5_2.raw	F185	5.16	1	3.908e-05	1.704e-09
		FALSE	High	Sequest HT (A2)	Unambiguous	KANLQIDQINTDLNLER		1	P35579	P35579	1	2	0.5394	0	1	1	999.534	1998.06	1998.06	-0.49	-0.00049	HCD (High Energy Collision Dissociation)	31.7	MS2	0	6.682	60.7191	84517	24059_E2_S5_2.raw	F185	2.54	1	3.908e-05	0.0002161
		FALSE	High	Sequest HT (A2)	Unambiguous	KANLQIDQINTDLNLER		1	P35579	P35579	1	3	0.4895	0	1	1	666.691	1998.06	1998.06	-1.16	-0.00078	HCD (High Energy Collision Dissociation)	31.7	MS2	34.0585	11.534	60.7203	84519	24059_E2_S5_2.raw	F185	3.33	1	0.0001074	0.002393
		FALSE	High	Sequest HT (A2)	Unambiguous	KANLQIDQINTDLNLER		1	P35579	P35579	1	3	0.2245	0	1	1	666.691	1998.06	1998.06	-0.98	-0.00065	HCD (High Energy Collision Dissociation)	31.7	MS2	13.5381	5.37	60.7615	84577	24059_E2_S5_2.raw	F185	2.45	1	0.0001074	0.002463
		FALSE	High	Sequest HT (A2)	Unambiguous	KANLQIDQINTDLNLER		1	P35579	P35579	1	3	0.457	0	1	1	666.692	1998.06	1998.06	0.21	0.00014	HCD (High Energy Collision Dissociation)	31.7	MS2	9.45052	20.57	60.8168	84651	24059_E2_S5_2.raw	F185	3.02	1	3.908e-05	2.757e-05
		FALSE	High	Sequest HT (A2)	Unambiguous	HSQAVEELAEQLEQTK		1	P35579	P35579	0	3	0.4894	0	1	1	613.974	1839.91	1839.91	-0.76	-0.00047	HCD (High Energy Collision Dissociation)	31.7	MS2	58.7087	1.257	60.8932	84752	24059_E2_S5_2.raw	F185	3.31	1	3.908e-05	7.837e-05
		FALSE	High	Sequest HT (A2)	Unambiguous	HSQAVEELAEQLEQTK		1	P35579	P35579	0	3	0.5973	0	1	1	613.974	1839.91	1839.91	-0.86	-0.00053	HCD (High Energy Collision Dissociation)	31.7	MS2	50.3483	1.84	60.9202	84789	24059_E2_S5_2.raw	F185	5.24	1	3.908e-05	1.56e-07
		FALSE	High	Sequest HT (A2)	Unambiguous	HSQAVEELAEQLEQTK		1	P35579	P35579	0	2	0.5233	0	1	1	920.457	1839.91	1839.91	-0.82	-0.00076	HCD (High Energy Collision Dissociation)	31.7	MS2	38.1648	41.101	60.9629	84842	24059_E2_S5_2.raw	F185	3	1	0.003005	0.03554
		FALSE	High	Sequest HT (A2)	Unambiguous	HSQAVEELAEQLEQTK		1	P35579	P35579	0	2	0.7767	0	1	1	920.457	1839.91	1839.91	-0.56	-0.00051	HCD (High Energy Collision Dissociation)	31.7	MS2	29.1859	0.534	60.9792	84861	24059_E2_S5_2.raw	F185	6.09	1	3.908e-05	4.089e-14
		FALSE	High	Sequest HT (A2)	Unambiguous	HSQAVEELAEQLEQTK		1	P35579	P35579	0	3	0.648	0	1	1	613.974	1839.91	1839.91	-0.76	-0.00047	HCD (High Energy Collision Dissociation)	31.7	MS2	7.54747	0.156	61.0213	84921	24059_E2_S5_2.raw	F185	4.83	1	3.908e-05	1.955e-10
		FALSE	High	Sequest HT (A2)	Unambiguous	TELEDTLDSTAAQQELR		1	P35579	P35579	0	3	0.517	0	1	1	640.645	1919.92	1919.92	0.37	0.00023	HCD (High Energy Collision Dissociation)	31.7	MS2	97.4365	1.038	61.2045	85168	24059_E2_S5_2.raw	F185	2.65	1	3.908e-05	7.395e-07
		FALSE	High	Sequest HT (A2)	Unambiguous	TELEDTLDSTAAQQELR		1	P35579	P35579	0	2	0.7833	0	1	1	960.465	1919.92	1919.92	1.77	0.0017	HCD (High Energy Collision Dissociation)	31.7	MS2	0	1.565	61.2334	85206	24059_E2_S5_2.raw	F185	5.4	1	3.908e-05	1.236e-11
		FALSE	High	Sequest HT (A2)	Unambiguous	HSQAVEELAEQLEQTK		1	P35579	P35579	0	3	0.5863	0	1	1	613.974	1839.91	1839.91	-0.86	-0.00053	HCD (High Energy Collision Dissociation)	31.7	MS2	3.16029	3.541	61.3063	85305	24059_E2_S5_2.raw	F185	3.94	1	3.908e-05	4.936e-05
		FALSE	High	Sequest HT (A2)	Unambiguous	HSQAVEELAEQLEQTK		1	P35579	P35579	0	2	0.7791	0	1	1	920.456	1839.91	1839.91	-1.48	-0.00137	HCD (High Energy Collision Dissociation)	31.7	MS2	5.23777	4.62	61.3199	85322	24059_E2_S5_2.raw	F185	6.11	1	3.908e-05	2.136e-13
		FALSE	High	Sequest HT (A2)	Unambiguous	HSQAVEELAEQLEQTK		1	P35579	P35579	0	3	0.5784	0	1	1	613.974	1839.91	1839.91	-0.16	-0.0001	HCD (High Energy Collision Dissociation)	31.7	MS2	9.50364	1.928	61.3574	85368	24059_E2_S5_2.raw	F185	4.91	1	3.908e-05	1.738e-08
		FALSE	High	Sequest HT (A2)	Unambiguous	TELEDTLDSTAAQQELR		1	P35579	P35579	0	2	0.6463	0	1	1	960.463	1919.92	1919.92	-0.2	-0.00019	HCD (High Energy Collision Dissociation)	31.7	MS2	0	33.939	61.5142	85581	24059_E2_S5_2.raw	F185	3.76	1	3.908e-05	1.64e-09
		FALSE	High	Sequest HT (A2)	Unambiguous	TELEDTLDSTAAQQELR		1	P35579	P35579	0	3	0.6412	0	1	1	640.645	1919.92	1919.92	-0.02	-1e-05	HCD (High Energy Collision Dissociation)	31.7	MS2	12.862	5.373	61.5537	85633	24059_E2_S5_2.raw	F185	3.93	1	3.908e-05	7.248e-07
		FALSE	High	Sequest HT (A2)	Unambiguous	TELEDTLDSTAAQQELR		1	P35579	P35579	0	2	0.7774	0	1	1	960.461	1919.91	1919.92	-2.62	-0.00251	HCD (High Energy Collision Dissociation)	31.7	MS2	0	20.617	61.5708	85656	24059_E2_S5_2.raw	F185	5.39	1	3.908e-05	1.729e-11
		FALSE	High	Sequest HT (A2)	Unambiguous	TELEDTLDSTAAQQELR		1	P35579	P35579	0	3	0.5348	0	1	1	640.648	1919.93	1919.92	4.56	0.00292	HCD (High Energy Collision Dissociation)	31.7	MS2	59.7593	20.291	61.5715	85657	24059_E2_S5_2.raw	F185	4.6	1	3.908e-05	3.885e-06
		FALSE	High	Sequest HT (A2)	Unambiguous	TELEDTLDSTAAQQELR		1	P35579	P35579	0	2	0.7223	0	1	1	960.464	1919.92	1919.92	0.5	0.00048	HCD (High Energy Collision Dissociation)	31.7	MS2	0	33.165	61.6009	85695	24059_E2_S5_2.raw	F185	4.61	1	3.908e-05	5.574e-10
		FALSE	High	Sequest HT (A2)	Unambiguous	LTEMETLQSQLmAEK	M12(Oxidation)	1	P35579	P35579	0	2	0.7273	0	1	1	884.431	1767.85	1767.85	2.11	0.00187	HCD (High Energy Collision Dissociation)	31.7	MS2	0	24.157	63.1707	87731	24059_E2_S5_2.raw	F185	4.51	1	3.908e-05	4.125e-09
		FALSE	High	Sequest HT (A2)	Unambiguous	LTEMETLQSQLmAEK	M12(Oxidation)	1	P35579	P35579	0	2	0.6097	0	1	1	884.429	1767.85	1767.85	-0.23	-0.00021	HCD (High Energy Collision Dissociation)	31.7	MS2	20.653	39.439	63.3165	87903	24059_E2_S5_2.raw	F185	4.33	1	3.908e-05	1.045e-05
		FALSE	High	Sequest HT (A2)	Ambiguous	EQADFAIEALAK		1	P35579	P35579	0	2	0.3141	0	1	1	653.337	1305.67	1305.67	-1.68	-0.0011	HCD (High Energy Collision Dissociation)	31.7	MS2	0	25.372	63.6662	88339	24059_E2_S5_2.raw	F185	1.91	1	3.908e-05	0.0001057
		FALSE	Low	Sequest HT (A2)	Unambiguous	IGQSK		8	Q9HCK8; P35580; P35749; Q9P2D1; P35579; Q8TD26	Q9HCK8; P35580; P35749; Q9P2D1; H0YJG4; P35579; A0A2R8Y840; Q8TD26	0	1	0.0278	0	1	1	532.313	532.313	532.309	7.15	0.00381	HCD (High Energy Collision Dissociation)	31.7	MS2	3.44538	1.157	64.0688	88858	24059_E2_S5_2.raw	F185	0.72	6	0.6735	0.8401
		FALSE	High	Sequest HT (A2)	Ambiguous	EQADFAIEALAK		1	P35579	P35579	0	2	0.6688	0	1	1	653.336	1305.66	1305.67	-3.27	-0.00214	HCD (High Energy Collision Dissociation)	31.7	MS2	62.5099	23.26	64.3337	89228	24059_E2_S5_2.raw	F185	3.14	1	3.908e-05	1.888e-05
		FALSE	High	Sequest HT (A2)	Ambiguous	EQADFAIEALAK		1	P35579	P35579	0	2	0.3822	0	1	1	653.338	1305.67	1305.67	0.84	0.00055	HCD (High Energy Collision Dissociation)	31.7	MS2	36.2567	58.343	64.649	89645	24059_E2_S5_2.raw	F185	2.59	1	3.908e-05	4.075e-05
		FALSE	High	Sequest HT (A2)	Ambiguous	EQADFAIEALAK		1	P35579	P35579	0	2	0.428	0	1	1	653.338	1305.67	1305.67	-0.47	-0.00031	HCD (High Energy Collision Dissociation)	31.7	MS2	0	26.315	64.6662	89667	24059_E2_S5_2.raw	F185	2.64	1	3.908e-05	4.597e-05
		FALSE	High	Sequest HT (A2)	Ambiguous	EQADFAIEALAK		1	P35579	P35579	0	2	0.5049	0	1	1	653.336	1305.67	1305.67	-2.62	-0.00171	HCD (High Energy Collision Dissociation)	31.7	MS2	86.9768	26.041	64.9854	90099	24059_E2_S5_2.raw	F185	2.06	1	3.908e-05	5.435e-05
		FALSE	High	Sequest HT (A2)	Unambiguous	LDPHLVLDQLR		2	P35580; P35579	P35580; P35579	0	2	0.7088	0	1	1	659.877	1318.75	1318.75	-1.14	-0.00075	HCD (High Energy Collision Dissociation)	31.7	MS2	4.43673	0.453	65.2585	90454	24059_E2_S5_2.raw	F185	2.61	2	3.908e-05	9.845e-06
		FALSE	High	Sequest HT (A2)	Unambiguous	LDPHLVLDQLR		2	P35580; P35579	P35580; P35579	0	3	0.6635	0	1	1	440.254	1318.75	1318.75	-1.15	-0.0005	HCD (High Energy Collision Dissociation)	31.7	MS2	0.689101	0.152	65.3006	90509	24059_E2_S5_2.raw	F185	3.15	2	3.908e-05	5.112e-06
		FALSE	High	Sequest HT (A2)	Unambiguous	LDPHLVLDQLR		2	P35580; P35579	P35580; P35579	0	2	0.3176	0	1	1	659.877	1318.75	1318.75	-1.04	-0.00069	HCD (High Energy Collision Dissociation)	31.7	MS2	54.6937	27.742	65.5905	90871	24059_E2_S5_2.raw	F185	0.85	2	0.0001754	0.003914
		FALSE	High	Sequest HT (A2)	Unambiguous	LDPHLVLDQLR		2	P35580; P35579	P35580; P35579	0	3	0.6471	0	1	1	440.254	1318.75	1318.75	-1.08	-0.00047	HCD (High Energy Collision Dissociation)	31.7	MS2	48.7849	12.157	65.6328	90925	24059_E2_S5_2.raw	F185	3.23	2	3.908e-05	3.307e-05
		FALSE	High	Sequest HT (A2)	Unambiguous	LDPHLVLDQLR		2	P35580; P35579	P35580; P35579	0	3	0.5987	0	1	1	440.254	1318.75	1318.75	-0.59	-0.00026	HCD (High Energy Collision Dissociation)	31.7	MS2	5.90211	31.336	65.7071	91020	24059_E2_S5_2.raw	F185	3.14	2	3.908e-05	0.0001132
		FALSE	High	Sequest HT (A2)	Ambiguous	EQADFAIEALAK		1	P35579	P35579	0	2	0.5802	0	1	1	653.338	1305.67	1305.67	0.93	0.00061	HCD (High Energy Collision Dissociation)	31.7	MS2	32.6814	19.409	65.7077	91021	24059_E2_S5_2.raw	F185	2.43	1	3.908e-05	3.386e-05
		FALSE	High	Sequest HT (A2)	Unambiguous	VSHLLGINVTDFTR		1	P35579	P35579	0	3	0.5376	0	1	1	524.622	1571.85	1571.85	-1.15	-0.0006	HCD (High Energy Collision Dissociation)	31.7	MS2	14.2539	59.902	66.3994	91885	24059_E2_S5_2.raw	F185	2.79	1	0.0009867	0.0169
		FALSE	Medium	Sequest HT (A2)	Unambiguous	NWQWWR		2	P35749; P35579	P35749; P35579	0	2	0.4882	0	1	1	488.232	975.456	975.458	-2.29	-0.00112	HCD (High Energy Collision Dissociation)	31.7	MS2	16.3859	3.333	66.5893	92128	24059_E2_S5_2.raw	F185	1.7	2	0.03199	0.32
		FALSE	High	Sequest HT (A2)	Ambiguous	EQADFAIEALAK		1	P35579	P35579	0	2	0.4731	0	1	1	653.337	1305.67	1305.67	-0.75	-0.00049	HCD (High Energy Collision Dissociation)	31.7	MS2	86.6029	3.98	66.6837	92241	24059_E2_S5_2.raw	F185	1.67	1	3.908e-05	5.102e-05
		FALSE	Medium	Sequest HT (A2)	Unambiguous	NWQWWR		2	P35749; P35579	P35749; P35579	0	1	0.5575	0	1	1	975.458	975.458	975.458	-0.77	-0.00075	HCD (High Energy Collision Dissociation)	31.7	MS2	0	25.601	66.7164	92283	24059_E2_S5_2.raw	F185	2.26	2	0.03255	0.3241
		FALSE	Medium	Sequest HT (A2)	Unambiguous	NWQWWR		2	P35749; P35579	P35749; P35579	0	2	0.5086	0	1	1	488.233	975.458	975.458	-0.29	-0.00014	HCD (High Energy Collision Dissociation)	31.7	MS2	7.85593	2.336	66.9189	92536	24059_E2_S5_2.raw	F185	1.75	2	0.02027	0.2362
		FALSE	Low	Sequest HT (A2)	Unambiguous	NWQWWR		2	P35749; P35579	P35749; P35579	0	1	0.348	0	1	1	975.458	975.458	975.458	-0.77	-0.00075	HCD (High Energy Collision Dissociation)	31.7	MS2	0	48.922	66.9451	92571	24059_E2_S5_2.raw	F185	2.5	2	0.1625	0.7861
		FALSE	High	Sequest HT (A2)	Unambiguous	ANLQIDQINTDLNLER		1	P35579	P35579	0	3	0.6166	0	1	1	623.993	1869.96	1869.97	-1.51	-0.00094	HCD (High Energy Collision Dissociation)	31.7	MS2	0	3.138	70.1141	96500	24059_E2_S5_2.raw	F185	3.13	1	3.908e-05	3.477e-06
		FALSE	High	Sequest HT (A2)	Unambiguous	DLGEELEALK		2	P35749; P35579	P35749; P35579	0	2	0.5652	0	1	1	558.792	1116.58	1116.58	-2.08	-0.00116	HCD (High Energy Collision Dissociation)	31.7	MS2	84.698	0.513	70.2266	96638	24059_E2_S5_2.raw	F185	2.07	2	3.908e-05	0.0003166
		FALSE	High	Sequest HT (A2)	Unambiguous	DLGEELEALK		2	P35749; P35579	P35749; P35579	0	1	0.5518	0	1	1	1116.58	1116.58	1116.58	-0.92	-0.00102	HCD (High Energy Collision Dissociation)	31.7	MS2	0	31.405	70.2743	96700	24059_E2_S5_2.raw	F185	4.44	2	3.908e-05	1.047e-06
		FALSE	High	Sequest HT (A2)	Unambiguous	ANLQIDQINTDLNLER		1	P35579	P35579	0	2	0.7164	0	1	1	935.487	1869.97	1869.97	0.65	0.00061	HCD (High Energy Collision Dissociation)	31.7	MS2	4.40355	0.618	70.3083	96742	24059_E2_S5_2.raw	F185	4.76	1	3.908e-05	8.988e-12
		FALSE	High	Sequest HT (A2)	Unambiguous	DLGEELEALK		2	P35749; P35579	P35749; P35579	0	1	0.5306	0	1	1	1116.58	1116.58	1116.58	0.18	0.0002	HCD (High Energy Collision Dissociation)	31.7	MS2	12.4948	2.355	70.3668	96816	24059_E2_S5_2.raw	F185	3.43	2	3.908e-05	4.966e-07
		FALSE	High	Sequest HT (A2)	Unambiguous	DLGEELEALK		2	P35749; P35579	P35749; P35579	0	1	0.5286	0	1	1	1116.58	1116.58	1116.58	-0.92	-0.00102	HCD (High Energy Collision Dissociation)	31.7	MS2	0	48.085	70.405	96861	24059_E2_S5_2.raw	F185	3.5	2	0.0001074	0.002039
		FALSE	High	Sequest HT (A2)	Unambiguous	ANLQIDQINTDLNLER		1	P35579	P35579	0	3	0.6427	0	1	1	623.993	1869.97	1869.97	-0.73	-0.00045	HCD (High Energy Collision Dissociation)	31.7	MS2	6.61001	1.73	70.4555	96920	24059_E2_S5_2.raw	F185	3.47	1	3.908e-05	1.702e-06
		FALSE	High	Sequest HT (A2)	Unambiguous	DLGEELEALK		2	P35749; P35579	P35749; P35579	0	2	0.5462	0	1	1	558.792	1116.58	1116.58	-1.2	-0.00067	HCD (High Energy Collision Dissociation)	31.7	MS2	5.53373	0.447	70.5341	97016	24059_E2_S5_2.raw	F185	2.38	2	3.908e-05	0.0002183
		FALSE	High	Sequest HT (A2)	Unambiguous	ANLQIDQINTDLNLER		1	P35579	P35579	0	2	0.5855	0	1	1	935.488	1869.97	1869.97	1.57	0.00146	HCD (High Energy Collision Dissociation)	31.7	MS2	62.523	0.927	70.5347	97017	24059_E2_S5_2.raw	F185	3.45	1	3.908e-05	1.116e-09
		FALSE	High	Sequest HT (A2)	Unambiguous	LTEMETLQSQLMAEK		1	P35579	P35579	0	3	0.5919	0	1	1	584.622	1751.85	1751.86	-2.55	-0.00149	HCD (High Energy Collision Dissociation)	31.7	MS2	89.0754	12.331	70.5955	97087	24059_E2_S5_2.raw	F185	4.46	1	3.908e-05	5.333e-06
		FALSE	High	Sequest HT (A2)	Unambiguous	DLGEELEALK		2	P35749; P35579	P35749; P35579	0	1	0.5546	0	1	1	1116.58	1116.58	1116.58	-0.48	-0.00054	HCD (High Energy Collision Dissociation)	31.7	MS2	0	55.019	70.6123	97104	24059_E2_S5_2.raw	F185	3.66	2	0.0006976	0.01173
		FALSE	High	Sequest HT (A2)	Unambiguous	LTEMETLQSQLMAEK		1	P35579	P35579	0	2	0.7635	0	1	1	876.429	1751.85	1751.86	-2.3	-0.00202	HCD (High Energy Collision Dissociation)	31.7	MS2	47.8179	1.92	70.6183	97109	24059_E2_S5_2.raw	F185	4.44	1	3.908e-05	2.125e-10
		FALSE	High	Sequest HT (A2)	Unambiguous	KMQQNIQELEEQLEEEESAR		1	P35579	P35579	1	3	0.6061	0	1	1	821.056	2461.15	2461.15	0.98	0.00081	HCD (High Energy Collision Dissociation)	31.7	MS2	11.5296	31.161	70.6221	97114	24059_E2_S5_2.raw	F185	6.93	1	3.908e-05	1.505e-12
		FALSE	High	Sequest HT (A2)	Ambiguous	EQADFAIEALAK		1	P35579	P35579	0	2	0.0952	0	1	1	653.338	1305.67	1305.67	-0.47	-0.00031	HCD (High Energy Collision Dissociation)	31.7	MS2	70.3689	25.779	70.6502	97147	24059_E2_S5_2.raw	F185	1.26	1	0.0003064	0.004801
		FALSE	High	Sequest HT (A2)	Unambiguous	DLGEELEALK		2	P35749; P35579	P35749; P35579	0	1	0.5	0	1	1	1116.58	1116.58	1116.58	-0.7	-0.00078	HCD (High Energy Collision Dissociation)	31.7	MS2	0	57.468	70.6581	97155	24059_E2_S5_2.raw	F185	3.8	2	3.908e-05	0.0001068
		FALSE	High	Sequest HT (A2)	Unambiguous	LTEMETLQSQLMAEK		1	P35579	P35579	0	2	0.5795	0	1	1	876.431	1751.85	1751.86	-0.63	-0.00055	HCD (High Energy Collision Dissociation)	31.7	MS2	0	54.784	70.7412	97252	24059_E2_S5_2.raw	F185	3.52	1	3.908e-05	2.227e-06
		FALSE	High	Sequest HT (A2)	Unambiguous	ANLQIDQINTDLNLER		1	P35579	P35579	0	3	0.4768	0	1	1	623.993	1869.96	1869.97	-0.92	-0.00057	HCD (High Energy Collision Dissociation)	31.7	MS2	59.042	38.117	70.8004	97319	24059_E2_S5_2.raw	F185	3.88	1	3.908e-05	7.338e-06
		FALSE	Medium	Sequest HT (A2)	Unambiguous	ANLQIDQINTDLNLER		1	P35579	P35579	0	3	0.4133	0	1	1	623.992	1869.96	1869.97	-2.29	-0.00143	HCD (High Energy Collision Dissociation)	31.7	MS2	0	8.635	70.9112	97452	24059_E2_S5_2.raw	F185	2.25	1	0.01167	0.1648
		FALSE	High	Sequest HT (A2)	Unambiguous	LTEMETLQSQLMAEK		1	P35579	P35579	0	3	0.6627	0	1	1	584.622	1751.85	1751.86	-1.51	-0.00088	HCD (High Energy Collision Dissociation)	31.7	MS2	3.88909	1.583	70.9149	97454	24059_E2_S5_2.raw	F185	3.35	1	3.908e-05	0.000268
		FALSE	High	Sequest HT (A2)	Unambiguous	LTEMETLQSQLMAEK		1	P35579	P35579	0	3	0.5698	0	1	1	584.623	1751.85	1751.86	-1.09	-0.00064	HCD (High Energy Collision Dissociation)	31.7	MS2	0	2.593	70.94	97489	24059_E2_S5_2.raw	F185	2.58	1	3.908e-05	0.001251
		FALSE	High	Sequest HT (A2)	Unambiguous	LTEMETLQSQLMAEK		1	P35579	P35579	0	2	0.7934	0	1	1	876.431	1751.85	1751.86	-0.35	-0.00031	HCD (High Energy Collision Dissociation)	31.7	MS2	0	2.801	70.9576	97509	24059_E2_S5_2.raw	F185	4.55	1	3.908e-05	1.116e-09
		FALSE	High	Sequest HT (A2)	Unambiguous	ANLQIDQINTDLNLER		1	P35579	P35579	0	3	0.3394	0	1	1	623.992	1869.96	1869.97	-2.68	-0.00167	HCD (High Energy Collision Dissociation)	31.7	MS2	34.9995	35.927	71.1891	97796	24059_E2_S5_2.raw	F185	2.74	1	0.000582	0.008258
		FALSE	High	Sequest HT (A2)	Unambiguous	LTEMETLQSQLMAEK		1	P35579	P35579	0	2	0.7373	0	1	1	876.428	1751.85	1751.86	-3.9	-0.00342	HCD (High Energy Collision Dissociation)	31.7	MS2	0	27.975	71.2937	97918	24059_E2_S5_2.raw	F185	4.91	1	3.908e-05	2.817e-10
		FALSE	Medium	Sequest HT (A2)	Unambiguous	LTEMETLQSQLMAEK		1	P35579	P35579	0	3	0.2903	0	1	1	584.622	1751.85	1751.86	-2.34	-0.00137	HCD (High Energy Collision Dissociation)	31.7	MS2	41.7784	64.291	71.6131	98286	24059_E2_S5_2.raw	F185	2.17	1	0.02084	0.2398
		FALSE	High	Sequest HT (A2)	Unambiguous	IAQLEEELEEEQGNTELINDR		1	P35579	P35579	0	3	0.6897	0	1	1	824.729	2472.17	2472.17	-0.77	-0.00064	HCD (High Energy Collision Dissociation)	31.7	MS2	0	1.445	71.8303	98543	24059_E2_S5_2.raw	F185	4.48	1	3.908e-05	1.486e-08
		FALSE	High	Sequest HT (A2)	Unambiguous	IAQLEEELEEEQGNTELINDR		1	P35579	P35579	0	2	0.7464	0	1	1	1236.59	2472.17	2472.17	-1.58	-0.00195	HCD (High Energy Collision Dissociation)	31.7	MS2	0	1.514	71.8662	98588	24059_E2_S5_2.raw	F185	6.27	1	3.908e-05	9.138e-17
		FALSE	High	Sequest HT (A2)	Unambiguous	IAQLEEELEEEQGNTELINDR		1	P35579	P35579	0	3	0.5045	0	1	1	824.729	2472.17	2472.17	-0.47	-0.00039	HCD (High Energy Collision Dissociation)	31.7	MS2	23.8453	8.863	72.0924	98856	24059_E2_S5_2.raw	F185	4.4	1	3.908e-05	2.988e-06
		FALSE	High	Sequest HT (A2)	Unambiguous	IAQLEEELEEEQGNTELINDR		1	P35579	P35579	0	3	0.6976	0	1	1	824.729	2472.17	2472.17	-0.4	-0.00033	HCD (High Energy Collision Dissociation)	31.7	MS2	1.5097	1.228	72.1401	98914	24059_E2_S5_2.raw	F185	5.06	1	3.908e-05	1.448e-09
		FALSE	High	Sequest HT (A2)	Unambiguous	IAQLEEELEEEQGNTELINDR		1	P35579	P35579	0	2	0.6329	0	1	1	1236.59	2472.17	2472.17	-1.18	-0.00146	HCD (High Energy Collision Dissociation)	31.7	MS2	0	51.849	72.1692	98947	24059_E2_S5_2.raw	F185	4.93	1	3.908e-05	3.573e-11
		FALSE	High	Sequest HT (A2)	Unambiguous	IAQLEEELEEEQGNTELINDR		1	P35579	P35579	0	2	0.6955	0	1	1	1236.59	2472.17	2472.17	-0.79	-0.00098	HCD (High Energy Collision Dissociation)	31.7	MS2	0	45.032	72.1823	98961	24059_E2_S5_2.raw	F185	6.47	1	3.908e-05	3.26e-18
		FALSE	High	Sequest HT (A2)	Unambiguous	IAQLEEELEEEQGNTELINDR		1	P35579	P35579	0	3	0.7033	0	1	1	824.729	2472.17	2472.17	-0.92	-0.00076	HCD (High Energy Collision Dissociation)	31.7	MS2	7.20599	2.892	72.3406	99156	24059_E2_S5_2.raw	F185	4.18	1	3.908e-05	2.087e-08
		FALSE	High	Sequest HT (A2)	Unambiguous	IAQLEEELEEEQGNTELINDR		1	P35579	P35579	0	3	0.7079	0	1	1	824.728	2472.17	2472.17	-2.03	-0.00167	HCD (High Energy Collision Dissociation)	31.7	MS2	0	6.995	72.4785	99321	24059_E2_S5_2.raw	F185	4.69	1	3.908e-05	3.79e-08
		FALSE	High	Sequest HT (A2)	Unambiguous	IAQLEEELEEEQGNTELINDR		1	P35579	P35579	0	2	0.7031	0	1	1	1236.59	2472.17	2472.17	-1.28	-0.00159	HCD (High Energy Collision Dissociation)	31.7	MS2	0	47.102	72.5248	99374	24059_E2_S5_2.raw	F185	6.67	1	3.908e-05	1.065e-16
		FALSE	High	Sequest HT (A2)	Unambiguous	mQQNIQELEEQLEEEESAR	M1(Oxidation)	1	P35579	P35579	0	3	0.5671	0	1	1	783.686	2349.04	2349.05	-3.75	-0.00293	HCD (High Energy Collision Dissociation)	31.7	MS2	76.1921	27.444	72.6201	99481	24059_E2_S5_2.raw	F185	5.59	1	3.908e-05	1.317e-08
		FALSE	High	Sequest HT (A2)	Unambiguous	IAQLEEELEEEQGNTELINDR		1	P35579	P35579	0	3	0.5466	0	1	1	824.729	2472.17	2472.17	0.04	4e-05	HCD (High Energy Collision Dissociation)	31.7	MS2	61.3127	36.333	73.2782	100213	24059_E2_S5_2.raw	F185	4.08	1	3.908e-05	1.708e-08
		FALSE	High	Sequest HT (A2)	Unambiguous	IMGIPEEEQMGLLR		1	P35579	P35579	0	2	0.5627	0	1	1	808.413	1615.82	1615.82	0.19	0.00015	HCD (High Energy Collision Dissociation)	31.7	MS2	0	9.482	73.4373	100381	24059_E2_S5_2.raw	F185	3.11	1	3.908e-05	2.61e-09
		FALSE	High	Sequest HT (A2)	Unambiguous	IAQLEEELEEEQGNTELINDR		1	P35579	P35579	0	3	0.5457	0	1	1	824.729	2472.17	2472.17	-0.77	-0.00064	HCD (High Energy Collision Dissociation)	31.7	MS2	74.7382	37.661	73.4733	100419	24059_E2_S5_2.raw	F185	3.94	1	3.908e-05	3.516e-08
		FALSE	High	Sequest HT (A2)	Unambiguous	IAQLEEELEEEQGNTELINDR		1	P35579	P35579	0	3	0.5152	0	1	1	824.727	2472.17	2472.17	-2.47	-0.00204	HCD (High Energy Collision Dissociation)	31.7	MS2	0	33.977	73.6071	100562	24059_E2_S5_2.raw	F185	3.96	1	3.908e-05	2.537e-08
		FALSE	High	Sequest HT (A2)	Unambiguous	IMGIPEEEQMGLLR		1	P35579	P35579	0	2	0.4509	0	1	1	808.412	1615.82	1615.82	-0.49	-0.0004	HCD (High Energy Collision Dissociation)	31.7	MS2	43.8577	9.731	73.6677	100629	24059_E2_S5_2.raw	F185	2.24	1	3.908e-05	0.000284
		FALSE	High	Sequest HT (A2)	Unambiguous	IAQLEEELEEEQGNTELINDR		1	P35579	P35579	0	2	0.5881	0	1	1	1236.59	2472.17	2472.17	-0.2	-0.00024	HCD (High Energy Collision Dissociation)	31.7	MS2	68.9119	44.875	73.7271	100690	24059_E2_S5_2.raw	F185	3.35	1	3.908e-05	8.867e-08
		FALSE	High	Sequest HT (A2)	Unambiguous	IMGIPEEEQMGLLR		1	P35579	P35579	0	2	0.5	0	1	1	808.412	1615.82	1615.82	-0.64	-0.00052	HCD (High Energy Collision Dissociation)	31.7	MS2	0	1.119	73.7414	100704	24059_E2_S5_2.raw	F185	2.62	1	3.908e-05	3.25e-06
		FALSE	High	Sequest HT (A2)	Unambiguous	IMGIPEEEQMGLLR		1	P35579	P35579	0	3	0.6691	0	1	1	539.278	1615.82	1615.82	0.44	0.00024	HCD (High Energy Collision Dissociation)	31.7	MS2	20.6347	75	73.7526	100716	24059_E2_S5_2.raw	F185	4.05	1	3.908e-05	5.228e-06
		FALSE	High	Sequest HT (A2)	Unambiguous	IMGIPEEEQMGLLR		1	P35579	P35579	0	2	0.5	0	1	1	808.414	1615.82	1615.82	1.32	0.00107	HCD (High Energy Collision Dissociation)	31.7	MS2	0	3.689	74.0634	101037	24059_E2_S5_2.raw	F185	2.7	1	3.908e-05	4.469e-09
		FALSE	High	Sequest HT (A2)	Unambiguous	NMDPLNDNIATLLHQSSDK		1	P35579	P35579	0	3	0.7474	0	1	1	709.345	2126.02	2126.02	0.39	0.00027	HCD (High Energy Collision Dissociation)	31.7	MS2	12.7742	8.216	74.335	101328	24059_E2_S5_2.raw	F185	4.83	1	3.908e-05	9.186e-12
		FALSE	High	Sequest HT (A2)	Unambiguous	IMGIPEEEQMGLLR		1	P35579	P35579	0	2	0.5347	0	1	1	808.413	1615.82	1615.82	0.72	0.00058	HCD (High Energy Collision Dissociation)	31.7	MS2	13.6109	28.829	74.3811	101379	24059_E2_S5_2.raw	F185	3.31	1	3.908e-05	0.0001222
		FALSE	High	Sequest HT (A2)	Unambiguous	MQQNIQELEEQLEEEESAR		1	P35579	P35579	0	3	0.7294	0	1	1	778.356	2333.05	2333.06	-1.3	-0.00101	HCD (High Energy Collision Dissociation)	31.7	MS2	0	1.327	76.348	103531	24059_E2_S5_2.raw	F185	5.95	1	3.908e-05	6.562e-12
		FALSE	High	Sequest HT (A2)	Unambiguous	MQQNIQELEEQLEEEESAR		1	P35579	P35579	0	2	0.8201	0	1	1	1167.03	2333.05	2333.06	-2.91	-0.0034	HCD (High Energy Collision Dissociation)	31.7	MS2	0	0.866	76.3493	103533	24059_E2_S5_2.raw	F185	6.28	1	3.908e-05	9.946e-15
		FALSE	High	Sequest HT (A2)	Unambiguous	MQQNIQELEEQLEEEESAR		1	P35579	P35579	0	2	0.6365	0	1	1	1167.03	2333.05	2333.06	-2.28	-0.00267	HCD (High Energy Collision Dissociation)	31.7	MS2	0	39.298	76.4951	103692	24059_E2_S5_2.raw	F185	5.31	1	3.908e-05	1.9e-09
		FALSE	High	Sequest HT (A2)	Unambiguous	MQQNIQELEEQLEEEESAR		1	P35579	P35579	0	3	0.7467	0	1	1	778.356	2333.05	2333.06	-0.67	-0.00052	HCD (High Energy Collision Dissociation)	31.7	MS2	3.38689	3.562	76.6708	103890	24059_E2_S5_2.raw	F185	6.08	1	3.908e-05	3.15e-13
		FALSE	High	Sequest HT (A2)	Unambiguous	MQQNIQELEEQLEEEESAR		1	P35579	P35579	0	2	0.8311	0	1	1	1167.03	2333.05	2333.06	-1.24	-0.00144	HCD (High Energy Collision Dissociation)	31.7	MS2	0	5.382	76.6723	103892	24059_E2_S5_2.raw	F185	6.75	1	3.908e-05	4.62e-15
		FALSE	High	Sequest HT (A2)	Unambiguous	MQQNIQELEEQLEEEESAR		1	P35579	P35579	0	2	0.6331	0	1	1	1167.03	2333.05	2333.06	-1.66	-0.00193	HCD (High Energy Collision Dissociation)	31.7	MS2	0	55.307	76.6954	103920	24059_E2_S5_2.raw	F185	4.77	1	3.908e-05	7.464e-10
		FALSE	High	Sequest HT (A2)	Unambiguous	MQQNIQELEEQLEEEESAR		1	P35579	P35579	0	3	0.5455	0	1	1	778.356	2333.05	2333.06	-1.45	-0.00113	HCD (High Energy Collision Dissociation)	31.7	MS2	32.206	65.399	76.6974	103922	24059_E2_S5_2.raw	F185	5.28	1	3.908e-05	2.352e-09
		FALSE	High	Sequest HT (A2)	Unambiguous	DMFQETMEAMR		1	P35579	P35579	0	2	0.7037	0	1	1	694.785	1388.56	1388.56	-1.01	-0.0007	HCD (High Energy Collision Dissociation)	31.7	MS2	40.3148	11.039	76.7762	104004	24059_E2_S5_2.raw	F185	2.97	1	3.908e-05	3.653e-05
		FALSE	High	Sequest HT (A2)	Unambiguous	DMFQETMEAMR		1	P35579	P35579	0	2	0.6708	0	1	1	694.785	1388.56	1388.56	-0.92	-0.00064	HCD (High Energy Collision Dissociation)	31.7	MS2	52.4201	2.8	76.7844	104012	24059_E2_S5_2.raw	F185	2.43	1	3.908e-05	4.351e-05
		FALSE	Low	Sequest HT (A2)	Unambiguous	ELEDATETADAmNR	M12(Dioxidation)	1	P35579	P35579	0	2	0.2576	0	1	1	799.344	1597.68	1597.66	9.54	0.00762	HCD (High Energy Collision Dissociation)	31.7	MS2	13.7951	29.916	78.5221	105892	24059_E2_S5_2.raw	F185	1.32	1	0.6288	0.8401
		FALSE	High	Sequest HT (A2)	Unambiguous	IRELESQISELQEDLESER		1	P35579	P35579	1	3	0.7171	0	1	1	768.384	2303.14	2303.14	1.17	0.0009	HCD (High Energy Collision Dissociation)	31.7	MS2	37.8619	31.732	78.5566	105929	24059_E2_S5_2.raw	F185	6.01	1	3.908e-05	9.351e-11
		FALSE	High	Sequest HT (A2)	Unambiguous	IRELESQISELQEDLESER		1	P35579	P35579	1	3	0.6913	0	1	1	768.382	2303.13	2303.14	-1.77	-0.00136	HCD (High Energy Collision Dissociation)	31.7	MS2	33.4159	9.465	78.916	106305	24059_E2_S5_2.raw	F185	5.41	1	3.908e-05	1.499e-09
		FALSE	High	Sequest HT (A2)	Unambiguous	IRELESQISELQEDLESER		1	P35579	P35579	1	3	0.6025	0	1	1	768.382	2303.13	2303.14	-2.16	-0.00166	HCD (High Energy Collision Dissociation)	31.7	MS2	75.9573	10.864	78.9912	106385	24059_E2_S5_2.raw	F185	4	1	3.908e-05	9.717e-08
		FALSE	High	Sequest HT (A2)	Unambiguous	IRELESQISELQEDLESER		1	P35579	P35579	1	3	0.6086	0	1	1	768.386	2303.14	2303.14	2.92	0.00224	HCD (High Energy Collision Dissociation)	31.7	MS2	0	38.829	79.0166	106412	24059_E2_S5_2.raw	F185	5.11	1	3.908e-05	1.153e-06
		FALSE	High	Sequest HT (A2)	Ambiguous	EQADFAIEALAK		1	P35579	P35579	0	2	0.2184	0	1	1	653.341	1305.67	1305.67	4.58	0.00299	HCD (High Energy Collision Dissociation)	31.7	MS2	0	75	79.034	106428	24059_E2_S5_2.raw	F185	2.06	1	0.00859	0.1174
		FALSE	High	Sequest HT (A2)	Unambiguous	LQVELDNVTGLLSQSDSK		1	P35579	P35579	0	3	0.5896	0	1	1	649.34	1946.01	1946.01	-0.45	-0.00029	HCD (High Energy Collision Dissociation)	31.7	MS2	32.8562	11.219	79.8275	107255	24059_E2_S5_2.raw	F185	4.41	1	3.908e-05	3.43e-06
		FALSE	High	Sequest HT (A2)	Unambiguous	LQVELDNVTGLLSQSDSK		1	P35579	P35579	0	3	0.6818	0	1	1	649.338	1946	1946.01	-3.83	-0.00249	HCD (High Energy Collision Dissociation)	31.7	MS2	10.5517	4.715	79.9484	107374	24059_E2_S5_2.raw	F185	4.62	1	3.908e-05	2.208e-06
		FALSE	High	Sequest HT (A2)	Unambiguous	LQVELDNVTGLLSQSDSK		1	P35579	P35579	0	3	0.6891	0	1	1	649.341	1946.01	1946.01	0.68	0.00044	HCD (High Energy Collision Dissociation)	31.7	MS2	15.3545	2.212	79.9848	107411	24059_E2_S5_2.raw	F185	3.86	1	3.908e-05	1.805e-06
		FALSE	High	Sequest HT (A2)	Unambiguous	NLPIYSEEIVEMYK		2	Q5BKV1; P35579	Q5BKV1; P35579	0	2	0.5663	0	1	1	864.431	1727.85	1727.86	-0.94	-0.00082	HCD (High Energy Collision Dissociation)	31.7	MS2	0	65.314	80.0537	107483	24059_E2_S5_2.raw	F185	3.62	2	3.908e-05	3.484e-06
		FALSE	High	Sequest HT (A2)	Unambiguous	LQVELDNVTGLLSQSDSK		1	P35579	P35579	0	2	0.7037	0	1	1	973.502	1946	1946.01	-5.61	-0.00546	HCD (High Energy Collision Dissociation)	31.7	MS2	70.2725	1.16	80.0637	107492	24059_E2_S5_2.raw	F185	3.24	1	3.908e-05	2.785e-09
		FALSE	High	Sequest HT (A2)	Unambiguous	LQVELDNVTGLLSQSDSK		1	P35579	P35579	0	3	0.7016	0	1	1	649.34	1946	1946.01	-1.86	-0.0012	HCD (High Energy Collision Dissociation)	31.7	MS2	4.5889	3	80.1441	107576	24059_E2_S5_2.raw	F185	4.49	1	3.908e-05	1.327e-07
		FALSE	High	Sequest HT (A2)	Unambiguous	LQVELDNVTGLLSQSDSK		1	P35579	P35579	0	2	0.6472	0	1	1	973.509	1946.01	1946.01	1.22	0.00119	HCD (High Energy Collision Dissociation)	31.7	MS2	45.7497	34.609	80.394	107843	24059_E2_S5_2.raw	F185	3.94	1	3.908e-05	6.339e-11
		FALSE	High	Sequest HT (A2)	Unambiguous	LQVELDNVTGLLSQSDSK		1	P35579	P35579	0	2	0.685	0	1	1	973.511	1946.01	1946.01	3.36	0.00327	HCD (High Energy Collision Dissociation)	31.7	MS2	0	34.67	80.4187	107870	24059_E2_S5_2.raw	F185	4	1	3.908e-05	2.87e-09
		FALSE	High	Sequest HT (A2)	Unambiguous	LQVELDNVTGLLSQSDSK		1	P35579	P35579	0	3	0.674	0	1	1	649.34	1946.01	1946.01	-1.29	-0.00084	HCD (High Energy Collision Dissociation)	31.7	MS2	42.0967	6.337	80.4722	107933	24059_E2_S5_2.raw	F185	3.19	1	3.908e-05	0.0001621
		FALSE	High	Sequest HT (A2)	Unambiguous	TQLEELEDELQATEDAK		3	P35580; P35749; P35579	P35580; P35749; P35579	0	2	0.7732	0	1	1	981.461	1961.92	1961.92	-1.53	-0.00151	HCD (High Energy Collision Dissociation)	31.7	MS2	34.3899	8.355	80.6236	108096	24059_E2_S5_2.raw	F185	5.29	3	3.908e-05	7.128e-12
		FALSE	High	Sequest HT (A2)	Unambiguous	TQLEELEDELQATEDAK		3	P35580; P35749; P35579	P35580; P35749; P35579	0	3	0.695	0	1	1	654.644	1961.92	1961.92	-0.52	-0.00034	HCD (High Energy Collision Dissociation)	31.7	MS2	0	5.251	80.6242	108097	24059_E2_S5_2.raw	F185	5.18	3	3.908e-05	4.241e-07
		FALSE	High	Sequest HT (A2)	Unambiguous	LQVELDNVTGLLSQSDSK		1	P35579	P35579	0	2	0.6609	0	1	1	973.507	1946.01	1946.01	-0.72	-0.0007	HCD (High Energy Collision Dissociation)	31.7	MS2	80.5107	4.659	80.7086	108184	24059_E2_S5_2.raw	F185	2.89	1	3.908e-05	3.012e-08
		FALSE	High	Sequest HT (A2)	Unambiguous	LQVELDNVTGLLSQSDSK		1	P35579	P35579	0	3	0.5776	0	1	1	649.34	1946.01	1946.01	-0.45	-0.00029	HCD (High Energy Collision Dissociation)	31.7	MS2	82.6198	8.11	80.7969	108277	24059_E2_S5_2.raw	F185	3.48	1	3.908e-05	1.683e-05
		FALSE	High	Sequest HT (A2)	Unambiguous	LQVELDNVTGLLSQSDSK		1	P35579	P35579	0	2	0.6753	0	1	1	973.506	1946.01	1946.01	-1.1	-0.00107	HCD (High Energy Collision Dissociation)	31.7	MS2	69.8052	57.641	80.8232	108303	24059_E2_S5_2.raw	F185	3.08	1	3.908e-05	5.166e-08
		FALSE	High	Sequest HT (A2)	Unambiguous	TQLEELEDELQATEDAK		3	P35580; P35749; P35579	P35580; P35749; P35579	0	2	0.8101	0	1	1	981.461	1961.92	1961.92	-1.78	-0.00175	HCD (High Energy Collision Dissociation)	31.7	MS2	0	0.706	80.9594	108446	24059_E2_S5_2.raw	F185	5.37	3	3.908e-05	1.401e-11
		FALSE	High	Sequest HT (A2)	Unambiguous	TQLEELEDELQATEDAK		3	P35580; P35749; P35579	P35580; P35749; P35579	0	3	0.714	0	1	1	654.643	1961.92	1961.92	-1.82	-0.00119	HCD (High Energy Collision Dissociation)	31.7	MS2	1.003	0.501	80.9601	108447	24059_E2_S5_2.raw	F185	4.79	3	3.908e-05	1.47e-06
		FALSE	High	Sequest HT (A2)	Unambiguous	TQLEELEDELQATEDAK		3	P35580; P35749; P35579	P35580; P35749; P35579	0	2	0.5625	0	1	1	981.462	1961.92	1961.92	-1.35	-0.00132	HCD (High Energy Collision Dissociation)	31.7	MS2	20.5521	70.853	80.9876	108475	24059_E2_S5_2.raw	F185	4.48	3	3.908e-05	6.295e-08
		FALSE	Low	Sequest HT (A2)	Unambiguous	QAQQER		1	P35579	P35579	0	1		0.0204	2	2	759.373	759.373	759.374	-2.25	-0.00171	HCD (High Energy Collision Dissociation)	31.7	MS2	51.1791	17.008	81.1542	108646	24059_E2_S5_2.raw	F185	0.96	1	0.4946	0.8401
		FALSE	High	Sequest HT (A2)	Unambiguous	LQVELDNVTGLLSQSDSK		1	P35579	P35579	0	3	0.4824	0	1	1	649.342	1946.01	1946.01	1.34	0.00087	HCD (High Energy Collision Dissociation)	31.7	MS2	68.2388	6.723	81.1554	108648	24059_E2_S5_2.raw	F185	1.99	1	0.0006976	0.01107
		FALSE	High	Sequest HT (A2)	Unambiguous	LQVELDNVTGLLSQSDSK		1	P35579	P35579	0	3	0.4321	0	1	1	649.339	1946	1946.01	-2.61	-0.00169	HCD (High Energy Collision Dissociation)	31.7	MS2	57.755	16.704	81.2595	108761	24059_E2_S5_2.raw	F185	2.8	1	3.908e-05	0.000272
		FALSE	High	Sequest HT (A2)	Unambiguous	TQLEELEDELQATEDAK		3	P35580; P35749; P35579	P35580; P35749; P35579	0	2	0.7877	0	1	1	981.462	1961.92	1961.92	-0.54	-0.00053	HCD (High Energy Collision Dissociation)	31.7	MS2	0	34.43	81.2869	108788	24059_E2_S5_2.raw	F185	5.37	3	3.908e-05	2.988e-12
		FALSE	High	Sequest HT (A2)	Unambiguous	TQLEELEDELQATEDAK		3	P35580; P35749; P35579	P35580; P35749; P35579	0	3	0.6626	0	1	1	654.643	1961.92	1961.92	-1.73	-0.00113	HCD (High Energy Collision Dissociation)	31.7	MS2	17.988	16.686	81.2876	108789	24059_E2_S5_2.raw	F185	4.86	3	3.908e-05	3.553e-07
		FALSE	High	Sequest HT (A2)	Unambiguous	LQVELDNVTGLLSQSDSK		1	P35579	P35579	0	2	0.6667	0	1	1	973.505	1946	1946.01	-2.6	-0.00253	HCD (High Energy Collision Dissociation)	31.7	MS2	58.2254	34.151	81.29	108792	24059_E2_S5_2.raw	F185	4.65	1	3.908e-05	5.885e-10
		FALSE	High	Sequest HT (A2)	Unambiguous	TQLEELEDELQATEDAK		3	P35580; P35749; P35579	P35580; P35749; P35579	0	2	0.6823	0	1	1	981.462	1961.92	1961.92	-0.79	-0.00077	HCD (High Energy Collision Dissociation)	31.7	MS2	0	34.487	81.3014	108805	24059_E2_S5_2.raw	F185	5.13	3	3.908e-05	1.86e-09
		FALSE	High	Sequest HT (A2)	Unambiguous	TQLEELEDELQATEDAK		3	P35580; P35749; P35579	P35580; P35749; P35579	0	2	0.4207	0	1	1	981.46	1961.91	1961.92	-3.28	-0.00321	HCD (High Energy Collision Dissociation)	31.7	MS2	58.0641	36.007	81.3818	108892	24059_E2_S5_2.raw	F185	3.28	3	3.908e-05	0.000105
		FALSE	High	Sequest HT (A2)	Unambiguous	ELESQISELQEDLESER		1	P35579	P35579	0	3	0.6981	0	1	1	678.655	2033.95	2033.95	-0.65	-0.00044	HCD (High Energy Collision Dissociation)	31.7	MS2	66.2604	3.388	81.4003	108915	24059_E2_S5_2.raw	F185	4.67	1	3.908e-05	3.185e-08
		FALSE	High	Sequest HT (A2)	Unambiguous	ELESQISELQEDLESER		1	P35579	P35579	0	2	0.6996	0	1	1	1017.48	2033.95	2033.95	-1.43	-0.00145	HCD (High Energy Collision Dissociation)	31.7	MS2	0	3.334	81.4009	108916	24059_E2_S5_2.raw	F185	4.86	1	3.908e-05	2.493e-13
		FALSE	High	Sequest HT (A2)	Unambiguous	ELESQISELQEDLESER		1	P35579	P35579	0	2	0.5884	0	1	1	1017.48	2033.95	2033.95	-1.43	-0.00145	HCD (High Energy Collision Dissociation)	31.7	MS2	0	54.064	81.6758	109208	24059_E2_S5_2.raw	F185	3.96	1	3.908e-05	3.881e-06
		FALSE	High	Sequest HT (A2)	Unambiguous	ELESQISELQEDLESER		1	P35579	P35579	0	3	0.7066	0	1	1	678.654	2033.95	2033.95	-1.46	-0.00099	HCD (High Energy Collision Dissociation)	31.7	MS2	2.22278	0.325	81.7162	109249	24059_E2_S5_2.raw	F185	4.09	1	3.908e-05	2.242e-08
		FALSE	High	Sequest HT (A2)	Unambiguous	ELESQISELQEDLESER		1	P35579	P35579	0	2	0.7695	0	1	1	1017.48	2033.95	2033.95	-1.91	-0.00194	HCD (High Energy Collision Dissociation)	31.7	MS2	0.743518	0.72	81.7168	109250	24059_E2_S5_2.raw	F185	5.38	1	3.908e-05	1.548e-12
		FALSE	High	Sequest HT (A2)	Unambiguous	LQVELDNVTGLLSQSDSK		1	P35579	P35579	0	3	0.4022	0	1	1	649.337	1946	1946.01	-6.09	-0.00395	HCD (High Energy Collision Dissociation)	31.7	MS2	62.0802	51.601	81.766	109301	24059_E2_S5_2.raw	F185	2.71	1	3.908e-05	0.001217
		FALSE	High	Sequest HT (A2)	Unambiguous	TQLEELEDELQATEDAK		3	P35580; P35749; P35579	P35580; P35749; P35579	0	2	0.6749	0	1	1	981.458	1961.91	1961.92	-4.89	-0.0048	HCD (High Energy Collision Dissociation)	31.7	MS2	23.9269	57.908	81.9915	109528	24059_E2_S5_2.raw	F185	5.26	3	3.908e-05	1.409e-10
		FALSE	High	Sequest HT (A2)	Unambiguous	ELESQISELQEDLESER		1	P35579	P35579	0	2	0.7411	0	1	1	1017.48	2033.96	2033.95	2.89	0.00294	HCD (High Energy Collision Dissociation)	31.7	MS2	0	43.071	82.0586	109594	24059_E2_S5_2.raw	F185	5.06	1	3.908e-05	5.203e-12
		FALSE	High	Sequest HT (A2)	Unambiguous	ELESQISELQEDLESER		1	P35579	P35579	0	3	0.6339	0	1	1	678.655	2033.95	2033.95	-0.83	-0.00057	HCD (High Energy Collision Dissociation)	31.7	MS2	21.8303	51.002	82.0636	109599	24059_E2_S5_2.raw	F185	4.89	1	3.908e-05	5.342e-06
		FALSE	Medium	Sequest HT (A2)	Unambiguous	LQVELDNVTGLLSQSDSK		1	P35579	P35579	0	3	0.2819	0	1	1	649.337	1946	1946.01	-5.15	-0.00334	HCD (High Energy Collision Dissociation)	31.7	MS2	58.529	9.312	82.1236	109657	24059_E2_S5_2.raw	F185	1.49	1	0.01421	0.1917
		FALSE	High	Sequest HT (A2)	Unambiguous	TQLEELEDELQATEDAK		3	P35580; P35749; P35579	P35580; P35749; P35579	0	3	0.3186	0	1	1	654.639	1961.9	1961.92	-8.07	-0.00528	HCD (High Energy Collision Dissociation)	31.7	MS2	18.3921	49.335	82.145	109680	24059_E2_S5_2.raw	F185	3.61	3	0.0001754	0.003808
		FALSE	High	Sequest HT (A2)	Unambiguous	TQLEELEDELQATEDAK		3	P35580; P35749; P35579	P35580; P35749; P35579	0	2	0.6119	0	1	1	981.463	1961.92	1961.92	-0.29	-0.00028	HCD (High Energy Collision Dissociation)	31.7	MS2	0	37.13	82.4071	109949	24059_E2_S5_2.raw	F185	4.02	3	3.908e-05	4.409e-09
		FALSE	High	Sequest HT (A2)	Unambiguous	LQQELDDLLVDLDHQR		1	P35579	P35579	0	3	0.736	0	1	1	650.669	1949.99	1949.99	-0.77	-0.0005	HCD (High Energy Collision Dissociation)	31.7	MS2	3.49445	1.91	83.192	110748	24059_E2_S5_2.raw	F185	5	1	3.908e-05	9.878e-15
		FALSE	High	Sequest HT (A2)	Unambiguous	LQQELDDLLVDLDHQR		1	P35579	P35579	0	2	0.7316	0	1	1	975.5	1949.99	1949.99	0.08	8e-05	HCD (High Energy Collision Dissociation)	31.7	MS2	60.0925	10.334	83.2415	110800	24059_E2_S5_2.raw	F185	5.29	1	3.908e-05	3.754e-13
		FALSE	High	Sequest HT (A2)	Unambiguous	LQQELDDLLVDLDHQR		1	P35579	P35579	0	4	0.5283	0	1	1	488.251	1949.98	1949.99	-4.51	-0.0022	HCD (High Energy Collision Dissociation)	31.7	MS2	0	75	83.4319	110990	24059_E2_S5_2.raw	F185	4.6	1	3.908e-05	8.181e-07
		FALSE	High	Sequest HT (A2)	Unambiguous	LQQELDDLLVDLDHQR		1	P35579	P35579	0	2	0.6546	0	1	1	975.499	1949.99	1949.99	-1.43	-0.00139	HCD (High Energy Collision Dissociation)	31.7	MS2	0	40.027	83.4604	111015	24059_E2_S5_2.raw	F185	4.43	1	3.908e-05	9.939e-11
		FALSE	High	Sequest HT (A2)	Unambiguous	LQQELDDLLVDLDHQR		1	P35579	P35579	0	3	0.7358	0	1	1	650.668	1949.99	1949.99	-1.62	-0.00105	HCD (High Energy Collision Dissociation)	31.7	MS2	0.140988	0.09	83.4989	111047	24059_E2_S5_2.raw	F185	5.11	1	3.908e-05	2.853e-14
		FALSE	High	Sequest HT (A2)	Unambiguous	LQQELDDLLVDLDHQR		1	P35579	P35579	0	2	0.7344	0	1	1	975.499	1949.99	1949.99	-0.8	-0.00078	HCD (High Energy Collision Dissociation)	31.7	MS2	2.80338	2.028	83.5562	111101	24059_E2_S5_2.raw	F185	5.46	1	3.908e-05	2.674e-13
		FALSE	High	Sequest HT (A2)	Unambiguous	LQQELDDLLVDLDHQR		1	P35579	P35579	0	3	0.7137	0	1	1	650.669	1949.99	1949.99	-0.87	-0.00056	HCD (High Energy Collision Dissociation)	31.7	MS2	0.232684	0.363	83.8368	111364	24059_E2_S5_2.raw	F185	4.75	1	3.908e-05	1.906e-12
		FALSE	High	Sequest HT (A2)	Unambiguous	LQQELDDLLVDLDHQR		1	P35579	P35579	0	2	0.5493	0	1	1	975.502	1950	1949.99	1.58	0.00154	HCD (High Energy Collision Dissociation)	31.7	MS2	0	43.411	83.8557	111384	24059_E2_S5_2.raw	F185	3.75	1	3.908e-05	2.717e-08
		FALSE	High	Sequest HT (A2)	Unambiguous	LQQELDDLLVDLDHQR		1	P35579	P35579	0	2	0.731	0	1	1	975.504	1950	1949.99	3.96	0.00386	HCD (High Energy Collision Dissociation)	31.7	MS2	0	6.386	83.8708	111399	24059_E2_S5_2.raw	F185	4.2	1	3.908e-05	2.477e-10
		FALSE	High	Sequest HT (A2)	Unambiguous	LQQELDDLLVDLDHQR		1	P35579	P35579	0	3	0.6571	0	1	1	650.67	1950	1949.99	1.2	0.00078	HCD (High Energy Collision Dissociation)	31.7	MS2	13.5825	67.788	84.1679	111696	24059_E2_S5_2.raw	F185	5.57	1	3.908e-05	6.814e-12
		FALSE	High	Sequest HT (A2)	Unambiguous	LQQELDDLLVDLDHQR		1	P35579	P35579	0	3	0.5773	0	1	1	650.668	1949.99	1949.99	-1.62	-0.00105	HCD (High Energy Collision Dissociation)	31.7	MS2	0	20.316	84.2446	111771	24059_E2_S5_2.raw	F185	3.88	1	3.908e-05	4.872e-07
		FALSE	High	Sequest HT (A2)	Unambiguous	LQQELDDLLVDLDHQR		1	P35579	P35579	0	3	0.5469	0	1	1	650.668	1949.99	1949.99	-2	-0.0013	HCD (High Energy Collision Dissociation)	31.7	MS2	42.8071	63.04	84.5094	112022	24059_E2_S5_2.raw	F185	5.12	1	3.908e-05	2.415e-10
		FALSE	Low	Sequest HT (A2)	Unambiguous	QRSMAVAAR		1	P35579	P35579	1	1		0	2	2	989.531	989.531	989.531	-0.21	-0.00021	HCD (High Energy Collision Dissociation)	31.7	MS2	34.0901	43.524	84.9695	112479	24059_E2_S5_2.raw	F185	0.88	1	0.6443	0.8401
		FALSE	High	Sequest HT (A2)	Unambiguous	LQQELDDLLVDLDHQR		1	P35579	P35579	0	3	0.0868	0	1	1	650.668	1949.99	1949.99	-2.37	-0.00154	HCD (High Energy Collision Dissociation)	31.7	MS2	52.9645	17.665	84.9961	112504	24059_E2_S5_2.raw	F185	2.19	1	0.000582	0.008552
		FALSE	High	Sequest HT (A2)	Unambiguous	QLLQANPILEAFGNAK		6	A0A2R8Y4C3; M0QY43; P35749; P35579; Q7Z406; A0A494C024	A0A2R8Y4C3; M0QY43; P35749; P35579; Q7Z406; A0A494C024	0	2	0.6418	0	1	1	863.978	1726.95	1726.95	-0.28	-0.00024	HCD (High Energy Collision Dissociation)	31.7	MS2	37.9419	23.302	86.1203	113571	24059_E2_S5_2.raw	F185	4.16	6	3.908e-05	9.445e-09
		FALSE	High	Sequest HT (A2)	Unambiguous	QLLQANPILEAFGNAK		6	A0A2R8Y4C3; M0QY43; P35749; P35579; Q7Z406; A0A494C024	A0A2R8Y4C3; M0QY43; P35749; P35579; Q7Z406; A0A494C024	0	3	0.55	0	1	1	576.321	1726.95	1726.95	0.6	0.00034	HCD (High Energy Collision Dissociation)	31.7	MS2	15.1426	75	86.1854	113629	24059_E2_S5_2.raw	F185	4.2	6	3.908e-05	1.457e-06
		FALSE	High	Sequest HT (A2)	Unambiguous	QLLQANPILEAFGNAK		6	A0A2R8Y4C3; M0QY43; P35749; P35579; Q7Z406; A0A494C024	A0A2R8Y4C3; M0QY43; P35749; P35579; Q7Z406; A0A494C024	0	2	0.6729	0	1	1	863.979	1726.95	1726.95	1.77	0.00153	HCD (High Energy Collision Dissociation)	31.7	MS2	0	39.749	86.2321	113672	24059_E2_S5_2.raw	F185	4.28	6	3.908e-05	1.394e-08
		FALSE	High	Sequest HT (A2)	Unambiguous	QLLQANPILEAFGNAK		6	A0A2R8Y4C3; M0QY43; P35749; P35579; Q7Z406; A0A494C024	A0A2R8Y4C3; M0QY43; P35749; P35579; Q7Z406; A0A494C024	0	2	0.7414	0	1	1	863.978	1726.95	1726.95	-0.14	-0.00012	HCD (High Energy Collision Dissociation)	31.7	MS2	0	2.98	86.3357	113774	24059_E2_S5_2.raw	F185	4.64	6	3.908e-05	3.042e-09
		FALSE	High	Sequest HT (A2)	Unambiguous	QLLQANPILEAFGNAK		6	A0A2R8Y4C3; M0QY43; P35749; P35579; Q7Z406; A0A494C024	A0A2R8Y4C3; M0QY43; P35749; P35579; Q7Z406; A0A494C024	0	3	0.7559	0	1	1	576.321	1726.95	1726.95	0.18	0.0001	HCD (High Energy Collision Dissociation)	31.7	MS2	10.5125	3.383	86.5063	113925	24059_E2_S5_2.raw	F185	4.26	6	3.908e-05	3.657e-07
		FALSE	High	Sequest HT (A2)	Unambiguous	QLLQANPILEAFGNAK		6	A0A2R8Y4C3; M0QY43; P35749; P35579; Q7Z406; A0A494C024	A0A2R8Y4C3; M0QY43; P35749; P35579; Q7Z406; A0A494C024	0	2	0.6767	0	1	1	863.977	1726.95	1726.95	-0.7	-0.0006	HCD (High Energy Collision Dissociation)	31.7	MS2	0	1.633	86.6644	114075	24059_E2_S5_2.raw	F185	4.64	6	3.908e-05	4.274e-09
		FALSE	High	Sequest HT (A2)	Unambiguous	QLLQANPILEAFGNAK		6	A0A2R8Y4C3; M0QY43; P35749; P35579; Q7Z406; A0A494C024	A0A2R8Y4C3; M0QY43; P35749; P35579; Q7Z406; A0A494C024	0	3	0.7374	0	1	1	576.32	1726.95	1726.95	-1.63	-0.00094	HCD (High Energy Collision Dissociation)	31.7	MS2	10.4441	3.49	86.7016	114117	24059_E2_S5_2.raw	F185	2.97	6	3.908e-05	2.741e-05
		FALSE	High	Sequest HT (A2)	Unambiguous	QLLQANPILEAFGNAK		6	A0A2R8Y4C3; M0QY43; P35749; P35579; Q7Z406; A0A494C024	A0A2R8Y4C3; M0QY43; P35749; P35579; Q7Z406; A0A494C024	0	3	0.6833	0	1	1	576.319	1726.94	1726.95	-4.17	-0.0024	HCD (High Energy Collision Dissociation)	31.7	MS2	43.1722	8.572	86.8399	114252	24059_E2_S5_2.raw	F185	3	6	3.908e-05	0.0001739
		FALSE	Low	Sequest HT (A2)	Unambiguous	TELADK		1	P35579	P35579	0	1	0.0532	0	1	1	676.351	676.351	676.351	-0.99	-0.00067	HCD (High Energy Collision Dissociation)	31.7	MS2	88.0649	70.943	86.9843	114380	24059_E2_S5_2.raw	F185	0.94	1	0.6768	0.8401
		FALSE	High	Sequest HT (A2)	Unambiguous	QLLQANPILEAFGNAK		6	A0A2R8Y4C3; M0QY43; P35749; P35579; Q7Z406; A0A494C024	A0A2R8Y4C3; M0QY43; P35749; P35579; Q7Z406; A0A494C024	0	2	0.6749	0	1	1	863.98	1726.95	1726.95	2.13	0.00184	HCD (High Energy Collision Dissociation)	31.7	MS2	24.3788	36.867	87.0359	114427	24059_E2_S5_2.raw	F185	3.63	6	3.908e-05	0.000159
		FALSE	High	Sequest HT (A2)	Unambiguous	IAQLEEELEEEQGNTELINDR		1	P35579	P35579	0	3	0.0769	0	1	1	824.731	2472.18	2472.17	1.9	0.00156	HCD (High Energy Collision Dissociation)	31.7	MS2	20.3234	75	87.1209	114503	24059_E2_S5_2.raw	F185	3.12	1	0.0002438	0.004197
		FALSE	Low	Sequest HT (A2)	Unambiguous	TELEDTLDSTAAQQELR		1	P35579	P35579	0	2	0.0901	0	1	1	960.468	1919.93	1919.92	5.27	0.00506	HCD (High Energy Collision Dissociation)	31.7	MS2	76.6005	11.292	90.9345	118013	24059_E2_S5_2.raw	F185	1.11	1	0.4969	0.8401
		FALSE	Low	Sequest HT (A2)	Ambiguous	AELER		55	Q8N8E3; A0A2R8YEM9; Q9Y2K3; Q8TES7; E9PGG1; Q96A11; Q68D86; Q15276; F5GYE8; A0A087WZG4; Q8TE76; Q13409; Q8TF21; Q96L93; H7BZW9; Q6ZSZ5; Q8IZ52; P35579; H0Y534; Q16543; Q8NAF0; O14576; Q14BN4; Q8WZ64	A0A590UJS6; A0A5F9VB99; Q8N8E3; E7ET01; A0A2R8YEM9; J3QQV3; E7EQL5; K7EKQ2; Q9Y2K3; Q8TES7; E9PGG1; Q96A11; O15050; E7ESD3; Q68D86; A0A0R4J2E4; E7EUM4; E7EMU4; Q15276; M0QZS0; F5GYE8; E7ERH4; A0A087WZG4; E7EU01; E7ERR6; Q8TE76; H7C3M8; Q13409; Q8TF21; Q96L93; H7BZW9; E5RJ75; Q6ZSZ5; K7EQA9; Q8IZ52; P35579; A0A3B3IPE9; H0Y534; H7BZK0; K7EL64; E5RFE1; C9J3E7; K7ENJ9; Q16543; Q8NAF0; O14576; E7EV09;…	0	1		0.0097	3	4	617.326	617.326	617.325	1.39	0.00086	HCD (High Energy Collision Dissociation)	31.7	MS2	0	72.28	94.1012	120800	24059_E2_S5_2.raw	F185	1.02	29	0.6415	0.8401
		FALSE	Low	Sequest HT (A2)	Ambiguous	AELER		55	Q8N8E3; A0A2R8YEM9; Q9Y2K3; Q8TES7; E9PGG1; Q96A11; Q68D86; Q15276; F5GYE8; A0A087WZG4; Q8TE76; Q13409; Q8TF21; Q96L93; H7BZW9; Q6ZSZ5; Q8IZ52; P35579; H0Y534; Q16543; Q8NAF0; O14576; Q14BN4; Q8WZ64	A0A590UJS6; A0A5F9VB99; Q8N8E3; E7ET01; A0A2R8YEM9; J3QQV3; E7EQL5; K7EKQ2; Q9Y2K3; Q8TES7; E9PGG1; Q96A11; O15050; E7ESD3; Q68D86; A0A0R4J2E4; E7EUM4; E7EMU4; Q15276; M0QZS0; F5GYE8; E7ERH4; A0A087WZG4; E7EU01; E7ERR6; Q8TE76; H7C3M8; Q13409; Q8TF21; Q96L93; H7BZW9; E5RJ75; Q6ZSZ5; K7EQA9; Q8IZ52; P35579; A0A3B3IPE9; H0Y534; H7BZK0; K7EL64; E5RFE1; C9J3E7; K7ENJ9; Q16543; Q8NAF0; O14576; E7EV09;…	0	1		0.0105	3	4	617.327	617.327	617.325	2.87	0.00177	HCD (High Energy Collision Dissociation)	31.7	MS2	14.0526	12	94.3263	120976	24059_E2_S5_2.raw	F185	0.94	29	0.6304	0.8401
		FALSE	High	Sequest HT (A2)	Unambiguous	SMEAEMIQLQEELAAAER		1	P35579	P35579	0	3	0.8	0	1	1	683.658	2048.96	2048.96	-1.57	-0.00107	HCD (High Energy Collision Dissociation)	31.7	MS2	5.21092	3.047	96.6521	122905	24059_E2_S5_2.raw	F185	5.1	1	3.908e-05	2.371e-08
		FALSE	High	Sequest HT (A2)	Unambiguous	SMEAEMIQLQEELAAAER		1	P35579	P35579	0	2	0.8097	0	1	1	1024.98	2048.95	2048.96	-4.66	-0.00477	HCD (High Energy Collision Dissociation)	31.7	MS2	0	8.072	96.6527	122906	24059_E2_S5_2.raw	F185	6.36	1	3.908e-05	2.729e-12
		FALSE	High	Sequest HT (A2)	Unambiguous	SMEAEMIQLQEELAAAER		1	P35579	P35579	0	3	0.7741	0	1	1	683.658	2048.96	2048.96	-1.39	-0.00095	HCD (High Energy Collision Dissociation)	31.7	MS2	10.8947	0.51	96.9892	123170	24059_E2_S5_2.raw	F185	4.25	1	3.908e-05	4.913e-08
		FALSE	High	Sequest HT (A2)	Unambiguous	SMEAEMIQLQEELAAAER		1	P35579	P35579	0	2	0.8078	0	1	1	1024.98	2048.96	2048.96	-1.92	-0.00196	HCD (High Energy Collision Dissociation)	31.7	MS2	6.12294	3.223	96.9898	123171	24059_E2_S5_2.raw	F185	6.19	1	3.908e-05	1.63e-14
		FALSE	High	Sequest HT (A2)	Unambiguous	SMEAEMIQLQEELAAAER		1	P35579	P35579	0	3	0.6887	0	1	1	683.658	2048.96	2048.96	-1.03	-0.0007	HCD (High Energy Collision Dissociation)	31.7	MS2	4.64247	75	97.0248	123198	24059_E2_S5_2.raw	F185	4.85	1	3.908e-05	1.255e-07
		FALSE	High	Sequest HT (A2)	Unambiguous	SMEAEMIQLQEELAAAER		1	P35579	P35579	0	3	0.6883	0	1	1	683.658	2048.96	2048.96	-1.48	-0.00101	HCD (High Energy Collision Dissociation)	31.7	MS2	7.65131	75	97.1045	123257	24059_E2_S5_2.raw	F185	4.62	1	3.908e-05	6.925e-07
		FALSE	High	Sequest HT (A2)	Unambiguous	SMEAEMIQLQEELAAAER		1	P35579	P35579	0	3	0.7316	0	1	1	683.656	2048.95	2048.96	-4.78	-0.00327	HCD (High Energy Collision Dissociation)	31.7	MS2	39.4564	18.048	97.3245	123433	24059_E2_S5_2.raw	F185	5.44	1	3.908e-05	2.114e-08
		FALSE	High	Sequest HT (A2)	Unambiguous	SMEAEMIQLQEELAAAER		1	P35579	P35579	0	2	0.6181	0	1	1	1024.98	2048.95	2048.96	-5.37	-0.0055	HCD (High Energy Collision Dissociation)	31.7	MS2	92.3701	64.125	97.3384	123445	24059_E2_S5_2.raw	F185	3.64	1	3.908e-05	2.323e-08
		FALSE	High	Sequest HT (A2)	Unambiguous	SMEAEMIQLQEELAAAER		1	P35579	P35579	0	3	0.6942	0	1	1	683.659	2048.96	2048.96	-0.14	-9e-05	HCD (High Energy Collision Dissociation)	31.7	MS2	27.8693	75	97.7617	123792	24059_E2_S5_2.raw	F185	5.56	1	3.908e-05	2.663e-08
		FALSE	High	Sequest HT (A2)	Unambiguous	SMEAEMIQLQEELAAAER		1	P35579	P35579	0	3	0.6736	0	1	1	683.663	2048.97	2048.96	5.67	0.00387	HCD (High Energy Collision Dissociation)	31.7	MS2	75.0339	41.534	98.1243	124078	24059_E2_S5_2.raw	F185	4.32	1	3.908e-05	8.493e-07
		FALSE	High	Sequest HT (A2)	Unambiguous	SMEAEMIQLQEELAAAER		1	P35579	P35579	0	3	0.6637	0	1	1	683.656	2048.95	2048.96	-3.8	-0.0026	HCD (High Energy Collision Dissociation)	31.7	MS2	0	75	98.1946	124133	24059_E2_S5_2.raw	F185	4.46	1	3.908e-05	1.69e-06
		FALSE	High	Sequest HT (A2)	Unambiguous	SMEAEMIQLQEELAAAER		1	P35579	P35579	0	3	0.5919	0	1	1	683.659	2048.96	2048.96	-0.76	-0.00052	HCD (High Energy Collision Dissociation)	31.7	MS2	19.9971	75	99.1706	124913	24059_E2_S5_2.raw	F185	3.7	1	3.908e-05	1.639e-08
		FALSE	High	Sequest HT (A2)	Unambiguous	LQVELDNVTGLLSQSDSK		1	P35579	P35579	0	2	0.285	0	1	1	973.507	1946.01	1946.01	-0.09	-9e-05	HCD (High Energy Collision Dissociation)	31.7	MS2	0	67.482	99.3586	125065	24059_E2_S5_2.raw	F185	1.93	1	3.908e-05	2.099e-07
		FALSE	High	Sequest HT (A2)	Unambiguous	SMEAEMIQLQEELAAAER		1	P35579	P35579	0	3	0.4807	0	1	1	683.658	2048.96	2048.96	-1.12	-0.00076	HCD (High Energy Collision Dissociation)	31.7	MS2	48.496	75	99.5159	125184	24059_E2_S5_2.raw	F185	3.37	1	3.908e-05	7.852e-06
		FALSE	High	Sequest HT (A2)	Unambiguous	LQLQEQLQAETELcAEAEELR	C14(Carbamidomethyl)	1	P35579	P35579	0	3	0.0877	0	1	1	834.41	2501.22	2501.22	-1.23	-0.00103	HCD (High Energy Collision Dissociation)	31.7	MS2	13.9699	75	99.6171	125267	24059_E2_S5_2.raw	F185	2.28	1	3.908e-05	9.742e-06
		FALSE	High	Sequest HT (A2)	Unambiguous	DFSALESQLQDTQELLQEENR		1	P35579	P35579	0	2	0.798	0	1	1	1247.09	2493.17	2493.17	-2.58	-0.00322	HCD (High Energy Collision Dissociation)	31.7	MS2	0	4.204	99.8188	125431	24059_E2_S5_2.raw	F185	6.14	1	3.908e-05	3.66e-17
		FALSE	High	Sequest HT (A2)	Unambiguous	KLEGDSTDLSDQIAELQAQIAELK		1	P35579	P35579	1	3	0.7954	0	1	1	872.452	2615.34	2615.34	-0.09	-8e-05	HCD (High Energy Collision Dissociation)	31.7	MS2	21.7588	1.965	99.8201	125433	24059_E2_S5_2.raw	F185	6.99	1	3.908e-05	5.791e-15
		FALSE	High	Sequest HT (A2)	Unambiguous	DFSALESQLQDTQELLQEENR		1	P35579	P35579	0	3	0.7152	0	1	1	831.729	2493.17	2493.17	-0.6	-0.0005	HCD (High Energy Collision Dissociation)	31.7	MS2	1.29685	0.579	99.8602	125463	24059_E2_S5_2.raw	F185	4.95	1	3.908e-05	2.067e-11
		FALSE	High	Sequest HT (A2)	Unambiguous	KLEGDSTDLSDQIAELQAQIAELK		1	P35579	P35579	1	4	0.7569	0	1	1	654.589	2615.34	2615.34	-1.89	-0.00124	HCD (High Energy Collision Dissociation)	31.7	MS2	20.1809	5.644	99.9054	125499	24059_E2_S5_2.raw	F185	5.47	1	3.908e-05	1.532e-07
		FALSE	High	Sequest HT (A2)	Unambiguous	KLEGDSTDLSDQIAELQAQIAELK		1	P35579	P35579	1	2	0.8604	0	1	1	1308.17	2615.34	2615.34	0.5	0.00065	HCD (High Energy Collision Dissociation)	31.7	MS2	0	75	99.9069	125500	24059_E2_S5_2.raw	F185	8.67	1	3.908e-05	8.946e-25
		FALSE	High	Sequest HT (A2)	Unambiguous	DFSALESQLQDTQELLQEENR		1	P35579	P35579	0	4	0.6544	0	1	1	624.048	2493.17	2493.17	-1.27	-0.00079	HCD (High Energy Collision Dissociation)	31.7	MS2	23.5185	3.22	99.9467	125535	24059_E2_S5_2.raw	F185	3.53	1	3.908e-05	4.452e-08
		FALSE	High	Sequest HT (A2)	Unambiguous	DFSALESQLQDTQELLQEENR		1	P35579	P35579	0	2	0.6154	0	1	1	1247.09	2493.17	2493.17	-2.29	-0.00285	HCD (High Energy Collision Dissociation)	31.7	MS2	20.1325	16.097	100.045	125615	24059_E2_S5_2.raw	F185	4.94	1	3.908e-05	1.921e-11
		FALSE	Medium	Sequest HT (A2)	Unambiguous	LQVELDNVTGLLSQSDSK		1	P35579	P35579	0	2	0.0541	0	1	1	973.505	1946	1946.01	-2.54	-0.00247	HCD (High Energy Collision Dissociation)	31.7	MS2	15.6698	75	100.054	125623	24059_E2_S5_2.raw	F185	1.48	1	0.04318	0.3946
		FALSE	High	Sequest HT (A2)	Unambiguous	KLEGDSTDLSDQIAELQAQIAELK		1	P35579	P35579	1	3	0.6512	0	1	1	872.451	2615.34	2615.34	-0.93	-0.00081	HCD (High Energy Collision Dissociation)	31.7	MS2	5.63391	75	100.082	125648	24059_E2_S5_2.raw	F185	6.68	1	3.908e-05	9.592e-10
		FALSE	High	Sequest HT (A2)	Unambiguous	KLEGDSTDLSDQIAELQAQIAELK		1	P35579	P35579	1	2	0.7118	0	1	1	1308.17	2615.34	2615.34	-0.34	-0.00045	HCD (High Energy Collision Dissociation)	31.7	MS2	0	68.738	100.114	125673	24059_E2_S5_2.raw	F185	5.76	1	3.908e-05	3.225e-14
		FALSE	High	Sequest HT (A2)	Unambiguous	DFSALESQLQDTQELLQEENR		1	P35579	P35579	0	4	0.5546	0	1	1	624.048	2493.17	2493.17	-0.98	-0.00061	HCD (High Energy Collision Dissociation)	31.7	MS2	43.6586	8.139	100.142	125699	24059_E2_S5_2.raw	F185	3.57	1	3.908e-05	1.954e-06
		FALSE	High	Sequest HT (A2)	Unambiguous	KLEGDSTDLSDQIAELQAQIAELK		1	P35579	P35579	1	4	0.7626	0	1	1	654.59	2615.34	2615.34	-1.61	-0.00105	HCD (High Energy Collision Dissociation)	31.7	MS2	38.4676	5.111	100.143	125701	24059_E2_S5_2.raw	F185	5.77	1	3.908e-05	1.165e-10
		FALSE	High	Sequest HT (A2)	Unambiguous	KLEGDSTDLSDQIAELQAQIAELK		1	P35579	P35579	1	3	0.8371	0	1	1	872.451	2615.34	2615.34	-0.79	-0.00069	HCD (High Energy Collision Dissociation)	31.7	MS2	0.719672	0.256	100.146	125703	24059_E2_S5_2.raw	F185	6.69	1	3.908e-05	6.377e-14
		FALSE	High	Sequest HT (A2)	Unambiguous	DFSALESQLQDTQELLQEENR		1	P35579	P35579	0	2	0.7895	0	1	1	1247.09	2493.17	2493.17	-1.21	-0.00151	HCD (High Energy Collision Dissociation)	31.7	MS2	7.90643	0.894	100.147	125704	24059_E2_S5_2.raw	F185	6.08	1	3.908e-05	3.574e-16
		FALSE	High	Sequest HT (A2)	Unambiguous	DFSALESQLQDTQELLQEENR		1	P35579	P35579	0	3	0.6728	0	1	1	831.729	2493.17	2493.17	-0.38	-0.00032	HCD (High Energy Collision Dissociation)	31.7	MS2	0	0.456	100.178	125733	24059_E2_S5_2.raw	F185	4.89	1	3.908e-05	1.356e-10
		FALSE	High	Sequest HT (A2)	Unambiguous	KLEGDSTDLSDQIAELQAQIAELK		1	P35579	P35579	1	2	0.7819	0	1	1	1308.17	2615.33	2615.34	-2.68	-0.0035	HCD (High Energy Collision Dissociation)	31.7	MS2	39.2639	74.197	100.198	125749	24059_E2_S5_2.raw	F185	6.42	1	3.908e-05	5.017e-21
		FALSE	High	Sequest HT (A2)	Unambiguous	KLEGDSTDLSDQIAELQAQIAELK		1	P35579	P35579	1	4	0.7844	0	1	1	654.59	2615.34	2615.34	-1.24	-0.00081	HCD (High Energy Collision Dissociation)	31.7	MS2	12.7591	4.583	100.212	125760	24059_E2_S5_2.raw	F185	5.89	1	3.908e-05	1.995e-11
		FALSE	High	Sequest HT (A2)	Unambiguous	KLEGDSTDLSDQIAELQAQIAELK		1	P35579	P35579	1	2	0.8461	0	1	1	1308.17	2615.34	2615.34	-1.37	-0.00179	HCD (High Energy Collision Dissociation)	31.7	MS2	11.733	7.806	100.245	125790	24059_E2_S5_2.raw	F185	8.12	1	3.908e-05	3.231e-23
		FALSE	High	Sequest HT (A2)	Unambiguous	DFSALESQLQDTQELLQEENR		1	P35579	P35579	0	4	0.296	0	1	1	624.048	2493.17	2493.17	-1.08	-0.00067	HCD (High Energy Collision Dissociation)	31.7	MS2	17.9329	75	100.311	125845	24059_E2_S5_2.raw	F185	3.21	1	0.0001074	0.00174
		FALSE	High	Sequest HT (A2)	Unambiguous	DFSALESQLQDTQELLQEENR		1	P35579	P35579	0	3	0.3232	0	1	1	831.729	2493.17	2493.17	-0.6	-0.0005	HCD (High Energy Collision Dissociation)	31.7	MS2	5.65697	36.642	100.318	125851	24059_E2_S5_2.raw	F185	3.93	1	3.908e-05	1.911e-06
		FALSE	High	Sequest HT (A2)	Unambiguous	KLEGDSTDLSDQIAELQAQIAELK		1	P35579	P35579	1	3	0.8257	0	1	1	872.451	2615.34	2615.34	-0.58	-0.00051	HCD (High Energy Collision Dissociation)	31.7	MS2	0.207086	0.601	100.364	125890	24059_E2_S5_2.raw	F185	7.23	1	3.908e-05	1.177e-11
		FALSE	High	Sequest HT (A2)	Unambiguous	KLEGDSTDLSDQIAELQAQIAELK		1	P35579	P35579	1	3	0.7869	0	1	1	872.452	2615.34	2615.34	0.68	0.00059	HCD (High Energy Collision Dissociation)	31.7	MS2	2.08234	0.878	100.456	125969	24059_E2_S5_2.raw	F185	6.85	1	3.908e-05	2.243e-13
		FALSE	High	Sequest HT (A2)	Unambiguous	DFSALESQLQDTQELLQEENR		1	P35579	P35579	0	3	0.5665	0	1	1	831.73	2493.18	2493.17	1.08	0.0009	HCD (High Energy Collision Dissociation)	31.7	MS2	63.2242	73.428	100.507	126010	24059_E2_S5_2.raw	F185	4.89	1	3.908e-05	6.236e-09
		FALSE	High	Sequest HT (A2)	Unambiguous	KLEGDSTDLSDQIAELQAQIAELK		1	P35579	P35579	1	4	0.6403	0	1	1	654.59	2615.34	2615.34	-0.96	-0.00063	HCD (High Energy Collision Dissociation)	31.7	MS2	51.2221	75	100.552	126044	24059_E2_S5_2.raw	F185	4.81	1	3.908e-05	2.546e-08
		FALSE	High	Sequest HT (A2)	Unambiguous	DFSALESQLQDTQELLQEENR		1	P35579	P35579	0	3	0.516	0	1	1	831.728	2493.17	2493.17	-2.22	-0.00185	HCD (High Energy Collision Dissociation)	31.7	MS2	0	30.188	100.618	126097	24059_E2_S5_2.raw	F185	4.69	1	3.908e-05	4.512e-08
		FALSE	High	Sequest HT (A2)	Unambiguous	KLEGDSTDLSDQIAELQAQIAELK		1	P35579	P35579	1	2	0.8315	0	1	1	1308.17	2615.33	2615.34	-3.89	-0.00509	HCD (High Energy Collision Dissociation)	31.7	MS2	45.5479	75	100.622	126101	24059_E2_S5_2.raw	F185	8.07	1	3.908e-05	1.182e-19
		FALSE	High	Sequest HT (A2)	Unambiguous	LQVELDNVTGLLSQSDSK		1	P35579	P35579	0	2	0.2796	0	1	1	973.504	1946	1946.01	-3.61	-0.00351	HCD (High Energy Collision Dissociation)	31.7	MS2	0	36.225	101.93	127162	24059_E2_S5_2.raw	F185	1.86	1	3.908e-05	5.464e-07
		FALSE	High	Sequest HT (A2)	Unambiguous	LQVELDNVTGLLSQSDSK		1	P35579	P35579	0	2	0.0957	0	1	1	973.503	1946	1946.01	-5.05	-0.00491	HCD (High Energy Collision Dissociation)	31.7	MS2	0	74.611	102.751	127842	24059_E2_S5_2.raw	F185	1.88	1	3.908e-05	0.0006045
		FALSE	High	Sequest HT (A2)	Unambiguous	IAQLEEELEEEQGNTELINDR		1	P35579	P35579	0	3	0.3195	0	1	1	824.724	2472.16	2472.17	-6.55	-0.0054	HCD (High Energy Collision Dissociation)	31.7	MS2	21.6854	75	102.771	127857	24059_E2_S5_2.raw	F185	3.85	1	3.908e-05	0.0004913
		FALSE	High	Sequest HT (A2)	Unambiguous	LQVELDNVTGLLSQSDSK		1	P35579	P35579	0	2	0.1111	0	1	1	973.502	1946	1946.01	-5.8	-0.00565	HCD (High Energy Collision Dissociation)	31.7	MS2	0	75	103.096	128120	24059_E2_S5_2.raw	F185	1.89	1	3.908e-05	4.539e-05
		FALSE	High	Sequest HT (A2)	Unambiguous	LEGDSTDLSDQIAELQAQIAELK		1	P35579	P35579	0	3	0.7979	0	1	1	829.753	2487.24	2487.25	-0.66	-0.00055	HCD (High Energy Collision Dissociation)	31.7	MS2	2.17317	2.551	104.476	129439	24059_E2_S5_2.raw	F185	6.53	1	3.908e-05	1.785e-11
		FALSE	High	Sequest HT (A2)	Unambiguous	LEGDSTDLSDQIAELQAQIAELK		1	P35579	P35579	0	2	0.7866	0	1	1	1244.13	2487.25	2487.25	-0.36	-0.00045	HCD (High Energy Collision Dissociation)	31.7	MS2	14.654	75	104.478	129440	24059_E2_S5_2.raw	F185	6.56	1	3.908e-05	4.39e-18
		FALSE	High	Sequest HT (A2)	Unambiguous	DLGEELEALKTELEDTLDSTAAQQELR		1	P35579	P35579	1	3	0.819	0	1	1	1006.5	3017.47	3017.48	-2.47	-0.00248	HCD (High Energy Collision Dissociation)	31.7	MS2	12.2938	1.223	106.048	130796	24059_E2_S5_2.raw	F185	8.95	1	3.908e-05	5.246e-19
		FALSE	High	Sequest HT (A2)	Unambiguous	DLGEELEALKTELEDTLDSTAAQQELR		1	P35579	P35579	1	4	0.7188	0	1	1	755.126	3017.48	3017.48	1.19	0.0009	HCD (High Energy Collision Dissociation)	31.7	MS2	22.903	1.689	106.049	130798	24059_E2_S5_2.raw	F185	6.4	1	3.908e-05	1.292e-10
		FALSE	High	Sequest HT (A2)	Unambiguous	DLGEELEALKTELEDTLDSTAAQQELR		1	P35579	P35579	1	2	0.7469	0	1	1	1509.24	3017.48	3017.48	0.27	0.0004	HCD (High Energy Collision Dissociation)	31.7	MS2	0	46.218	106.139	130875	24059_E2_S5_2.raw	F185	4.82	1	3.908e-05	1.188e-11
		FALSE	Low	Sequest HT (A2)	Unambiguous	LQVELDNVTGLLSQSDSK		1	P35579	P35579	0	3	0.123	0	1	1	649.341	1946.01	1946.01	0.59	0.00038	HCD (High Energy Collision Dissociation)	31.7	MS2	58.1857	25.594	110.448	134020	24059_E2_S5_2.raw	F185	1.22	1	0.1311	0.7324
		FALSE	High	Sequest HT (A2)	Unambiguous	IAQLEEELEEEQGNTELINDR		1	P35579	P35579	0	3	0.4764	0	1	1	824.731	2472.18	2472.17	2.19	0.00181	HCD (High Energy Collision Dissociation)	31.7	MS2	34.6953	75	111.027	134418	24059_E2_S5_2.raw	F185	4.24	1	3.908e-05	8.274e-08
		FALSE	High	Sequest HT (A2)	Unambiguous	LQVELDNVTGLLSQSDSK		1	P35579	P35579	0	2	0.6413	0	1	1	973.509	1946.01	1946.01	1.1	0.00107	HCD (High Energy Collision Dissociation)	31.7	MS2	85.406	75	111.197	134533	24059_E2_S5_2.raw	F185	3.68	1	3.908e-05	3.003e-09
		FALSE	High	Sequest HT (A2)	Unambiguous	IAQLEEELEEEQGNTELINDR		1	P35579	P35579	0	3	0.4921	0	1	1	824.726	2472.16	2472.17	-4.33	-0.00356	HCD (High Energy Collision Dissociation)	31.7	MS2	45.1579	56.729	111.438	134698	24059_E2_S5_2.raw	F185	3.8	1	3.908e-05	5.999e-07
		FALSE	High	Sequest HT (A2)	Unambiguous	LQVELDNVTGLLSQSDSK		1	P35579	P35579	0	2	0.4884	0	1	1	973.507	1946.01	1946.01	-0.28	-0.00027	HCD (High Energy Collision Dissociation)	31.7	MS2	43.9645	75	111.566	134784	24059_E2_S5_2.raw	F185	3.01	1	3.908e-05	4.967e-09
		FALSE	High	Sequest HT (A2)	Unambiguous	IAQLEEELEEEQGNTELINDR		1	P35579	P35579	0	3	0.62	0	1	1	824.729	2472.17	2472.17	-0.25	-0.00021	HCD (High Energy Collision Dissociation)	31.7	MS2	17.8794	75	111.805	134947	24059_E2_S5_2.raw	F185	4.71	1	3.908e-05	4.305e-08
		FALSE	Low	Sequest HT (A2)	Unambiguous	LQVELDNVTGLLSQSDSK		1	P35579	P35579	0	3	0.2114	0	1	1	649.338	1946	1946.01	-4.3	-0.00279	HCD (High Energy Collision Dissociation)	31.7	MS2	68.471	46.355	111.841	134972	24059_E2_S5_2.raw	F185	1.23	1	0.1802	0.8098
		FALSE	High	Sequest HT (A2)	Unambiguous	IAQLEEELEEEQGNTELINDR		1	P35579	P35579	0	3	0.4516	0	1	1	824.73	2472.18	2472.17	0.64	0.00052	HCD (High Energy Collision Dissociation)	31.7	MS2	62.7	75	112.134	135172	24059_E2_S5_2.raw	F185	3.72	1	3.908e-05	3.747e-07
		FALSE	Medium	Sequest HT (A2)	Unambiguous	LQVELDNVTGLLSQSDSK		1	P35579	P35579	0	3	0.1628	0	1	1	649.338	1946	1946.01	-3.83	-0.00249	HCD (High Energy Collision Dissociation)	31.7	MS2	67.0542	50.883	112.179	135204	24059_E2_S5_2.raw	F185	1.29	1	0.03804	0.3613
		FALSE	High	Sequest HT (A2)	Unambiguous	IAQLEEELEEEQGNTELINDR		1	P35579	P35579	0	3	0.4757	0	1	1	824.729	2472.17	2472.17	-0.92	-0.00076	HCD (High Energy Collision Dissociation)	31.7	MS2	83.448	75	112.48	135409	24059_E2_S5_2.raw	F185	3.7	1	3.908e-05	2.736e-07
		FALSE	Medium	Sequest HT (A2)	Unambiguous	LQVELDNVTGLLSQSDSK		1	P35579	P35579	0	3	0.3145	0	1	1	649.338	1946	1946.01	-3.83	-0.00249	HCD (High Energy Collision Dissociation)	31.7	MS2	60.0416	75	112.515	135436	24059_E2_S5_2.raw	F185	1.59	1	0.03899	0.3668
		FALSE	High	Sequest HT (A2)	Unambiguous	LQVELDNVTGLLSQSDSK		1	P35579	P35579	0	3	0.1574	0	1	1	649.341	1946.01	1946.01	-0.35	-0.00023	HCD (High Energy Collision Dissociation)	31.7	MS2	79.4159	34.032	112.876	135684	24059_E2_S5_2.raw	F185	1.08	1	0.009521	0.1359
		FALSE	High	Sequest HT (A2)	Unambiguous	IAQLEEELEEEQGNTELINDR		1	P35579	P35579	0	3	0.5829	0	1	1	824.73	2472.18	2472.17	1.08	0.00089	HCD (High Energy Collision Dissociation)	31.7	MS2	16.2934	75	113.181	135888	24059_E2_S5_2.raw	F185	4.22	1	3.908e-05	3.163e-08
		FALSE	Medium	Sequest HT (A2)	Unambiguous	LQVELDNVTGLLSQSDSK		1	P35579	P35579	0	3	0.0088	0	1	1	649.338	1946	1946.01	-3.93	-0.00255	HCD (High Energy Collision Dissociation)	31.7	MS2	57.8669	48.271	113.26	135942	24059_E2_S5_2.raw	F185	1.13	1	0.03911	0.3673
		FALSE	High	Sequest HT (A2)	Unambiguous	LQLQEQLQAETELcAEAEELR	C14(Carbamidomethyl)	1	P35579	P35579	0	3	0.6262	0	1	1	834.412	2501.22	2501.22	1.04	0.00087	HCD (High Energy Collision Dissociation)	31.7	MS2	0	75	113.308	135973	24059_E2_S5_2.raw	F185	4.2	1	3.908e-05	2.584e-07
		FALSE	High	Sequest HT (A2)	Unambiguous	SMEAEMIQLQEELAAAER		1	P35579	P35579	0	3	0.3427	0	1	1	683.659	2048.96	2048.96	0.49	0.00033	HCD (High Energy Collision Dissociation)	31.7	MS2	37.8594	75	113.458	136071	24059_E2_S5_2.raw	F185	1.78	1	3.908e-05	0.0004139
		FALSE	High	Sequest HT (A2)	Unambiguous	IAQLEEELEEEQGNTELINDR		1	P35579	P35579	0	3	0.4629	0	1	1	824.729	2472.17	2472.17	-0.7	-0.00057	HCD (High Energy Collision Dissociation)	31.7	MS2	72.9106	75	113.528	136118	24059_E2_S5_2.raw	F185	3.5	1	3.908e-05	8.179e-08
		FALSE	High	Sequest HT (A2)	Unambiguous	IAQLEEELEEEQGNTELINDR		1	P35579	P35579	0	3	0.5938	0	1	1	824.729	2472.17	2472.17	-0.03	-2e-05	HCD (High Energy Collision Dissociation)	31.7	MS2	15.2597	75	113.777	136280	24059_E2_S5_2.raw	F185	3.57	1	3.908e-05	1.479e-08
		FALSE	High	Sequest HT (A2)	Unambiguous	LQLQEQLQAETELcAEAEELR	C14(Carbamidomethyl)	1	P35579	P35579	0	3	0.6615	0	1	1	834.409	2501.21	2501.22	-2.91	-0.00243	HCD (High Energy Collision Dissociation)	31.7	MS2	23.0436	75	113.785	136285	24059_E2_S5_2.raw	F185	3.84	1	3.908e-05	1.762e-09
		FALSE	High	Sequest HT (A2)	Ambiguous	EQADFAIEALAK		1	P35579	P35579	0	2	0.5636	0	1	1	653.338	1305.67	1305.67	-0.28	-0.00018	HCD (High Energy Collision Dissociation)	31.7	MS2	79.8256	75	113.79	136288	24059_E2_S5_2.raw	F185	2.2	1	3.908e-05	0.0001332
		FALSE	Low	Sequest HT (A2)	Unambiguous	LTEMETLQSQLMAEK		1	P35579	P35579	0	3	0.2683	0	1	1	584.624	1751.86	1751.86	1.94	0.00113	HCD (High Energy Collision Dissociation)	31.7	MS2	56.4746	75	114.091	136484	24059_E2_S5_2.raw	F185	0.82	1	0.05396	0.4612
		FALSE	High	Sequest HT (A2)	Ambiguous	EQADFAIEALAK		1	P35579	P35579	0	2	0.6356	0	1	1	653.337	1305.67	1305.67	-1.31	-0.00086	HCD (High Energy Collision Dissociation)	31.7	MS2	64.2837	75	114.125	136506	24059_E2_S5_2.raw	F185	2.36	1	3.908e-05	0.0001622
		FALSE	High	Sequest HT (A2)	Unambiguous	IAQLEEELEEEQGNTELINDR		1	P35579	P35579	0	3	0.4751	0	1	1	824.73	2472.18	2472.17	0.56	0.00046	HCD (High Energy Collision Dissociation)	31.7	MS2	66.0393	75	114.165	136532	24059_E2_S5_2.raw	F185	3.01	1	3.908e-05	1.047e-08
		FALSE	High	Sequest HT (A2)	Unambiguous	LQVELDNVTGLLSQSDSK		1	P35579	P35579	0	2	0.6482	0	1	1	973.502	1946	1946.01	-5.55	-0.0054	HCD (High Energy Collision Dissociation)	31.7	MS2	56.2331	75	114.3	136620	24059_E2_S5_2.raw	F185	1.99	1	3.908e-05	3.117e-05
		FALSE	High	Sequest HT (A2)	Unambiguous	LQLQEQLQAETELcAEAEELR	C14(Carbamidomethyl)	1	P35579	P35579	0	3	0.6287	0	1	1	834.413	2501.22	2501.22	1.99	0.00166	HCD (High Energy Collision Dissociation)	31.7	MS2	53.4995	75	114.467	136728	24059_E2_S5_2.raw	F185	2.02	1	3.908e-05	2.687e-07
		FALSE	Low	Sequest HT (A2)	Ambiguous	EQADFAIEALAK		1	P35579	P35579	0	2	0.1774	0	1	1	653.337	1305.67	1305.67	-1.03	-0.00067	HCD (High Energy Collision Dissociation)	31.7	MS2	62.9062	75	114.504	136752	24059_E2_S5_2.raw	F185	0.62	1	0.3342	0.8401
		FALSE	Low	Sequest HT (A2)	Unambiguous	NRDEAIK		1	P35579	P35579	1	2	0.1741	0	1	1	423.225	845.443	845.448	-4.84	-0.00204	HCD (High Energy Collision Dissociation)	31.7	MS2	14.2054	2.522	0.0249	27	24059_E2_S5_3.raw	F186	2.01	1	0.0666	0.5298
		FALSE	Low	Sequest HT (A2)	Unambiguous	DEQSEEK		1	P35579	P35579	0	2	0.1126	0	1	1	432.683	864.358	864.358	-0.06	-3e-05	HCD (High Energy Collision Dissociation)	31.7	MS2	67.0173	15.842	0.1241	157	24059_E2_S5_3.raw	F186	1.51	1	0.05709	0.479
		FALSE	Low	Sequest HT (A2)	Unambiguous	DEQSEEK		1	P35579	P35579	0	2	0.2229	0	1	1	432.683	864.358	864.358	0.15	7e-05	HCD (High Energy Collision Dissociation)	31.7	MS2	63.1553	34.505	0.4638	573	24059_E2_S5_3.raw	F186	1.57	1	0.06428	0.5191
		FALSE	Low	Sequest HT (A2)	Unambiguous	DRAEAEAR		3	P35580; P35749; P35579	P35580; P35749; P35579	1	2	0.125	0	1	1	459.225	917.442	917.444	-1.6	-0.00073	HCD (High Energy Collision Dissociation)	31.7	MS2	57.3119	75	0.6782	824	24059_E2_S5_3.raw	F186	1.76	3	0.3018	0.8401
		FALSE	Low	Sequest HT (A2)	Unambiguous	QVEDEK		1	P35579	P35579	0	2	0.051	0	1	1	374.182	747.356	747.352	5.46	0.00204	HCD (High Energy Collision Dissociation)	31.7	MS2	96.4767	2.211	0.7199	880	24059_E2_S5_3.raw	F186	0.98	1	0.1086	0.6804
		FALSE	Low	Sequest HT (A2)	Unambiguous	DEQSEEK		1	P35579	P35579	0	2	0.1603	0	1	1	432.683	864.359	864.358	1.21	0.00052	HCD (High Energy Collision Dissociation)	31.7	MS2	71.0844	33.574	0.8352	1016	24059_E2_S5_3.raw	F186	1.31	1	0.1122	0.6898
		FALSE	Low	Sequest HT (A2)	Unambiguous	ANLEK		10	Q2G2W3; Q9NYL5; P35580; P11055; P12883; P35579; P13533; A0A0U2XKU1	Q2G2W3; Q9NYL5; P35580; P11055; P12883; P35579; A0A087WTD2; P13533; P30049; A0A0U2XKU1	0	1	0.0585	0	1	1	574.319	574.319	574.319	-0.61	-0.00035	HCD (High Energy Collision Dissociation)	31.7	MS2	36.8484	58.356	1.2947	1553	24059_E2_S5_3.raw	F186	1.88	8	0.2671	0.8401
		FALSE	High	Sequest HT (A2)	Unambiguous	DEQSEEK		1	P35579	P35579	0	1	0.246	0	1	1	864.358	864.358	864.358	-0.68	-0.00059	HCD (High Energy Collision Dissociation)	31.7	MS2	0	75	1.3504	1626	24059_E2_S5_3.raw	F186	2.52	1	0.003361	0.03963
		FALSE	Low	Sequest HT (A2)	Unambiguous	DEQSEEK		1	P35579	P35579	0	2	0.1604	0	1	1	432.683	864.359	864.358	0.5	0.00022	HCD (High Energy Collision Dissociation)	31.7	MS2	70.7573	33.412	1.5494	1862	24059_E2_S5_3.raw	F186	1.06	1	0.07324	0.5578
		FALSE	Low	Sequest HT (A2)	Unambiguous	ANLEK		10	Q2G2W3; Q9NYL5; P35580; P11055; P12883; P35579; P13533; A0A0U2XKU1	Q2G2W3; Q9NYL5; P35580; P11055; P12883; P35579; A0A087WTD2; P13533; P30049; A0A0U2XKU1	0	1	0.0136	0	1	1	574.321	574.321	574.319	2.58	0.00148	HCD (High Energy Collision Dissociation)	31.7	MS2	64.4004	29.035	1.6171	1941	24059_E2_S5_3.raw	F186	1.47	8	0.385	0.8401
		FALSE	Low	Sequest HT (A2)	Unambiguous	ANLEK		10	Q2G2W3; Q9NYL5; P35580; P11055; P12883; P35579; P13533; A0A0U2XKU1	Q2G2W3; Q9NYL5; P35580; P11055; P12883; P35579; A0A087WTD2; P13533; P30049; A0A0U2XKU1	0	1	0.0778	0	1	1	574.321	574.321	574.319	2.9	0.00166	HCD (High Energy Collision Dissociation)	31.7	MS2	40.0247	75	1.6917	2026	24059_E2_S5_3.raw	F186	1.67	8	0.3484	0.8401
		FALSE	High	Sequest HT (A2)	Unambiguous	DEQSEEK		1	P35579	P35579	0	1	0.3031	0	1	1	864.358	864.358	864.358	0.17	0.00014	HCD (High Energy Collision Dissociation)	31.7	MS2	0	75	1.7796	2128	24059_E2_S5_3.raw	F186	2.54	1	0.00124	0.02122
		FALSE	Medium	Sequest HT (A2)	Unambiguous	DEQSEEK		1	P35579	P35579	0	2	0.1	0	1	1	432.684	864.361	864.358	3.05	0.00132	HCD (High Energy Collision Dissociation)	31.7	MS2	64.7765	17.487	1.7866	2138	24059_E2_S5_3.raw	F186	1.2	1	0.02547	0.2733
		FALSE	Low	Sequest HT (A2)	Unambiguous	QVEDEK		1	P35579	P35579	0	2	0.0638	0	1	1	374.179	747.351	747.352	-0.75	-0.00028	HCD (High Energy Collision Dissociation)	31.7	MS2	95.3952	2.024	1.8057	2160	24059_E2_S5_3.raw	F186	0.94	1	0.4758	0.8401
		FALSE	Low	Sequest HT (A2)	Unambiguous	ANLEK		10	Q2G2W3; Q9NYL5; P35580; P11055; P12883; P35579; P13533; A0A0U2XKU1	Q2G2W3; Q9NYL5; P35580; P11055; P12883; P35579; A0A087WTD2; P13533; P30049; A0A0U2XKU1	0	1	0.0373	0	1	1	574.32	574.32	574.319	0.67	0.00038	HCD (High Energy Collision Dissociation)	31.7	MS2	42.9108	18.306	2.0318	2436	24059_E2_S5_3.raw	F186	1.61	8	0.2764	0.8401
		FALSE	Low	Sequest HT (A2)	Unambiguous	QVEDEK		1	P35579	P35579	0	2	0.0357	0	1	1	374.18	747.353	747.352	1.05	0.00039	HCD (High Energy Collision Dissociation)	31.7	MS2	97.6741	1.299	2.2813	2720	24059_E2_S5_3.raw	F186	1.12	1	0.3916	0.8401
		FALSE	Medium	Sequest HT (A2)	Unambiguous	NAEQYK		1	P35579	P35579	0	2	0.2622	0	1	1	376.682	752.357	752.357	0.09	3e-05	HCD (High Energy Collision Dissociation)	31.7	MS2	47.5748	32.861	2.8933	3435	24059_E2_S5_3.raw	F186	1.64	1	0.01024	0.1457
		FALSE	Medium	Sequest HT (A2)	Unambiguous	NAEQYK		1	P35579	P35579	0	1	0.2284	0	1	1	752.359	752.359	752.357	1.56	0.00118	HCD (High Energy Collision Dissociation)	31.7	MS2	0	75	2.906	3448	24059_E2_S5_3.raw	F186	2.32	1	0.04201	0.3859
		FALSE	Low	Sequest HT (A2)	Ambiguous	DEAIK		2	A0A8G2M8X8; P35579	A0A8G2M8X8; P35579	0	1	0	0	1	1	575.302	575.302	575.304	-1.89	-0.00109	HCD (High Energy Collision Dissociation)	31.7	MS2	38.1129	15.456	3.0701	3649	24059_E2_S5_3.raw	F186	1.74	2	0.3628	0.8401
		FALSE	Low	Sequest HT (A2)	Unambiguous	SmAVAAR	M2(Oxidation)	1	P35579	P35579	0	2	0.0309	0	1	1	361.186	721.365	721.366	-1.27	-0.00046	HCD (High Energy Collision Dissociation)	31.7	MS2	89.7846	0.849	3.1657	3785	24059_E2_S5_3.raw	F186	0.97	1	0.405	0.8401
		FALSE	High	Sequest HT (A2)	Unambiguous	cQHLQAEK	C1(Carbamidomethyl)	1	P35579	P35579	0	3	0.3596	0	1	1	338.499	1013.48	1013.48	0.5	0.00017	HCD (High Energy Collision Dissociation)	31.7	MS2	30.4792	7.498	3.1807	3806	24059_E2_S5_3.raw	F186	2.67	1	0.001863	0.02686
		FALSE	High	Sequest HT (A2)	Unambiguous	cQHLQAEK	C1(Carbamidomethyl)	1	P35579	P35579	0	1	0.391	0	1	1	1013.48	1013.48	1013.48	-0.19	-0.0002	HCD (High Energy Collision Dissociation)	31.7	MS2	0	74.651	3.1997	3834	24059_E2_S5_3.raw	F186	2.66	1	0.0006715	0.01054
		FALSE	Medium	Sequest HT (A2)	Unambiguous	NAEQYK		1	P35579	P35579	0	2	0.2028	0	1	1	376.683	752.359	752.357	1.71	0.00064	HCD (High Energy Collision Dissociation)	31.7	MS2	42.0134	0.764	3.2336	3882	24059_E2_S5_3.raw	F186	1.43	1	0.03527	0.3425
		FALSE	High	Sequest HT (A2)	Unambiguous	VEEEAAQK		1	P35579	P35579	0	2	0.3975	0	1	1	452.225	903.442	903.442	0.7	0.00031	HCD (High Energy Collision Dissociation)	31.7	MS2	5.86185	0.363	3.3069	3989	24059_E2_S5_3.raw	F186	2.44	1	0.0001074	0.002309
		FALSE	Low	Sequest HT (A2)	Unambiguous	YAEER		4	P22413; P35580; Q92759; P35579	P22413; P35580; Q92759; P35579	0	2	0.2632	0	1	1	334.155	667.303	667.305	-2.15	-0.00072	HCD (High Energy Collision Dissociation)	31.7	MS2	61.7222	3.128	3.3185	4008	24059_E2_S5_3.raw	F186	1.33	4	0.1426	0.7545
		FALSE	High	Sequest HT (A2)	Unambiguous	VEEEAAQK		1	P35579	P35579	0	1	0.3248	0	1	1	903.442	903.442	903.442	0.24	0.00021	HCD (High Energy Collision Dissociation)	31.7	MS2	0	50.787	3.3604	4070	24059_E2_S5_3.raw	F186	2.74	1	3.908e-05	0.00118
		FALSE	Low	Sequest HT (A2)	Unambiguous	YAEER		4	P22413; P35580; Q92759; P35579	P22413; P35580; Q92759; P35579	0	1	0.123	0	1	1	667.303	667.303	667.305	-2.22	-0.00148	HCD (High Energy Collision Dissociation)	31.7	MS2	0	2.875	3.3748	4091	24059_E2_S5_3.raw	F186	1.87	4	0.3031	0.8401
		FALSE	Low	Sequest HT (A2)	Ambiguous	DEAIK		2	A0A8G2M8X8; P35579	A0A8G2M8X8; P35579	0	1	0.0636	0	1	1	575.301	575.301	575.304	-3.8	-0.00219	HCD (High Energy Collision Dissociation)	31.7	MS2	50.1515	36.206	3.5083	4278	24059_E2_S5_3.raw	F186	1.73	2	0.4184	0.8401
		FALSE	Low	Sequest HT (A2)	Unambiguous	DLQGR		5	A0A133Q508; Q9C0G6; P35579; Q7Z406	A0A133Q508; Q9C0G6; P35579; A1L2Z2; Q7Z406	0	1	0.1283	0	1	1	588.311	588.311	588.31	1.24	0.00073	HCD (High Energy Collision Dissociation)	31.7	MS2	10.8424	3.869	3.6052	4414	24059_E2_S5_3.raw	F186	1.87	4	0.2707	0.8401
		FALSE	Low	Sequest HT (A2)	Unambiguous	VDYK		20	Q4L343; Q59FP8; A0A7U9ANY5; P35580; P15529; Q8WY21; M0QY43; A0A380ELW3; Q0JRZ9; A0A2K0A917; P35579; A0A8S7HIK6; Q92859; Q9UPU3; A0A087WTQ9; Q7Z406	Q4L343; Q59FP8; A0A7U9ANY5; P35580; P15529; Q8WY21; M0QY43; A0A0A0MRC2; A0A380ELW3; Q0JRZ9; X6R7D6; A0A2K0A917; Q2FVF5; P35579; A0A8S7HIK6; Q92859; A0A087WTI0; Q9UPU3; A0A087WTQ9; Q7Z406	0	1	0.0265	0	1	1	524.272	524.272	524.271	0.69	0.00036	HCD (High Energy Collision Dissociation)	31.7	MS2	38.9607	16.195	3.6516	4481	24059_E2_S5_3.raw	F186	1.13	16	0.5281	0.8401
		FALSE	Low	Sequest HT (A2)	Unambiguous	KDQGELER		1	P35579	P35579	1	3	0.2828	0	1	1	325.502	974.492	974.49	1.75	0.00057	HCD (High Energy Collision Dissociation)	31.7	MS2	74.339	0.746	3.7304	4593	24059_E2_S5_3.raw	F186	2.97	1	0.05113	0.443
		FALSE	High	Sequest HT (A2)	Unambiguous	KDQGELER		1	P35579	P35579	1	2	0.4431	0	1	1	487.749	974.49	974.49	-0.11	-6e-05	HCD (High Energy Collision Dissociation)	31.7	MS2	49.8267	0.675	3.7316	4595	24059_E2_S5_3.raw	F186	2.55	1	0.0001074	0.002327
		FALSE	High	Sequest HT (A2)	Unambiguous	KLQAQMK		3	P35580; P35749; P35579	P35580; P35749; P35579	1	2	0.2472	0	1	1	423.747	846.487	846.487	0.11	5e-05	HCD (High Energy Collision Dissociation)	31.7	MS2	22.9992	11.412	3.7733	4655	24059_E2_S5_3.raw	F186	2.67	3	0.007909	0.1056
		FALSE	High	Sequest HT (A2)	Unambiguous	KDQGELER		1	P35579	P35579	1	1	0.3415	0	1	1	974.489	974.489	974.49	-0.85	-0.00083	HCD (High Energy Collision Dissociation)	31.7	MS2	0	67.086	3.7893	4679	24059_E2_S5_3.raw	F186	2.84	1	0.0003064	0.004735
		FALSE	Low	Sequest HT (A2)	Unambiguous	TELADK		1	P35579	P35579	0	1	0.1423	0	1	1	676.353	676.353	676.351	3.25	0.0022	HCD (High Energy Collision Dissociation)	31.7	MS2	23.4679	4.091	3.867	4788	24059_E2_S5_3.raw	F186	2.53	1	0.08793	0.6173
		FALSE	High	Sequest HT (A2)	Unambiguous	VEEEEER		2	P35580; P35579	P35580; P35579	0	2	0.105	0	1	1	460.204	919.401	919.4	0.65	0.0003	HCD (High Energy Collision Dissociation)	31.7	MS2	63.5151	0.964	3.9021	4838	24059_E2_S5_3.raw	F186	2	2	0.003024	0.03625
		FALSE	Medium	Sequest HT (A2)	Unambiguous	TELADK		1	P35579	P35579	0	2	0.15	0	1	1	338.679	676.352	676.351	0.61	0.00021	HCD (High Energy Collision Dissociation)	31.7	MS2	9.96919	0.477	3.9399	4894	24059_E2_S5_3.raw	F186	2	1	0.03702	0.3549
		FALSE	High	Sequest HT (A2)	Unambiguous	SVHELEK		1	P35579	P35579	0	2	0.5	0	1	1	421.225	841.442	841.441	0.56	0.00024	HCD (High Energy Collision Dissociation)	31.7	MS2	6.72491	0.262	3.9405	4895	24059_E2_S5_3.raw	F186	2.46	1	0.00127	0.02136
		FALSE	High	Sequest HT (A2)	Unambiguous	SVHELEK		1	P35579	P35579	0	1	0.4412	0	1	1	841.442	841.442	841.441	0.87	0.00073	HCD (High Energy Collision Dissociation)	31.7	MS2	0	2.107	3.9485	4908	24059_E2_S5_3.raw	F186	2.38	1	0.003005	0.03552
		FALSE	Low	Sequest HT (A2)	Unambiguous	MNPPK		12	A0A2R8Y4C3; Q5BKV1; P35580; M0QY43; P35749; P35579; Q7Z406; A0A494C024	A0A2R8Y4C3; Q5BKV1; P35580; M0QY43; A0A2R8Y454; P35749; P35579; Q7Z406; J3QLR0; E7ERA5; A0A494C024; B1AH99	0	1	0.3788	0	1	1	586.302	586.302	586.302	-0.18	-0.00011	HCD (High Energy Collision Dissociation)	31.7	MS2	95.7963	1.703	4.0592	5069	24059_E2_S5_3.raw	F186	0.66	8	0.3724	0.8401
		FALSE	High	Sequest HT (A2)	Unambiguous	VNKDDIQK		3	Q5BKV1; P35579	Q5BKV1; P35579; B1AH99	1	2	0.306	0	1	1	480.262	959.517	959.516	0.93	0.00045	HCD (High Energy Collision Dissociation)	31.7	MS2	20.8591	12.313	4.1989	5267	24059_E2_S5_3.raw	F186	2.32	2	0.0009574	0.01655
		FALSE	High	Sequest HT (A2)	Unambiguous	ADGAEAKPAE		1	P35579	P35579	0	2	0.5802	0	1	1	479.729	958.45	958.448	2.36	0.00113	HCD (High Energy Collision Dissociation)	31.7	MS2	44.1124	2.602	4.2561	5350	24059_E2_S5_3.raw	F186	3.24	1	3.908e-05	4.573e-06
		FALSE	High	Sequest HT (A2)	Unambiguous	ADGAEAKPAE		1	P35579	P35579	0	1	0.6728	0	1	1	958.447	958.447	958.448	-0.68	-0.00066	HCD (High Energy Collision Dissociation)	31.7	MS2	0	59.459	4.3524	5482	24059_E2_S5_3.raw	F186	3.24	1	3.908e-05	5.328e-06
		FALSE	High	Sequest HT (A2)	Unambiguous	QLAAENR		1	P35579	P35579	0	1	0.2837	0	1	1	801.422	801.422	801.421	0.67	0.00053	HCD (High Energy Collision Dissociation)	31.7	MS2	0	46.977	4.4655	5637	24059_E2_S5_3.raw	F186	2.89	1	0.001186	0.01908
		FALSE	High	Sequest HT (A2)	Unambiguous	QLAAENR		1	P35579	P35579	0	2	0.3146	0	1	1	401.214	801.422	801.421	0.19	8e-05	HCD (High Energy Collision Dissociation)	31.7	MS2	42.5946	0.487	4.489	5670	24059_E2_S5_3.raw	F186	2.13	1	0.001693	0.02562
		FALSE	High	Sequest HT (A2)	Unambiguous	KTLEEEAK		1	P35579	P35579	1	2	0.4079	0	1	1	474.255	947.503	947.504	-1.31	-0.00062	HCD (High Energy Collision Dissociation)	31.7	MS2	53.2597	2.515	4.916	6257	24059_E2_S5_3.raw	F186	2.28	1	0.000582	0.008993
		FALSE	High	Sequest HT (A2)	Unambiguous	KTLEEEAK		1	P35579	P35579	1	1	0.3545	0	1	1	947.51	947.51	947.504	5.79	0.00549	HCD (High Energy Collision Dissociation)	31.7	MS2	29.8308	13.077	4.9333	6284	24059_E2_S5_3.raw	F186	3.3	1	0.0007212	0.01242
		FALSE	High	Sequest HT (A2)	Unambiguous	cQHLQAEK	C1(Dioxidation)	1	P35579	P35579	0	2	0.4277	0	1	1	494.73	988.453	988.452	0.92	0.00045	HCD (High Energy Collision Dissociation)	31.7	MS2	4.49635	0.913	5.17	6615	24059_E2_S5_3.raw	F186	1.59	1	0.005706	0.06967
		FALSE	High	Sequest HT (A2)	Unambiguous	QEEEMmAK	M6(Oxidation)	1	P35579	P35579	0	2	0.0678	0	1	1	506.211	1011.41	1011.41	1.93	0.00098	HCD (High Energy Collision Dissociation)	31.7	MS2	12.7582	15.002	5.1773	6627	24059_E2_S5_3.raw	F186	1.77	1	0.001863	0.02661
		FALSE	High	Sequest HT (A2)	Unambiguous	NAEQYKDQADK		1	P35579	P35579	1	3	0.3941	0	1	1	437.205	1309.6	1309.6	-0.92	-0.0004	HCD (High Energy Collision Dissociation)	31.7	MS2	61.0372	10.316	5.3855	6925	24059_E2_S5_3.raw	F186	2.36	1	3.908e-05	2.27e-05
		FALSE	High	Sequest HT (A2)	Unambiguous	NAEQYKDQADK		1	P35579	P35579	1	2	0.5957	0	1	1	655.304	1309.6	1309.6	-0.68	-0.00044	HCD (High Energy Collision Dissociation)	31.7	MS2	0	34.365	5.3975	6942	24059_E2_S5_3.raw	F186	4.23	1	3.908e-05	9.561e-07
		FALSE	High	Sequest HT (A2)	Unambiguous	NAEQYKDQADK		1	P35579	P35579	1	3	0.458	0	1	1	437.206	1309.6	1309.6	1.25	0.00054	HCD (High Energy Collision Dissociation)	31.7	MS2	24.7242	14.703	5.4618	7029	24059_E2_S5_3.raw	F186	2.62	1	3.908e-05	2.346e-05
		FALSE	Low	Sequest HT (A2)	Unambiguous	AQFER		2	P35580; P35579	P35580; P35579	0	2	0.0439	0	1	1	325.666	650.325	650.326	-1	-0.00033	HCD (High Energy Collision Dissociation)	31.7	MS2	52.5203	8.326	5.5051	7089	24059_E2_S5_3.raw	F186	1.14	2	0.3275	0.8401
		FALSE	High	Sequest HT (A2)	Unambiguous	NAEQYKDQADK		1	P35579	P35579	1	2	0.4633	0	1	1	655.304	1309.6	1309.6	-0.12	-8e-05	HCD (High Energy Collision Dissociation)	31.7	MS2	50.6902	45.743	5.5298	7125	24059_E2_S5_3.raw	F186	3	1	3.908e-05	0.0001099
		FALSE	Low	Sequest HT (A2)	Unambiguous	NAEQYKDQADK		1	P35579	P35579	1	2	0.0796	0	1	1	655.303	1309.6	1309.6	-1.89	-0.00124	HCD (High Energy Collision Dissociation)	31.7	MS2	0	59.03	5.6536	7291	24059_E2_S5_3.raw	F186	1.13	1	0.4609	0.8401
		FALSE	High	Sequest HT (A2)	Unambiguous	QSAcNLEK	C4(Carbamidomethyl)	1	P35579	P35579	0	1	0.4682	0	1	1	949.438	949.438	949.441	-2.47	-0.00234	HCD (High Energy Collision Dissociation)	31.7	MS2	0	60.148	5.8474	7556	24059_E2_S5_3.raw	F186	3.46	1	0.0001074	0.001994
		FALSE	Medium	Sequest HT (A2)	Unambiguous	FNEGER		1	P35579	P35579	0	2	0.4308	0	1	1	376.172	751.337	751.337	-0.14	-5e-05	HCD (High Energy Collision Dissociation)	31.7	MS2	35.6483	0.535	5.8828	7605	24059_E2_S5_3.raw	F186	1.95	1	0.01974	0.2327
		FALSE	High	Sequest HT (A2)	Unambiguous	THEAQIQEmR	M9(Oxidation)	1	P35579	P35579	0	3	0.4491	0	1	1	420.199	1258.58	1258.58	-0.79	-0.00033	HCD (High Energy Collision Dissociation)	31.7	MS2	86.0108	2.727	5.9039	7637	24059_E2_S5_3.raw	F186	2.16	1	0.001467	0.02378
		FALSE	Medium	Sequest HT (A2)	Unambiguous	FNEGER		1	P35579	P35579	0	1	0.244	0	1	1	751.337	751.337	751.337	0.37	0.00028	HCD (High Energy Collision Dissociation)	31.7	MS2	13.0763	2.533	5.9241	7665	24059_E2_S5_3.raw	F186	2.09	1	0.04177	0.3846
		FALSE	High	Sequest HT (A2)	Unambiguous	THEAQIQEmR	M9(Oxidation)	1	P35579	P35579	0	2	0.2944	0	1	1	629.795	1258.58	1258.58	-0.92	-0.00058	HCD (High Energy Collision Dissociation)	31.7	MS2	79.5834	6.714	5.9444	7696	24059_E2_S5_3.raw	F186	1.8	1	0.0002438	0.004329
		FALSE	Medium	Sequest HT (A2)	Unambiguous	ELDDTR		1	P35579	P35579	0	2	0.1793	0	1	1	374.677	748.347	748.347	0.14	5e-05	HCD (High Energy Collision Dissociation)	31.7	MS2	35.5515	0.194	6.3028	8196	24059_E2_S5_3.raw	F186	1.45	1	0.02148	0.2451
		FALSE	Low	Sequest HT (A2)	Unambiguous	ELDDTR		1	P35579	P35579	0	1	0.23	0	1	1	748.348	748.348	748.347	0.73	0.00054	HCD (High Energy Collision Dissociation)	31.7	MS2	0	2.629	6.3071	8203	24059_E2_S5_3.raw	F186	2.13	1	0.05846	0.487
		FALSE	High	Sequest HT (A2)	Unambiguous	QTLENER		1	P35579	P35579	0	2	0.1096	0	1	1	445.223	889.438	889.437	1.01	0.00045	HCD (High Energy Collision Dissociation)	31.7	MS2	40.8797	0.45	6.4306	8377	24059_E2_S5_3.raw	F186	2.28	1	0.004218	0.04996
		FALSE	Medium	Sequest HT (A2)	Unambiguous	LQAQMK		3	P35580; P35749; P35579	P35580; P35749; P35579	0	1	0.1373	0	1	1	718.392	718.392	718.392	0.31	0.00022	HCD (High Energy Collision Dissociation)	31.7	MS2	13.9713	6.039	6.438	8389	24059_E2_S5_3.raw	F186	2.33	3	0.03211	0.3211
		FALSE	High	Sequest HT (A2)	Unambiguous	QTLENER		1	P35579	P35579	0	1	0.205	0	1	1	889.438	889.438	889.437	0.54	0.00048	HCD (High Energy Collision Dissociation)	31.7	MS2	8.18744	1.796	6.4766	8445	24059_E2_S5_3.raw	F186	3.17	1	0.0007212	0.01214
		FALSE	Low	Sequest HT (A2)	Unambiguous	KLLEDR		3	A0A0C4DFM8; P35579; Q7Z406	A0A0C4DFM8; P35579; Q7Z406	1	2	0.149	0	1	1	387.229	773.452	773.452	0.01	0	HCD (High Energy Collision Dissociation)	31.7	MS2	55.7869	1.567	6.6014	8625	24059_E2_S5_3.raw	F186	2.08	3	0.08591	0.6085
		FALSE	Low	Sequest HT (A2)	Unambiguous	SFVEK		11	Q5HPN9; M0QY43; P35749; P35579; Q7Z406; A0A494C024; O94955; Q8N5G2	Q5HPN9; M0QY43; P35749; Q5HLS0; P35579; Q7Z406; D6RC79; H0YA85; A0A494C024; O94955; Q8N5G2	0	1	0.1581	0	1	1	609.325	609.325	609.324	0.64	0.00039	HCD (High Energy Collision Dissociation)	31.7	MS2	16.6471	3.459	6.8183	8937	24059_E2_S5_3.raw	F186	2.15	8	0.3124	0.8401
		FALSE	High	Sequest HT (A2)	Unambiguous	TLEEEAK		1	P35579	P35579	0	2	0.4527	0	1	1	410.208	819.409	819.409	-0.33	-0.00014	HCD (High Energy Collision Dissociation)	31.7	MS2	58.7285	0.365	6.934	9107	24059_E2_S5_3.raw	F186	1.48	1	0.003643	0.04189
		FALSE	High	Sequest HT (A2)	Unambiguous	SMAVAAR		1	P35579	P35579	0	2	0.3061	0	1	1	353.189	705.371	705.371	-0.54	-0.00019	HCD (High Energy Collision Dissociation)	31.7	MS2	62.1698	0.713	6.9365	9111	24059_E2_S5_3.raw	F186	1.96	1	0.002249	0.03036
		FALSE	High	Sequest HT (A2)	Unambiguous	TLEEEAK		1	P35579	P35579	0	1	0.2939	0	1	1	819.411	819.411	819.409	1.62	0.00133	HCD (High Energy Collision Dissociation)	31.7	MS2	29.3414	5.419	6.9494	9132	24059_E2_S5_3.raw	F186	3.13	1	0.00087	0.01529
		FALSE	High	Sequest HT (A2)	Unambiguous	SMAVAAR		1	P35579	P35579	0	1	0.1706	0	1	1	705.371	705.371	705.371	-0.27	-0.00019	HCD (High Energy Collision Dissociation)	31.7	MS2	24.0242	5.224	6.9856	9184	24059_E2_S5_3.raw	F186	2.11	1	0.009504	0.1343
		FALSE	High	Sequest HT (A2)	Unambiguous	SMAVAAR		1	P35579	P35579	0	2	0.1923	0	1	1	353.189	705.372	705.371	0.41	0.00014	HCD (High Energy Collision Dissociation)	31.7	MS2	93.153	1.307	7.0553	9283	24059_E2_S5_3.raw	F186	1.82	1	0.007102	0.08945
		FALSE	Low	Sequest HT (A2)	Unambiguous	SMMQDR		2	Q5BKV1; P35579	Q5BKV1; P35579	0	2	0.3596	0	1	1	384.163	767.318	767.317	0.9	0.00035	HCD (High Energy Collision Dissociation)	31.7	MS2	48.6046	11.719	7.1116	9362	24059_E2_S5_3.raw	F186	1.78	2	0.05146	0.445
		FALSE	High	Sequest HT (A2)	Unambiguous	KLEmDLK	M4(Oxidation)	1	P35579	P35579	1	2	0.178	0	1	1	446.745	892.482	892.481	1.77	0.00079	HCD (High Energy Collision Dissociation)	31.7	MS2	28.5056	13.299	7.1153	9368	24059_E2_S5_3.raw	F186	2.36	1	0.008255	0.1136
		FALSE	Low	Sequest HT (A2)	Unambiguous	TLEEEAK		1	P35579	P35579	0	1	0.1092	0	1	1	819.41	819.41	819.409	0.43	0.00035	HCD (High Energy Collision Dissociation)	31.7	MS2	76.0107	41.76	7.1335	9392	24059_E2_S5_3.raw	F186	1.19	1	0.3814	0.8401
		FALSE	Low	Sequest HT (A2)	Unambiguous	SMMQDR		2	Q5BKV1; P35579	Q5BKV1; P35579	0	1	0.28	0	1	1	767.318	767.318	767.317	1	0.00077	HCD (High Energy Collision Dissociation)	31.7	MS2	0	4.393	7.1505	9415	24059_E2_S5_3.raw	F186	2	2	0.05105	0.4425
		FALSE	Medium	Sequest HT (A2)	Unambiguous	TLEEEAK		1	P35579	P35579	0	1	0.2082	0	1	1	819.41	819.41	819.409	0.28	0.00023	HCD (High Energy Collision Dissociation)	31.7	MS2	66.3161	40.456	7.2166	9506	24059_E2_S5_3.raw	F186	2.45	1	0.01645	0.2114
		FALSE	Medium	Sequest HT (A2)	Unambiguous	KLEmDLK	M4(Oxidation)	1	P35579	P35579	1	1	0.114	0	1	1	892.484	892.484	892.481	3.7	0.0033	HCD (High Energy Collision Dissociation)	31.7	MS2	0	53.989	7.2866	9604	24059_E2_S5_3.raw	F186	2.72	1	0.0101	0.1446
		FALSE	High	Sequest HT (A2)	Unambiguous	TLEEEAK		1	P35579	P35579	0	1	0.2937	0	1	1	819.409	819.409	819.409	-0.39	-0.00032	HCD (High Energy Collision Dissociation)	31.7	MS2	0	50.016	7.2971	9618	24059_E2_S5_3.raw	F186	2.69	1	0.001749	0.02614
[truncated: 125,889 more rows]

## Sheet: AZM
Checked	Protein FDR Confidence: Combined	Master	Accession	Description	Exp. q-value: Combined	Sum PEP Score	Coverage [%]	# Peptides	# PSMs	# Unique Peptides	# AAs	MW [kDa]	calc. pI	Score Sequest HT: Sequest HT	# Peptides (by Search Engine): Sequest HT	# Protein Groups
[truncated: 142,244 more rows]

[truncated: 2 more sheets: DPI, Unstim]
