# Supplementary material for: Dioxygenation of tryptophan residues by superoxide and myeloperoxidase
Source: J Biol Chem. 2025 Mar 11;301(4):108402. doi: 10.1016/j.jbc.2025.108402 (PMC12017991; doi:10.1016/j.jbc.2025.108402)
Supplement: Exp2 Extracellular [file mmc4.xlsx]

## Sheet: Control
Checked	Protein FDR Confidence: Combined	Master	Accession	Description	Exp. q-value: Combined	Sum PEP Score	Coverage [%]	# Peptides	# PSMs	# Unique Peptides	# AAs	MW [kDa]	calc. pI	Score Sequest HT: Sequest HT	# Peptides (by Search Engine): Sequest HT	# Protein Groups
FALSE	High	Master Protein	E7EQB2	Lactotransferrin (Fragment) OS=Homo sapiens OX=9606 GN=LTF PE=1 SV=1	0	980.663	93	95	4014	75	696	76.6	8.02	13205	95	1
	Checked	Protein Group ID	# Proteins	# Unique Peptides	# Peptides	# PSMs	Group Description
	FALSE	22299	7	75	95	4074	[Master Protein] Lactotransferrin (Fragment) OS=Homo sapiens OX=9606 GN=LTF PE=1 SV=1
		Checked	Confidence	Identifying Node	PSM Ambiguity	Annotated Sequence	Modifications	# Proteins	Master Protein Accessions	Protein Accessions	# Missed Cleavages	Charge	DeltaScore	DeltaCn	Rank	Search Engine Rank	m/z [Da]	MH+ [Da]	Theo. MH+ [Da]	DeltaM [ppm]	Deltam/z [Da]	Activation Type	NCE [%]	MS Order	Isolation Interference [%]	Ion Inject Time [ms]	RT [min]	First Scan	Spectrum File	File ID	XCorr	# Protein Groups	Percolator q-Value	Percolator PEP
		FALSE	Low	Sequest HT (A2)	Unambiguous	TTYEK		3	E7EQB2	E7EQB2; P02788; E7ER44	0	2	0.2585	0	1	1	321.159	641.311	641.314	-5.25	-0.00168	HCD (High Energy Collision Dissociation)	31.7	MS2	48.1411	5.079	0.0373	43	24059_E3_S1_1.raw	F204	1.47	1	0.6657	0.993
		FALSE	Low	Sequest HT (A2)	Unambiguous	VPPR		59	C9J1X3; A0A0D9SG23; Q6ZUJ8; F8WCD9; O15050; P30043; O15056; E9PHH0; Q5CZC0; A0A0C4DG76; H0YAE8; Q5HYK7; E7EUB3; F5GWR7; C9JH25; F8VS60; A0A2R8YEP4; H7BZD6; O60347; E7EQB2; P02787; Q6UXG8; P08F94; P83111; Q9NYV4; A0A669KAV7; Q86SG2; P49641; A0A384DVL8; A0A7Z1N096; Q9UJM3	C9J1X3; A0A087WUX3; A0A0D9SG23; A0A5F9ZGX5; Q6ZUJ8; F8WCD9; O15050; A0A5F9ZHD0; P30043; O15056; Q8TD84; H0YNG5; E9PHH0; Q5CZC0; A0A0C4DG76; H0YAE8; A0A5F9ZHP4; Q5HYK7; A0A0U1RQE4; E7EUB3; A0A1B0GW10; A0A2R8YFV2; F5GWR7; A0A7Z1N7Y9; C9JH25; F8VS60; A0A2R8YEP4; A0A499FJ16; E7ER60; Q3KPI9; H7BZD6; O60347; Q07912; F8VPY5; E7EQB2; A0A5F9ZI29; P02787; A0A5F9ZHJ2; H7C066; Q6UXG8; P08F94; Q9P267; O95785;…	0	1	0.72	0	1	1	468.293	468.293	468.293	0.94	0.00044	HCD (High Energy Collision Dissociation)	31.7	MS2	0	24.759	0.0457	56	24059_E3_S1_1.raw	F204	1.5	31	0.765	0.993
		FALSE	Low	Sequest HT (A2)	Unambiguous	FGKDK		3	E7EQB2	E7EQB2; P02788; E7ER44	1	1	0.1019	0	1	1	594.324	594.324	594.325	-1.03	-0.00061	HCD (High Energy Collision Dissociation)	31.7	MS2	0	75	0.1483	162	24059_E3_S1_1.raw	F204	1.57	1	0.5853	0.993
		FALSE	Low	Sequest HT (A2)	Unambiguous	mDKVER	M1(Oxidation)	3	E7EQB2	E7EQB2; P02788; E7ER44	1	2	0.0366	0	1	1	397.197	793.387	793.387	-0.63	-0.00025	HCD (High Energy Collision Dissociation)	31.7	MS2	78.3383	9.754	0.3795	398	24059_E3_S1_1.raw	F204	0.82	1	0.0726	0.5433
		FALSE	Low	Sequest HT (A2)	Unambiguous	VPPR		59	C9J1X3; A0A0D9SG23; Q6ZUJ8; F8WCD9; O15050; P30043; O15056; E9PHH0; Q5CZC0; A0A0C4DG76; H0YAE8; Q5HYK7; E7EUB3; F5GWR7; C9JH25; F8VS60; A0A2R8YEP4; H7BZD6; O60347; E7EQB2; P02787; Q6UXG8; P08F94; P83111; Q9NYV4; A0A669KAV7; Q86SG2; P49641; A0A384DVL8; A0A7Z1N096; Q9UJM3	C9J1X3; A0A087WUX3; A0A0D9SG23; A0A5F9ZGX5; Q6ZUJ8; F8WCD9; O15050; A0A5F9ZHD0; P30043; O15056; Q8TD84; H0YNG5; E9PHH0; Q5CZC0; A0A0C4DG76; H0YAE8; A0A5F9ZHP4; Q5HYK7; A0A0U1RQE4; E7EUB3; A0A1B0GW10; A0A2R8YFV2; F5GWR7; A0A7Z1N7Y9; C9JH25; F8VS60; A0A2R8YEP4; A0A499FJ16; E7ER60; Q3KPI9; H7BZD6; O60347; Q07912; F8VPY5; E7EQB2; A0A5F9ZI29; P02787; A0A5F9ZHJ2; H7C066; Q6UXG8; P08F94; Q9P267; O95785;…	0	1	0.6765	0	1	1	468.293	468.293	468.293	-0.04	-2e-05	HCD (High Energy Collision Dissociation)	31.7	MS2	20.7184	73.297	0.4045	423	24059_E3_S1_1.raw	F204	1.36	31	0.7632	0.993
		FALSE	Low	Sequest HT (A2)	Unambiguous	TTYEK		3	E7EQB2	E7EQB2; P02788; E7ER44	0	2	0.2569	0	1	1	321.16	641.312	641.314	-3.06	-0.00098	HCD (High Energy Collision Dissociation)	31.7	MS2	66.4439	5.502	0.4171	438	24059_E3_S1_1.raw	F204	1.44	1	0.5998	0.993
		FALSE	Low	Sequest HT (A2)	Unambiguous	FGKDK		3	E7EQB2	E7EQB2; P02788; E7ER44	1	1	0.1192	0	1	1	594.323	594.323	594.325	-2.47	-0.00147	HCD (High Energy Collision Dissociation)	31.7	MS2	0	75	0.5096	526	24059_E3_S1_1.raw	F204	1.51	1	0.6331	0.993
		FALSE	Medium	Sequest HT (A2)	Unambiguous	mDKVER	M1(Oxidation)	3	E7EQB2	E7EQB2; P02788; E7ER44	1	2	0.1182	0	1	1	397.197	793.387	793.387	-0.47	-0.00019	HCD (High Energy Collision Dissociation)	31.7	MS2	71.5409	11.923	0.7182	738	24059_E3_S1_1.raw	F204	1.1	1	0.0306	0.3265
		FALSE	Low	Sequest HT (A2)	Unambiguous	VPPR		59	C9J1X3; A0A0D9SG23; Q6ZUJ8; F8WCD9; O15050; P30043; O15056; E9PHH0; Q5CZC0; A0A0C4DG76; H0YAE8; Q5HYK7; E7EUB3; F5GWR7; C9JH25; F8VS60; A0A2R8YEP4; H7BZD6; O60347; E7EQB2; P02787; Q6UXG8; P08F94; P83111; Q9NYV4; A0A669KAV7; Q86SG2; P49641; A0A384DVL8; A0A7Z1N096; Q9UJM3	C9J1X3; A0A087WUX3; A0A0D9SG23; A0A5F9ZGX5; Q6ZUJ8; F8WCD9; O15050; A0A5F9ZHD0; P30043; O15056; Q8TD84; H0YNG5; E9PHH0; Q5CZC0; A0A0C4DG76; H0YAE8; A0A5F9ZHP4; Q5HYK7; A0A0U1RQE4; E7EUB3; A0A1B0GW10; A0A2R8YFV2; F5GWR7; A0A7Z1N7Y9; C9JH25; F8VS60; A0A2R8YEP4; A0A499FJ16; E7ER60; Q3KPI9; H7BZD6; O60347; Q07912; F8VPY5; E7EQB2; A0A5F9ZI29; P02787; A0A5F9ZHJ2; H7C066; Q6UXG8; P08F94; Q9P267; O95785;…	0	1	0.5956	0	1	1	468.293	468.293	468.293	0.16	8e-05	HCD (High Energy Collision Dissociation)	31.7	MS2	22.5726	75	0.7421	763	24059_E3_S1_1.raw	F204	1.36	31	0.7661	0.993
		FALSE	Low	Sequest HT (A2)	Unambiguous	TTYEK		3	E7EQB2	E7EQB2; P02788; E7ER44	0	2	0.2153	0	1	1	321.159	641.31	641.314	-6.68	-0.00214	HCD (High Energy Collision Dissociation)	31.7	MS2	56.3961	7.514	1.056	1063	24059_E3_S1_1.raw	F204	1.44	1	0.7128	0.993
		FALSE	Low	Sequest HT (A2)	Unambiguous	mDKVER	M1(Oxidation)	3	E7EQB2	E7EQB2; P02788; E7ER44	1	2	0.0816	0	1	1	397.196	793.384	793.387	-4.09	-0.00162	HCD (High Energy Collision Dissociation)	31.7	MS2	73.01	12.2	1.06	1069	24059_E3_S1_1.raw	F204	0.98	1	0.06215	0.5013
		FALSE	Low	Sequest HT (A2)	Unambiguous	VPPR		59	C9J1X3; A0A0D9SG23; Q6ZUJ8; F8WCD9; O15050; P30043; O15056; E9PHH0; Q5CZC0; A0A0C4DG76; H0YAE8; Q5HYK7; E7EUB3; F5GWR7; C9JH25; F8VS60; A0A2R8YEP4; H7BZD6; O60347; E7EQB2; P02787; Q6UXG8; P08F94; P83111; Q9NYV4; A0A669KAV7; Q86SG2; P49641; A0A384DVL8; A0A7Z1N096; Q9UJM3	C9J1X3; A0A087WUX3; A0A0D9SG23; A0A5F9ZGX5; Q6ZUJ8; F8WCD9; O15050; A0A5F9ZHD0; P30043; O15056; Q8TD84; H0YNG5; E9PHH0; Q5CZC0; A0A0C4DG76; H0YAE8; A0A5F9ZHP4; Q5HYK7; A0A0U1RQE4; E7EUB3; A0A1B0GW10; A0A2R8YFV2; F5GWR7; A0A7Z1N7Y9; C9JH25; F8VS60; A0A2R8YEP4; A0A499FJ16; E7ER60; Q3KPI9; H7BZD6; O60347; Q07912; F8VPY5; E7EQB2; A0A5F9ZI29; P02787; A0A5F9ZHJ2; H7C066; Q6UXG8; P08F94; Q9P267; O95785;…	0	1	0.635	0	1	1	468.293	468.293	468.293	-0.04	-2e-05	HCD (High Energy Collision Dissociation)	31.7	MS2	21.2272	75	1.0882	1094	24059_E3_S1_1.raw	F204	1.37	31	0.7618	0.993
		FALSE	Low	Sequest HT (A2)	Unambiguous	TTYEK		3	E7EQB2	E7EQB2; P02788; E7ER44	0	2	0.2405	0	1	1	321.16	641.313	641.314	-1.16	-0.00037	HCD (High Energy Collision Dissociation)	31.7	MS2	67.4289	11.473	1.1313	1139	24059_E3_S1_1.raw	F204	1.58	1	0.4308	0.9695
		FALSE	Low	Sequest HT (A2)	Unambiguous	mDKVER	M1(Oxidation)	3	E7EQB2	E7EQB2; P02788; E7ER44	1	1	0.0105	0	1	1	793.389	793.389	793.387	2.31	0.00183	HCD (High Energy Collision Dissociation)	31.7	MS2	0	75	1.2776	1259	24059_E3_S1_1.raw	F204	0.95	1	0.2169	0.8505
		FALSE	Low	Sequest HT (A2)	Unambiguous	TTYEK		3	E7EQB2	E7EQB2; P02788; E7ER44	0	2	0.1701	0	1	1	321.16	641.313	641.314	-0.97	-0.00031	HCD (High Energy Collision Dissociation)	31.7	MS2	61.9409	8.604	1.3936	1376	24059_E3_S1_1.raw	F204	1.47	1	0.4757	0.9808
		FALSE	Low	Sequest HT (A2)	Unambiguous	mDKVER	M1(Oxidation)	3	E7EQB2	E7EQB2; P02788; E7ER44	1	2		0	2	2	397.196	793.385	793.387	-2.71	-0.00107	HCD (High Energy Collision Dissociation)	31.7	MS2	74.3313	13.507	1.3978	1381	24059_E3_S1_1.raw	F204	0.8	1	0.08176	0.5807
		FALSE	Low	Sequest HT (A2)	Unambiguous	VPPR		59	C9J1X3; A0A0D9SG23; Q6ZUJ8; F8WCD9; O15050; P30043; O15056; E9PHH0; Q5CZC0; A0A0C4DG76; H0YAE8; Q5HYK7; E7EUB3; F5GWR7; C9JH25; F8VS60; A0A2R8YEP4; H7BZD6; O60347; E7EQB2; P02787; Q6UXG8; P08F94; P83111; Q9NYV4; A0A669KAV7; Q86SG2; P49641; A0A384DVL8; A0A7Z1N096; Q9UJM3	C9J1X3; A0A087WUX3; A0A0D9SG23; A0A5F9ZGX5; Q6ZUJ8; F8WCD9; O15050; A0A5F9ZHD0; P30043; O15056; Q8TD84; H0YNG5; E9PHH0; Q5CZC0; A0A0C4DG76; H0YAE8; A0A5F9ZHP4; Q5HYK7; A0A0U1RQE4; E7EUB3; A0A1B0GW10; A0A2R8YFV2; F5GWR7; A0A7Z1N7Y9; C9JH25; F8VS60; A0A2R8YEP4; A0A499FJ16; E7ER60; Q3KPI9; H7BZD6; O60347; Q07912; F8VPY5; E7EQB2; A0A5F9ZI29; P02787; A0A5F9ZHJ2; H7C066; Q6UXG8; P08F94; Q9P267; O95785;…	0	1	0.5985	0	1	1	468.293	468.293	468.293	-0.1	-5e-05	HCD (High Energy Collision Dissociation)	31.7	MS2	25.3171	75	1.4223	1405	24059_E3_S1_1.raw	F204	1.37	31	0.7516	0.993
		FALSE	Medium	Sequest HT (A2)	Unambiguous	mDKVER	M1(Oxidation)	3	E7EQB2	E7EQB2; P02788; E7ER44	1	2	0.0412	0	1	1	397.197	793.387	793.387	-0.01	0	HCD (High Energy Collision Dissociation)	31.7	MS2	62.9361	10.231	1.7304	1700	24059_E3_S1_1.raw	F204	0.97	1	0.02935	0.3169
		FALSE	Low	Sequest HT (A2)	Unambiguous	VPPR		59	C9J1X3; A0A0D9SG23; Q6ZUJ8; F8WCD9; O15050; P30043; O15056; E9PHH0; Q5CZC0; A0A0C4DG76; H0YAE8; Q5HYK7; E7EUB3; F5GWR7; C9JH25; F8VS60; A0A2R8YEP4; H7BZD6; O60347; E7EQB2; P02787; Q6UXG8; P08F94; P83111; Q9NYV4; A0A669KAV7; Q86SG2; P49641; A0A384DVL8; A0A7Z1N096; Q9UJM3	C9J1X3; A0A087WUX3; A0A0D9SG23; A0A5F9ZGX5; Q6ZUJ8; F8WCD9; O15050; A0A5F9ZHD0; P30043; O15056; Q8TD84; H0YNG5; E9PHH0; Q5CZC0; A0A0C4DG76; H0YAE8; A0A5F9ZHP4; Q5HYK7; A0A0U1RQE4; E7EUB3; A0A1B0GW10; A0A2R8YFV2; F5GWR7; A0A7Z1N7Y9; C9JH25; F8VS60; A0A2R8YEP4; A0A499FJ16; E7ER60; Q3KPI9; H7BZD6; O60347; Q07912; F8VPY5; E7EQB2; A0A5F9ZI29; P02787; A0A5F9ZHJ2; H7C066; Q6UXG8; P08F94; Q9P267; O95785;…	0	1	0.6496	0	1	1	468.293	468.293	468.293	0.16	8e-05	HCD (High Energy Collision Dissociation)	31.7	MS2	16.2079	75	1.7553	1724	24059_E3_S1_1.raw	F204	1.37	31	0.7533	0.993
		FALSE	Low	Sequest HT (A2)	Unambiguous	mDKVER	M1(Oxidation)	3	E7EQB2	E7EQB2; P02788; E7ER44	1	1	0.0594	0	1	1	793.388	793.388	793.387	0.47	0.00037	HCD (High Energy Collision Dissociation)	31.7	MS2	34.9464	75	1.8233	1792	24059_E3_S1_1.raw	F204	1.01	1	0.166	0.783
		FALSE	Medium	Sequest HT (A2)	Unambiguous	mDKVER	M1(Oxidation)	3	E7EQB2	E7EQB2; P02788; E7ER44	1	2	0.0833	0	1	1	397.197	793.386	793.387	-1.32	-0.00052	HCD (High Energy Collision Dissociation)	31.7	MS2	71.0704	13.555	2.0685	2025	24059_E3_S1_1.raw	F204	0.96	1	0.02939	0.3175
		FALSE	Low	Sequest HT (A2)	Unambiguous	VPPR		59	C9J1X3; A0A0D9SG23; Q6ZUJ8; F8WCD9; O15050; P30043; O15056; E9PHH0; Q5CZC0; A0A0C4DG76; H0YAE8; Q5HYK7; E7EUB3; F5GWR7; C9JH25; F8VS60; A0A2R8YEP4; H7BZD6; O60347; E7EQB2; P02787; Q6UXG8; P08F94; P83111; Q9NYV4; A0A669KAV7; Q86SG2; P49641; A0A384DVL8; A0A7Z1N096; Q9UJM3	C9J1X3; A0A087WUX3; A0A0D9SG23; A0A5F9ZGX5; Q6ZUJ8; F8WCD9; O15050; A0A5F9ZHD0; P30043; O15056; Q8TD84; H0YNG5; E9PHH0; Q5CZC0; A0A0C4DG76; H0YAE8; A0A5F9ZHP4; Q5HYK7; A0A0U1RQE4; E7EUB3; A0A1B0GW10; A0A2R8YFV2; F5GWR7; A0A7Z1N7Y9; C9JH25; F8VS60; A0A2R8YEP4; A0A499FJ16; E7ER60; Q3KPI9; H7BZD6; O60347; Q07912; F8VPY5; E7EQB2; A0A5F9ZI29; P02787; A0A5F9ZHJ2; H7C066; Q6UXG8; P08F94; Q9P267; O95785;…	0	1	0.6594	0	1	1	468.293	468.293	468.293	0.1	4e-05	HCD (High Energy Collision Dissociation)	31.7	MS2	27.3906	75	2.094	2050	24059_E3_S1_1.raw	F204	1.38	31	0.7521	0.993
		FALSE	Low	Sequest HT (A2)	Unambiguous	TTYEK		3	E7EQB2	E7EQB2; P02788; E7ER44	0	2	0.1959	0	1	1	321.16	641.313	641.314	-0.97	-0.00031	HCD (High Energy Collision Dissociation)	31.7	MS2	75.158	10.409	2.1094	2064	24059_E3_S1_1.raw	F204	1.48	1	0.4592	0.9772
		FALSE	Low	Sequest HT (A2)	Unambiguous	RKPVTEAR		3	E7EQB2	E7EQB2; P02788; E7ER44	1	2	0.3295	0	1	1	478.786	956.565	956.564	1.14	0.00055	HCD (High Energy Collision Dissociation)	31.7	MS2	52.3897	75	2.3582	2290	24059_E3_S1_1.raw	F204	2.58	1	0.05729	0.4742
		FALSE	Medium	Sequest HT (A2)	Unambiguous	mDKVER	M1(Oxidation)	3	E7EQB2	E7EQB2; P02788; E7ER44	1	2	0.1524	0	1	1	397.197	793.387	793.387	-0.09	-4e-05	HCD (High Energy Collision Dissociation)	31.7	MS2	60.9966	18.588	2.406	2346	24059_E3_S1_1.raw	F204	1.05	1	0.02463	0.2881
		FALSE	Low	Sequest HT (A2)	Unambiguous	VPPR		59	C9J1X3; A0A0D9SG23; Q6ZUJ8; F8WCD9; O15050; P30043; O15056; E9PHH0; Q5CZC0; A0A0C4DG76; H0YAE8; Q5HYK7; E7EUB3; F5GWR7; C9JH25; F8VS60; A0A2R8YEP4; H7BZD6; O60347; E7EQB2; P02787; Q6UXG8; P08F94; P83111; Q9NYV4; A0A669KAV7; Q86SG2; P49641; A0A384DVL8; A0A7Z1N096; Q9UJM3	C9J1X3; A0A087WUX3; A0A0D9SG23; A0A5F9ZGX5; Q6ZUJ8; F8WCD9; O15050; A0A5F9ZHD0; P30043; O15056; Q8TD84; H0YNG5; E9PHH0; Q5CZC0; A0A0C4DG76; H0YAE8; A0A5F9ZHP4; Q5HYK7; A0A0U1RQE4; E7EUB3; A0A1B0GW10; A0A2R8YFV2; F5GWR7; A0A7Z1N7Y9; C9JH25; F8VS60; A0A2R8YEP4; A0A499FJ16; E7ER60; Q3KPI9; H7BZD6; O60347; Q07912; F8VPY5; E7EQB2; A0A5F9ZI29; P02787; A0A5F9ZHJ2; H7C066; Q6UXG8; P08F94; Q9P267; O95785;…	0	1	0.6884	0	1	1	468.293	468.293	468.293	0.29	0.00014	HCD (High Energy Collision Dissociation)	31.7	MS2	22.1536	75	2.4327	2375	24059_E3_S1_1.raw	F204	1.38	31	0.7632	0.993
		FALSE	Low	Sequest HT (A2)	Unambiguous	TTYEK		3	E7EQB2	E7EQB2; P02788; E7ER44	0	2	0.1974	0	1	1	321.16	641.313	641.314	-0.97	-0.00031	HCD (High Energy Collision Dissociation)	31.7	MS2	64.6109	5.729	2.4348	2377	24059_E3_S1_1.raw	F204	1.52	1	0.2154	0.8488
		FALSE	High	Sequest HT (A2)	Unambiguous	RKPVTEAR		3	E7EQB2	E7EQB2; P02788; E7ER44	1	3	0.5374	0	1	1	319.526	956.563	956.564	-0.24	-8e-05	HCD (High Energy Collision Dissociation)	31.7	MS2	39.9321	2.776	2.5519	2487	24059_E3_S1_1.raw	F204	2.14	1	0.009122	0.1124
		FALSE	High	Sequest HT (A2)	Unambiguous	RKPVTEAR		3	E7EQB2	E7EQB2; P02788; E7ER44	1	2	0.2933	0	1	1	478.785	956.563	956.564	-0.13	-6e-05	HCD (High Energy Collision Dissociation)	31.7	MS2	0	49.363	2.5845	2517	24059_E3_S1_1.raw	F204	3	1	0.0002022	0.005999
		FALSE	High	Sequest HT (A2)	Unambiguous	RKPVTEAR		3	E7EQB2	E7EQB2; P02788; E7ER44	1	2	0.3244	0	1	1	478.785	956.563	956.564	-0.58	-0.00028	HCD (High Energy Collision Dissociation)	31.7	MS2	10.6986	75	2.6836	2607	24059_E3_S1_1.raw	F204	2.99	1	7.099e-05	0.004119
		FALSE	Low	Sequest HT (A2)	Unambiguous	VPPR		59	C9J1X3; A0A0D9SG23; Q6ZUJ8; F8WCD9; O15050; P30043; O15056; E9PHH0; Q5CZC0; A0A0C4DG76; H0YAE8; Q5HYK7; E7EUB3; F5GWR7; C9JH25; F8VS60; A0A2R8YEP4; H7BZD6; O60347; E7EQB2; P02787; Q6UXG8; P08F94; P83111; Q9NYV4; A0A669KAV7; Q86SG2; P49641; A0A384DVL8; A0A7Z1N096; Q9UJM3	C9J1X3; A0A087WUX3; A0A0D9SG23; A0A5F9ZGX5; Q6ZUJ8; F8WCD9; O15050; A0A5F9ZHD0; P30043; O15056; Q8TD84; H0YNG5; E9PHH0; Q5CZC0; A0A0C4DG76; H0YAE8; A0A5F9ZHP4; Q5HYK7; A0A0U1RQE4; E7EUB3; A0A1B0GW10; A0A2R8YFV2; F5GWR7; A0A7Z1N7Y9; C9JH25; F8VS60; A0A2R8YEP4; A0A499FJ16; E7ER60; Q3KPI9; H7BZD6; O60347; Q07912; F8VPY5; E7EQB2; A0A5F9ZI29; P02787; A0A5F9ZHJ2; H7C066; Q6UXG8; P08F94; Q9P267; O95785;…	0	1	0.7246	0	1	1	468.293	468.293	468.293	-0.04	-2e-05	HCD (High Energy Collision Dissociation)	31.7	MS2	29.8732	75	2.7703	2702	24059_E3_S1_1.raw	F204	1.38	31	0.748	0.993
		FALSE	Low	Sequest HT (A2)	Unambiguous	TTYEK		3	E7EQB2	E7EQB2; P02788; E7ER44	0	2	0.0139	0	1	1	321.16	641.314	641.314	-0.68	-0.00022	HCD (High Energy Collision Dissociation)	31.7	MS2	71.4838	10.128	2.7739	2705	24059_E3_S1_1.raw	F204	1.44	1	0.2601	0.8869
		FALSE	Low	Sequest HT (A2)	Unambiguous	mDKVER	M1(Oxidation)	3	E7EQB2	E7EQB2; P02788; E7ER44	1	2	0.0275	0	1	1	397.197	793.387	793.387	-0.01	0	HCD (High Energy Collision Dissociation)	31.7	MS2	59.2055	75	2.8211	2751	24059_E3_S1_1.raw	F204	1.09	1	0.1184	0.6928
		FALSE	High	Sequest HT (A2)	Unambiguous	RKPVTEAR		3	E7EQB2	E7EQB2; P02788; E7ER44	1	3	0.554	0	1	1	319.526	956.563	956.564	-0.15	-5e-05	HCD (High Energy Collision Dissociation)	31.7	MS2	31.0559	2.174	2.8948	2818	24059_E3_S1_1.raw	F204	2.13	1	0.0009226	0.0212
		FALSE	Medium	Sequest HT (A2)	Unambiguous	RKPVTEAR		3	E7EQB2	E7EQB2; P02788; E7ER44	1	2	0.3442	0	1	1	478.785	956.564	956.564	0.06	3e-05	HCD (High Energy Collision Dissociation)	31.7	MS2	0	57.249	3.0243	2937	24059_E3_S1_1.raw	F204	2.76	1	0.01088	0.1408
		FALSE	Low	Sequest HT (A2)	Unambiguous	QAQEKFGKDK		3	E7EQB2	E7EQB2; P02788; E7ER44	2	3	0.2928	0	1	1	393.543	1178.62	1178.62	-0.43	-0.00017	HCD (High Energy Collision Dissociation)	31.7	MS2	12.5607	18.333	3.1057	3041	24059_E3_S1_1.raw	F204	1.81	1	0.1405	0.7391
		FALSE	High	Sequest HT (A2)	Unambiguous	QAQEKFGKDK		3	E7EQB2	E7EQB2; P02788; E7ER44	2	2	0.3244	0	1	1	589.812	1178.62	1178.62	-0.13	-8e-05	HCD (High Energy Collision Dissociation)	31.7	MS2	2.85028	29.389	3.1085	3044	24059_E3_S1_1.raw	F204	2.25	1	0.001893	0.03419
		FALSE	Low	Sequest HT (A2)	Unambiguous	VPPR		59	C9J1X3; A0A0D9SG23; Q6ZUJ8; F8WCD9; O15050; P30043; O15056; E9PHH0; Q5CZC0; A0A0C4DG76; H0YAE8; Q5HYK7; E7EUB3; F5GWR7; C9JH25; F8VS60; A0A2R8YEP4; H7BZD6; O60347; E7EQB2; P02787; Q6UXG8; P08F94; P83111; Q9NYV4; A0A669KAV7; Q86SG2; P49641; A0A384DVL8; A0A7Z1N096; Q9UJM3	C9J1X3; A0A087WUX3; A0A0D9SG23; A0A5F9ZGX5; Q6ZUJ8; F8WCD9; O15050; A0A5F9ZHD0; P30043; O15056; Q8TD84; H0YNG5; E9PHH0; Q5CZC0; A0A0C4DG76; H0YAE8; A0A5F9ZHP4; Q5HYK7; A0A0U1RQE4; E7EUB3; A0A1B0GW10; A0A2R8YFV2; F5GWR7; A0A7Z1N7Y9; C9JH25; F8VS60; A0A2R8YEP4; A0A499FJ16; E7ER60; Q3KPI9; H7BZD6; O60347; Q07912; F8VPY5; E7EQB2; A0A5F9ZI29; P02787; A0A5F9ZHJ2; H7C066; Q6UXG8; P08F94; Q9P267; O95785;…	0	1	0.5705	0	1	1	468.293	468.293	468.293	-0.43	-0.0002	HCD (High Energy Collision Dissociation)	31.7	MS2	58.9727	18.854	3.12	3062	24059_E3_S1_1.raw	F204	1.49	31	0.7523	0.993
		FALSE	Medium	Sequest HT (A2)	Unambiguous	MDKVER		3	E7EQB2	E7EQB2; P02788; E7ER44	1	2	0.119	0	1	1	389.2	777.393	777.392	0.36	0.00014	HCD (High Energy Collision Dissociation)	31.7	MS2	66.0989	3.585	3.3217	3318	24059_E3_S1_1.raw	F204	1.68	1	0.01813	0.2378
		FALSE	High	Sequest HT (A2)	Unambiguous	KSEEEVAARR		3	E7EQB2	E7EQB2; P02788; E7ER44	2	3	0.3871	0	1	1	392.21	1174.62	1174.62	-0.5	-0.0002	HCD (High Energy Collision Dissociation)	31.7	MS2	47.8361	2.762	3.6276	3684	24059_E3_S1_1.raw	F204	2.79	1	7.099e-05	0.002675
		FALSE	Medium	Sequest HT (A2)	Unambiguous	KSEEEVAARR		3	E7EQB2	E7EQB2; P02788; E7ER44	2	2	0.3604	0	1	1	587.813	1174.62	1174.62	1.35	0.0008	HCD (High Energy Collision Dissociation)	31.7	MS2	61.9938	3.655	3.6536	3716	24059_E3_S1_1.raw	F204	1.97	1	0.04487	0.4121
		FALSE	Medium	Sequest HT (A2)	Unambiguous	QAQEKFGK		3	E7EQB2	E7EQB2; P02788; E7ER44	1	3	0.3209	0	1	1	312.503	935.494	935.495	-0.48	-0.00015	HCD (High Energy Collision Dissociation)	31.7	MS2	4.64836	0.43	3.9146	4044	24059_E3_S1_1.raw	F204	2.15	1	0.02806	0.3097
		FALSE	High	Sequest HT (A2)	Unambiguous	QAQEKFGK		3	E7EQB2	E7EQB2; P02788; E7ER44	1	2	0.5401	0	1	1	468.251	935.494	935.495	-0.41	-0.00019	HCD (High Energy Collision Dissociation)	31.7	MS2	1.16359	0.768	3.9152	4045	24059_E3_S1_1.raw	F204	2.37	1	0.0005095	0.01604
		FALSE	High	Sequest HT (A2)	Unambiguous	QAQEKFGK		3	E7EQB2	E7EQB2; P02788; E7ER44	1	1	0.5895	0	1	1	935.494	935.494	935.495	-0.2	-0.00018	HCD (High Energy Collision Dissociation)	31.7	MS2	0	13.041	3.93	4069	24059_E3_S1_1.raw	F204	2.85	1	7.099e-05	0.004345
		FALSE	High	Sequest HT (A2)	Unambiguous	KSEEEVAAR		3	E7EQB2	E7EQB2; P02788; E7ER44	1	3	0.5	0	1	1	340.177	1018.52	1018.52	0	0	HCD (High Energy Collision Dissociation)	31.7	MS2	43.5371	0.27	3.9566	4101	24059_E3_S1_1.raw	F204	3.12	1	7.099e-05	0.002941
		FALSE	High	Sequest HT (A2)	Unambiguous	KSEEEVAAR		3	E7EQB2	E7EQB2; P02788; E7ER44	1	1	0.517	0	1	1	1018.51	1018.51	1018.52	-3.84	-0.00391	HCD (High Energy Collision Dissociation)	31.7	MS2	0	4.885	3.985	4140	24059_E3_S1_1.raw	F204	3.23	1	7.099e-05	0.0002648
		FALSE	High	Sequest HT (A2)	Unambiguous	KSEEEVAAR		3	E7EQB2	E7EQB2; P02788; E7ER44	1	2	0.5446	0	1	1	509.762	1018.52	1018.52	0.16	8e-05	HCD (High Energy Collision Dissociation)	31.7	MS2	10.8655	0.286	4.0003	4152	24059_E3_S1_1.raw	F204	3.14	1	7.099e-05	4.226e-05
		FALSE	Low	Sequest HT (A2)	Unambiguous	KSEEEVAAR		3	E7EQB2	E7EQB2; P02788; E7ER44	1	2	0.375	0	1	1	509.762	1018.52	1018.52	-0.5	-0.00025	HCD (High Energy Collision Dissociation)	31.7	MS2	20.6949	14.535	4.114	4299	24059_E3_S1_1.raw	F204	1.52	1	0.07122	0.5368
		FALSE	High	Sequest HT (A2)	Unambiguous	SCHTAVDR		3	E7EQB2	E7EQB2; P02788; E7ER44	0	2	0.5613	0	1	1	444.704	888.4	888.399	0.61	0.00027	HCD (High Energy Collision Dissociation)	31.7	MS2	37.9486	37.977	4.7328	5043	24059_E3_S1_1.raw	F204	2.12	1	0.0002666	0.009516
		FALSE	Low	Sequest HT (A2)	Unambiguous	VPPR		59	C9J1X3; A0A0D9SG23; Q6ZUJ8; F8WCD9; O15050; P30043; O15056; E9PHH0; Q5CZC0; A0A0C4DG76; H0YAE8; Q5HYK7; E7EUB3; F5GWR7; C9JH25; F8VS60; A0A2R8YEP4; H7BZD6; O60347; E7EQB2; P02787; Q6UXG8; P08F94; P83111; Q9NYV4; A0A669KAV7; Q86SG2; P49641; A0A384DVL8; A0A7Z1N096; Q9UJM3	C9J1X3; A0A087WUX3; A0A0D9SG23; A0A5F9ZGX5; Q6ZUJ8; F8WCD9; O15050; A0A5F9ZHD0; P30043; O15056; Q8TD84; H0YNG5; E9PHH0; Q5CZC0; A0A0C4DG76; H0YAE8; A0A5F9ZHP4; Q5HYK7; A0A0U1RQE4; E7EUB3; A0A1B0GW10; A0A2R8YFV2; F5GWR7; A0A7Z1N7Y9; C9JH25; F8VS60; A0A2R8YEP4; A0A499FJ16; E7ER60; Q3KPI9; H7BZD6; O60347; Q07912; F8VPY5; E7EQB2; A0A5F9ZI29; P02787; A0A5F9ZHJ2; H7C066; Q6UXG8; P08F94; Q9P267; O95785;…	0	1	0.4583	0	1	1	468.292	468.292	468.293	-1.34	-0.00063	HCD (High Energy Collision Dissociation)	31.7	MS2	55.8944	23.543	5.1516	5545	24059_E3_S1_1.raw	F204	1.2	31	0.7078	0.993
		FALSE	High	Sequest HT (A2)	Unambiguous	SEEEVAARR		3	E7EQB2	E7EQB2; P02788; E7ER44	1	3	0.3827	0	1	1	349.512	1046.52	1046.52	-0.77	-0.00027	HCD (High Energy Collision Dissociation)	31.7	MS2	78.3171	9.007	5.6036	6114	24059_E3_S1_1.raw	F204	2.43	1	0.0003319	0.009953
		FALSE	High	Sequest HT (A2)	Unambiguous	SEEEVAARR		3	E7EQB2	E7EQB2; P02788; E7ER44	1	2	0.3026	0	1	1	523.764	1046.52	1046.52	-1.05	-0.00055	HCD (High Energy Collision Dissociation)	31.7	MS2	58.4128	7.189	5.6571	6181	24059_E3_S1_1.raw	F204	2.28	1	0.009036	0.11
		FALSE	High	Sequest HT (A2)	Unambiguous	SEEEVAARR		3	E7EQB2	E7EQB2; P02788; E7ER44	1	3	0.3478	0	1	1	349.512	1046.52	1046.52	-1.56	-0.00054	HCD (High Energy Collision Dissociation)	31.7	MS2	12.7446	9.203	5.7039	6242	24059_E3_S1_1.raw	F204	2.76	1	0.001326	0.02848
		FALSE	Low	Sequest HT (A2)	Unambiguous	SCHTGLR		4	E7EQB2; C9JCF5	E7EQB2; P02788; C9JCF5; E7ER44	0	2	0.4016	0	1	1	387.19	773.372	773.372	-0.45	-0.00017	HCD (High Energy Collision Dissociation)	31.7	MS2	95.7117	0.546	6.1018	6727	24059_E3_S1_1.raw	F204	1.22	2	0.41	0.9632
		FALSE	Low	Sequest HT (A2)	Unambiguous	SCHTGLR		4	E7EQB2; C9JCF5	E7EQB2; P02788; C9JCF5; E7ER44	0	2	0.3381	0	1	1	387.193	773.38	773.372	9.57	0.0037	HCD (High Energy Collision Dissociation)	31.7	MS2	90.6746	3.314	6.6849	7485	24059_E3_S1_1.raw	F204	1.39	2	0.1668	0.7839
		FALSE	High	Sequest HT (A2)	Unambiguous	SEEEVAAR		3	E7EQB2	E7EQB2; P02788; E7ER44	0	2	0.362	0	1	1	445.714	890.422	890.421	0.31	0.00014	HCD (High Energy Collision Dissociation)	31.7	MS2	56.157	0.125	6.7802	7605	24059_E3_S1_1.raw	F204	2.21	1	0.0002666	0.009369
		FALSE	High	Sequest HT (A2)	Unambiguous	SEEEVAAR		3	E7EQB2	E7EQB2; P02788; E7ER44	0	1	0.3368	0	1	1	890.421	890.421	890.421	-0.7	-0.00062	HCD (High Energy Collision Dissociation)	31.7	MS2	74.3427	0.983	6.8034	7640	24059_E3_S1_1.raw	F204	2.88	1	0.0006317	0.0167
		FALSE	High	Sequest HT (A2)	Unambiguous	SEEEVAAR		3	E7EQB2	E7EQB2; P02788; E7ER44	0	2	0.327	0	1	1	445.714	890.42	890.421	-1.54	-0.00069	HCD (High Energy Collision Dissociation)	31.7	MS2	5.36848	0.182	6.97	7855	24059_E3_S1_1.raw	F204	2.11	1	0.006052	0.07246
		FALSE	High	Sequest HT (A2)	Unambiguous	SEEEVAAR		3	E7EQB2	E7EQB2; P02788; E7ER44	0	2	0.2927	0	1	1	445.714	890.42	890.421	-1.26	-0.00056	HCD (High Energy Collision Dissociation)	31.7	MS2	12.9778	1.041	7.0183	7916	24059_E3_S1_1.raw	F204	2.05	1	0.005099	0.05756
		FALSE	High	Sequest HT (A2)	Unambiguous	SEEEVAAR		3	E7EQB2	E7EQB2; P02788; E7ER44	0	1	0.2947	0	1	1	890.421	890.421	890.421	-0.22	-0.0002	HCD (High Energy Collision Dissociation)	31.7	MS2	3.04927	3.155	7.0617	7972	24059_E3_S1_1.raw	F204	2.85	1	0.001326	0.02792
		FALSE	High	Sequest HT (A2)	Unambiguous	SEEEVAAR		3	E7EQB2	E7EQB2; P02788; E7ER44	0	1	0.252	0	1	1	890.421	890.421	890.421	-0.36	-0.00032	HCD (High Energy Collision Dissociation)	31.7	MS2	0	63.387	7.1028	8025	24059_E3_S1_1.raw	F204	2.46	1	0.006149	0.07424
		FALSE	High	Sequest HT (A2)	Unambiguous	SEEEVAAR		3	E7EQB2	E7EQB2; P02788; E7ER44	0	2	0.3727	0	1	1	445.714	890.42	890.421	-1.33	-0.00059	HCD (High Energy Collision Dissociation)	31.7	MS2	0.41304	0.09	7.1104	8032	24059_E3_S1_1.raw	F204	2.2	1	0.0002022	0.008807
		FALSE	High	Sequest HT (A2)	Unambiguous	SEEEVAAR		3	E7EQB2	E7EQB2; P02788; E7ER44	0	1	0.3393	0	1	1	890.421	890.421	890.421	-0.36	-0.00032	HCD (High Energy Collision Dissociation)	31.7	MS2	0	0.856	7.111	8033	24059_E3_S1_1.raw	F204	2.8	1	0.0006907	0.01791
		FALSE	Medium	Sequest HT (A2)	Unambiguous	SCHTGLR		4	E7EQB2; C9JCF5	E7EQB2; P02788; C9JCF5; E7ER44	0	2	0.4586	0	1	1	387.188	773.369	773.372	-3.76	-0.00146	HCD (High Energy Collision Dissociation)	31.7	MS2	61.1253	16.773	7.3378	8313	24059_E3_S1_1.raw	F204	1.81	2	0.01568	0.208
		FALSE	High	Sequest HT (A2)	Unambiguous	VPSHAVVAR		3	E7EQB2	E7EQB2; P02788; E7ER44	0	3	0.7137	0	1	1	312.519	935.543	935.542	0.48	0.00015	HCD (High Energy Collision Dissociation)	31.7	MS2	63.8595	1.275	7.7013	8776	24059_E3_S1_1.raw	F204	2.55	1	7.099e-05	0.0007503
		FALSE	High	Sequest HT (A2)	Unambiguous	VPSHAVVAR		3	E7EQB2	E7EQB2; P02788; E7ER44	0	2	0.654	0	1	1	468.274	935.54	935.542	-1.79	-0.00084	HCD (High Energy Collision Dissociation)	31.7	MS2	0	1.341	7.7352	8819	24059_E3_S1_1.raw	F204	2.37	1	7.099e-05	0.0007319
		FALSE	High	Sequest HT (A2)	Unambiguous	VPSHAVVAR		3	E7EQB2	E7EQB2; P02788; E7ER44	0	1	0.4777	0	1	1	935.54	935.54	935.542	-2.23	-0.00209	HCD (High Energy Collision Dissociation)	31.7	MS2	0	13.819	7.7928	8894	24059_E3_S1_1.raw	F204	2.91	1	7.099e-05	0.000765
		FALSE	High	Sequest HT (A2)	Unambiguous	VPSHAVVAR		3	E7EQB2	E7EQB2; P02788; E7ER44	0	3	0.6629	0	1	1	312.519	935.541	935.542	-0.69	-0.00022	HCD (High Energy Collision Dissociation)	31.7	MS2	1.62843	0.09	7.8911	9017	24059_E3_S1_1.raw	F204	2.67	1	0.006553	0.07672
		FALSE	Low	Sequest HT (A2)	Unambiguous	VPSHAVVAR		3	E7EQB2	E7EQB2; P02788; E7ER44	0	1	0.3933	0	1	1	935.541	935.541	935.542	-1.06	-0.00099	HCD (High Energy Collision Dissociation)	31.7	MS2	0	66.902	8.0227	9176	24059_E3_S1_1.raw	F204	2.39	1	0.2842	0.9054
		FALSE	High	Sequest HT (A2)	Unambiguous	VPSHAVVAR		3	E7EQB2	E7EQB2; P02788; E7ER44	0	3	0.6281	0	1	1	312.518	935.541	935.542	-1.28	-0.0004	HCD (High Energy Collision Dissociation)	31.7	MS2	0.208021	0.09	8.0261	9178	24059_E3_S1_1.raw	F204	3.2	1	7.099e-05	0.0008392
		FALSE	High	Sequest HT (A2)	Unambiguous	VPSHAVVAR		3	E7EQB2	E7EQB2; P02788; E7ER44	0	2	0.6683	0	1	1	468.274	935.541	935.542	-0.94	-0.00044	HCD (High Energy Collision Dissociation)	31.7	MS2	0.509966	0.128	8.0639	9226	24059_E3_S1_1.raw	F204	2.08	1	7.099e-05	0.001166
		FALSE	High	Sequest HT (A2)	Unambiguous	SEEEVAAR		3	E7EQB2	E7EQB2; P02788; E7ER44	0	2	0.1339	0	1	1	445.714	890.42	890.421	-1.06	-0.00047	HCD (High Energy Collision Dissociation)	31.7	MS2	88.9529	1.554	8.07	9236	24059_E3_S1_1.raw	F204	1.12	1	0.004335	0.049
		FALSE	High	Sequest HT (A2)	Unambiguous	VPSHAVVAR		3	E7EQB2	E7EQB2; P02788; E7ER44	0	1	0.436	0	1	1	935.542	935.542	935.542	-0.53	-0.0005	HCD (High Energy Collision Dissociation)	31.7	MS2	0	2.491	8.1051	9278	24059_E3_S1_1.raw	F204	2.5	1	7.099e-05	0.0005252
		FALSE	Medium	Sequest HT (A2)	Unambiguous	DCHLAR		3	E7EQB2	E7EQB2; P02788; E7ER44	0	2	0.1919	0	1	1	357.671	714.335	714.335	0.2	7e-05	HCD (High Energy Collision Dissociation)	31.7	MS2	71.5994	10.679	8.2661	9492	24059_E3_S1_1.raw	F204	0.99	1	0.04841	0.4348
		FALSE	High	Sequest HT (A2)	Unambiguous	VPSHAVVAR		3	E7EQB2	E7EQB2; P02788; E7ER44	0	3	0.634	0	1	1	312.519	935.541	935.542	-0.89	-0.00028	HCD (High Energy Collision Dissociation)	31.7	MS2	25.5416	7.135	8.365	9618	24059_E3_S1_1.raw	F204	3.06	1	7.099e-05	0.001899
		FALSE	High	Sequest HT (A2)	Unambiguous	VPSHAVVAR		3	E7EQB2	E7EQB2; P02788; E7ER44	0	2	0.5966	0	1	1	468.275	935.542	935.542	0.04	2e-05	HCD (High Energy Collision Dissociation)	31.7	MS2	0	24.867	8.4072	9671	24059_E3_S1_1.raw	F204	2.38	1	7.099e-05	0.001744
		FALSE	High	Sequest HT (A2)	Unambiguous	VPSHAVVAR		3	E7EQB2	E7EQB2; P02788; E7ER44	0	2	0.5742	0	1	1	468.274	935.541	935.542	-1.07	-0.0005	HCD (High Energy Collision Dissociation)	31.7	MS2	17.0261	64.263	8.4312	9701	24059_E3_S1_1.raw	F204	2.09	1	0.00296	0.04203
		FALSE	Medium	Sequest HT (A2)	Unambiguous	QVLLHQQAK		3	E7EQB2	E7EQB2; P02788; E7ER44	0	3	0.5771	0	1	1	355.545	1064.62	1064.62	-1.35	-0.00048	HCD (High Energy Collision Dissociation)	31.7	MS2	4.58258	0.717	8.4845	9763	24059_E3_S1_1.raw	F204	2.27	1	0.01473	0.1979
		FALSE	High	Sequest HT (A2)	Unambiguous	QVLLHQQAK		3	E7EQB2	E7EQB2; P02788; E7ER44	0	2	0.6294	0	1	1	532.813	1064.62	1064.62	-2.49	-0.00132	HCD (High Energy Collision Dissociation)	31.7	MS2	27.8896	3.61	8.4883	9769	24059_E3_S1_1.raw	F204	3.4	1	7.099e-05	0.0008174
		FALSE	High	Sequest HT (A2)	Unambiguous	QVLLHQQAK		3	E7EQB2	E7EQB2; P02788; E7ER44	0	1	0.6667	0	1	1	1064.62	1064.62	1064.62	-2.53	-0.0027	HCD (High Energy Collision Dissociation)	31.7	MS2	0	14.477	8.5497	9847	24059_E3_S1_1.raw	F204	3.72	1	7.099e-05	0.0006806
		FALSE	High	Sequest HT (A2)	Unambiguous	QVLLHQQAK		3	E7EQB2	E7EQB2; P02788; E7ER44	0	3	0.7189	0	1	1	355.545	1064.62	1064.62	-0.41	-0.00014	HCD (High Energy Collision Dissociation)	31.7	MS2	0.860282	0.09	8.821	10178	24059_E3_S1_1.raw	F204	2.17	1	7.099e-05	0.003487
		FALSE	High	Sequest HT (A2)	Unambiguous	QVLLHQQAK		3	E7EQB2	E7EQB2; P02788; E7ER44	0	2	0.6316	0	1	1	532.814	1064.62	1064.62	-0.19	-0.0001	HCD (High Energy Collision Dissociation)	31.7	MS2	2.07972	0.351	8.8216	10179	24059_E3_S1_1.raw	F204	3.23	1	7.099e-05	0.0004054
		FALSE	High	Sequest HT (A2)	Unambiguous	QVLLHQQAK		3	E7EQB2	E7EQB2; P02788; E7ER44	0	1	0.6186	0	1	1	1064.62	1064.62	1064.62	-0.35	-0.00038	HCD (High Energy Collision Dissociation)	31.7	MS2	0	22.103	8.8644	10232	24059_E3_S1_1.raw	F204	3.54	1	7.099e-05	0.000591
		FALSE	Low	Sequest HT (A2)	Unambiguous	SCHTGLR		4	E7EQB2; C9JCF5	E7EQB2; P02788; C9JCF5; E7ER44	0	2	0.2066	0	1	1	387.186	773.366	773.372	-8.58	-0.00332	HCD (High Energy Collision Dissociation)	31.7	MS2	90.898	17.551	9.1395	10585	24059_E3_S1_1.raw	F204	1.21	2	0.5897	0.993
		FALSE	High	Sequest HT (A2)	Unambiguous	VPSHAVVAR		3	E7EQB2	E7EQB2; P02788; E7ER44	0	3	0.5732	0	1	1	312.519	935.542	935.542	0.29	9e-05	HCD (High Energy Collision Dissociation)	31.7	MS2	79.9874	10.924	9.2093	10664	24059_E3_S1_1.raw	F204	2.39	1	7.099e-05	0.001822
		FALSE	High	Sequest HT (A2)	Unambiguous	LKQVLLHQQAK		3	E7EQB2	E7EQB2; P02788; E7ER44	1	3	0.7888	0	1	1	435.939	1305.8	1305.8	1.48	0.00065	HCD (High Energy Collision Dissociation)	31.7	MS2	95.1288	1.067	11.2286	13045	24059_E3_S1_1.raw	F204	3.22	1	7.099e-05	1.03e-05
		FALSE	High	Sequest HT (A2)	Unambiguous	LKQVLLHQQAK		3	E7EQB2	E7EQB2; P02788; E7ER44	1	4	0.6511	0	1	1	327.205	1305.8	1305.8	-0.23	-8e-05	HCD (High Energy Collision Dissociation)	31.7	MS2	16.1196	0.231	11.2615	13082	24059_E3_S1_1.raw	F204	2.78	1	7.099e-05	0.003476
		FALSE	High	Sequest HT (A2)	Unambiguous	LKQVLLHQQAK		3	E7EQB2	E7EQB2; P02788; E7ER44	1	2	0.7332	0	1	1	653.404	1305.8	1305.8	-0.21	-0.00014	HCD (High Energy Collision Dissociation)	31.7	MS2	0	2.114	11.2687	13093	24059_E3_S1_1.raw	F204	3.86	1	7.099e-05	3.782e-06
		FALSE	High	Sequest HT (A2)	Unambiguous	LKQVLLHQQAK		3	E7EQB2	E7EQB2; P02788; E7ER44	1	2	0.6175	0	1	1	653.403	1305.8	1305.8	-0.96	-0.00063	HCD (High Energy Collision Dissociation)	31.7	MS2	0	38.552	11.4057	13262	24059_E3_S1_1.raw	F204	3.32	1	7.099e-05	0.0008999
		FALSE	High	Sequest HT (A2)	Unambiguous	LKQVLLHQQAK		3	E7EQB2	E7EQB2; P02788; E7ER44	1	3	0.3814	0	1	1	435.938	1305.8	1305.8	-0.62	-0.00027	HCD (High Energy Collision Dissociation)	31.7	MS2	26.1897	0.92	11.4093	13267	24059_E3_S1_1.raw	F204	2.36	1	0.005448	0.06231
		FALSE	High	Sequest HT (A2)	Unambiguous	LKQVLLHQQAK		3	E7EQB2	E7EQB2; P02788; E7ER44	1	4	0.6422	0	1	1	327.205	1305.8	1305.8	-0.42	-0.00014	HCD (High Energy Collision Dissociation)	31.7	MS2	0.714338	0.248	11.529	13419	24059_E3_S1_1.raw	F204	3.41	1	7.099e-05	0.004727
		FALSE	High	Sequest HT (A2)	Unambiguous	LKQVLLHQQAK		3	E7EQB2	E7EQB2; P02788; E7ER44	1	3	0.7311	0	1	1	435.938	1305.8	1305.8	-0.76	-0.00033	HCD (High Energy Collision Dissociation)	31.7	MS2	5.44783	0.09	11.5363	13426	24059_E3_S1_1.raw	F204	3.31	1	7.099e-05	1.379e-05
		FALSE	High	Sequest HT (A2)	Unambiguous	LKQVLLHQQAK		3	E7EQB2	E7EQB2; P02788; E7ER44	1	4	0.6471	0	1	1	327.205	1305.8	1305.8	-0.42	-0.00014	HCD (High Energy Collision Dissociation)	31.7	MS2	6.63468	0.09	11.5781	13477	24059_E3_S1_1.raw	F204	2.72	1	0.008447	0.101
		FALSE	High	Sequest HT (A2)	Unambiguous	LKQVLLHQQAK		3	E7EQB2	E7EQB2; P02788; E7ER44	1	2	0.7048	0	1	1	653.403	1305.8	1305.8	-0.59	-0.00038	HCD (High Energy Collision Dissociation)	31.7	MS2	7.76597	0.867	11.5793	13479	24059_E3_S1_1.raw	F204	3.15	1	7.099e-05	6.491e-05
		FALSE	High	Sequest HT (A2)	Unambiguous	LKQVLLHQQAK		3	E7EQB2	E7EQB2; P02788; E7ER44	1	3	0.5565	0	1	1	435.938	1305.8	1305.8	-0.69	-0.0003	HCD (High Energy Collision Dissociation)	31.7	MS2	14.0218	0.24	11.738	13684	24059_E3_S1_1.raw	F204	2.39	1	7.099e-05	2.301e-05
		FALSE	High	Sequest HT (A2)	Unambiguous	LKQVLLHQQAK		3	E7EQB2	E7EQB2; P02788; E7ER44	1	3	0.6868	0	1	1	435.938	1305.8	1305.8	-0.27	-0.00012	HCD (High Energy Collision Dissociation)	31.7	MS2	32.0303	0.666	11.869	13849	24059_E3_S1_1.raw	F204	3.64	1	7.099e-05	1.374e-05
		FALSE	High	Sequest HT (A2)	Unambiguous	LKQVLLHQQAK		3	E7EQB2	E7EQB2; P02788; E7ER44	1	4	0.6628	0	1	1	327.205	1305.8	1305.8	-0.14	-5e-05	HCD (High Energy Collision Dissociation)	31.7	MS2	10.669	0.387	11.912	13904	24059_E3_S1_1.raw	F204	2.58	1	0.0003864	0.01215
		FALSE	High	Sequest HT (A2)	Unambiguous	LKQVLLHQQAK		3	E7EQB2	E7EQB2; P02788; E7ER44	1	2	0.7607	0	1	1	653.403	1305.8	1305.8	-0.49	-0.00032	HCD (High Energy Collision Dissociation)	31.7	MS2	49.6256	24.315	11.9151	13909	24059_E3_S1_1.raw	F204	3.97	1	7.099e-05	7.613e-06
		FALSE	High	Sequest HT (A2)	Unambiguous	LKQVLLHQQAK		3	E7EQB2	E7EQB2; P02788; E7ER44	1	4	0.4891	0	1	1	327.205	1305.8	1305.8	-0.51	-0.00017	HCD (High Energy Collision Dissociation)	31.7	MS2	18.9463	1.253	12.2533	14357	24059_E3_S1_1.raw	F204	2.29	1	0.004335	0.04912
		FALSE	High	Sequest HT (A2)	Unambiguous	LKQVLLHQQAK		3	E7EQB2	E7EQB2; P02788; E7ER44	1	4	0.6838	0	1	1	327.205	1305.8	1305.8	-0.89	-0.00029	HCD (High Energy Collision Dissociation)	31.7	MS2	13.1971	3.52	12.558	14732	24059_E3_S1_1.raw	F204	2.53	1	7.099e-05	0.004547
		FALSE	High	Sequest HT (A2)	Unambiguous	LKQVLLHQQAK		3	E7EQB2	E7EQB2; P02788; E7ER44	1	4	0.572	0	1	1	327.206	1305.8	1305.8	0.42	0.00014	HCD (High Energy Collision Dissociation)	31.7	MS2	5.81542	10.596	12.9419	15208	24059_E3_S1_1.raw	F204	2.36	1	0.0002022	0.005397
		FALSE	High	Sequest HT (A2)	Unambiguous	QPRTHYYAVAVVKK		4	E7EQB2; C9JCF5	E7EQB2; P02788; C9JCF5; E7ER44	2	5	0.1676	0	1	1	332.793	1659.93	1659.93	0.95	0.00032	HCD (High Energy Collision Dissociation)	31.7	MS2	48.0532	64.068	15.4087	18350	24059_E3_S1_1.raw	F204	1.79	2	0.007323	0.09177
		FALSE	High	Sequest HT (A2)	Unambiguous	ScHLAmAPNHAVVSR	C2(Carbamidomethyl); M6(Oxidation)	3	E7EQB2	E7EQB2; P02788; E7ER44	0	3	0.6751	0	1	1	555.936	1665.79	1665.79	-1.3	-0.00072	HCD (High Energy Collision Dissociation)	31.7	MS2	66.1356	25.137	16.2443	19463	24059_E3_S1_1.raw	F204	3.94	1	7.099e-05	1.993e-05
		FALSE	High	Sequest HT (A2)	Unambiguous	ScHLAmAPNHAVVSR	C2(Carbamidomethyl); M6(Oxidation)	3	E7EQB2	E7EQB2; P02788; E7ER44	0	4	0.446	0	1	1	417.204	1665.8	1665.79	0.38	0.00016	HCD (High Energy Collision Dissociation)	31.7	MS2	33.4319	24.03	16.274	19500	24059_E3_S1_1.raw	F204	2.13	1	7.099e-05	0.002299
		FALSE	High	Sequest HT (A2)	Unambiguous	ScHLAmAPNHAVVSR	C2(Carbamidomethyl); M6(Oxidation)	3	E7EQB2	E7EQB2; P02788; E7ER44	0	4	0.265	0	1	1	417.204	1665.8	1665.79	0.16	6e-05	HCD (High Energy Collision Dissociation)	31.7	MS2	83.6227	48.558	16.7055	20037	24059_E3_S1_1.raw	F204	2.34	1	7.099e-05	0.0006184
		FALSE	High	Sequest HT (A2)	Unambiguous	THYYAVAVVKK		4	E7EQB2; C9JCF5	E7EQB2; P02788; C9JCF5; E7ER44	1	3	0.6073	0	1	1	426.912	1278.72	1278.72	0.08	3e-05	HCD (High Energy Collision Dissociation)	31.7	MS2	89.7681	7.355	17.1195	20540	24059_E3_S1_1.raw	F204	2.19	2	7.099e-05	0.0007339
		FALSE	High	Sequest HT (A2)	Unambiguous	THYYAVAVVKK		4	E7EQB2; C9JCF5	E7EQB2; P02788; C9JCF5; E7ER44	1	4	0.7959	0	1	1	320.435	1278.72	1278.72	-0.67	-0.00021	HCD (High Energy Collision Dissociation)	31.7	MS2	15.3366	2.028	17.1586	20588	24059_E3_S1_1.raw	F204	2.94	2	0.0002022	0.008368
		FALSE	High	Sequest HT (A2)	Unambiguous	THYYAVAVVKK		4	E7EQB2; C9JCF5	E7EQB2; P02788; C9JCF5; E7ER44	1	4	0.7978	0	1	1	320.435	1278.72	1278.72	-0.58	-0.00018	HCD (High Energy Collision Dissociation)	31.7	MS2	11.4693	1.427	17.346	20820	24059_E3_S1_1.raw	F204	2.67	2	7.099e-05	0.004296
		FALSE	Low	Sequest HT (A2)	Unambiguous	THYYAVAVVKK		4	E7EQB2; C9JCF5	E7EQB2; P02788; C9JCF5; E7ER44	1	2	0.5613	0	1	1	639.864	1278.72	1278.72	0.02	1e-05	HCD (High Energy Collision Dissociation)	31.7	MS2	0	3.044	17.441	20935	24059_E3_S1_1.raw	F204	1.55	2	0.08687	0.5981
		FALSE	High	Sequest HT (A2)	Unambiguous	THYYAVAVVKK		4	E7EQB2; C9JCF5	E7EQB2; P02788; C9JCF5; E7ER44	1	3	0.7159	0	1	1	426.911	1278.72	1278.72	-0.64	-0.00027	HCD (High Energy Collision Dissociation)	31.7	MS2	6.07882	23.36	17.4474	20941	24059_E3_S1_1.raw	F204	3.59	2	7.099e-05	0.0004513
		FALSE	High	Sequest HT (A2)	Unambiguous	THYYAVAVVKK		4	E7EQB2; C9JCF5	E7EQB2; P02788; C9JCF5; E7ER44	1	4	0.7705	0	1	1	320.435	1278.72	1278.72	-1.82	-0.00058	HCD (High Energy Collision Dissociation)	31.7	MS2	9.42584	16.729	17.4893	20995	24059_E3_S1_1.raw	F204	3.05	2	0.00155	0.03091
		FALSE	High	Sequest HT (A2)	Unambiguous	THYYAVAVVKK		4	E7EQB2; C9JCF5	E7EQB2; P02788; C9JCF5; E7ER44	1	3	0.6536	0	1	1	426.911	1278.72	1278.72	-1.64	-0.0007	HCD (High Energy Collision Dissociation)	31.7	MS2	69.0968	26.753	17.7799	21383	24059_E3_S1_1.raw	F204	3.58	2	7.099e-05	0.003014
		FALSE	High	Sequest HT (A2)	Unambiguous	THYYAVAVVKK		4	E7EQB2; C9JCF5	E7EQB2; P02788; C9JCF5; E7ER44	1	4	0.6395	0	1	1	320.436	1278.72	1278.72	0.09	3e-05	HCD (High Energy Collision Dissociation)	31.7	MS2	68.9971	49.334	17.907	21544	24059_E3_S1_1.raw	F204	2.58	2	0.0005095	0.01547
		FALSE	High	Sequest HT (A2)	Unambiguous	THYYAVAVVKK		4	E7EQB2; C9JCF5	E7EQB2; P02788; C9JCF5; E7ER44	1	3	0.7521	0	1	1	426.912	1278.72	1278.72	0.51	0.00022	HCD (High Energy Collision Dissociation)	31.7	MS2	24.7956	28.665	18.1148	21791	24059_E3_S1_1.raw	F204	3.63	2	7.099e-05	0.001015
		FALSE	High	Sequest HT (A2)	Unambiguous	THYYAVAVVKK		4	E7EQB2; C9JCF5	E7EQB2; P02788; C9JCF5; E7ER44	1	4	0.7094	0	1	1	320.436	1278.72	1278.72	0.09	3e-05	HCD (High Energy Collision Dissociation)	31.7	MS2	40.8908	16.103	18.2412	21950	24059_E3_S1_1.raw	F204	2.65	2	0.001039	0.02448
		FALSE	High	Sequest HT (A2)	Unambiguous	THYYAVAVVKK		4	E7EQB2; C9JCF5	E7EQB2; P02788; C9JCF5; E7ER44	1	3	0.7582	0	1	1	426.912	1278.72	1278.72	-0.14	-6e-05	HCD (High Energy Collision Dissociation)	31.7	MS2	18.0073	14.74	18.454	22230	24059_E3_S1_1.raw	F204	3.64	2	7.099e-05	0.0001547
		FALSE	High	Sequest HT (A2)	Unambiguous	THYYAVAVVKK		4	E7EQB2; C9JCF5	E7EQB2; P02788; C9JCF5; E7ER44	1	4	0.5848	0	1	1	320.435	1278.72	1278.72	-0.58	-0.00018	HCD (High Energy Collision Dissociation)	31.7	MS2	65.7906	13.383	18.5837	22404	24059_E3_S1_1.raw	F204	2.24	2	0.008066	0.09723
		FALSE	High	Sequest HT (A2)	Unambiguous	THYYAVAVVKK		4	E7EQB2; C9JCF5	E7EQB2; P02788; C9JCF5; E7ER44	1	3	0.7642	0	1	1	426.911	1278.72	1278.72	-1.64	-0.0007	HCD (High Energy Collision Dissociation)	31.7	MS2	23.494	33.132	18.7582	22622	24059_E3_S1_1.raw	F204	3.69	2	7.099e-05	0.00103
		FALSE	High	Sequest HT (A2)	Unambiguous	THYYAVAVVKK		4	E7EQB2; C9JCF5	E7EQB2; P02788; C9JCF5; E7ER44	1	3	0.776	0	1	1	426.911	1278.72	1278.72	-1.35	-0.00058	HCD (High Energy Collision Dissociation)	31.7	MS2	37.6535	32.363	18.7686	22633	24059_E3_S1_1.raw	F204	3.75	2	7.099e-05	0.0005965
		FALSE	Low	Sequest HT (A2)	Unambiguous	LcAGTGENK	C2(Dioxidation)	3	E7EQB2	E7EQB2; P02788; E7ER44	0	1	0.197	0	1	1	924.406	924.406	924.409	-3.57	-0.0033	HCD (High Energy Collision Dissociation)	31.7	MS2	0	55.239	18.8071	22678	24059_E3_S1_1.raw	F204	1.32	1	0.7567	0.993
		FALSE	High	Sequest HT (A2)	Unambiguous	THYYAVAVVKK		4	E7EQB2; C9JCF5	E7EQB2; P02788; C9JCF5; E7ER44	1	3	0.7626	0	1	1	426.911	1278.72	1278.72	-0.78	-0.00033	HCD (High Energy Collision Dissociation)	31.7	MS2	67.3657	34.5	18.8079	22679	24059_E3_S1_1.raw	F204	4.17	2	7.099e-05	0.001099
		FALSE	High	Sequest HT (A2)	Unambiguous	THYYAVAVVKK		4	E7EQB2; C9JCF5	E7EQB2; P02788; C9JCF5; E7ER44	1	4	0.7516	0	1	1	320.436	1278.72	1278.72	0.09	3e-05	HCD (High Energy Collision Dissociation)	31.7	MS2	26.8745	44.598	18.8904	22772	24059_E3_S1_1.raw	F204	3.14	2	7.099e-05	0.003441
		FALSE	High	Sequest HT (A2)	Unambiguous	THYYAVAVVKK		4	E7EQB2; C9JCF5	E7EQB2; P02788; C9JCF5; E7ER44	1	4	0.6559	0	1	1	320.435	1278.72	1278.72	-1.72	-0.00055	HCD (High Energy Collision Dissociation)	31.7	MS2	8.25476	48.683	18.921	22808	24059_E3_S1_1.raw	F204	2.79	2	0.001269	0.0273
		FALSE	High	Sequest HT (A2)	Unambiguous	THYYAVAVVKK		4	E7EQB2; C9JCF5	E7EQB2; P02788; C9JCF5; E7ER44	1	3	0.7143	0	1	1	426.911	1278.72	1278.72	-1.5	-0.00064	HCD (High Energy Collision Dissociation)	31.7	MS2	33.7243	36.062	19.0777	22982	24059_E3_S1_1.raw	F204	3.5	2	0.0002022	0.007951
		FALSE	Medium	Sequest HT (A2)	Unambiguous	THYYAVAVVKK		4	E7EQB2; C9JCF5	E7EQB2; P02788; C9JCF5; E7ER44	1	3	0.3011	0	1	1	426.911	1278.72	1278.72	-1.57	-0.00067	HCD (High Energy Collision Dissociation)	31.7	MS2	34.4418	3.102	19.4011	23354	24059_E3_S1_1.raw	F204	1.76	2	0.02449	0.288
		FALSE	High	Sequest HT (A2)	Unambiguous	THYYAVAVVKK		4	E7EQB2; C9JCF5	E7EQB2; P02788; C9JCF5; E7ER44	1	4	0.6917	0	1	1	320.435	1278.72	1278.72	-2.49	-0.00079	HCD (High Energy Collision Dissociation)	31.7	MS2	60.1724	42.59	19.5414	23523	24059_E3_S1_1.raw	F204	2.4	2	0.001326	0.02831
		FALSE	High	Sequest HT (A2)	Unambiguous	THYYAVAVVKK		4	E7EQB2; C9JCF5	E7EQB2; P02788; C9JCF5; E7ER44	1	4	0.5888	0	1	1	320.436	1278.72	1278.72	0	0	HCD (High Energy Collision Dissociation)	31.7	MS2	40.9285	7.878	19.5461	23528	24059_E3_S1_1.raw	F204	1.97	2	0.006874	0.08301
		FALSE	High	Sequest HT (A2)	Unambiguous	THYYAVAVVKK		4	E7EQB2; C9JCF5	E7EQB2; P02788; C9JCF5; E7ER44	1	3	0.4154	0	1	1	426.912	1278.72	1278.72	-0.28	-0.00012	HCD (High Energy Collision Dissociation)	31.7	MS2	96.3671	6.02	20.0896	24221	24059_E3_S1_1.raw	F204	1.95	2	0.00155	0.03119
		FALSE	High	Sequest HT (A2)	Unambiguous	THYYAVAVVKK		4	E7EQB2; C9JCF5	E7EQB2; P02788; C9JCF5; E7ER44	1	3	0.4815	0	1	1	426.912	1278.72	1278.72	0.37	0.00016	HCD (High Energy Collision Dissociation)	31.7	MS2	85.3202	29.177	20.1669	24317	24059_E3_S1_1.raw	F204	2.16	2	0.0002022	0.007524
		FALSE	High	Sequest HT (A2)	Unambiguous	THYYAVAVVKK		4	E7EQB2; C9JCF5	E7EQB2; P02788; C9JCF5; E7ER44	1	3	0.6471	0	1	1	426.913	1278.72	1278.72	1.94	0.00083	HCD (High Energy Collision Dissociation)	31.7	MS2	87.7016	4.366	20.6191	24946	24059_E3_S1_1.raw	F204	2.38	2	0.005824	0.06835
		FALSE	High	Sequest HT (A2)	Unambiguous	THYYAVAVVKK		4	E7EQB2; C9JCF5	E7EQB2; P02788; C9JCF5; E7ER44	1	3	0.5759	0	1	1	426.911	1278.72	1278.72	-0.71	-0.0003	HCD (High Energy Collision Dissociation)	31.7	MS2	63.5152	34.829	21.7482	26395	24059_E3_S1_1.raw	F204	3.16	2	0.0002666	0.009247
		FALSE	High	Sequest HT (A2)	Unambiguous	THYYAVAVVKK		4	E7EQB2; C9JCF5	E7EQB2; P02788; C9JCF5; E7ER44	1	4	0.6422	0	1	1	320.436	1278.72	1278.72	-0.1	-3e-05	HCD (High Energy Collision Dissociation)	31.7	MS2	40.5646	70.693	21.9515	26644	24059_E3_S1_1.raw	F204	3.13	2	0.0008102	0.01911
		FALSE	High	Sequest HT (A2)	Unambiguous	THYYAVAVVKK		4	E7EQB2; C9JCF5	E7EQB2; P02788; C9JCF5; E7ER44	1	3	0.5657	0	1	1	426.911	1278.72	1278.72	-0.71	-0.0003	HCD (High Energy Collision Dissociation)	31.7	MS2	19.2706	23.227	21.9692	26666	24059_E3_S1_1.raw	F204	2.51	2	0.005788	0.06682
		FALSE	High	Sequest HT (A2)	Unambiguous	THYYAVAVVKK		4	E7EQB2; C9JCF5	E7EQB2; P02788; C9JCF5; E7ER44	1	3	0.4726	0	1	1	426.911	1278.72	1278.72	-2.21	-0.00094	HCD (High Energy Collision Dissociation)	31.7	MS2	85.5956	34.847	22.4888	27290	24059_E3_S1_1.raw	F204	2.92	2	0.007619	0.09415
		FALSE	High	Sequest HT (A2)	Unambiguous	THYYAVAVVKK		4	E7EQB2; C9JCF5	E7EQB2; P02788; C9JCF5; E7ER44	1	3	0.5309	0	1	1	426.912	1278.72	1278.72	1.01	0.00043	HCD (High Energy Collision Dissociation)	31.7	MS2	87.3155	8.623	22.8864	27781	24059_E3_S1_1.raw	F204	1.94	2	0.005256	0.05912
		FALSE	Low	Sequest HT (A2)	Unambiguous	SDTSLTWNSVKGKK		3	E7EQB2	E7EQB2; P02788; E7ER44	2	4	0.283	0	1	1	388.46	1550.82	1550.82	-0.56	-0.00022	HCD (High Energy Collision Dissociation)	31.7	MS2	86.8672	5.472	23.1649	28121	24059_E3_S1_1.raw	F204	1.59	1	0.132	0.7214
		FALSE	High	Sequest HT (A2)	Unambiguous	SDTSLTWNSVKGKK		3	E7EQB2	E7EQB2; P02788; E7ER44	2	3	0.0741	0	1	1	517.61	1550.82	1550.82	-0.75	-0.00039	HCD (High Energy Collision Dissociation)	31.7	MS2	95.7594	3.5	23.1739	28132	24059_E3_S1_1.raw	F204	1.08	1	0.001039	0.02462
		FALSE	High	Sequest HT (A2)	Unambiguous	THYYAVAVVKK		4	E7EQB2; C9JCF5	E7EQB2; P02788; C9JCF5; E7ER44	1	4	0.5552	0	1	1	320.435	1278.72	1278.72	-1.05	-0.00034	HCD (High Energy Collision Dissociation)	31.7	MS2	26.2868	75	23.251	28227	24059_E3_S1_1.raw	F204	2.81	2	0.006963	0.08445
		FALSE	High	Sequest HT (A2)	Unambiguous	SCHLAmAPNHAVVSR	M6(Oxidation)	3	E7EQB2	E7EQB2; P02788; E7ER44	0	3	0.7263	0	1	1	536.928	1608.77	1608.77	-2.23	-0.0012	HCD (High Energy Collision Dissociation)	31.7	MS2	70.1087	47.672	23.2545	28231	24059_E3_S1_1.raw	F204	4.86	1	7.099e-05	1.102e-07
		FALSE	Low	Sequest HT (A2)	Unambiguous	SDTSLTWNSVKGKK		3	E7EQB2	E7EQB2; P02788; E7ER44	2	4	0.0563	0	1	1	388.46	1550.82	1550.82	-0.4	-0.00016	HCD (High Energy Collision Dissociation)	31.7	MS2	55.0106	4.395	23.5227	28564	24059_E3_S1_1.raw	F204	1.6	1	0.3153	0.9239
		FALSE	High	Sequest HT (A2)	Unambiguous	VERLKQVLLHQQAK		3	E7EQB2	E7EQB2; P02788; E7ER44	2	4	0.6885	0	1	1	423.259	1690.01	1690.01	0.2	9e-05	HCD (High Energy Collision Dissociation)	31.7	MS2	86.9406	2.55	23.7038	28791	24059_E3_S1_1.raw	F204	1.83	1	0.006507	0.07634
		FALSE	High	Sequest HT (A2)	Unambiguous	VERLKQVLLHQQAK		3	E7EQB2	E7EQB2; P02788; E7ER44	2	5	0.6048	0	1	1	338.808	1690.01	1690.01	0.32	0.00011	HCD (High Energy Collision Dissociation)	31.7	MS2	68.4396	12.382	23.7101	28800	24059_E3_S1_1.raw	F204	2.91	1	0.005491	0.06325
		FALSE	High	Sequest HT (A2)	Unambiguous	VERLKQVLLHQQAK		3	E7EQB2	E7EQB2; P02788; E7ER44	2	3	0.7609	0	1	1	564.009	1690.01	1690.01	0.61	0.00034	HCD (High Energy Collision Dissociation)	31.7	MS2	67.1369	22.474	23.7509	28850	24059_E3_S1_1.raw	F204	3.68	1	7.099e-05	0.0001755
		FALSE	High	Sequest HT (A2)	Unambiguous	SDTSLTWNSVKGKK		3	E7EQB2	E7EQB2; P02788; E7ER44	2	4	0.4913	0	1	1	388.459	1550.82	1550.82	-0.88	-0.00034	HCD (High Energy Collision Dissociation)	31.7	MS2	13.144	31.344	23.8691	28995	24059_E3_S1_1.raw	F204	3.46	1	7.099e-05	0.004956
		FALSE	Medium	Sequest HT (A2)	Unambiguous	SDTSLTWNSVKGKK		3	E7EQB2	E7EQB2; P02788; E7ER44	2	3		0.0207	2	2	517.61	1550.81	1550.82	-1.93	-0.001	HCD (High Energy Collision Dissociation)	31.7	MS2	83.736	1.321	23.9121	29046	24059_E3_S1_1.raw	F204	1.42	1	0.0459	0.4212
		FALSE	Medium	Sequest HT (A2)	Unambiguous	VERLKQVLLHQQAK		3	E7EQB2	E7EQB2; P02788; E7ER44	2	4	0.1636	0	1	1	423.259	1690.01	1690.01	0.71	0.0003	HCD (High Energy Collision Dissociation)	31.7	MS2	77.9471	1.681	24.0388	29205	24059_E3_S1_1.raw	F204	1.1	1	0.03498	0.3537
		FALSE	High	Sequest HT (A2)	Unambiguous	VERLKQVLLHQQAK		3	E7EQB2	E7EQB2; P02788; E7ER44	2	5	0.5847	0	1	1	338.808	1690.01	1690.01	-0.49	-0.00017	HCD (High Energy Collision Dissociation)	31.7	MS2	19.2229	38.881	24.0397	29206	24059_E3_S1_1.raw	F204	3.54	1	0.007323	0.09065
		FALSE	High	Sequest HT (A2)	Unambiguous	VERLKQVLLHQQAK		3	E7EQB2	E7EQB2; P02788; E7ER44	2	3	0.6807	0	1	1	564.008	1690.01	1690.01	-1.12	-0.00063	HCD (High Energy Collision Dissociation)	31.7	MS2	58.3248	23.843	24.0863	29265	24059_E3_S1_1.raw	F204	3.32	1	7.099e-05	5.523e-05
		FALSE	Low	Sequest HT (A2)	Unambiguous	SDTSLTWNSVKGKK		3	E7EQB2	E7EQB2; P02788; E7ER44	2	4	0.1211	0	1	1	388.46	1550.82	1550.82	1.25	0.00048	HCD (High Energy Collision Dissociation)	31.7	MS2	66.4585	53.083	24.2218	29427	24059_E3_S1_1.raw	F204	1.9	1	0.2002	0.831
		FALSE	Low	Sequest HT (A2)	Unambiguous	SDTSLTWNSVKGKK		3	E7EQB2	E7EQB2; P02788; E7ER44	2	3		0.0385	2	2	517.61	1550.82	1550.82	-0.28	-0.00014	HCD (High Energy Collision Dissociation)	31.7	MS2	93.4871	25.547	24.2609	29478	24059_E3_S1_1.raw	F204	1.5	1	0.2073	0.8398
		FALSE	High	Sequest HT (A2)	Unambiguous	VERLKQVLLHQQAK		3	E7EQB2	E7EQB2; P02788; E7ER44	2	4	0.6217	0	1	1	423.259	1690.01	1690.01	1.22	0.00051	HCD (High Energy Collision Dissociation)	31.7	MS2	53.3343	2.383	24.3738	29615	24059_E3_S1_1.raw	F204	2.3	1	0.007323	0.09116
		FALSE	High	Sequest HT (A2)	Unambiguous	VERLKQVLLHQQAK		3	E7EQB2	E7EQB2; P02788; E7ER44	2	5	0.4833	0	1	1	338.808	1690.01	1690.01	-0.22	-7e-05	HCD (High Energy Collision Dissociation)	31.7	MS2	80.79	5.028	24.3744	29616	24059_E3_S1_1.raw	F204	3.29	1	0.003951	0.04715
		FALSE	High	Sequest HT (A2)	Unambiguous	VERLKQVLLHQQAK		3	E7EQB2	E7EQB2; P02788; E7ER44	2	3	0.7247	0	1	1	564.008	1690.01	1690.01	-1.02	-0.00057	HCD (High Energy Collision Dissociation)	31.7	MS2	91.4671	3.894	24.4256	29675	24059_E3_S1_1.raw	F204	2.47	1	0.0002022	0.006068
		FALSE	High	Sequest HT (A2)	Unambiguous	LKQVLLHQQAKFGR		3	E7EQB2	E7EQB2; P02788; E7ER44	2	5	0.4985	0	1	1	334.004	1665.99	1665.99	-1.42	-0.00047	HCD (High Energy Collision Dissociation)	31.7	MS2	38.838	71.614	24.4292	29678	24059_E3_S1_1.raw	F204	3.27	1	7.099e-05	0.0007408
		FALSE	High	Sequest HT (A2)	Unambiguous	LKQVLLHQQAKFGR		3	E7EQB2	E7EQB2; P02788; E7ER44	2	3	0.6766	0	1	1	556.001	1665.99	1665.99	-2.09	-0.00116	HCD (High Energy Collision Dissociation)	31.7	MS2	78.7542	21.501	24.5965	29887	24059_E3_S1_1.raw	F204	2.01	1	7.099e-05	0.0006815
		FALSE	Medium	Sequest HT (A2)	Unambiguous	THYYAVAVVKK		4	E7EQB2; C9JCF5	E7EQB2; P02788; C9JCF5; E7ER44	1	3	0.371	0	1	1	426.911	1278.72	1278.72	-0.92	-0.00039	HCD (High Energy Collision Dissociation)	31.7	MS2	67.9107	12.345	24.6665	29973	24059_E3_S1_1.raw	F204	1.86	2	0.0239	0.2828
		FALSE	Low	Sequest HT (A2)	Unambiguous	VERLKQVLLHQQAK		3	E7EQB2	E7EQB2; P02788; E7ER44	2	4	0.3621	0	1	1	423.257	1690	1690.01	-4.35	-0.00184	HCD (High Energy Collision Dissociation)	31.7	MS2	74.269	2.774	24.7182	30038	24059_E3_S1_1.raw	F204	1.16	1	0.1615	0.7748
		FALSE	High	Sequest HT (A2)	Unambiguous	VERLKQVLLHQQAK		3	E7EQB2	E7EQB2; P02788; E7ER44	2	5	0.3542	0	1	1	338.808	1690.01	1690.01	0.68	0.00023	HCD (High Energy Collision Dissociation)	31.7	MS2	0	16.424	24.72	30041	24059_E3_S1_1.raw	F204	1.92	1	0.002182	0.0362
		FALSE	High	Sequest HT (A2)	Unambiguous	SDTSLTwNSVK	W7(Oxidation)	3	E7EQB2	E7EQB2; P02788; E7ER44	0	2	0.5556	0	1	1	627.304	1253.6	1253.6	0.24	0.00015	HCD (High Energy Collision Dissociation)	31.7	MS2	0	24.351	24.7638	30096	24059_E3_S1_1.raw	F204	2.97	1	7.099e-05	0.0003999
		FALSE	Medium	Sequest HT (A2)	Unambiguous	VERLKQVLLHQQAK		3	E7EQB2	E7EQB2; P02788; E7ER44	2	3	0.6038	0	1	1	564.01	1690.01	1690.01	1.15	0.00065	HCD (High Energy Collision Dissociation)	31.7	MS2	93.3043	22.459	24.7676	30102	24059_E3_S1_1.raw	F204	1.59	1	0.0162	0.2156
		FALSE	High	Sequest HT (A2)	Unambiguous	VERLKQVLLHQQAK		3	E7EQB2	E7EQB2; P02788; E7ER44	2	4	0.7403	0	1	1	423.258	1690.01	1690.01	-0.73	-0.00031	HCD (High Energy Collision Dissociation)	31.7	MS2	22.7293	2.377	25.0306	30429	24059_E3_S1_1.raw	F204	3.35	1	7.099e-05	0.0001159
		FALSE	Medium	Sequest HT (A2)	Unambiguous	THYYAVAVVKK		4	E7EQB2; C9JCF5	E7EQB2; P02788; C9JCF5; E7ER44	1	3	0.1854	0	1	1	426.911	1278.72	1278.72	-0.42	-0.00018	HCD (High Energy Collision Dissociation)	31.7	MS2	60.6894	6.414	25.044	30446	24059_E3_S1_1.raw	F204	1.51	2	0.01013	0.1265
		FALSE	High	Sequest HT (A2)	Unambiguous	LKQVLLHQQAKFGR		3	E7EQB2	E7EQB2; P02788; E7ER44	2	4	0.6132	0	1	1	417.253	1665.99	1665.99	-0.67	-0.00028	HCD (High Energy Collision Dissociation)	31.7	MS2	55.3911	6.301	25.0583	30463	24059_E3_S1_1.raw	F204	2.12	1	7.099e-05	0.0003325
		FALSE	High	Sequest HT (A2)	Unambiguous	VERLKQVLLHQQAK		3	E7EQB2	E7EQB2; P02788; E7ER44	2	5	0.549	0	1	1	338.808	1690.01	1690.01	-0.76	-0.00026	HCD (High Energy Collision Dissociation)	31.7	MS2	58.0213	7.232	25.0932	30503	24059_E3_S1_1.raw	F204	2.04	1	7.099e-05	0.001356
		FALSE	High	Sequest HT (A2)	Unambiguous	VERLKQVLLHQQAK		3	E7EQB2	E7EQB2; P02788; E7ER44	2	3	0.5627	0	1	1	564.011	1690.02	1690.01	3.75	0.00211	HCD (High Energy Collision Dissociation)	31.7	MS2	72.4565	28.341	25.0975	30508	24059_E3_S1_1.raw	F204	2.79	1	7.099e-05	0.001042
		FALSE	High	Sequest HT (A2)	Unambiguous	LKQVLLHQQAKFGR		3	E7EQB2	E7EQB2; P02788; E7ER44	2	5	0.4772	0	1	1	334.004	1665.99	1665.99	0.13	4e-05	HCD (High Energy Collision Dissociation)	31.7	MS2	23.8974	75	25.1405	30559	24059_E3_S1_1.raw	F204	3.94	1	7.099e-05	0.000229
		FALSE	Low	Sequest HT (A2)	Unambiguous	VERLKQVLLHQQAK		3	E7EQB2	E7EQB2; P02788; E7ER44	2	5		0	2	2	338.808	1690.01	1690.01	0.05	2e-05	HCD (High Energy Collision Dissociation)	31.7	MS2	58.1026	17.406	25.4428	30908	24059_E3_S1_1.raw	F204	1	1	0.5715	0.9928
		FALSE	Low	Sequest HT (A2)	Unambiguous	RSDTSLTWNSVKGK		3	E7EQB2	E7EQB2; P02788; E7ER44	2	3		0.0283	2	2	526.946	1578.82	1578.82	0.32	0.00017	HCD (High Energy Collision Dissociation)	31.7	MS2	97.1863	1.494	25.5753	31071	24059_E3_S1_1.raw	F204	1.03	1	0.6178	0.993
		FALSE	Low	Sequest HT (A2)	Unambiguous	VERLKQVLLHQQAK		3	E7EQB2	E7EQB2; P02788; E7ER44	2	5	0.3571	0	1	1	338.808	1690.01	1690.01	-0.85	-0.00029	HCD (High Energy Collision Dissociation)	31.7	MS2	70.2805	4.784	25.798	31344	24059_E3_S1_1.raw	F204	0.7	1	0.5853	0.993
		FALSE	Low	Sequest HT (A2)	Unambiguous	VERLKQVLLHQQAK		3	E7EQB2	E7EQB2; P02788; E7ER44	2	4	0.3689	0	1	1	423.259	1690.01	1690.01	1.14	0.00048	HCD (High Energy Collision Dissociation)	31.7	MS2	77.4788	2.375	26.0193	31610	24059_E3_S1_1.raw	F204	1.03	1	0.4237	0.9673
		FALSE	Low	Sequest HT (A2)	Unambiguous	VERLKQVLLHQQAK		3	E7EQB2	E7EQB2; P02788; E7ER44	2	5	0.3817	0	1	1	338.808	1690.01	1690.01	-1.93	-0.00065	HCD (High Energy Collision Dissociation)	31.7	MS2	85.0793	75	26.1241	31736	24059_E3_S1_1.raw	F204	1.86	1	0.2972	0.9139
		FALSE	Low	Sequest HT (A2)	Unambiguous	VERLKQVLLHQQAK		3	E7EQB2	E7EQB2; P02788; E7ER44	2	5	0.0613	0	1	1	338.808	1690.01	1690.01	-1.03	-0.00035	HCD (High Energy Collision Dissociation)	31.7	MS2	37.5094	13.742	26.4644	32150	24059_E3_S1_1.raw	F204	1.63	1	0.3923	0.9579
		FALSE	Low	Sequest HT (A2)	Unambiguous	VERLKQVLLHQQAK		3	E7EQB2	E7EQB2; P02788; E7ER44	2	5	0.1724	0	1	1	338.808	1690.01	1690.01	0.14	5e-05	HCD (High Energy Collision Dissociation)	31.7	MS2	82.4015	5.458	26.8131	32543	24059_E3_S1_1.raw	F204	0.87	1	0.598	0.993
		FALSE	Medium	Sequest HT (A2)	Unambiguous	THYYAVAVVK		4	E7EQB2; C9JCF5	E7EQB2; P02788; C9JCF5; E7ER44	0	3	0.5191	0	1	1	384.213	1150.63	1150.63	-0.1	-4e-05	HCD (High Energy Collision Dissociation)	31.7	MS2	81.5576	1.538	27.2945	33123	24059_E3_S1_1.raw	F204	1.83	2	0.01744	0.231
		FALSE	High	Sequest HT (A2)	Unambiguous	THYYAVAVVK		4	E7EQB2; C9JCF5	E7EQB2; P02788; C9JCF5; E7ER44	0	2	0.5666	0	1	1	575.816	1150.62	1150.63	-0.84	-0.00048	HCD (High Energy Collision Dissociation)	31.7	MS2	80.1292	27.081	27.3414	33182	24059_E3_S1_1.raw	F204	2.93	2	7.099e-05	0.0001371
		FALSE	Medium	Sequest HT (A2)	Unambiguous	THYYAVAVVK		4	E7EQB2; C9JCF5	E7EQB2; P02788; C9JCF5; E7ER44	0	3	0.44	0	1	1	384.213	1150.62	1150.63	-1.22	-0.00047	HCD (High Energy Collision Dissociation)	31.7	MS2	75.9016	1.072	27.6282	33518	24059_E3_S1_1.raw	F204	1.75	2	0.01388	0.1833
		FALSE	High	Sequest HT (A2)	Unambiguous	THYYAVAVVK		4	E7EQB2; C9JCF5	E7EQB2; P02788; C9JCF5; E7ER44	0	2	0.5916	0	1	1	575.816	1150.63	1150.63	-0.09	-5e-05	HCD (High Energy Collision Dissociation)	31.7	MS2	53.1246	30.677	27.6739	33569	24059_E3_S1_1.raw	F204	3.11	2	7.099e-05	0.002474
		FALSE	High	Sequest HT (A2)	Unambiguous	THYYAVAVVK		4	E7EQB2; C9JCF5	E7EQB2; P02788; C9JCF5; E7ER44	0	3	0.5767	0	1	1	384.213	1150.63	1150.63	-0.02	-1e-05	HCD (High Energy Collision Dissociation)	31.7	MS2	39.5678	0.61	27.9676	33902	24059_E3_S1_1.raw	F204	3	2	7.099e-05	0.004512
		FALSE	High	Sequest HT (A2)	Unambiguous	THYYAVAVVK		4	E7EQB2; C9JCF5	E7EQB2; P02788; C9JCF5; E7ER44	0	2	0.7295	0	1	1	575.816	1150.63	1150.63	-0.41	-0.00024	HCD (High Energy Collision Dissociation)	31.7	MS2	26.8803	1.948	28.0079	33949	24059_E3_S1_1.raw	F204	3.66	2	7.099e-05	0.0001764
		FALSE	High	Sequest HT (A2)	Unambiguous	THYYAVAVVK		4	E7EQB2; C9JCF5	E7EQB2; P02788; C9JCF5; E7ER44	0	1	0.6813	0	1	1	1150.62	1150.62	1150.63	-1.3	-0.0015	HCD (High Energy Collision Dissociation)	31.7	MS2	0	75	28.0856	34037	24059_E3_S1_1.raw	F204	3.42	2	7.099e-05	1.151e-05
		FALSE	High	Sequest HT (A2)	Unambiguous	VERLKQVLLHQQAK		3	E7EQB2	E7EQB2; P02788; E7ER44	2	4	0.615	0	1	1	423.259	1690.01	1690.01	0.13	6e-05	HCD (High Energy Collision Dissociation)	31.7	MS2	44.7659	46.869	28.1856	34156	24059_E3_S1_1.raw	F204	3.61	1	7.099e-05	0.0001126
		FALSE	Medium	Sequest HT (A2)	Unambiguous	VERLKQVLLHQQAK		3	E7EQB2	E7EQB2; P02788; E7ER44	2	5	0.4947	0	1	1	338.808	1690.01	1690.01	0.23	8e-05	HCD (High Energy Collision Dissociation)	31.7	MS2	40.152	75	28.1918	34163	24059_E3_S1_1.raw	F204	2.83	1	0.01173	0.1513
		FALSE	High	Sequest HT (A2)	Unambiguous	THYYAVAVVK		4	E7EQB2; C9JCF5	E7EQB2; P02788; C9JCF5; E7ER44	0	3	0.5302	0	1	1	384.213	1150.63	1150.63	-0.42	-0.00016	HCD (High Energy Collision Dissociation)	31.7	MS2	24.8313	0.539	28.3056	34291	24059_E3_S1_1.raw	F204	2.32	2	0.007095	0.08699
		FALSE	High	Sequest HT (A2)	Unambiguous	THYYAVAVVK		4	E7EQB2; C9JCF5	E7EQB2; P02788; C9JCF5; E7ER44	0	2	0.6441	0	1	1	575.816	1150.62	1150.63	-1.05	-0.0006	HCD (High Energy Collision Dissociation)	31.7	MS2	27.0337	1.866	28.348	34345	24059_E3_S1_1.raw	F204	2.95	2	7.099e-05	0.0002373
		FALSE	High	Sequest HT (A2)	Unambiguous	LKQVLLHQQAKFGR		3	E7EQB2	E7EQB2; P02788; E7ER44	2	5	0.5176	0	1	1	334.004	1665.99	1665.99	-1.24	-0.00041	HCD (High Energy Collision Dissociation)	31.7	MS2	0	75	28.4062	34416	24059_E3_S1_1.raw	F204	2.55	1	7.099e-05	0.00275
		FALSE	High	Sequest HT (A2)	Unambiguous	THYYAVAVVK		4	E7EQB2; C9JCF5	E7EQB2; P02788; C9JCF5; E7ER44	0	2	0.6118	0	1	1	575.816	1150.62	1150.63	-0.73	-0.00042	HCD (High Energy Collision Dissociation)	31.7	MS2	0	46.087	28.5936	34636	24059_E3_S1_1.raw	F204	3.04	2	0.007095	0.08654
		FALSE	High	Sequest HT (A2)	Unambiguous	THYYAVAVVK		4	E7EQB2; C9JCF5	E7EQB2; P02788; C9JCF5; E7ER44	0	2	0.6709	0	1	1	575.816	1150.62	1150.63	-0.62	-0.00036	HCD (High Energy Collision Dissociation)	31.7	MS2	64.1702	25.723	28.6895	34755	24059_E3_S1_1.raw	F204	3.13	2	7.099e-05	0.0001272
		FALSE	High	Sequest HT (A2)	Unambiguous	THYYAVAVVK		4	E7EQB2; C9JCF5	E7EQB2; P02788; C9JCF5; E7ER44	0	2	0.629	0	1	1	575.816	1150.63	1150.63	-0.41	-0.00024	HCD (High Energy Collision Dissociation)	31.7	MS2	0	29.743	29.0311	35177	24059_E3_S1_1.raw	F204	3.1	2	7.099e-05	7.885e-05
		FALSE	Medium	Sequest HT (A2)	Unambiguous	VERLKQVLLHQQAK		3	E7EQB2	E7EQB2; P02788; E7ER44	2	5	0.0937	0	1	1	338.809	1690.02	1690.01	1.68	0.00057	HCD (High Energy Collision Dissociation)	31.7	MS2	90.3935	75	29.2034	35383	24059_E3_S1_1.raw	F204	0.96	1	0.01817	0.2387
		FALSE	Medium	Sequest HT (A2)	Unambiguous	VERLKQVLLHQQAK		3	E7EQB2	E7EQB2; P02788; E7ER44	2	5	0.4569	0	1	1	338.808	1690.01	1690.01	-0.4	-0.00014	HCD (High Energy Collision Dissociation)	31.7	MS2	78.3788	75	29.3102	35504	24059_E3_S1_1.raw	F204	1.97	1	0.02728	0.3058
		FALSE	High	Sequest HT (A2)	Unambiguous	THYYAVAVVK		4	E7EQB2; C9JCF5	E7EQB2; P02788; C9JCF5; E7ER44	0	2	0.7079	0	1	1	575.816	1150.63	1150.63	-0.41	-0.00024	HCD (High Energy Collision Dissociation)	31.7	MS2	7.61845	31.517	29.3586	35553	24059_E3_S1_1.raw	F204	3.8	2	7.099e-05	3.542e-05
		FALSE	Medium	Sequest HT (A2)	Unambiguous	THYYAVAVVK		4	E7EQB2; C9JCF5	E7EQB2; P02788; C9JCF5; E7ER44	0	3	0.455	0	1	1	384.213	1150.62	1150.63	-1.78	-0.00068	HCD (High Energy Collision Dissociation)	31.7	MS2	65.2153	1.125	29.6978	35948	24059_E3_S1_1.raw	F204	2	2	0.017	0.2255
		FALSE	High	Sequest HT (A2)	Unambiguous	THYYAVAVVK		4	E7EQB2; C9JCF5	E7EQB2; P02788; C9JCF5; E7ER44	0	2	0.6657	0	1	1	575.816	1150.62	1150.63	-0.62	-0.00036	HCD (High Energy Collision Dissociation)	31.7	MS2	27.6076	26.992	29.7002	35951	24059_E3_S1_1.raw	F204	3.56	2	7.099e-05	0.0002703
		FALSE	High	Sequest HT (A2)	Unambiguous	LRPVAAEVYGTERQPR		4	E7EQB2; C9JCF5	E7EQB2; P02788; C9JCF5; E7ER44	1	4	0.7352	0	1	1	461.255	1842	1842	0.93	0.00043	HCD (High Energy Collision Dissociation)	31.7	MS2	63.0947	2.175	29.8294	36105	24059_E3_S1_1.raw	F204	4.38	2	7.099e-05	3.69e-05
		FALSE	High	Sequest HT (A2)	Unambiguous	LRPVAAEVYGTERQPR		4	E7EQB2; C9JCF5	E7EQB2; P02788; C9JCF5; E7ER44	1	3	0.6439	0	1	1	614.67	1842	1842	-0.65	-0.0004	HCD (High Energy Collision Dissociation)	31.7	MS2	77.6276	25.229	29.8371	36116	24059_E3_S1_1.raw	F204	3.96	2	7.099e-05	1.59e-08
		FALSE	Medium	Sequest HT (A2)	Unambiguous	THYYAVAVVK		4	E7EQB2; C9JCF5	E7EQB2; P02788; C9JCF5; E7ER44	0	3	0.639	0	1	1	384.211	1150.62	1150.63	-5.52	-0.00212	HCD (High Energy Collision Dissociation)	31.7	MS2	21.8763	2.375	29.8526	36137	24059_E3_S1_1.raw	F204	2.77	2	0.01258	0.1602
		FALSE	High	Sequest HT (A2)	Unambiguous	LRPVAAEVYGTERQPR		4	E7EQB2; C9JCF5	E7EQB2; P02788; C9JCF5; E7ER44	1	4	0.7736	0	1	1	461.255	1842	1842	-0.66	-0.0003	HCD (High Energy Collision Dissociation)	31.7	MS2	10.349	0.339	29.9859	36295	24059_E3_S1_1.raw	F204	4.24	2	7.099e-05	0.0004013
		FALSE	Low	Sequest HT (A2)	Unambiguous	GPPVSCIK		4	E7EQB2; C9JCF5	E7EQB2; P02788; C9JCF5; E7ER44	0	2	0.351	0	1	1	400.72	800.432	800.433	-1.33	-0.00053	HCD (High Energy Collision Dissociation)	31.7	MS2	77.4419	9.103	30.0158	36331	24059_E3_S1_1.raw	F204	1.51	2	0.08351	0.5855
		FALSE	High	Sequest HT (A2)	Unambiguous	THYYAVAVVK		4	E7EQB2; C9JCF5	E7EQB2; P02788; C9JCF5; E7ER44	0	3	0.6198	0	1	1	384.212	1150.62	1150.63	-2.81	-0.00108	HCD (High Energy Collision Dissociation)	31.7	MS2	38.5308	3.701	30.034	36352	24059_E3_S1_1.raw	F204	2.63	2	0.0005095	0.01526
		FALSE	High	Sequest HT (A2)	Unambiguous	THYYAVAVVK		4	E7EQB2; C9JCF5	E7EQB2; P02788; C9JCF5; E7ER44	0	2	0.6757	0	1	1	575.817	1150.63	1150.63	0.33	0.00019	HCD (High Energy Collision Dissociation)	31.7	MS2	31.5338	26.215	30.0408	36361	24059_E3_S1_1.raw	F204	3.7	2	7.099e-05	0.0001813
		FALSE	Low	Sequest HT (A2)	Unambiguous	THYYAVAVVK		4	E7EQB2; C9JCF5	E7EQB2; P02788; C9JCF5; E7ER44	0	2	0.5526	0	1	1	575.816	1150.63	1150.63	0.01	1e-05	HCD (High Energy Collision Dissociation)	31.7	MS2	94.7602	1.821	30.0681	36394	24059_E3_S1_1.raw	F204	1.52	2	0.1179	0.6915
		FALSE	High	Sequest HT (A2)	Unambiguous	LRPVAAEVYGTERQPR		4	E7EQB2; C9JCF5	E7EQB2; P02788; C9JCF5; E7ER44	1	4	0.7506	0	1	1	461.255	1842	1842	-0.52	-0.00024	HCD (High Energy Collision Dissociation)	31.7	MS2	4.81839	0.958	30.1505	36485	24059_E3_S1_1.raw	F204	4.25	2	7.099e-05	6.952e-05
		FALSE	High	Sequest HT (A2)	Unambiguous	LRPVAAEVYGTERQPR		4	E7EQB2; C9JCF5	E7EQB2; P02788; C9JCF5; E7ER44	1	4	0.7841	0	1	1	461.255	1842	1842	-0.32	-0.00015	HCD (High Energy Collision Dissociation)	31.7	MS2	1.41119	0.258	30.161	36495	24059_E3_S1_1.raw	F204	4.4	2	7.099e-05	4.95e-05
		FALSE	High	Sequest HT (A2)	Unambiguous	LRPVAAEVYGTERQPR		4	E7EQB2; C9JCF5	E7EQB2; P02788; C9JCF5; E7ER44	1	3	0.5949	0	1	1	614.671	1842	1842	-0.25	-0.00015	HCD (High Energy Collision Dissociation)	31.7	MS2	2.26943	1.105	30.1635	36499	24059_E3_S1_1.raw	F204	2.37	2	7.099e-05	6.169e-07
		FALSE	High	Sequest HT (A2)	Unambiguous	GPPVSCIK		4	E7EQB2; C9JCF5	E7EQB2; P02788; C9JCF5; E7ER44	0	2	0.1473	0	1	1	400.72	800.434	800.433	0.19	8e-05	HCD (High Energy Collision Dissociation)	31.7	MS2	71.8037	13.323	30.3343	36698	24059_E3_S1_1.raw	F204	1.29	2	0.00811	0.09827
		FALSE	High	Sequest HT (A2)	Unambiguous	THYYAVAVVK		4	E7EQB2; C9JCF5	E7EQB2; P02788; C9JCF5; E7ER44	0	3	0.5625	0	1	1	384.213	1150.62	1150.63	-1.85	-0.00071	HCD (High Energy Collision Dissociation)	31.7	MS2	25.4294	2.295	30.3743	36739	24059_E3_S1_1.raw	F204	3.04	2	0.002067	0.03555
		FALSE	High	Sequest HT (A2)	Unambiguous	THYYAVAVVK		4	E7EQB2; C9JCF5	E7EQB2; P02788; C9JCF5; E7ER44	0	2	0.6709	0	1	1	575.816	1150.62	1150.63	-0.73	-0.00042	HCD (High Energy Collision Dissociation)	31.7	MS2	6.6233	28.903	30.3762	36742	24059_E3_S1_1.raw	F204	3.98	2	7.099e-05	0.0001605
		FALSE	High	Sequest HT (A2)	Unambiguous	DSAIGFSR		3	E7EQB2	E7EQB2; P02788; E7ER44	0	1	0.5451	0	1	1	852.423	852.423	852.421	1.81	0.00154	HCD (High Energy Collision Dissociation)	31.7	MS2	0	4.799	30.4638	36840	24059_E3_S1_1.raw	F204	2.77	1	0.0003864	0.01137
		FALSE	High	Sequest HT (A2)	Unambiguous	DSAIGFSR		3	E7EQB2	E7EQB2; P02788; E7ER44	0	2	0.4346	0	1	1	426.714	852.421	852.421	-0.07	-3e-05	HCD (High Energy Collision Dissociation)	31.7	MS2	6.28118	0.137	30.5002	36880	24059_E3_S1_1.raw	F204	2.37	1	7.099e-05	0.00502
		FALSE	High	Sequest HT (A2)	Unambiguous	LRPVAAEVYGTERQPR		4	E7EQB2; C9JCF5	E7EQB2; P02788; C9JCF5; E7ER44	1	4	0.7399	0	1	1	461.255	1842	1842	0.07	3e-05	HCD (High Energy Collision Dissociation)	31.7	MS2	2.13437	0.49	30.5014	36882	24059_E3_S1_1.raw	F204	4.46	2	7.099e-05	9.798e-06
		FALSE	High	Sequest HT (A2)	Unambiguous	LRPVAAEVYGTERQPR		4	E7EQB2; C9JCF5	E7EQB2; P02788; C9JCF5; E7ER44	1	3	0.6884	0	1	1	614.671	1842	1842	-0.35	-0.00022	HCD (High Energy Collision Dissociation)	31.7	MS2	9.14556	2.141	30.5032	36885	24059_E3_S1_1.raw	F204	2.76	2	7.099e-05	5.27e-05
		FALSE	High	Sequest HT (A2)	Unambiguous	THYYAVAVVK		4	E7EQB2; C9JCF5	E7EQB2; P02788; C9JCF5; E7ER44	0	3	0.5981	0	1	1	384.213	1150.62	1150.63	-2.09	-0.0008	HCD (High Energy Collision Dissociation)	31.7	MS2	18.1948	3.228	30.7132	37112	24059_E3_S1_1.raw	F204	3.21	2	0.005099	0.05758
		FALSE	High	Sequest HT (A2)	Unambiguous	THYYAVAVVK		4	E7EQB2; C9JCF5	E7EQB2; P02788; C9JCF5; E7ER44	0	2	0.7198	0	1	1	575.816	1150.62	1150.63	-1.15	-0.00066	HCD (High Energy Collision Dissociation)	31.7	MS2	0	30.28	30.7169	37117	24059_E3_S1_1.raw	F204	3.89	2	7.099e-05	6.08e-05
		FALSE	High	Sequest HT (A2)	Unambiguous	THYYAVAVVK		4	E7EQB2; C9JCF5	E7EQB2; P02788; C9JCF5; E7ER44	0	2	0.7076	0	1	1	575.817	1150.63	1150.63	1.5	0.00086	HCD (High Energy Collision Dissociation)	31.7	MS2	0	53.022	30.7477	37154	24059_E3_S1_1.raw	F204	4.07	2	7.099e-05	5.35e-05
		FALSE	High	Sequest HT (A2)	Unambiguous	DSAIGFSR		3	E7EQB2	E7EQB2; P02788; E7ER44	0	1	0.5423	0	1	1	852.421	852.421	852.421	0.02	1e-05	HCD (High Energy Collision Dissociation)	31.7	MS2	0	0.645	30.7958	37204	24059_E3_S1_1.raw	F204	2.6	1	0.0003864	0.01239
		FALSE	High	Sequest HT (A2)	Unambiguous	DSAIGFSR		3	E7EQB2	E7EQB2; P02788; E7ER44	0	2	0.4286	0	1	1	426.714	852.42	852.421	-0.93	-0.0004	HCD (High Energy Collision Dissociation)	31.7	MS2	0.446853	0.09	30.8368	37247	24059_E3_S1_1.raw	F204	2.24	1	0.0003864	0.0105
		FALSE	High	Sequest HT (A2)	Unambiguous	LRPVAAEVYGTERQPR		4	E7EQB2; C9JCF5	E7EQB2; P02788; C9JCF5; E7ER44	1	4	0.6146	0	1	1	461.256	1842	1842	1.2	0.00055	HCD (High Energy Collision Dissociation)	31.7	MS2	6.51437	1.435	30.8393	37251	24059_E3_S1_1.raw	F204	3.71	2	7.099e-05	8.246e-05
		FALSE	High	Sequest HT (A2)	Unambiguous	LRPVAAEVYGTERQPR		4	E7EQB2; C9JCF5	E7EQB2; P02788; C9JCF5; E7ER44	1	3	0.7175	0	1	1	614.671	1842	1842	-0.15	-9e-05	HCD (High Energy Collision Dissociation)	31.7	MS2	0	29.994	30.8425	37256	24059_E3_S1_1.raw	F204	4.46	2	7.099e-05	1.561e-08
		FALSE	High	Sequest HT (A2)	Unambiguous	THYYAVAVVK		4	E7EQB2; C9JCF5	E7EQB2; P02788; C9JCF5; E7ER44	0	3	0.6018	0	1	1	384.212	1150.62	1150.63	-2.41	-0.00093	HCD (High Energy Collision Dissociation)	31.7	MS2	31.5328	4.861	31.0498	37489	24059_E3_S1_1.raw	F204	3.29	2	0.0003864	0.0139
		FALSE	High	Sequest HT (A2)	Unambiguous	THYYAVAVVK		4	E7EQB2; C9JCF5	E7EQB2; P02788; C9JCF5; E7ER44	0	2	0.6713	0	1	1	575.815	1150.62	1150.63	-2.43	-0.0014	HCD (High Energy Collision Dissociation)	31.7	MS2	0	31.985	31.0528	37493	24059_E3_S1_1.raw	F204	3.62	2	7.099e-05	0.000299
		FALSE	High	Sequest HT (A2)	Unambiguous	DSAIGFSR		3	E7EQB2	E7EQB2; P02788; E7ER44	0	1	0.5319	0	1	1	852.421	852.421	852.421	0.3	0.00026	HCD (High Energy Collision Dissociation)	31.7	MS2	0	43.439	31.1328	37579	24059_E3_S1_1.raw	F204	2.82	1	0.0002022	0.006565
		FALSE	High	Sequest HT (A2)	Unambiguous	DSAIGFSR		3	E7EQB2	E7EQB2; P02788; E7ER44	0	2	0.4021	0	1	1	426.714	852.421	852.421	-0.07	-3e-05	HCD (High Energy Collision Dissociation)	31.7	MS2	9.38853	1.071	31.1748	37624	24059_E3_S1_1.raw	F204	1.94	1	0.0005095	0.01536
		FALSE	High	Sequest HT (A2)	Unambiguous	LRPVAAEVYGTERQPR		4	E7EQB2; C9JCF5	E7EQB2; P02788; C9JCF5; E7ER44	1	3	0.5296	0	1	1	614.672	1842	1842	1.04	0.00064	HCD (High Energy Collision Dissociation)	31.7	MS2	33.1284	30.424	31.185	37639	24059_E3_S1_1.raw	F204	2.7	2	0.002618	0.041
		FALSE	Medium	Sequest HT (A2)	Unambiguous	LRPVAAEVYGTERQPR		4	E7EQB2; C9JCF5	E7EQB2; P02788; C9JCF5; E7ER44	1	4	0.3333	0	1	1	461.255	1842	1842	-0.85	-0.00039	HCD (High Energy Collision Dissociation)	31.7	MS2	68.4057	1.832	31.2621	37729	24059_E3_S1_1.raw	F204	2.07	2	0.01473	0.1973
		FALSE	High	Sequest HT (A2)	Unambiguous	THYYAVAVVK		4	E7EQB2; C9JCF5	E7EQB2; P02788; C9JCF5; E7ER44	0	3	0.5737	0	1	1	384.213	1150.62	1150.63	-0.98	-0.00038	HCD (High Energy Collision Dissociation)	31.7	MS2	59.1396	2.649	31.3877	37876	24059_E3_S1_1.raw	F204	3.12	2	0.005256	0.05852
		FALSE	High	Sequest HT (A2)	Unambiguous	THYYAVAVVK		4	E7EQB2; C9JCF5	E7EQB2; P02788; C9JCF5; E7ER44	0	2	0.6598	0	1	1	575.816	1150.62	1150.63	-0.94	-0.00054	HCD (High Energy Collision Dissociation)	31.7	MS2	12.6374	26.968	31.3903	37880	24059_E3_S1_1.raw	F204	3.41	2	7.099e-05	9.642e-05
		FALSE	High	Sequest HT (A2)	Unambiguous	DSAIGFSR		3	E7EQB2	E7EQB2; P02788; E7ER44	0	2	0.3483	0	1	1	426.714	852.421	852.421	-0.07	-3e-05	HCD (High Energy Collision Dissociation)	31.7	MS2	56.6258	4.975	31.5146	38029	24059_E3_S1_1.raw	F204	1.78	1	0.005002	0.05646
		FALSE	Medium	Sequest HT (A2)	Unambiguous	THYYAVAVVK		4	E7EQB2; C9JCF5	E7EQB2; P02788; C9JCF5; E7ER44	0	3	0.6416	0	1	1	384.212	1150.62	1150.63	-4.24	-0.00163	HCD (High Energy Collision Dissociation)	31.7	MS2	41.5222	4.673	31.7248	38279	24059_E3_S1_1.raw	F204	2.79	2	0.02028	0.2562
		FALSE	High	Sequest HT (A2)	Unambiguous	DSAIGFSR		3	E7EQB2	E7EQB2; P02788; E7ER44	0	2	0.4084	0	1	1	426.714	852.42	852.421	-1.29	-0.00055	HCD (High Energy Collision Dissociation)	31.7	MS2	61.2929	7.239	31.8782	38470	24059_E3_S1_1.raw	F204	1.91	1	0.001269	0.02753
		FALSE	High	Sequest HT (A2)	Unambiguous	DSAIGFSR		3	E7EQB2	E7EQB2; P02788; E7ER44	0	2	0.4174	0	1	1	426.714	852.421	852.421	-0.36	-0.00015	HCD (High Energy Collision Dissociation)	31.7	MS2	61.4026	51.266	32.0031	38615	24059_E3_S1_1.raw	F204	2.3	1	0.0002666	0.009823
		FALSE	High	Sequest HT (A2)	Unambiguous	THYYAVAVVK		4	E7EQB2; C9JCF5	E7EQB2; P02788; C9JCF5; E7ER44	0	3	0.4792	0	1	1	384.213	1150.62	1150.63	-1.78	-0.00068	HCD (High Energy Collision Dissociation)	31.7	MS2	43.8414	4.72	32.0212	38635	24059_E3_S1_1.raw	F204	2.4	2	0.005788	0.06629
		FALSE	High	Sequest HT (A2)	Unambiguous	THYYAVAVVK		4	E7EQB2; C9JCF5	E7EQB2; P02788; C9JCF5; E7ER44	0	3	0.571	0	1	1	384.213	1150.62	1150.63	-2.01	-0.00077	HCD (High Energy Collision Dissociation)	31.7	MS2	28.0204	7.589	32.0328	38649	24059_E3_S1_1.raw	F204	3.17	2	0.0005095	0.01466
		FALSE	High	Sequest HT (A2)	Unambiguous	THYYAVAVVK		4	E7EQB2; C9JCF5	E7EQB2; P02788; C9JCF5; E7ER44	0	3	0.5701	0	1	1	384.212	1150.62	1150.63	-2.89	-0.00111	HCD (High Energy Collision Dissociation)	31.7	MS2	27.1359	4.806	32.3487	39008	24059_E3_S1_1.raw	F204	2.14	2	0.0009226	0.02217
		FALSE	High	Sequest HT (A2)	Unambiguous	THYYAVAVVK		4	E7EQB2; C9JCF5	E7EQB2; P02788; C9JCF5; E7ER44	0	2	0.6006	0	1	1	575.816	1150.63	1150.63	-0.41	-0.00024	HCD (High Energy Collision Dissociation)	31.7	MS2	0	31.467	32.3961	39063	24059_E3_S1_1.raw	F204	3.13	2	7.099e-05	0.0001027
		FALSE	High	Sequest HT (A2)	Unambiguous	THYYAVAVVK		4	E7EQB2; C9JCF5	E7EQB2; P02788; C9JCF5; E7ER44	0	3	0.7202	0	1	1	384.213	1150.63	1150.63	0.13	5e-05	HCD (High Energy Collision Dissociation)	31.7	MS2	56.7752	3.865	32.6852	39385	24059_E3_S1_1.raw	F204	1.93	2	0.00155	0.0313
		FALSE	High	Sequest HT (A2)	Unambiguous	LRPVAAEVYGTER		4	E7EQB2; C9JCF5	E7EQB2; P02788; C9JCF5; E7ER44	0	3	0.7536	0	1	1	487.6	1460.79	1460.79	0.41	0.0002	HCD (High Energy Collision Dissociation)	31.7	MS2	24.0409	1.229	32.7281	39439	24059_E3_S1_1.raw	F204	3.45	2	7.099e-05	0.001035
		FALSE	High	Sequest HT (A2)	Unambiguous	THYYAVAVVK		4	E7EQB2; C9JCF5	E7EQB2; P02788; C9JCF5; E7ER44	0	2	0.6285	0	1	1	575.817	1150.63	1150.63	1.07	0.00062	HCD (High Energy Collision Dissociation)	31.7	MS2	72.9495	26.627	32.7456	39462	24059_E3_S1_1.raw	F204	3.23	2	7.099e-05	0.005197
		FALSE	Medium	Sequest HT (A2)	Unambiguous	LRPVAAEVYGTERQPR		4	E7EQB2; C9JCF5	E7EQB2; P02788; C9JCF5; E7ER44	1	4	0.4047	0	1	1	461.255	1842	1842	-0.72	-0.00033	HCD (High Energy Collision Dissociation)	31.7	MS2	58.251	42.138	32.7862	39513	24059_E3_S1_1.raw	F204	2.57	2	0.01774	0.2337
		FALSE	High	Sequest HT (A2)	Unambiguous	LRPVAAEVYGTER		4	E7EQB2; C9JCF5	E7EQB2; P02788; C9JCF5; E7ER44	0	3	0.4286	0	1	1	487.6	1460.79	1460.79	-0.16	-8e-05	HCD (High Energy Collision Dissociation)	31.7	MS2	63.3856	1.436	32.9292	39678	24059_E3_S1_1.raw	F204	1.68	2	0.008627	0.1046
		FALSE	High	Sequest HT (A2)	Unambiguous	THYYAVAVVK		4	E7EQB2; C9JCF5	E7EQB2; P02788; C9JCF5; E7ER44	0	3	0.6375	0	1	1	384.213	1150.62	1150.63	-1.14	-0.00044	HCD (High Energy Collision Dissociation)	31.7	MS2	64.046	17.472	33.0311	39800	24059_E3_S1_1.raw	F204	3.31	2	0.0006907	0.01778
		FALSE	High	Sequest HT (A2)	Unambiguous	LRPVAAEVYGTER		4	E7EQB2; C9JCF5	E7EQB2; P02788; C9JCF5; E7ER44	0	2	0.5873	0	1	1	730.896	1460.79	1460.79	0.06	4e-05	HCD (High Energy Collision Dissociation)	31.7	MS2	41.6657	25.726	33.0369	39809	24059_E3_S1_1.raw	F204	3.15	2	7.099e-05	3.412e-05
		FALSE	High	Sequest HT (A2)	Unambiguous	LRPVAAEVYGTER		4	E7EQB2; C9JCF5	E7EQB2; P02788; C9JCF5; E7ER44	0	3	0.7489	0	1	1	487.6	1460.78	1460.79	-0.66	-0.00032	HCD (High Energy Collision Dissociation)	31.7	MS2	22.1127	9.773	33.0654	39843	24059_E3_S1_1.raw	F204	4.42	2	7.099e-05	0.0007556
		FALSE	High	Sequest HT (A2)	Unambiguous	LRPVAAEVYGTER		4	E7EQB2; C9JCF5	E7EQB2; P02788; C9JCF5; E7ER44	0	2	0.5655	0	1	1	730.895	1460.78	1460.79	-1.53	-0.00111	HCD (High Energy Collision Dissociation)	31.7	MS2	6.93132	1.367	33.3592	40205	24059_E3_S1_1.raw	F204	2.9	2	7.099e-05	5.916e-06
		FALSE	Medium	Sequest HT (A2)	Unambiguous	THYYAVAVVK		4	E7EQB2; C9JCF5	E7EQB2; P02788; C9JCF5; E7ER44	0	3	0.531	0	1	1	384.213	1150.62	1150.63	-1.3	-0.0005	HCD (High Energy Collision Dissociation)	31.7	MS2	31.3927	9.884	33.3837	40234	24059_E3_S1_1.raw	F204	2.9	2	0.01328	0.1721
		FALSE	High	Sequest HT (A2)	Unambiguous	LRPVAAEVYGTER		4	E7EQB2; C9JCF5	E7EQB2; P02788; C9JCF5; E7ER44	0	3	0.7202	0	1	1	487.599	1460.78	1460.79	-1.16	-0.00056	HCD (High Energy Collision Dissociation)	31.7	MS2	80.0786	0.144	33.4001	40252	24059_E3_S1_1.raw	F204	2.43	2	7.099e-05	0.0001803
		FALSE	High	Sequest HT (A2)	Unambiguous	THYYAVAVVK		4	E7EQB2; C9JCF5	E7EQB2; P02788; C9JCF5; E7ER44	0	3	0.5719	0	1	1	384.212	1150.62	1150.63	-2.73	-0.00105	HCD (High Energy Collision Dissociation)	31.7	MS2	58.296	61.937	33.4157	40273	24059_E3_S1_1.raw	F204	3.34	2	0.006963	0.08485
		FALSE	High	Sequest HT (A2)	Unambiguous	LRPVAAEVYGTER		4	E7EQB2; C9JCF5	E7EQB2; P02788; C9JCF5; E7ER44	0	2	0.6038	0	1	1	730.895	1460.78	1460.79	-2.03	-0.00148	HCD (High Energy Collision Dissociation)	31.7	MS2	8.87721	7.37	33.4679	40333	24059_E3_S1_1.raw	F204	2.6	2	7.099e-05	1.524e-05
		FALSE	High	Sequest HT (A2)	Unambiguous	THYYAVAVVK		4	E7EQB2; C9JCF5	E7EQB2; P02788; C9JCF5; E7ER44	0	3	0.553	0	1	1	384.213	1150.62	1150.63	-1.46	-0.00056	HCD (High Energy Collision Dissociation)	31.7	MS2	42.7229	10.336	33.6716	40569	24059_E3_S1_1.raw	F204	2.64	2	0.0003864	0.01238
		FALSE	High	Sequest HT (A2)	Unambiguous	LRPVAAEVYGTER		4	E7EQB2; C9JCF5	E7EQB2; P02788; C9JCF5; E7ER44	0	2	0.631	0	1	1	730.896	1460.79	1460.79	-0.27	-0.0002	HCD (High Energy Collision Dissociation)	31.7	MS2	1.50191	1.27	33.6794	40577	24059_E3_S1_1.raw	F204	3.93	2	7.099e-05	8.961e-07
		FALSE	High	Sequest HT (A2)	Unambiguous	LRPVAAEVYGTER		4	E7EQB2; C9JCF5	E7EQB2; P02788; C9JCF5; E7ER44	0	3	0.7621	0	1	1	487.6	1460.78	1460.79	-0.47	-0.00023	HCD (High Energy Collision Dissociation)	31.7	MS2	10.1356	0.222	33.7201	40628	24059_E3_S1_1.raw	F204	3.11	2	7.099e-05	0.0002234
		FALSE	High	Sequest HT (A2)	Unambiguous	THYYAVAVVK		4	E7EQB2; C9JCF5	E7EQB2; P02788; C9JCF5; E7ER44	0	3	0.5226	0	1	1	384.213	1150.62	1150.63	-0.5	-0.00019	HCD (High Energy Collision Dissociation)	31.7	MS2	67.0083	12.283	33.7297	40642	24059_E3_S1_1.raw	F204	2.66	2	0.002182	0.03625
		FALSE	High	Sequest HT (A2)	Unambiguous	KSCHTAVDR		3	E7EQB2	E7EQB2; P02788; E7ER44	1	2	0.2671	0	1	1	508.75	1016.49	1016.49	-2.04	-0.00104	HCD (High Energy Collision Dissociation)	31.7	MS2	68.7954	34.555	33.7727	40693	24059_E3_S1_1.raw	F204	1.61	1	0.002411	0.03732
		FALSE	High	Sequest HT (A2)	Unambiguous	RSDTSLTWNSVK		3	E7EQB2	E7EQB2; P02788; E7ER44	1	2	0.5693	0	1	1	697.356	1393.7	1393.71	-1.62	-0.00113	HCD (High Energy Collision Dissociation)	31.7	MS2	50.4052	32.241	33.991	40942	24059_E3_S1_1.raw	F204	4.04	1	7.099e-05	0.0007404
		FALSE	High	Sequest HT (A2)	Unambiguous	LRPVAAEVYGTER		4	E7EQB2; C9JCF5	E7EQB2; P02788; C9JCF5; E7ER44	0	2	0.6265	0	1	1	730.896	1460.79	1460.79	-0.19	-0.00014	HCD (High Energy Collision Dissociation)	31.7	MS2	0	6.621	34.0185	40973	24059_E3_S1_1.raw	F204	3.24	2	7.099e-05	3.194e-06
		FALSE	High	Sequest HT (A2)	Unambiguous	LRPVAAEVYGTER		4	E7EQB2; C9JCF5	E7EQB2; P02788; C9JCF5; E7ER44	0	2	0.5911	0	1	1	730.896	1460.78	1460.79	-0.52	-0.00038	HCD (High Energy Collision Dissociation)	31.7	MS2	32.6399	10.303	34.0547	41018	24059_E3_S1_1.raw	F204	2.25	2	7.099e-05	0.0002814
		FALSE	High	Sequest HT (A2)	Unambiguous	LRPVAAEVYGTER		4	E7EQB2; C9JCF5	E7EQB2; P02788; C9JCF5; E7ER44	0	3	0.7462	0	1	1	487.6	1460.78	1460.79	-0.47	-0.00023	HCD (High Energy Collision Dissociation)	31.7	MS2	10.9269	0.752	34.059	41021	24059_E3_S1_1.raw	F204	3.27	2	7.099e-05	0.001044
		FALSE	Medium	Sequest HT (A2)	Unambiguous	THYYAVAVVK		4	E7EQB2; C9JCF5	E7EQB2; P02788; C9JCF5; E7ER44	0	3	0.5185	0	1	1	384.213	1150.62	1150.63	-1.93	-0.00074	HCD (High Energy Collision Dissociation)	31.7	MS2	48.4686	21.533	34.0666	41033	24059_E3_S1_1.raw	F204	2.7	2	0.01058	0.134
		FALSE	High	Sequest HT (A2)	Unambiguous	RSDTSLTWNSVK		3	E7EQB2	E7EQB2; P02788; E7ER44	1	3	0.6158	0	1	1	465.241	1393.71	1393.71	1.08	0.0005	HCD (High Energy Collision Dissociation)	31.7	MS2	58.8506	2.623	34.1034	41073	24059_E3_S1_1.raw	F204	3.41	1	7.099e-05	0.0006317
		FALSE	High	Sequest HT (A2)	Unambiguous	RSDTSLTWNSVK		3	E7EQB2	E7EQB2; P02788; E7ER44	1	2	0.6125	0	1	1	697.355	1393.7	1393.71	-2.5	-0.00174	HCD (High Energy Collision Dissociation)	31.7	MS2	0	12.043	34.1337	41109	24059_E3_S1_1.raw	F204	4.49	1	7.099e-05	5.676e-05
		FALSE	High	Sequest HT (A2)	Unambiguous	RSDTSLTWNSVK		3	E7EQB2	E7EQB2; P02788; E7ER44	1	2	0.6339	0	1	1	697.357	1393.71	1393.71	-0.04	-3e-05	HCD (High Energy Collision Dissociation)	31.7	MS2	10.6468	6.802	34.3139	41320	24059_E3_S1_1.raw	F204	4.48	1	7.099e-05	2.446e-06
		FALSE	High	Sequest HT (A2)	Unambiguous	LRPVAAEVYGTER		4	E7EQB2; C9JCF5	E7EQB2; P02788; C9JCF5; E7ER44	0	2	0.5974	0	1	1	730.897	1460.79	1460.79	0.31	0.00023	HCD (High Energy Collision Dissociation)	31.7	MS2	0	35.547	34.3673	41385	24059_E3_S1_1.raw	F204	3.9	2	7.099e-05	5.416e-06
		FALSE	High	Sequest HT (A2)	Unambiguous	LRPVAAEVYGTER		4	E7EQB2; C9JCF5	E7EQB2; P02788; C9JCF5; E7ER44	0	3	0.6789	0	1	1	487.6	1460.78	1460.79	-0.72	-0.00035	HCD (High Energy Collision Dissociation)	31.7	MS2	38.653	3.492	34.3974	41417	24059_E3_S1_1.raw	F204	3.55	2	7.099e-05	0.001265
		FALSE	High	Sequest HT (A2)	Unambiguous	THYYAVAVVK		4	E7EQB2; C9JCF5	E7EQB2; P02788; C9JCF5; E7ER44	0	3	0.4982	0	1	1	384.213	1150.63	1150.63	-0.34	-0.00013	HCD (High Energy Collision Dissociation)	31.7	MS2	85.8732	7.233	34.4028	41425	24059_E3_S1_1.raw	F204	2.73	2	0.002506	0.03952
		FALSE	High	Sequest HT (A2)	Unambiguous	SDTSLTWNSVKGK		3	E7EQB2	E7EQB2; P02788; E7ER44	1	2	0.6503	0	1	1	711.865	1422.72	1422.72	0	0	HCD (High Energy Collision Dissociation)	31.7	MS2	83.9377	45.033	34.4273	41451	24059_E3_S1_1.raw	F204	2.86	1	7.099e-05	0.0001281
		FALSE	High	Sequest HT (A2)	Unambiguous	RSDTSLTWNSVK		3	E7EQB2	E7EQB2; P02788; E7ER44	1	3	0.6657	0	1	1	465.241	1393.71	1393.71	0.63	0.00029	HCD (High Energy Collision Dissociation)	31.7	MS2	16.2542	0.962	34.4393	41462	24059_E3_S1_1.raw	F204	3.32	1	7.099e-05	0.0004333
		FALSE	High	Sequest HT (A2)	Unambiguous	RSDTSLTWNSVK		3	E7EQB2	E7EQB2; P02788; E7ER44	1	2	0.5625	0	1	1	697.357	1393.71	1393.71	0.04	3e-05	HCD (High Energy Collision Dissociation)	31.7	MS2	34.0619	36.583	34.6546	41704	24059_E3_S1_1.raw	F204	4.32	1	7.099e-05	5.635e-05
		FALSE	High	Sequest HT (A2)	Unambiguous	LRPVAAEVYGTER		4	E7EQB2; C9JCF5	E7EQB2; P02788; C9JCF5; E7ER44	0	2	0.632	0	1	1	730.896	1460.79	1460.79	-0.27	-0.0002	HCD (High Energy Collision Dissociation)	31.7	MS2	0	36.362	34.708	41766	24059_E3_S1_1.raw	F204	3.37	2	7.099e-05	6.097e-05
		FALSE	High	Sequest HT (A2)	Unambiguous	LRPVAAEVYGTER		4	E7EQB2; C9JCF5	E7EQB2; P02788; C9JCF5; E7ER44	0	3	0.6743	0	1	1	487.6	1460.79	1460.79	-0.09	-5e-05	HCD (High Energy Collision Dissociation)	31.7	MS2	31.3723	5.143	34.7376	41801	24059_E3_S1_1.raw	F204	3.5	2	7.099e-05	0.0005834
		FALSE	High	Sequest HT (A2)	Unambiguous	THYYAVAVVK		4	E7EQB2; C9JCF5	E7EQB2; P02788; C9JCF5; E7ER44	0	3	0.5856	0	1	1	384.213	1150.62	1150.63	-1.7	-0.00065	HCD (High Energy Collision Dissociation)	31.7	MS2	44.0025	13.308	34.7414	41807	24059_E3_S1_1.raw	F204	2.92	2	0.0009226	0.0225
		FALSE	High	Sequest HT (A2)	Unambiguous	THYYAVAVVK		4	E7EQB2; C9JCF5	E7EQB2; P02788; C9JCF5; E7ER44	0	2	0.506	0	1	1	575.816	1150.62	1150.63	-1.05	-0.0006	HCD (High Energy Collision Dissociation)	31.7	MS2	64.6507	13.957	34.8128	41889	24059_E3_S1_1.raw	F204	2.49	2	0.0003864	0.01101
		FALSE	High	Sequest HT (A2)	Unambiguous	LRPVAAEVYGTER		4	E7EQB2; C9JCF5	E7EQB2; P02788; C9JCF5; E7ER44	0	2	0.5658	0	1	1	730.897	1460.79	1460.79	0.14	0.00011	HCD (High Energy Collision Dissociation)	31.7	MS2	0	46.446	35.0685	42193	24059_E3_S1_1.raw	F204	2.81	2	7.099e-05	4.332e-06
		FALSE	High	Sequest HT (A2)	Unambiguous	LRPVAAEVYGTER		4	E7EQB2; C9JCF5	E7EQB2; P02788; C9JCF5; E7ER44	0	3	0.6744	0	1	1	487.6	1460.78	1460.79	-1.1	-0.00053	HCD (High Energy Collision Dissociation)	31.7	MS2	43.9706	5.813	35.079	42204	24059_E3_S1_1.raw	F204	3.47	2	7.099e-05	0.0002264
		FALSE	High	Sequest HT (A2)	Unambiguous	THYYAVAVVK		4	E7EQB2; C9JCF5	E7EQB2; P02788; C9JCF5; E7ER44	0	3	0.5318	0	1	1	384.213	1150.62	1150.63	-2.09	-0.0008	HCD (High Energy Collision Dissociation)	31.7	MS2	54.3213	9.381	35.0908	42219	24059_E3_S1_1.raw	F204	2.67	2	0.00296	0.04208
		FALSE	High	Sequest HT (A2)	Unambiguous	LRPVAAEVYGTER		4	E7EQB2; C9JCF5	E7EQB2; P02788; C9JCF5; E7ER44	0	2	0.5267	0	1	1	730.896	1460.79	1460.79	-0.27	-0.0002	HCD (High Energy Collision Dissociation)	31.7	MS2	62.0004	49.058	35.186	42334	24059_E3_S1_1.raw	F204	2.62	2	7.099e-05	0.001112
		FALSE	High	Sequest HT (A2)	Unambiguous	THYYAVAVVK		4	E7EQB2; C9JCF5	E7EQB2; P02788; C9JCF5; E7ER44	0	2	0.4938	0	1	1	575.816	1150.62	1150.63	-0.94	-0.00054	HCD (High Energy Collision Dissociation)	31.7	MS2	53.3459	12.198	35.2723	42434	24059_E3_S1_1.raw	F204	2.43	2	0.006676	0.07982
		FALSE	Low	Sequest HT (A2)	Unambiguous	LRPVAAEVYGTER		4	E7EQB2; C9JCF5	E7EQB2; P02788; C9JCF5; E7ER44	0	3	0.2125	0	1	1	487.6	1460.78	1460.79	-0.66	-0.00032	HCD (High Energy Collision Dissociation)	31.7	MS2	81.4307	1.397	35.4223	42605	24059_E3_S1_1.raw	F204	1.6	2	0.1097	0.6704
		FALSE	High	Sequest HT (A2)	Unambiguous	THYYAVAVVK		4	E7EQB2; C9JCF5	E7EQB2; P02788; C9JCF5; E7ER44	0	3	0.6031	0	1	1	384.213	1150.62	1150.63	-0.5	-0.00019	HCD (High Energy Collision Dissociation)	31.7	MS2	44.4267	21.336	35.4289	42613	24059_E3_S1_1.raw	F204	3.2	2	0.005586	0.06419
		FALSE	High	Sequest HT (A2)	Unambiguous	DSAIGFSRVPPR		3	E7EQB2	E7EQB2; P02788; E7ER44	1	3	0.515	0	1	1	434.57	1301.69	1301.7	-1.09	-0.00047	HCD (High Energy Collision Dissociation)	31.7	MS2	83.5007	7.707	35.7217	42958	24059_E3_S1_1.raw	F204	2.66	1	0.0002666	0.009308
		FALSE	High	Sequest HT (A2)	Unambiguous	LRPVAAEVYGTER		4	E7EQB2; C9JCF5	E7EQB2; P02788; C9JCF5; E7ER44	0	3	0.5302	0	1	1	487.6	1460.79	1460.79	0.28	0.00014	HCD (High Energy Collision Dissociation)	31.7	MS2	71.7298	7.328	35.7571	42999	24059_E3_S1_1.raw	F204	2.81	2	0.0002022	0.006934
		FALSE	Low	Sequest HT (A2)	Unambiguous	DSAIGFSRVPPR		3	E7EQB2	E7EQB2; P02788; E7ER44	1	2	0.267	0	1	1	651.351	1301.69	1301.7	-1.76	-0.00114	HCD (High Energy Collision Dissociation)	31.7	MS2	59.508	26.199	35.8507	43110	24059_E3_S1_1.raw	F204	2.06	1	0.09191	0.6147
		FALSE	High	Sequest HT (A2)	Unambiguous	THYYAVAVVK		4	E7EQB2; C9JCF5	E7EQB2; P02788; C9JCF5; E7ER44	0	3	0.4759	0	1	1	384.214	1150.63	1150.63	1.41	0.00054	HCD (High Energy Collision Dissociation)	31.7	MS2	72.0851	75	35.8942	43165	24059_E3_S1_1.raw	F204	3.32	2	0.007367	0.09265
		FALSE	High	Sequest HT (A2)	Unambiguous	THYYAVAVVK		4	E7EQB2; C9JCF5	E7EQB2; P02788; C9JCF5; E7ER44	0	2	0.3873	0	1	1	575.818	1150.63	1150.63	3.09	0.00178	HCD (High Energy Collision Dissociation)	31.7	MS2	49.9627	61.298	35.9903	43272	24059_E3_S1_1.raw	F204	2.04	2	0.006676	0.07971
		FALSE	High	Sequest HT (A2)	Unambiguous	DSAIGFSRVPPR		3	E7EQB2	E7EQB2; P02788; E7ER44	1	3	0.5245	0	1	1	434.57	1301.7	1301.7	0.11	5e-05	HCD (High Energy Collision Dissociation)	31.7	MS2	26.5477	1.788	36.0507	43343	24059_E3_S1_1.raw	F204	2.65	1	7.099e-05	0.00207
		FALSE	High	Sequest HT (A2)	Unambiguous	LRPVAAEVYGTER		4	E7EQB2; C9JCF5	E7EQB2; P02788; C9JCF5; E7ER44	0	3	0.5455	0	1	1	487.6	1460.79	1460.79	0.34	0.00017	HCD (High Energy Collision Dissociation)	31.7	MS2	84.8288	10.382	36.0994	43399	24059_E3_S1_1.raw	F204	2.09	2	0.009286	0.1159
		FALSE	High	Sequest HT (A2)	Unambiguous	DSAIGFSRVPPR		3	E7EQB2	E7EQB2; P02788; E7ER44	1	2	0.2328	0	1	1	651.352	1301.7	1301.7	0.68	0.00044	HCD (High Energy Collision Dissociation)	31.7	MS2	36.0052	29.901	36.184	43496	24059_E3_S1_1.raw	F204	1.89	1	0.009195	0.1142
		FALSE	High	Sequest HT (A2)	Unambiguous	DSAIGFSRVPPR		3	E7EQB2	E7EQB2; P02788; E7ER44	1	3	0.5559	0	1	1	434.57	1301.7	1301.7	-0.66	-0.00029	HCD (High Energy Collision Dissociation)	31.7	MS2	26.4013	2.338	36.3885	43720	24059_E3_S1_1.raw	F204	2.86	1	7.099e-05	0.002118
		FALSE	High	Sequest HT (A2)	Unambiguous	LRPVAAEVYGTER		4	E7EQB2; C9JCF5	E7EQB2; P02788; C9JCF5; E7ER44	0	3	0.5088	0	1	1	487.599	1460.78	1460.79	-1.72	-0.00084	HCD (High Energy Collision Dissociation)	31.7	MS2	48.8212	30.368	36.4896	43851	24059_E3_S1_1.raw	F204	2.85	2	7.099e-05	0.003518
		FALSE	Low	Sequest HT (A2)	Unambiguous	DSAIGFSRVPPR		3	E7EQB2	E7EQB2; P02788; E7ER44	1	2	0.198	0	1	1	651.348	1301.69	1301.7	-5.98	-0.00389	HCD (High Energy Collision Dissociation)	31.7	MS2	0	25.772	36.5316	43902	24059_E3_S1_1.raw	F204	1.97	1	0.1036	0.6544
		FALSE	Low	Sequest HT (A2)	Unambiguous	DSAIGFSRVPPR		3	E7EQB2	E7EQB2; P02788; E7ER44	1	3	0.2315	0	1	1	434.57	1301.69	1301.7	-1.16	-0.0005	HCD (High Energy Collision Dissociation)	31.7	MS2	84.3877	0.372	36.7253	44134	24059_E3_S1_1.raw	F204	1.08	1	0.4903	0.9838
		FALSE	High	Sequest HT (A2)	Unambiguous	LRPVAAEVYGTER		4	E7EQB2; C9JCF5	E7EQB2; P02788; C9JCF5; E7ER44	0	3	0.4816	0	1	1	487.599	1460.78	1460.79	-2.16	-0.00105	HCD (High Energy Collision Dissociation)	31.7	MS2	68.5445	43.797	36.8264	44252	24059_E3_S1_1.raw	F204	3.53	2	7.099e-05	0.001082
		FALSE	High	Sequest HT (A2)	Unambiguous	DSAIGFSRVPPR		3	E7EQB2	E7EQB2; P02788; E7ER44	1	2	0.2661	0	1	1	651.351	1301.69	1301.7	-1.38	-0.0009	HCD (High Energy Collision Dissociation)	31.7	MS2	0	27.08	36.8632	44297	24059_E3_S1_1.raw	F204	2.48	1	0.008668	0.1053
		FALSE	Low	Sequest HT (A2)	Unambiguous	DSAIGFSRVPPR		3	E7EQB2	E7EQB2; P02788; E7ER44	1	3	0.1863	0	1	1	434.571	1301.7	1301.7	1.45	0.00063	HCD (High Energy Collision Dissociation)	31.7	MS2	49.9624	1.489	37.0561	44536	24059_E3_S1_1.raw	F204	1.61	1	0.1217	0.7007
		FALSE	Medium	Sequest HT (A2)	Unambiguous	DSAIGFSRVPPR		3	E7EQB2	E7EQB2; P02788; E7ER44	1	3	0.362	0	1	1	434.571	1301.7	1301.7	1.52	0.00066	HCD (High Energy Collision Dissociation)	31.7	MS2	82.8766	1.012	37.0638	44545	24059_E3_S1_1.raw	F204	1.63	1	0.04114	0.391
		FALSE	High	Sequest HT (A2)	Unambiguous	LRPVAAEVYGTER		4	E7EQB2; C9JCF5	E7EQB2; P02788; C9JCF5; E7ER44	0	3	0.5213	0	1	1	487.601	1460.79	1460.79	1.22	0.00059	HCD (High Energy Collision Dissociation)	31.7	MS2	70.3576	31.293	37.2006	44710	24059_E3_S1_1.raw	F204	3.05	2	0.0006907	0.01782
		FALSE	High	Sequest HT (A2)	Unambiguous	DSAIGFSRVPPR		3	E7EQB2	E7EQB2; P02788; E7ER44	1	3	0.4955	0	1	1	434.57	1301.7	1301.7	-0.66	-0.00029	HCD (High Energy Collision Dissociation)	31.7	MS2	42.7378	3.347	37.4011	44941	24059_E3_S1_1.raw	F204	2.24	1	0.0002022	0.007751
		FALSE	Medium	Sequest HT (A2)	Unambiguous	DSAIGFSRVPPR		3	E7EQB2	E7EQB2; P02788; E7ER44	1	2	0.3046	0	1	1	651.351	1301.69	1301.7	-0.91	-0.00059	HCD (High Energy Collision Dissociation)	31.7	MS2	0	31.759	37.5036	45059	24059_E3_S1_1.raw	F204	1.97	1	0.01643	0.218
		FALSE	High	Sequest HT (A2)	Unambiguous	LRPVAAEVYGTER		4	E7EQB2; C9JCF5	E7EQB2; P02788; C9JCF5; E7ER44	0	3	0.4752	0	1	1	487.601	1460.79	1460.79	0.97	0.00047	HCD (High Energy Collision Dissociation)	31.7	MS2	87.0608	7.2	37.6743	45253	24059_E3_S1_1.raw	F204	2.42	2	0.004705	0.05274
		FALSE	High	Sequest HT (A2)	Unambiguous	DSAIGFSRVPPR		3	E7EQB2	E7EQB2; P02788; E7ER44	1	3	0.5556	0	1	1	434.57	1301.7	1301.7	-0.52	-0.00023	HCD (High Energy Collision Dissociation)	31.7	MS2	29.2512	4.559	37.7417	45323	24059_E3_S1_1.raw	F204	2.61	1	7.099e-05	0.002408
		FALSE	Medium	Sequest HT (A2)	Unambiguous	DSAIGFSRVPPR		3	E7EQB2	E7EQB2; P02788; E7ER44	1	2	0.1979	0	1	1	651.352	1301.7	1301.7	0.49	0.00032	HCD (High Energy Collision Dissociation)	31.7	MS2	0	30.398	37.8376	45430	24059_E3_S1_1.raw	F204	1.92	1	0.01597	0.2147
		FALSE	High	Sequest HT (A2)	Unambiguous	THYYAVAVVK		4	E7EQB2; C9JCF5	E7EQB2; P02788; C9JCF5; E7ER44	0	3	0.512	0	1	1	384.213	1150.62	1150.63	-1.46	-0.00056	HCD (High Energy Collision Dissociation)	31.7	MS2	41.0232	30.001	37.9254	45530	24059_E3_S1_1.raw	F204	2.91	2	0.001326	0.02828
		FALSE	Medium	Sequest HT (A2)	Unambiguous	LRPVAAEVYGTER		4	E7EQB2; C9JCF5	E7EQB2; P02788; C9JCF5; E7ER44	0	3	0.3961	0	1	1	487.6	1460.78	1460.79	-0.47	-0.00023	HCD (High Energy Collision Dissociation)	31.7	MS2	90.2002	9.974	38.0566	45675	24059_E3_S1_1.raw	F204	1.54	2	0.03232	0.3379
		FALSE	High	Sequest HT (A2)	Unambiguous	DSAIGFSRVPPR		3	E7EQB2	E7EQB2; P02788; E7ER44	1	3	0.6333	0	1	1	434.57	1301.7	1301.7	-0.52	-0.00023	HCD (High Energy Collision Dissociation)	31.7	MS2	10.8765	3.449	38.082	45703	24059_E3_S1_1.raw	F204	2.7	1	7.099e-05	0.001577
		FALSE	High	Sequest HT (A2)	Unambiguous	THYYAVAVVK		4	E7EQB2; C9JCF5	E7EQB2; P02788; C9JCF5; E7ER44	0	3	0.5629	0	1	1	384.214	1150.63	1150.63	0.85	0.00033	HCD (High Energy Collision Dissociation)	31.7	MS2	77.7996	75	38.2871	45936	24059_E3_S1_1.raw	F204	3.5	2	0.0009832	0.02304
		FALSE	High	Sequest HT (A2)	Unambiguous	SDTSLTwNSVK	W7(Oxidation)	3	E7EQB2	E7EQB2; P02788; E7ER44	0	2	0.6034	0	1	1	627.304	1253.6	1253.6	-0.83	-0.00052	HCD (High Energy Collision Dissociation)	31.7	MS2	0	30.186	38.3106	45961	24059_E3_S1_1.raw	F204	3.48	1	7.099e-05	4.227e-05
		FALSE	High	Sequest HT (A2)	Unambiguous	DSAIGFSRVPPR		3	E7EQB2	E7EQB2; P02788; E7ER44	1	3	0.5425	0	1	1	434.57	1301.7	1301.7	-0.17	-7e-05	HCD (High Energy Collision Dissociation)	31.7	MS2	17.7999	4.903	38.4266	46087	24059_E3_S1_1.raw	F204	2.47	1	7.099e-05	0.001867
		FALSE	Low	Sequest HT (A2)	Unambiguous	DSAIGFSRVPPR		3	E7EQB2	E7EQB2; P02788; E7ER44	1	2	0.124	0	1	1	651.352	1301.7	1301.7	0.78	0.0005	HCD (High Energy Collision Dissociation)	31.7	MS2	77.5062	27.191	38.571	46256	24059_E3_S1_1.raw	F204	1.21	1	0.6541	0.993
		FALSE	High	Sequest HT (A2)	Unambiguous	THYYAVAVVK		4	E7EQB2; C9JCF5	E7EQB2; P02788; C9JCF5; E7ER44	0	3	0.502	0	1	1	384.214	1150.63	1150.63	0.37	0.00014	HCD (High Energy Collision Dissociation)	31.7	MS2	78.4877	10.617	38.6138	46306	24059_E3_S1_1.raw	F204	2.51	2	0.008483	0.103
		FALSE	Low	Sequest HT (A2)	Unambiguous	THYYAVAVVK		4	E7EQB2; C9JCF5	E7EQB2; P02788; C9JCF5; E7ER44	0	2	0.3436	0	1	1	575.817	1150.63	1150.63	1.5	0.00086	HCD (High Energy Collision Dissociation)	31.7	MS2	87.6877	19.079	38.7508	46454	24059_E3_S1_1.raw	F204	1.63	2	0.5394	0.9908
		FALSE	High	Sequest HT (A2)	Unambiguous	DSAIGFSRVPPR		3	E7EQB2	E7EQB2; P02788; E7ER44	1	3	0.5663	0	1	1	434.57	1301.7	1301.7	0.39	0.00017	HCD (High Energy Collision Dissociation)	31.7	MS2	38.6691	3.265	38.7623	46467	24059_E3_S1_1.raw	F204	2.79	1	7.099e-05	0.0007767
		FALSE	Low	Sequest HT (A2)	Unambiguous	THYYAVAVVK		4	E7EQB2; C9JCF5	E7EQB2; P02788; C9JCF5; E7ER44	0	2	0.3205	0	1	1	575.818	1150.63	1150.63	3.62	0.00208	HCD (High Energy Collision Dissociation)	31.7	MS2	88.8779	8.613	38.7886	46498	24059_E3_S1_1.raw	F204	1.56	2	0.4601	0.9774
		FALSE	Medium	Sequest HT (A2)	Unambiguous	LRPVAAEVYGTER		4	E7EQB2; C9JCF5	E7EQB2; P02788; C9JCF5; E7ER44	0	3	0.4393	0	1	1	487.6	1460.78	1460.79	-0.85	-0.00041	HCD (High Energy Collision Dissociation)	31.7	MS2	79.422	6.307	38.7966	46506	24059_E3_S1_1.raw	F204	2.14	2	0.01388	0.1839
		FALSE	Low	Sequest HT (A2)	Unambiguous	DSAIGFSRVPPR		3	E7EQB2	E7EQB2; P02788; E7ER44	1	2	0.0786	0	1	1	651.351	1301.69	1301.7	-1.29	-0.00084	HCD (High Energy Collision Dissociation)	31.7	MS2	60.3416	31.882	38.9018	46628	24059_E3_S1_1.raw	F204	1.4	1	0.2917	0.9107
		FALSE	High	Sequest HT (A2)	Unambiguous	THYYAVAVVK		4	E7EQB2; C9JCF5	E7EQB2; P02788; C9JCF5; E7ER44	0	3	0.5328	0	1	1	384.213	1150.63	1150.63	-0.1	-4e-05	HCD (High Energy Collision Dissociation)	31.7	MS2	27.5751	14.699	38.958	46686	24059_E3_S1_1.raw	F204	2.74	2	0.0005095	0.01559
		FALSE	High	Sequest HT (A2)	Unambiguous	DSAIGFSRVPPR		3	E7EQB2	E7EQB2; P02788; E7ER44	1	3	0.5345	0	1	1	434.57	1301.7	1301.7	-0.17	-7e-05	HCD (High Energy Collision Dissociation)	31.7	MS2	28.1928	4.007	39.1017	46847	24059_E3_S1_1.raw	F204	2.32	1	7.099e-05	0.001381
		FALSE	Medium	Sequest HT (A2)	Unambiguous	DSAIGFSRVPPR		3	E7EQB2	E7EQB2; P02788; E7ER44	1	2	0.1667	0	1	1	651.351	1301.69	1301.7	-1.19	-0.00078	HCD (High Energy Collision Dissociation)	31.7	MS2	22.8963	29.215	39.2375	47008	24059_E3_S1_1.raw	F204	1.8	1	0.01907	0.2464
		FALSE	Medium	Sequest HT (A2)	Unambiguous	DSAIGFSRVPPR		3	E7EQB2	E7EQB2; P02788; E7ER44	1	3	0.4637	0	1	1	434.57	1301.7	1301.7	-0.31	-0.00014	HCD (High Energy Collision Dissociation)	31.7	MS2	63.849	1.407	39.4403	47251	24059_E3_S1_1.raw	F204	1.79	1	0.01907	0.2463
		FALSE	High	Sequest HT (A2)	Unambiguous	THYYAVAVVK		4	E7EQB2; C9JCF5	E7EQB2; P02788; C9JCF5; E7ER44	0	3	0.3356	0	1	1	384.213	1150.63	1150.63	-0.34	-0.00013	HCD (High Energy Collision Dissociation)	31.7	MS2	43.9899	75	39.5321	47369	24059_E3_S1_1.raw	F204	2.92	2	0.005052	0.0569
		FALSE	Low	Sequest HT (A2)	Unambiguous	DSAIGFSRVPPR		3	E7EQB2	E7EQB2; P02788; E7ER44	1	3	0.15	0	1	1	434.57	1301.69	1301.7	-1.16	-0.0005	HCD (High Energy Collision Dissociation)	31.7	MS2	88.5081	0.671	39.7803	47664	24059_E3_S1_1.raw	F204	1.2	1	0.3134	0.9229
		FALSE	Low	Sequest HT (A2)	Unambiguous	DSAIGFSRVPPR		3	E7EQB2	E7EQB2; P02788; E7ER44	1	3	0.4818	0	1	1	434.569	1301.69	1301.7	-2.42	-0.00105	HCD (High Energy Collision Dissociation)	31.7	MS2	89.3719	1.176	40.1082	48083	24059_E3_S1_1.raw	F204	1.37	1	0.2884	0.9089
		FALSE	Low	Sequest HT (A2)	Unambiguous	THYYAVAVVK		4	E7EQB2; C9JCF5	E7EQB2; P02788; C9JCF5; E7ER44	0	3	0.1439	0	1	1	384.21	1150.61	1150.63	-9.25	-0.00355	HCD (High Energy Collision Dissociation)	31.7	MS2	88.8165	8.354	40.1706	48152	24059_E3_S1_1.raw	F204	1.39	2	0.162	0.7759
		FALSE	High	Sequest HT (A2)	Unambiguous	DSAIGFSRVPPR		3	E7EQB2	E7EQB2; P02788; E7ER44	1	3	0.5923	0	1	1	434.569	1301.69	1301.7	-2.42	-0.00105	HCD (High Energy Collision Dissociation)	31.7	MS2	67.7475	3.27	40.4443	48454	24059_E3_S1_1.raw	F204	2.33	1	0.006553	0.07692
		FALSE	Medium	Sequest HT (A2)	Unambiguous	THYYAVAVVK		4	E7EQB2; C9JCF5	E7EQB2; P02788; C9JCF5; E7ER44	0	3	0.5209	0	1	1	384.213	1150.63	1150.63	-0.42	-0.00016	HCD (High Energy Collision Dissociation)	31.7	MS2	64.3863	18.69	40.5584	48580	24059_E3_S1_1.raw	F204	2.63	2	0.033	0.3413
		FALSE	High	Sequest HT (A2)	Unambiguous	DSAIGFSRVPPR		3	E7EQB2	E7EQB2; P02788; E7ER44	1	3	0.4274	0	1	1	434.57	1301.7	1301.7	-0.45	-0.0002	HCD (High Energy Collision Dissociation)	31.7	MS2	62.4773	12.566	40.7851	48854	24059_E3_S1_1.raw	F204	2.34	1	7.099e-05	0.002347
		FALSE	High	Sequest HT (A2)	Unambiguous	SDTSLTWNSVK		3	E7EQB2	E7EQB2; P02788; E7ER44	0	2	0.5843	0	1	1	619.308	1237.61	1237.61	2.74	0.0017	HCD (High Energy Collision Dissociation)	31.7	MS2	48.7751	32.089	41.0858	49208	24059_E3_S1_1.raw	F204	3.56	1	7.099e-05	9.18e-06
		FALSE	High	Sequest HT (A2)	Unambiguous	DSAIGFSRVPPR		3	E7EQB2	E7EQB2; P02788; E7ER44	1	3	0.5952	0	1	1	434.57	1301.7	1301.7	-0.17	-7e-05	HCD (High Energy Collision Dissociation)	31.7	MS2	0	8.713	41.1183	49244	24059_E3_S1_1.raw	F204	2.89	1	7.099e-05	0.001507
		FALSE	High	Sequest HT (A2)	Unambiguous	DSAIGFSRVPPR		3	E7EQB2	E7EQB2; P02788; E7ER44	1	3	0.5615	0	1	1	434.57	1301.7	1301.7	0.11	5e-05	HCD (High Energy Collision Dissociation)	31.7	MS2	22.1195	15.238	41.4587	49634	24059_E3_S1_1.raw	F204	2.6	1	7.099e-05	0.001347
		FALSE	High	Sequest HT (A2)	Unambiguous	DSAIGFSRVPPR		3	E7EQB2	E7EQB2; P02788; E7ER44	1	3	0.54	0	1	1	434.57	1301.69	1301.7	-1.44	-0.00062	HCD (High Energy Collision Dissociation)	31.7	MS2	52.3817	3.711	41.7993	50027	24059_E3_S1_1.raw	F204	2	1	0.005154	0.05837
		FALSE	High	Sequest HT (A2)	Unambiguous	THYYAVAVVK		4	E7EQB2; C9JCF5	E7EQB2; P02788; C9JCF5; E7ER44	0	3	0.5702	0	1	1	384.214	1150.63	1150.63	0.61	0.00023	HCD (High Energy Collision Dissociation)	31.7	MS2	59.7788	38.311	42.073	50363	24059_E3_S1_1.raw	F204	2.42	2	0.0008102	0.01937
		FALSE	High	Sequest HT (A2)	Unambiguous	DSAIGFSRVPPR		3	E7EQB2	E7EQB2; P02788; E7ER44	1	3	0.4438	0	1	1	434.57	1301.7	1301.7	0.25	0.00011	HCD (High Energy Collision Dissociation)	31.7	MS2	92.3478	1.215	42.1371	50443	24059_E3_S1_1.raw	F204	1.78	1	0.007569	0.09396
		FALSE	High	Sequest HT (A2)	Unambiguous	DKSPKFQLFGSPSGQK		3	E7EQB2	E7EQB2; P02788; E7ER44	2	3	0.6013	0	1	1	584.309	1750.91	1750.91	0.04	2e-05	HCD (High Energy Collision Dissociation)	31.7	MS2	67.1969	29.262	42.2665	50596	24059_E3_S1_1.raw	F204	4.54	1	7.099e-05	1.485e-07
		FALSE	Medium	Sequest HT (A2)	Unambiguous	DKSPKFQLFGSPSGQK		3	E7EQB2	E7EQB2; P02788; E7ER44	2	4	0.4351	0	1	1	438.483	1750.91	1750.91	-0.91	-0.0004	HCD (High Energy Collision Dissociation)	31.7	MS2	70.6315	2.979	42.2874	50619	24059_E3_S1_1.raw	F204	2.39	1	0.01183	0.1541
		FALSE	Medium	Sequest HT (A2)	Unambiguous	THYYAVAVVK		4	E7EQB2; C9JCF5	E7EQB2; P02788; C9JCF5; E7ER44	0	3	0.5913	0	1	1	384.211	1150.62	1150.63	-6.23	-0.00239	HCD (High Energy Collision Dissociation)	31.7	MS2	70.6425	75	42.4615	50827	24059_E3_S1_1.raw	F204	2.52	2	0.03089	0.3282
		FALSE	High	Sequest HT (A2)	Unambiguous	DSAIGFSRVPPR		3	E7EQB2	E7EQB2; P02788; E7ER44	1	3	0.5412	0	1	1	434.57	1301.69	1301.7	-1.51	-0.00065	HCD (High Energy Collision Dissociation)	31.7	MS2	88.6832	14.135	42.4714	50837	24059_E3_S1_1.raw	F204	2.55	1	7.099e-05	0.002425
		FALSE	Medium	Sequest HT (A2)	Unambiguous	DKSPKFQLFGSPSGQK		3	E7EQB2	E7EQB2; P02788; E7ER44	2	4	0.4196	0	1	1	438.483	1750.91	1750.91	-1.68	-0.00073	HCD (High Energy Collision Dissociation)	31.7	MS2	14.835	1.497	42.496	50866	24059_E3_S1_1.raw	F204	2.55	1	0.01293	0.1671
		FALSE	High	Sequest HT (A2)	Unambiguous	DKSPKFQLFGSPSGQK		3	E7EQB2	E7EQB2; P02788; E7ER44	2	3	0.6618	0	1	1	584.309	1750.91	1750.91	-0.38	-0.00022	HCD (High Energy Collision Dissociation)	31.7	MS2	6.67802	6.01	42.5962	50976	24059_E3_S1_1.raw	F204	5.53	1	7.099e-05	1.158e-07
		FALSE	Medium	Sequest HT (A2)	Unambiguous	DKSPKFQLFGSPSGQK		3	E7EQB2	E7EQB2; P02788; E7ER44	2	4	0.354	0	1	1	438.483	1750.91	1750.91	-0.42	-0.00019	HCD (High Energy Collision Dissociation)	31.7	MS2	39.7405	1.83	42.5968	50977	24059_E3_S1_1.raw	F204	1.61	1	0.01161	0.1502
		FALSE	High	Sequest HT (A2)	Unambiguous	DSAIGFSRVPPR		3	E7EQB2	E7EQB2; P02788; E7ER44	1	3	0.4703	0	1	1	434.571	1301.7	1301.7	0.74	0.00032	HCD (High Energy Collision Dissociation)	31.7	MS2	63.8094	16.67	42.8634	51281	24059_E3_S1_1.raw	F204	2.19	1	0.0008102	0.01967
		FALSE	High	Sequest HT (A2)	Unambiguous	THYYAVAVVK		4	E7EQB2; C9JCF5	E7EQB2; P02788; C9JCF5; E7ER44	0	3	0.5231	0	1	1	384.212	1150.62	1150.63	-3.45	-0.00132	HCD (High Energy Collision Dissociation)	31.7	MS2	65.3603	75	42.9715	51397	24059_E3_S1_1.raw	F204	2.81	2	0.007192	0.08868
		FALSE	High	Sequest HT (A2)	Unambiguous	SVQWcAVSQPEATK	C5(Carbamidomethyl)	4	E7EQB2; C9JCF5	E7EQB2; P02788; C9JCF5; E7ER44	0	2	0.7368	0	1	1	795.884	1590.76	1590.76	1.17	0.00093	HCD (High Energy Collision Dissociation)	31.7	MS2	0	37.701	43.1248	51563	24059_E3_S1_1.raw	F204	3.42	2	7.099e-05	0.0005861
		FALSE	High	Sequest HT (A2)	Unambiguous	DSAIGFSRVPPR		3	E7EQB2	E7EQB2; P02788; E7ER44	1	3	0.4541	0	1	1	434.569	1301.69	1301.7	-1.86	-0.00081	HCD (High Energy Collision Dissociation)	31.7	MS2	68.51	18.083	43.1971	51648	24059_E3_S1_1.raw	F204	2.18	1	0.005448	0.06192
		FALSE	High	Sequest HT (A2)	Unambiguous	SDTSLTWNSVK		3	E7EQB2	E7EQB2; P02788; E7ER44	0	2	0.5861	0	1	1	619.307	1237.61	1237.61	0.57	0.00035	HCD (High Energy Collision Dissociation)	31.7	MS2	20.9877	30.564	43.4548	51940	24059_E3_S1_1.raw	F204	3.31	1	7.099e-05	1.261e-05
		FALSE	High	Sequest HT (A2)	Unambiguous	DSAIGFSRVPPR		3	E7EQB2	E7EQB2; P02788; E7ER44	1	3	0.4681	0	1	1	434.57	1301.7	1301.7	-0.03	-1e-05	HCD (High Energy Collision Dissociation)	31.7	MS2	60.0429	75	43.5381	52031	24059_E3_S1_1.raw	F204	2.82	1	7.099e-05	0.001722
		FALSE	High	Sequest HT (A2)	Unambiguous	SDTSLTWNSVK		3	E7EQB2	E7EQB2; P02788; E7ER44	0	2	0.6273	0	1	1	619.306	1237.61	1237.61	-0.51	-0.00032	HCD (High Energy Collision Dissociation)	31.7	MS2	7.00424	5.913	43.7816	52305	24059_E3_S1_1.raw	F204	3.3	1	7.099e-05	9.051e-05
		FALSE	High	Sequest HT (A2)	Unambiguous	DVTVLQNTDGNNNEAwAK	W16(Dioxidation)	3	E7EQB2	E7EQB2; P02788; E7ER44	0	2	0.6179	0	1	1	1010.96	2020.92	2020.92	-0.94	-0.00095	HCD (High Energy Collision Dissociation)	31.7	MS2	35.2433	58.766	43.986	52525	24059_E3_S1_1.raw	F204	2.8	1	7.099e-05	8.346e-06
		FALSE	High	Sequest HT (A2)	Unambiguous	SDTSLTWNSVK		3	E7EQB2	E7EQB2; P02788; E7ER44	0	2	0.5955	0	1	1	619.305	1237.6	1237.61	-2.19	-0.00136	HCD (High Energy Collision Dissociation)	31.7	MS2	35.8708	1.864	44.2137	52787	24059_E3_S1_1.raw	F204	3.56	1	7.099e-05	1.195e-05
		FALSE	High	Sequest HT (A2)	Unambiguous	DSAIGFSRVPPR		3	E7EQB2	E7EQB2; P02788; E7ER44	1	3	0.4575	0	1	1	434.57	1301.7	1301.7	-0.52	-0.00023	HCD (High Energy Collision Dissociation)	31.7	MS2	71.4667	26.563	44.2548	52834	24059_E3_S1_1.raw	F204	2.47	1	0.00184	0.03358
		FALSE	High	Sequest HT (A2)	Unambiguous	SDTSLTWNSVK		3	E7EQB2	E7EQB2; P02788; E7ER44	0	1	0.6857	0	1	1	1237.6	1237.6	1237.61	-3.51	-0.00434	HCD (High Energy Collision Dissociation)	31.7	MS2	0	8.339	44.2635	52845	24059_E3_S1_1.raw	F204	4.2	1	7.099e-05	3.432e-06
		FALSE	High	Sequest HT (A2)	Unambiguous	SDTSLTWNSVK		3	E7EQB2	E7EQB2; P02788; E7ER44	0	3	0.4865	0	1	1	413.207	1237.61	1237.61	1.4	0.00058	HCD (High Energy Collision Dissociation)	31.7	MS2	40.387	10.237	44.3469	52934	24059_E3_S1_1.raw	F204	2.22	1	7.099e-05	0.003498
		FALSE	High	Sequest HT (A2)	Unambiguous	SDTSLTWNSVK		3	E7EQB2	E7EQB2; P02788; E7ER44	0	2	0.6333	0	1	1	619.306	1237.6	1237.61	-1.3	-0.00081	HCD (High Energy Collision Dissociation)	31.7	MS2	0.266286	0.09	44.542	53150	24059_E3_S1_1.raw	F204	3.3	1	7.099e-05	1.741e-05
		FALSE	High	Sequest HT (A2)	Unambiguous	SDTSLTWNSVK		3	E7EQB2	E7EQB2; P02788; E7ER44	0	1	0.7048	0	1	1	1237.61	1237.61	1237.61	-0.65	-0.0008	HCD (High Energy Collision Dissociation)	31.7	MS2	1.9725	1.153	44.5829	53198	24059_E3_S1_1.raw	F204	3.76	1	7.099e-05	5.462e-07
		FALSE	High	Sequest HT (A2)	Unambiguous	SDTSLTWNSVK		3	E7EQB2	E7EQB2; P02788; E7ER44	0	3	0.4695	0	1	1	413.206	1237.6	1237.61	-1.63	-0.00067	HCD (High Energy Collision Dissociation)	31.7	MS2	55.846	23.287	44.6866	53312	24059_E3_S1_1.raw	F204	2.13	1	0.0002022	0.007435
		FALSE	Medium	Sequest HT (A2)	Unambiguous	DSAIGFSRVPPR		3	E7EQB2	E7EQB2; P02788; E7ER44	1	3	0.2081	0	1	1	434.57	1301.69	1301.7	-1.02	-0.00044	HCD (High Energy Collision Dissociation)	31.7	MS2	77.6292	9.225	44.7627	53389	24059_E3_S1_1.raw	F204	1.97	1	0.02246	0.2739
		FALSE	High	Sequest HT (A2)	Unambiguous	THYYAVAVVK		4	E7EQB2; C9JCF5	E7EQB2; P02788; C9JCF5; E7ER44	0	3	0.4106	0	1	1	384.215	1150.63	1150.63	3.16	0.00121	HCD (High Energy Collision Dissociation)	31.7	MS2	59.8023	75	44.788	53417	24059_E3_S1_1.raw	F204	2.07	2	0.008902	0.1074
		FALSE	High	Sequest HT (A2)	Unambiguous	SDTSLTWNSVK		3	E7EQB2	E7EQB2; P02788; E7ER44	0	2	0.6261	0	1	1	619.306	1237.61	1237.61	-0.61	-0.00038	HCD (High Energy Collision Dissociation)	31.7	MS2	0	0.283	44.8772	53507	24059_E3_S1_1.raw	F204	3.37	1	7.099e-05	4.77e-06
		FALSE	High	Sequest HT (A2)	Unambiguous	SDTSLTWNSVK		3	E7EQB2	E7EQB2; P02788; E7ER44	0	1	0.6604	0	1	1	1237.6	1237.6	1237.61	-1.04	-0.00129	HCD (High Energy Collision Dissociation)	31.7	MS2	9.05078	15.403	44.9191	53552	24059_E3_S1_1.raw	F204	4.24	1	7.099e-05	5.226e-07
		FALSE	High	Sequest HT (A2)	Unambiguous	SDTSLTWNSVK		3	E7EQB2	E7EQB2; P02788; E7ER44	0	2	0.6257	0	1	1	619.306	1237.61	1237.61	-0.51	-0.00032	HCD (High Energy Collision Dissociation)	31.7	MS2	9.8453	6.305	45.2178	53877	24059_E3_S1_1.raw	F204	3.5	1	7.099e-05	1.072e-05
		FALSE	High	Sequest HT (A2)	Unambiguous	SPKFQLFGSPSGQK		3	E7EQB2	E7EQB2; P02788; E7ER44	1	3	0.7078	0	1	1	503.268	1507.79	1507.79	0.38	0.00019	HCD (High Energy Collision Dissociation)	31.7	MS2	29.6359	1.402	45.3492	54024	24059_E3_S1_1.raw	F204	3.97	1	7.099e-05	1.285e-05
		FALSE	High	Sequest HT (A2)	Unambiguous	SPKFQLFGSPSGQK		3	E7EQB2	E7EQB2; P02788; E7ER44	1	2	0.7545	0	1	1	754.399	1507.79	1507.79	-0.18	-0.00013	HCD (High Energy Collision Dissociation)	31.7	MS2	54.3477	3.406	45.3744	54054	24059_E3_S1_1.raw	F204	4.44	1	7.099e-05	1.162e-08
		FALSE	Low	Sequest HT (A2)	Unambiguous	DSAIGFSRVPPR		3	E7EQB2	E7EQB2; P02788; E7ER44	1	3	0	0	1	1	434.57	1301.7	1301.7	0.32	0.00014	HCD (High Energy Collision Dissociation)	31.7	MS2	64.8662	61.337	45.5321	54238	24059_E3_S1_1.raw	F204	1.29	1	0.1004	0.6427
		FALSE	High	Sequest HT (A2)	Unambiguous	SDTSLTWNSVK		3	E7EQB2	E7EQB2; P02788; E7ER44	0	2	0.5389	0	1	1	619.306	1237.6	1237.61	-1.1	-0.00068	HCD (High Energy Collision Dissociation)	31.7	MS2	6.27505	23.27	45.555	54264	24059_E3_S1_1.raw	F204	3.73	1	7.099e-05	9.01e-06
		FALSE	Low	Sequest HT (A2)	Unambiguous	SDTSLTWNSVK		3	E7EQB2	E7EQB2; P02788; E7ER44	0	2	0.0839	0	1	1	619.306	1237.61	1237.61	-0.32	-0.0002	HCD (High Energy Collision Dissociation)	31.7	MS2	21.5447	55.758	45.5884	54307	24059_E3_S1_1.raw	F204	1.55	1	0.6121	0.993
		FALSE	High	Sequest HT (A2)	Unambiguous	SPKFQLFGSPSGQK		3	E7EQB2	E7EQB2; P02788; E7ER44	1	3	0.6022	0	1	1	503.268	1507.79	1507.79	-1.32	-0.00066	HCD (High Energy Collision Dissociation)	31.7	MS2	5.06042	1.168	45.6636	54396	24059_E3_S1_1.raw	F204	3.67	1	7.099e-05	0.005154
		FALSE	High	Sequest HT (A2)	Unambiguous	SPKFQLFGSPSGQK		3	E7EQB2	E7EQB2; P02788; E7ER44	1	3	0.6967	0	1	1	503.268	1507.79	1507.79	-1.32	-0.00066	HCD (High Energy Collision Dissociation)	31.7	MS2	0.988977	0.115	45.6799	54415	24059_E3_S1_1.raw	F204	3.33	1	7.099e-05	9.405e-05
		FALSE	High	Sequest HT (A2)	Unambiguous	SPKFQLFGSPSGQK		3	E7EQB2	E7EQB2; P02788; E7ER44	1	2	0.754	0	1	1	754.398	1507.79	1507.79	-1.39	-0.00105	HCD (High Energy Collision Dissociation)	31.7	MS2	1.66749	0.522	45.6811	54417	24059_E3_S1_1.raw	F204	4.35	1	7.099e-05	1.999e-07
		FALSE	High	Sequest HT (A2)	Unambiguous	SDTSLTWNSVK		3	E7EQB2	E7EQB2; P02788; E7ER44	0	2	0.4855	0	1	1	619.307	1237.61	1237.61	0.67	0.00041	HCD (High Energy Collision Dissociation)	31.7	MS2	73.9304	7.205	45.6845	54422	24059_E3_S1_1.raw	F204	2.41	1	7.099e-05	0.0002947
		FALSE	High	Sequest HT (A2)	Unambiguous	SPKFQLFGSPSGQK		3	E7EQB2	E7EQB2; P02788; E7ER44	1	2	0.6337	0	1	1	754.398	1507.79	1507.79	-1.07	-0.0008	HCD (High Energy Collision Dissociation)	31.7	MS2	0	28.369	45.7001	54440	24059_E3_S1_1.raw	F204	3.74	1	7.099e-05	1.474e-05
		FALSE	High	Sequest HT (A2)	Unambiguous	SPKFQLFGSPSGQK		3	E7EQB2	E7EQB2; P02788; E7ER44	1	3	0.5442	0	1	1	503.268	1507.79	1507.79	-0.96	-0.00048	HCD (High Energy Collision Dissociation)	31.7	MS2	10.429	3.082	45.9545	54741	24059_E3_S1_1.raw	F204	3.51	1	7.099e-05	0.002624
		FALSE	High	Sequest HT (A2)	Unambiguous	SPKFQLFGSPSGQK		3	E7EQB2	E7EQB2; P02788; E7ER44	1	3	0.5866	0	1	1	503.268	1507.79	1507.79	-1.2	-0.0006	HCD (High Energy Collision Dissociation)	31.7	MS2	24.9824	0.899	46.003	54795	24059_E3_S1_1.raw	F204	2.83	1	7.099e-05	0.0001839
		FALSE	High	Sequest HT (A2)	Unambiguous	SPKFQLFGSPSGQK		3	E7EQB2	E7EQB2; P02788; E7ER44	1	2	0.7043	0	1	1	754.398	1507.79	1507.79	-1.47	-0.00111	HCD (High Energy Collision Dissociation)	31.7	MS2	37.6647	5.885	46.0048	54798	24059_E3_S1_1.raw	F204	3.28	1	7.099e-05	1.051e-05
		FALSE	High	Sequest HT (A2)	Unambiguous	FFSAScVPGADK	C6(Carbamidomethyl)	3	E7EQB2	E7EQB2; P02788; E7ER44	0	2	0.5254	0	1	1	643.297	1285.59	1285.59	-1.11	-0.00072	HCD (High Energy Collision Dissociation)	31.7	MS2	76.528	2.628	46.1312	54936	24059_E3_S1_1.raw	F204	1.18	1	0.004803	0.05421
		FALSE	High	Sequest HT (A2)	Unambiguous	THYYAVAVVK		4	E7EQB2; C9JCF5	E7EQB2; P02788; C9JCF5; E7ER44	0	3	0.5631	0	1	1	384.213	1150.63	1150.63	0.13	5e-05	HCD (High Energy Collision Dissociation)	31.7	MS2	60.9774	75	46.1591	54966	24059_E3_S1_1.raw	F204	2.93	2	0.00352	0.04414
		FALSE	High	Sequest HT (A2)	Unambiguous	THYYAVAVVK		4	E7EQB2; C9JCF5	E7EQB2; P02788; C9JCF5; E7ER44	0	3	0.5585	0	1	1	384.213	1150.63	1150.63	-0.18	-7e-05	HCD (High Energy Collision Dissociation)	31.7	MS2	66.3186	75	46.6763	55520	24059_E3_S1_1.raw	F204	2.65	2	0.00439	0.04979
		FALSE	Low	Sequest HT (A2)	Ambiguous	DILFK		1		A0A4V2KWR4	0	2	0.1404	0	1	2	318.191	635.376	635.376	-1.19	-0.00038	HCD (High Energy Collision Dissociation)	31.7	MS2	0	1.313	47.3593	56319	24059_E3_S1_1.raw	F204	1.71	9	0.4448	0.9734
		FALSE	Low	Sequest HT (A2)	Ambiguous	DLIFK		6	Q5VZM2; Q92797	A0A087WUE9; Q5VZM2; A0A853V5F6; Q92797; Q7L523; Q5VZM0	0	2	0.1404	0	1	3	318.191	635.376	635.376	-1.19	-0.00038	HCD (High Energy Collision Dissociation)	31.7	MS2	0	1.313	47.3593	56319	24059_E3_S1_1.raw	F204	1.71	9	0.4448	0.9734
		FALSE	Low	Sequest HT (A2)	Ambiguous	DLLFK		6	Q86TE4; E7EQB2; P02787; P08582	Q86TE4; E7EQB2; P02787; P08582; P02788; E7ER44	0	2	0.1404	0	1	4	318.191	635.376	635.376	-1.19	-0.00038	HCD (High Energy Collision Dissociation)	31.7	MS2	0	1.313	47.3593	56319	24059_E3_S1_1.raw	F204	1.71	4	0.4448	0.9734
		FALSE	Low	Sequest HT (A2)	Ambiguous	DILFK		1		A0A4V2KWR4	0	1	0.1341	0	1	2	635.376	635.376	635.376	-0.4	-0.00025	HCD (High Energy Collision Dissociation)	31.7	MS2	35.6957	2.392	47.4065	56378	24059_E3_S1_1.raw	F204	1.79	9	0.4894	0.9836
		FALSE	Low	Sequest HT (A2)	Ambiguous	DLIFK		6	Q5VZM2; Q92797	A0A087WUE9; Q5VZM2; A0A853V5F6; Q92797; Q7L523; Q5VZM0	0	1	0.1341	0	1	3	635.376	635.376	635.376	-0.4	-0.00025	HCD (High Energy Collision Dissociation)	31.7	MS2	35.6957	2.392	47.4065	56378	24059_E3_S1_1.raw	F204	1.79	9	0.4894	0.9836
		FALSE	Low	Sequest HT (A2)	Ambiguous	DLLFK		6	Q86TE4; E7EQB2; P02787; P08582	Q86TE4; E7EQB2; P02787; P08582; P02788; E7ER44	0	1	0.1341	0	1	4	635.376	635.376	635.376	-0.4	-0.00025	HCD (High Energy Collision Dissociation)	31.7	MS2	35.6957	2.392	47.4065	56378	24059_E3_S1_1.raw	F204	1.79	4	0.4894	0.9836
		FALSE	Low	Sequest HT (A2)	Ambiguous	DILFK		1		A0A4V2KWR4	0	2	0.1314	0	1	2	318.191	635.375	635.376	-2.15	-0.00068	HCD (High Energy Collision Dissociation)	31.7	MS2	0.392879	0.09	47.6726	56696	24059_E3_S1_1.raw	F204	1.75	9	0.5193	0.9884
		FALSE	Low	Sequest HT (A2)	Ambiguous	DLIFK		6	Q5VZM2; Q92797	A0A087WUE9; Q5VZM2; A0A853V5F6; Q92797; Q7L523; Q5VZM0	0	2	0.1314	0	1	3	318.191	635.375	635.376	-2.15	-0.00068	HCD (High Energy Collision Dissociation)	31.7	MS2	0.392879	0.09	47.6726	56696	24059_E3_S1_1.raw	F204	1.75	9	0.5193	0.9884
		FALSE	Low	Sequest HT (A2)	Ambiguous	DLLFK		6	Q86TE4; E7EQB2; P02787; P08582	Q86TE4; E7EQB2; P02787; P08582; P02788; E7ER44	0	2	0.1314	0	1	4	318.191	635.375	635.376	-2.15	-0.00068	HCD (High Energy Collision Dissociation)	31.7	MS2	0.392879	0.09	47.6726	56696	24059_E3_S1_1.raw	F204	1.75	4	0.5193	0.9884
		FALSE	Low	Sequest HT (A2)	Ambiguous	DILFK		1		A0A4V2KWR4	0	1		0.0331	4	5	635.375	635.375	635.376	-2.32	-0.00147	HCD (High Energy Collision Dissociation)	31.7	MS2	0	0.374	47.7173	56747	24059_E3_S1_1.raw	F204	1.46	9	0.5355	0.9904
		FALSE	Low	Sequest HT (A2)	Ambiguous	DLIFK		6	Q5VZM2; Q92797	A0A087WUE9; Q5VZM2; A0A853V5F6; Q92797; Q7L523; Q5VZM0	0	1		0.0331	4	6	635.375	635.375	635.376	-2.32	-0.00147	HCD (High Energy Collision Dissociation)	31.7	MS2	0	0.374	47.7173	56747	24059_E3_S1_1.raw	F204	1.46	9	0.5355	0.9904
		FALSE	Low	Sequest HT (A2)	Ambiguous	DLLFK		6	Q86TE4; E7EQB2; P02787; P08582	Q86TE4; E7EQB2; P02787; P08582; P02788; E7ER44	0	1		0.0331	4	7	635.375	635.375	635.376	-2.32	-0.00147	HCD (High Energy Collision Dissociation)	31.7	MS2	0	0.374	47.7173	56747	24059_E3_S1_1.raw	F204	1.46	4	0.5355	0.9904
		FALSE	Low	Sequest HT (A2)	Ambiguous	DILFK		1		A0A4V2KWR4	0	1	0.0575	0	1	2	635.375	635.375	635.376	-1.93	-0.00123	HCD (High Energy Collision Dissociation)	31.7	MS2	70.701	39.584	47.7391	56772	24059_E3_S1_1.raw	F204	1.74	9	0.6844	0.993
		FALSE	Low	Sequest HT (A2)	Ambiguous	DLIFK		6	Q5VZM2; Q92797	A0A087WUE9; Q5VZM2; A0A853V5F6; Q92797; Q7L523; Q5VZM0	0	1	0.0575	0	1	3	635.375	635.375	635.376	-1.93	-0.00123	HCD (High Energy Collision Dissociation)	31.7	MS2	70.701	39.584	47.7391	56772	24059_E3_S1_1.raw	F204	1.74	9	0.6844	0.993
		FALSE	Low	Sequest HT (A2)	Ambiguous	DLLFK		6	Q86TE4; E7EQB2; P02787; P08582	Q86TE4; E7EQB2; P02787; P08582; P02788; E7ER44	0	1	0.0575	0	1	4	635.375	635.375	635.376	-1.93	-0.00123	HCD (High Energy Collision Dissociation)	31.7	MS2	70.701	39.584	47.7391	56772	24059_E3_S1_1.raw	F204	1.74	4	0.6844	0.993
		FALSE	High	Sequest HT (A2)	Unambiguous	SVNGKEDAIwNLLR	W10(Oxidation)	3	E7EQB2	E7EQB2; P02788; E7ER44	1	3	0.5794	0	1	1	544.287	1630.85	1630.85	-4.89	-0.00266	HCD (High Energy Collision Dissociation)	31.7	MS2	0	41.045	47.9507	56996	24059_E3_S1_1.raw	F204	3.21	1	7.099e-05	0.0003348
		FALSE	Low	Sequest HT (A2)	Ambiguous	DILFK		1		A0A4V2KWR4	0	2		0.0091	2	3	318.191	635.375	635.376	-1.86	-0.00059	HCD (High Energy Collision Dissociation)	31.7	MS2	5.52344	4.704	47.9808	57028	24059_E3_S1_1.raw	F204	1.09	9	0.3129	0.9227
		FALSE	Low	Sequest HT (A2)	Ambiguous	DLIFK		6	Q5VZM2; Q92797	A0A087WUE9; Q5VZM2; A0A853V5F6; Q92797; Q7L523; Q5VZM0	0	2		0.0091	2	4	318.191	635.375	635.376	-1.86	-0.00059	HCD (High Energy Collision Dissociation)	31.7	MS2	5.52344	4.704	47.9808	57028	24059_E3_S1_1.raw	F204	1.09	9	0.3129	0.9227
		FALSE	Low	Sequest HT (A2)	Ambiguous	DLLFK		6	Q86TE4; E7EQB2; P02787; P08582	Q86TE4; E7EQB2; P02787; P08582; P02788; E7ER44	0	2		0.0091	2	5	318.191	635.375	635.376	-1.86	-0.00059	HCD (High Energy Collision Dissociation)	31.7	MS2	5.52344	4.704	47.9808	57028	24059_E3_S1_1.raw	F204	1.09	4	0.3129	0.9227
		FALSE	Low	Sequest HT (A2)	Ambiguous	DILFK		1		A0A4V2KWR4	0	2		0.0296	3	4	318.192	635.377	635.376	0.45	0.00014	HCD (High Energy Collision Dissociation)	31.7	MS2	29.1945	29.963	48.7964	57889	24059_E3_S1_1.raw	F204	1.31	9	0.3423	0.937
		FALSE	Low	Sequest HT (A2)	Ambiguous	DLIFK		6	Q5VZM2; Q92797	A0A087WUE9; Q5VZM2; A0A853V5F6; Q92797; Q7L523; Q5VZM0	0	2		0.0296	3	5	318.192	635.377	635.376	0.45	0.00014	HCD (High Energy Collision Dissociation)	31.7	MS2	29.1945	29.963	48.7964	57889	24059_E3_S1_1.raw	F204	1.31	9	0.3423	0.937
		FALSE	Low	Sequest HT (A2)	Ambiguous	DLLFK		6	Q86TE4; E7EQB2; P02787; P08582	Q86TE4; E7EQB2; P02787; P08582; P02788; E7ER44	0	2		0.0296	3	6	318.192	635.377	635.376	0.45	0.00014	HCD (High Energy Collision Dissociation)	31.7	MS2	29.1945	29.963	48.7964	57889	24059_E3_S1_1.raw	F204	1.31	4	0.3423	0.937
		FALSE	High	Sequest HT (A2)	Unambiguous	DGAGDVAFIR		3	E7EQB2	E7EQB2; P02788; E7ER44	0	2	0.6923	0	1	1	510.758	1020.51	1020.51	-3.02	-0.00154	HCD (High Energy Collision Dissociation)	31.7	MS2	88.4995	3.76	49.0082	58116	24059_E3_S1_1.raw	F204	3.25	1	7.099e-05	0.0005811
		FALSE	Low	Sequest HT (A2)	Ambiguous	DILFK		1		A0A4V2KWR4	0	2	0.142	0	1	2	318.192	635.376	635.376	-0.42	-0.00013	HCD (High Energy Collision Dissociation)	31.7	MS2	0	54.84	49.1197	58236	24059_E3_S1_1.raw	F204	1.62	9	0.2465	0.8762
		FALSE	Low	Sequest HT (A2)	Ambiguous	DLIFK		6	Q5VZM2; Q92797	A0A087WUE9; Q5VZM2; A0A853V5F6; Q92797; Q7L523; Q5VZM0	0	2	0.142	0	1	3	318.192	635.376	635.376	-0.42	-0.00013	HCD (High Energy Collision Dissociation)	31.7	MS2	0	54.84	49.1197	58236	24059_E3_S1_1.raw	F204	1.62	9	0.2465	0.8762
		FALSE	Low	Sequest HT (A2)	Ambiguous	DLLFK		6	Q86TE4; E7EQB2; P02787; P08582	Q86TE4; E7EQB2; P02787; P08582; P02788; E7ER44	0	2	0.142	0	1	4	318.192	635.376	635.376	-0.42	-0.00013	HCD (High Energy Collision Dissociation)	31.7	MS2	0	54.84	49.1197	58236	24059_E3_S1_1.raw	F204	1.62	4	0.2465	0.8762
		FALSE	High	Sequest HT (A2)	Unambiguous	DGAGDVAFIR		3	E7EQB2	E7EQB2; P02788; E7ER44	0	1	0.589	0	1	1	1020.51	1020.51	1020.51	0.76	0.00077	HCD (High Energy Collision Dissociation)	31.7	MS2	39.8892	14.807	49.122	58239	24059_E3_S1_1.raw	F204	3.26	1	7.099e-05	1.736e-05
		FALSE	High	Sequest HT (A2)	Unambiguous	DGAGDVAFIR		3	E7EQB2	E7EQB2; P02788; E7ER44	0	3	0.645	0	1	1	340.841	1020.51	1020.51	-1.21	-0.00041	HCD (High Energy Collision Dissociation)	31.7	MS2	38.1721	28.696	49.2494	58380	24059_E3_S1_1.raw	F204	3.07	1	7.099e-05	0.001694
		FALSE	High	Sequest HT (A2)	Unambiguous	DGAGDVAFIR		3	E7EQB2	E7EQB2; P02788; E7ER44	0	2	0.7265	0	1	1	510.758	1020.51	1020.51	-1.65	-0.00084	HCD (High Energy Collision Dissociation)	31.7	MS2	0.906992	0.09	49.3172	58452	24059_E3_S1_1.raw	F204	3.62	1	7.099e-05	7.089e-05
		FALSE	High	Sequest HT (A2)	Unambiguous	DGAGDVAFIR		3	E7EQB2	E7EQB2; P02788; E7ER44	0	2	0.6461	0	1	1	510.758	1020.51	1020.51	-1.29	-0.00066	HCD (High Energy Collision Dissociation)	31.7	MS2	4.82706	0.72	49.3492	58488	24059_E3_S1_1.raw	F204	1.78	1	0.009889	0.1242
		FALSE	High	Sequest HT (A2)	Unambiguous	DGAGDVAFIR		3	E7EQB2	E7EQB2; P02788; E7ER44	0	1	0.618	0	1	1	1020.51	1020.51	1020.51	-1.46	-0.00149	HCD (High Energy Collision Dissociation)	31.7	MS2	0	0.423	49.437	58587	24059_E3_S1_1.raw	F204	3.22	1	7.099e-05	2.032e-05
		FALSE	Medium	Sequest HT (A2)	Unambiguous	DGAGDVAFIR		3	E7EQB2	E7EQB2; P02788; E7ER44	0	1	0.4548	0	1	1	1020.51	1020.51	1020.51	-1.28	-0.0013	HCD (High Energy Collision Dissociation)	31.7	MS2	0	55.036	49.4551	58610	24059_E3_S1_1.raw	F204	3.1	1	0.04539	0.4164
		FALSE	High	Sequest HT (A2)	Unambiguous	DGAGDVAFIR		3	E7EQB2	E7EQB2; P02788; E7ER44	0	3	0.5141	0	1	1	340.842	1020.51	1020.51	0.04	1e-05	HCD (High Energy Collision Dissociation)	31.7	MS2	52.5019	13.242	49.538	58700	24059_E3_S1_1.raw	F204	2.49	1	0.001153	0.02566
		FALSE	Low	Sequest HT (A2)	Unambiguous	DGAGDVAFIR		3	E7EQB2	E7EQB2; P02788; E7ER44	0	3	0.3571	0	1	1	340.842	1020.51	1020.51	0.58	0.0002	HCD (High Energy Collision Dissociation)	31.7	MS2	75.2193	6.991	49.5862	58752	24059_E3_S1_1.raw	F204	1.4	1	0.07753	0.5636
		FALSE	High	Sequest HT (A2)	Unambiguous	DGAGDVAFIR		3	E7EQB2	E7EQB2; P02788; E7ER44	0	2	0.7584	0	1	1	510.759	1020.51	1020.51	-1.05	-0.00054	HCD (High Energy Collision Dissociation)	31.7	MS2	2.95383	0.108	49.6226	58788	24059_E3_S1_1.raw	F204	3.56	1	7.099e-05	7.061e-05
		FALSE	Low	Sequest HT (A2)	Ambiguous	DILFK		1		A0A4V2KWR4	0	2		0.0078	3	4	318.192	635.376	635.376	0.26	8e-05	HCD (High Energy Collision Dissociation)	31.7	MS2	0	75	49.7001	58874	24059_E3_S1_1.raw	F204	1.27	9	0.1554	0.7647
		FALSE	Low	Sequest HT (A2)	Ambiguous	DLIFK		6	Q5VZM2; Q92797	A0A087WUE9; Q5VZM2; A0A853V5F6; Q92797; Q7L523; Q5VZM0	0	2		0.0078	3	5	318.192	635.376	635.376	0.26	8e-05	HCD (High Energy Collision Dissociation)	31.7	MS2	0	75	49.7001	58874	24059_E3_S1_1.raw	F204	1.27	9	0.1554	0.7647
		FALSE	Low	Sequest HT (A2)	Ambiguous	DLLFK		6	Q86TE4; E7EQB2; P02787; P08582	Q86TE4; E7EQB2; P02787; P08582; P02788; E7ER44	0	2		0.0078	3	6	318.192	635.376	635.376	0.26	8e-05	HCD (High Energy Collision Dissociation)	31.7	MS2	0	75	49.7001	58874	24059_E3_S1_1.raw	F204	1.27	4	0.1554	0.7647
		FALSE	High	Sequest HT (A2)	Unambiguous	DGAGDVAFIR		3	E7EQB2	E7EQB2; P02788; E7ER44	0	1	0.5915	0	1	1	1020.51	1020.51	1020.51	-0.8	-0.00081	HCD (High Energy Collision Dissociation)	31.7	MS2	0	46.813	49.7522	58930	24059_E3_S1_1.raw	F204	3.28	1	7.099e-05	1.431e-05
		FALSE	High	Sequest HT (A2)	Unambiguous	DGAGDVAFIR		3	E7EQB2	E7EQB2; P02788; E7ER44	0	2	0.6905	0	1	1	510.759	1020.51	1020.51	-0.87	-0.00044	HCD (High Energy Collision Dissociation)	31.7	MS2	43.5992	3.929	49.9621	59140	24059_E3_S1_1.raw	F204	3.49	1	7.099e-05	0.000102
		FALSE	High	Sequest HT (A2)	Unambiguous	DGAGDVAFIR		3	E7EQB2	E7EQB2; P02788; E7ER44	0	2	0.578	0	1	1	510.759	1020.51	1020.51	-0.51	-0.00026	HCD (High Energy Collision Dissociation)	31.7	MS2	65.0811	6.352	50.305	59502	24059_E3_S1_1.raw	F204	3.27	1	7.099e-05	0.000257
		FALSE	High	Sequest HT (A2)	Unambiguous	THYYAVAVVK		4	E7EQB2; C9JCF5	E7EQB2; P02788; C9JCF5; E7ER44	0	3	0.4975	0	1	1	384.212	1150.62	1150.63	-2.25	-0.00086	HCD (High Energy Collision Dissociation)	31.7	MS2	62.0628	50.071	50.6308	59854	24059_E3_S1_1.raw	F204	2.03	2	0.004498	0.05051
		FALSE	High	Sequest HT (A2)	Unambiguous	GEADAmSLDGGYVYTAGK	M6(Oxidation)	3	E7EQB2	E7EQB2; P02788; E7ER44	0	2	0.8011	0	1	1	910.905	1820.8	1820.8	1.47	0.00134	HCD (High Energy Collision Dissociation)	31.7	MS2	0	47.148	50.658	59884	24059_E3_S1_1.raw	F204	5.43	1	7.099e-05	9.6e-10
		FALSE	High	Sequest HT (A2)	Unambiguous	GEADAmSLDGGYVYTAGK	M6(Oxidation)	3	E7EQB2	E7EQB2; P02788; E7ER44	0	3	0.4756	0	1	1	607.604	1820.8	1820.8	-2.5	-0.00151	HCD (High Energy Collision Dissociation)	31.7	MS2	79.7892	33.365	50.82	60065	24059_E3_S1_1.raw	F204	3.28	1	7.099e-05	0.001065
		FALSE	High	Sequest HT (A2)	Unambiguous	GEADAmSLDGGYVYTAGK	M6(Oxidation)	3	E7EQB2	E7EQB2; P02788; E7ER44	0	2	0.7626	0	1	1	910.903	1820.8	1820.8	-1.42	-0.00129	HCD (High Energy Collision Dissociation)	31.7	MS2	0	4.892	50.9817	60248	24059_E3_S1_1.raw	F204	4.76	1	7.099e-05	1.573e-09
		FALSE	High	Sequest HT (A2)	Unambiguous	DVTVLQNTDGNNNEAwAK	W16(Oxidation)	3	E7EQB2	E7EQB2; P02788; E7ER44	0	3	0.3838	0	1	1	668.975	2004.91	2004.93	-8.12	-0.00543	HCD (High Energy Collision Dissociation)	31.7	MS2	62.8855	32.62	51.0881	60371	24059_E3_S1_1.raw	F204	2.84	1	0.0002022	0.005567
		FALSE	High	Sequest HT (A2)	Unambiguous	DVTVLQNTDGNNNEAwAK	W16(Oxidation)	3	E7EQB2	E7EQB2; P02788; E7ER44	0	2	0.7101	0	1	1	1002.97	2004.92	2004.93	-1.35	-0.00136	HCD (High Energy Collision Dissociation)	31.7	MS2	0	51.925	51.2701	60582	24059_E3_S1_1.raw	F204	4.14	1	7.099e-05	3.073e-08
		FALSE	High	Sequest HT (A2)	Unambiguous	GEADAmSLDGGYVYTAGK	M6(Oxidation)	3	E7EQB2	E7EQB2; P02788; E7ER44	0	2	0.7312	0	1	1	910.902	1820.8	1820.8	-2.35	-0.00214	HCD (High Energy Collision Dissociation)	31.7	MS2	0	40.033	51.3238	60637	24059_E3_S1_1.raw	F204	3.98	1	7.099e-05	1.943e-07
		FALSE	High	Sequest HT (A2)	Unambiguous	DVTVLQNTDGNNNEAwAK	W16(Oxidation)	3	E7EQB2	E7EQB2; P02788; E7ER44	0	3	0.3178	0	1	1	668.979	2004.92	2004.93	-1.09	-0.00073	HCD (High Energy Collision Dissociation)	31.7	MS2	39.6333	61.255	51.357	60674	24059_E3_S1_1.raw	F204	3.65	1	7.099e-05	0.0002342
		FALSE	High	Sequest HT (A2)	Unambiguous	DVTVLQNTDGNNNEAwAK	W16(Oxidation)	3	E7EQB2	E7EQB2; P02788; E7ER44	0	3	0.3873	0	1	1	668.978	2004.92	2004.93	-3.74	-0.0025	HCD (High Energy Collision Dissociation)	31.7	MS2	20.0209	29.973	51.3771	60697	24059_E3_S1_1.raw	F204	2.84	1	7.099e-05	0.0003004
		FALSE	High	Sequest HT (A2)	Unambiguous	cLAENAGDVAFVK	C1(Carbamidomethyl)	3	E7EQB2	E7EQB2; P02788; E7ER44	0	3	0.3352	0	1	1	465.231	1393.68	1393.68	0.34	0.00016	HCD (High Energy Collision Dissociation)	31.7	MS2	73.5319	21.612	51.4228	60745	24059_E3_S1_1.raw	F204	1.76	1	0.002296	0.03644
		FALSE	High	Sequest HT (A2)	Unambiguous	cLAENAGDVAFVK	C1(Carbamidomethyl)	3	E7EQB2	E7EQB2; P02788; E7ER44	0	2	0.6	0	1	1	697.342	1393.68	1393.68	-1.49	-0.00104	HCD (High Energy Collision Dissociation)	31.7	MS2	0	60.427	51.4404	60763	24059_E3_S1_1.raw	F204	3.05	1	7.099e-05	0.002255
		FALSE	High	Sequest HT (A2)	Unambiguous	cLAENAGDVAFVK	C1(Carbamidomethyl)	3	E7EQB2	E7EQB2; P02788; E7ER44	0	2	0.6777	0	1	1	697.343	1393.68	1393.68	-0.18	-0.00012	HCD (High Energy Collision Dissociation)	31.7	MS2	0	35.75	51.4478	60771	24059_E3_S1_1.raw	F204	3.94	1	7.099e-05	1.218e-08
		FALSE	Medium	Sequest HT (A2)	Unambiguous	THYYAVAVVK		4	E7EQB2; C9JCF5	E7EQB2; P02788; C9JCF5; E7ER44	0	3	0.4817	0	1	1	384.213	1150.62	1150.63	-1.06	-0.00041	HCD (High Energy Collision Dissociation)	31.7	MS2	33.2219	75	52.1114	61477	24059_E3_S1_1.raw	F204	3.01	2	0.01058	0.1346
		FALSE	High	Sequest HT (A2)	Unambiguous	FDEYFSQScAPGSDPR	C9(Carbamidomethyl)	3	E7EQB2	E7EQB2; P02788; E7ER44	0	2	0.8	0	1	1	931.884	1862.76	1862.77	-2.07	-0.00192	HCD (High Energy Collision Dissociation)	31.7	MS2	0	49.709	52.7634	62190	24059_E3_S1_1.raw	F204	4.45	1	7.099e-05	3.445e-08
		FALSE	High	Sequest HT (A2)	Unambiguous	FDEYFSQScAPGSDPR	C9(Carbamidomethyl)	3	E7EQB2	E7EQB2; P02788; E7ER44	0	3	0.6057	0	1	1	621.594	1862.77	1862.77	0.61	0.00038	HCD (High Energy Collision Dissociation)	31.7	MS2	15.8655	35.346	52.8472	62276	24059_E3_S1_1.raw	F204	2.79	1	0.0003864	0.01272
		FALSE	High	Sequest HT (A2)	Unambiguous	FDEYFSQScAPGSDPR	C9(Carbamidomethyl)	3	E7EQB2	E7EQB2; P02788; E7ER44	0	2	0.7615	0	1	1	931.886	1862.77	1862.77	0.36	0.00033	HCD (High Energy Collision Dissociation)	31.7	MS2	14.6292	43.336	53.0994	62558	24059_E3_S1_1.raw	F204	3.9	1	7.099e-05	6.771e-06
		FALSE	High	Sequest HT (A2)	Unambiguous	DGAGDVAFIR		3	E7EQB2	E7EQB2; P02788; E7ER44	0	2	0.7192	0	1	1	510.759	1020.51	1020.51	-0.51	-0.00026	HCD (High Energy Collision Dissociation)	31.7	MS2	17.4346	0.8	53.3074	62774	24059_E3_S1_1.raw	F204	3.49	1	7.099e-05	1.286e-05
		FALSE	High	Sequest HT (A2)	Unambiguous	DGAGDVAFIR		3	E7EQB2	E7EQB2; P02788; E7ER44	0	2	0.7017	0	1	1	510.759	1020.51	1020.51	-0.33	-0.00017	HCD (High Energy Collision Dissociation)	31.7	MS2	27.5696	0.826	53.6446	63134	24059_E3_S1_1.raw	F204	3.52	1	7.099e-05	2.106e-05
		FALSE	High	Sequest HT (A2)	Unambiguous	DGAGDVAFIR		3	E7EQB2	E7EQB2; P02788; E7ER44	0	1	0.5897	0	1	1	1020.51	1020.51	1020.51	-2.89	-0.00295	HCD (High Energy Collision Dissociation)	31.7	MS2	0	65.35	53.6511	63141	24059_E3_S1_1.raw	F204	3.12	1	7.099e-05	0.0002254
		FALSE	High	Sequest HT (A2)	Unambiguous	KGGSFQLNELQGLK		4	E7EQB2; C9JCF5	E7EQB2; P02788; C9JCF5; E7ER44	1	2	0.6358	0	1	1	759.916	1518.83	1518.83	-1.3	-0.00099	HCD (High Energy Collision Dissociation)	31.7	MS2	0	38.891	53.654	63144	24059_E3_S1_1.raw	F204	5.3	2	7.099e-05	1.198e-09
		FALSE	High	Sequest HT (A2)	Unambiguous	KGGSFQLNELQGLK		4	E7EQB2; C9JCF5	E7EQB2; P02788; C9JCF5; E7ER44	1	3	0.5281	0	1	1	506.947	1518.83	1518.83	-1.23	-0.00062	HCD (High Energy Collision Dissociation)	31.7	MS2	18.3286	2.266	53.8968	63414	24059_E3_S1_1.raw	F204	3.2	2	7.099e-05	0.000156
		FALSE	High	Sequest HT (A2)	Unambiguous	KGGSFQLNELQGLK		4	E7EQB2; C9JCF5	E7EQB2; P02788; C9JCF5; E7ER44	1	2	0.702	0	1	1	759.916	1518.82	1518.83	-1.79	-0.00136	HCD (High Energy Collision Dissociation)	31.7	MS2	53.4079	41.984	53.9835	63513	24059_E3_S1_1.raw	F204	5.94	2	7.099e-05	3.977e-10
		FALSE	High	Sequest HT (A2)	Unambiguous	KGGSFQLNELQGLK		4	E7EQB2; C9JCF5	E7EQB2; P02788; C9JCF5; E7ER44	1	2	0.6971	0	1	1	759.917	1518.83	1518.83	-0.34	-0.00026	HCD (High Energy Collision Dissociation)	31.7	MS2	0	63.083	54.097	63635	24059_E3_S1_1.raw	F204	5.15	2	7.099e-05	1.342e-08
		FALSE	High	Sequest HT (A2)	Unambiguous	FQLFGSPSGQK		3	E7EQB2	E7EQB2; P02788; E7ER44	0	2	0.7027	0	1	1	598.309	1195.61	1195.61	-0.58	-0.00034	HCD (High Energy Collision Dissociation)	31.7	MS2	61.6289	4.561	54.211	63756	24059_E3_S1_1.raw	F204	2.96	1	7.099e-05	0.0002169
		FALSE	High	Sequest HT (A2)	Unambiguous	KGGSFQLNELQGLK		4	E7EQB2; C9JCF5	E7EQB2; P02788; C9JCF5; E7ER44	1	3	0.5838	0	1	1	506.947	1518.83	1518.83	-0.45	-0.00023	HCD (High Energy Collision Dissociation)	31.7	MS2	38.3053	7.703	54.238	63783	24059_E3_S1_1.raw	F204	3.46	2	7.099e-05	0.0001513
		FALSE	High	Sequest HT (A2)	Unambiguous	FQLFGSPSGQK		3	E7EQB2	E7EQB2; P02788; E7ER44	0	1	0.5959	0	1	1	1195.61	1195.61	1195.61	-0.92	-0.0011	HCD (High Energy Collision Dissociation)	31.7	MS2	0	75	54.332	63877	24059_E3_S1_1.raw	F204	3.39	1	7.099e-05	1.761e-05
		FALSE	Low	Sequest HT (A2)	Ambiguous	DILFK		1		A0A4V2KWR4	0	2	0.1128	0	1	2	318.192	635.376	635.376	-0.9	-0.00028	HCD (High Energy Collision Dissociation)	31.7	MS2	0	54.432	54.44	63991	24059_E3_S1_1.raw	F204	1.33	9	0.1937	0.8236
		FALSE	Low	Sequest HT (A2)	Ambiguous	DLIFK		6	Q5VZM2; Q92797	A0A087WUE9; Q5VZM2; A0A853V5F6; Q92797; Q7L523; Q5VZM0	0	2	0.1128	0	1	3	318.192	635.376	635.376	-0.9	-0.00028	HCD (High Energy Collision Dissociation)	31.7	MS2	0	54.432	54.44	63991	24059_E3_S1_1.raw	F204	1.33	9	0.1937	0.8236
		FALSE	Low	Sequest HT (A2)	Ambiguous	DLLFK		6	Q86TE4; E7EQB2; P02787; P08582	Q86TE4; E7EQB2; P02787; P08582; P02788; E7ER44	0	2	0.1128	0	1	4	318.192	635.376	635.376	-0.9	-0.00028	HCD (High Energy Collision Dissociation)	31.7	MS2	0	54.432	54.44	63991	24059_E3_S1_1.raw	F204	1.33	4	0.1937	0.8236
		FALSE	High	Sequest HT (A2)	Unambiguous	FQLFGSPSGQK		3	E7EQB2	E7EQB2; P02788; E7ER44	0	2	0.6988	0	1	1	598.308	1195.61	1195.61	-0.78	-0.00047	HCD (High Energy Collision Dissociation)	31.7	MS2	0.268812	0.109	54.5303	64091	24059_E3_S1_1.raw	F204	2.49	1	7.099e-05	0.0006731
		FALSE	Low	Sequest HT (A2)	Unambiguous	KGGSFQLNELQGLK		4	E7EQB2; C9JCF5	E7EQB2; P02788; C9JCF5; E7ER44	1	3	0.2982	0	1	1	506.946	1518.82	1518.83	-2.68	-0.00136	HCD (High Energy Collision Dissociation)	31.7	MS2	85.8494	2.86	54.5882	64161	24059_E3_S1_1.raw	F204	1.14	2	0.6309	0.993
		FALSE	High	Sequest HT (A2)	Unambiguous	FQLFGSPSGQK		3	E7EQB2	E7EQB2; P02788; E7ER44	0	1	0.6188	0	1	1	1195.61	1195.61	1195.61	-0.21	-0.00025	HCD (High Energy Collision Dissociation)	31.7	MS2	0	2.896	54.6583	64234	24059_E3_S1_1.raw	F204	3.2	1	7.099e-05	1.299e-06
		FALSE	High	Sequest HT (A2)	Unambiguous	FQLFGSPSGQK		3	E7EQB2	E7EQB2; P02788; E7ER44	0	3	0.3896	0	1	1	399.207	1195.61	1195.61	-2.55	-0.00102	HCD (High Energy Collision Dissociation)	31.7	MS2	30.5994	75	54.7299	64307	24059_E3_S1_1.raw	F204	2.49	1	0.0003864	0.0117
		FALSE	High	Sequest HT (A2)	Unambiguous	DGAGDVAFIR		3	E7EQB2	E7EQB2; P02788; E7ER44	0	2	0.197	0	1	1	510.757	1020.51	1020.51	-4.58	-0.00234	HCD (High Energy Collision Dissociation)	31.7	MS2	88.7846	68.877	54.7649	64344	24059_E3_S1_1.raw	F204	2.03	1	0.0002022	0.007021
		FALSE	High	Sequest HT (A2)	Unambiguous	FQLFGSPSGQK		3	E7EQB2	E7EQB2; P02788; E7ER44	0	2	0.3843	0	1	1	598.308	1195.61	1195.61	-0.88	-0.00053	HCD (High Energy Collision Dissociation)	31.7	MS2	84.135	4.788	54.7759	64354	24059_E3_S1_1.raw	F204	2.16	1	0.0008682	0.02016
		FALSE	Low	Sequest HT (A2)	Ambiguous	DILFK		1		A0A4V2KWR4	0	2	0.1529	0	1	2	318.191	635.375	635.376	-1.47	-0.00047	HCD (High Energy Collision Dissociation)	31.7	MS2	19.428	75	54.8243	64406	24059_E3_S1_1.raw	F204	1.57	9	0.3457	0.9388
		FALSE	Low	Sequest HT (A2)	Ambiguous	DLIFK		6	Q5VZM2; Q92797	A0A087WUE9; Q5VZM2; A0A853V5F6; Q92797; Q7L523; Q5VZM0	0	2	0.1529	0	1	3	318.191	635.375	635.376	-1.47	-0.00047	HCD (High Energy Collision Dissociation)	31.7	MS2	19.428	75	54.8243	64406	24059_E3_S1_1.raw	F204	1.57	9	0.3457	0.9388
		FALSE	Low	Sequest HT (A2)	Ambiguous	DLLFK		6	Q86TE4; E7EQB2; P02787; P08582	Q86TE4; E7EQB2; P02787; P08582; P02788; E7ER44	0	2	0.1529	0	1	4	318.191	635.375	635.376	-1.47	-0.00047	HCD (High Energy Collision Dissociation)	31.7	MS2	19.428	75	54.8243	64406	24059_E3_S1_1.raw	F204	1.57	4	0.3457	0.9388
		FALSE	High	Sequest HT (A2)	Unambiguous	FQLFGSPSGQK		3	E7EQB2	E7EQB2; P02788; E7ER44	0	2	0.6176	0	1	1	598.309	1195.61	1195.61	-0.68	-0.0004	HCD (High Energy Collision Dissociation)	31.7	MS2	3.24573	0.209	54.8699	64451	24059_E3_S1_1.raw	F204	2.04	1	7.099e-05	8.705e-05
		FALSE	High	Sequest HT (A2)	Unambiguous	FQLFGSPSGQK		3	E7EQB2	E7EQB2; P02788; E7ER44	0	1	0.5739	0	1	1	1195.61	1195.61	1195.61	-0.62	-0.00074	HCD (High Energy Collision Dissociation)	31.7	MS2	51.4798	16.018	55.0009	64592	24059_E3_S1_1.raw	F204	2.91	1	7.099e-05	5.408e-06
		FALSE	High	Sequest HT (A2)	Unambiguous	THYYAVAVVK		4	E7EQB2; C9JCF5	E7EQB2; P02788; C9JCF5; E7ER44	0	3	0.5149	0	1	1	384.213	1150.62	1150.63	-0.5	-0.00019	HCD (High Energy Collision Dissociation)	31.7	MS2	25.9798	75	55.1973	64805	24059_E3_S1_1.raw	F204	2.68	2	0.005346	0.06071
		FALSE	High	Sequest HT (A2)	Unambiguous	FQLFGSPSGQK		3	E7EQB2	E7EQB2; P02788; E7ER44	0	2	0.6151	0	1	1	598.309	1195.61	1195.61	0.75	0.00045	HCD (High Energy Collision Dissociation)	31.7	MS2	18.0198	6.761	55.2105	64818	24059_E3_S1_1.raw	F204	2.39	1	7.099e-05	0.0001314
		FALSE	Medium	Sequest HT (A2)	Unambiguous	FQLFGSPSGQK		3	E7EQB2	E7EQB2; P02788; E7ER44	0	2	0.401	0	1	1	598.309	1195.61	1195.61	0.14	8e-05	HCD (High Energy Collision Dissociation)	31.7	MS2	56.2469	6	55.2482	64862	24059_E3_S1_1.raw	F204	1.92	1	0.01244	0.1591
		FALSE	High	Sequest HT (A2)	Unambiguous	THYYAVAVVK		4	E7EQB2; C9JCF5	E7EQB2; P02788; C9JCF5; E7ER44	0	3	0.5543	0	1	1	384.213	1150.63	1150.63	-0.02	-1e-05	HCD (High Energy Collision Dissociation)	31.7	MS2	34.4678	75	55.5416	65184	24059_E3_S1_1.raw	F204	2.58	2	0.007419	0.09305
		FALSE	Medium	Sequest HT (A2)	Unambiguous	DEYELLcPDNTR	C7(Dioxidation)	3	E7EQB2	E7EQB2; P02788; E7ER44	0	3	0.3507	0	1	1	500.552	1499.64	1499.63	6.03	0.00301	HCD (High Energy Collision Dissociation)	31.7	MS2	80.4039	13.835	55.86	65534	24059_E3_S1_1.raw	F204	2.11	1	0.01629	0.2172
		FALSE	High	Sequest HT (A2)	Unambiguous	DVTVLQNTDGNNNEAWAK		3	E7EQB2	E7EQB2; P02788; E7ER44	0	2	0.1739	0	1	1	994.964	1988.92	1988.93	-4.78	-0.00476	HCD (High Energy Collision Dissociation)	31.7	MS2	0	50.724	56.3853	66121	24059_E3_S1_1.raw	F204	1.84	1	7.099e-05	0.001317
		FALSE	High	Sequest HT (A2)	Unambiguous	FDEYFSQSCAPGSDPRSNLCALCIGDEQGENKcVPNSNER	C33(Dioxidation)	3	E7EQB2	E7EQB2; P02788; E7ER44	2	5	0.0898	0	1	1	883.177	4411.85	4411.86	-1.02	-0.0009	HCD (High Energy Collision Dissociation)	31.7	MS2	48.5441	41.018	56.7241	66497	24059_E3_S1_1.raw	F204	2.56	1	0.0006317	0.01747
		FALSE	High	Sequest HT (A2)	Unambiguous	DVTVLQNTDGNNNEAWAK		3	E7EQB2	E7EQB2; P02788; E7ER44	0	2	0.8333	0	1	1	994.967	1988.93	1988.93	-1.84	-0.00183	HCD (High Energy Collision Dissociation)	31.7	MS2	0	1.787	56.8092	66589	24059_E3_S1_1.raw	F204	4.86	1	7.099e-05	1.731e-09
		FALSE	High	Sequest HT (A2)	Unambiguous	FDEYFSQSCAPGSDPRSNLCALCIGDEQGENKcVPNSNER	C33(Dioxidation)	3	E7EQB2	E7EQB2; P02788; E7ER44	2	5	0.0312	0	1	1	883.177	4411.85	4411.86	-1.02	-0.0009	HCD (High Energy Collision Dissociation)	31.7	MS2	50.0648	46.789	56.8872	66676	24059_E3_S1_1.raw	F204	2.88	1	0.0009226	0.02253
		FALSE	High	Sequest HT (A2)	Unambiguous	FDEYFSQSCAPGSDPRSNLCALCIGDEQGENKcVPNSNER	C33(Dioxidation)	3	E7EQB2	E7EQB2; P02788; E7ER44	2	4		0.0295	2	2	1103.72	4411.84	4411.86	-3.97	-0.00438	HCD (High Energy Collision Dissociation)	31.7	MS2	82.3203	54.568	56.9589	66749	24059_E3_S1_1.raw	F204	2.96	1	7.099e-05	0.00144
		FALSE	High	Sequest HT (A2)	Unambiguous	YLGPQYVAGITNLKK		3	E7EQB2	E7EQB2; P02788; E7ER44	1	3	0.7133	0	1	1	555.65	1664.94	1664.94	-0.57	-0.00032	HCD (High Energy Collision Dissociation)	31.7	MS2	0	40.089	56.9904	66785	24059_E3_S1_1.raw	F204	4.43	1	7.099e-05	2.842e-06
		FALSE	High	Sequest HT (A2)	Unambiguous	FDEYFSQSCAPGSDPRSNLcALCIGDEQGENKCVPNSNER	C20(Dioxidation)	3	E7EQB2	E7EQB2; P02788; E7ER44	2	6		0.0087	3	3	736.146	4411.84	4411.86	-4.59	-0.00337	HCD (High Energy Collision Dissociation)	31.7	MS2	32.777	6.257	56.9982	66794	24059_E3_S1_1.raw	F204	2.29	1	0.008717	0.1063
		FALSE	High	Sequest HT (A2)	Unambiguous	FDEYFSQSCAPGSDPRSNLCALcIGDEQGENKCVPNSNER	C23(Dioxidation)	3	E7EQB2	E7EQB2; P02788; E7ER44	2	5	0.0709	0	1	1	883.177	4411.85	4411.86	-1.09	-0.00096	HCD (High Energy Collision Dissociation)	31.7	MS2	0	58.186	57.0482	66841	24059_E3_S1_1.raw	F204	2.68	1	0.0006907	0.01812
		FALSE	High	Sequest HT (A2)	Unambiguous	FDEYFSQSCAPGSDPRSNLCALCIGDEQGENKcVPNSNER	C33(Dioxidation)	3	E7EQB2	E7EQB2; P02788; E7ER44	2	6	0.0584	0	1	1	736.148	4411.85	4411.86	-1.93	-0.00142	HCD (High Energy Collision Dissociation)	31.7	MS2	2.76851	38.895	57.0491	66842	24059_E3_S1_1.raw	F204	2.74	1	0.002455	0.03887
		FALSE	High	Sequest HT (A2)	Unambiguous	YLGPQYVAGITNLKK		3	E7EQB2	E7EQB2; P02788; E7ER44	1	3	0.7859	0	1	1	555.649	1664.93	1664.94	-1.89	-0.00105	HCD (High Energy Collision Dissociation)	31.7	MS2	32.2248	5.044	57.0806	66871	24059_E3_S1_1.raw	F204	4.25	1	7.099e-05	1.503e-06
		FALSE	High	Sequest HT (A2)	Unambiguous	DVTVLQNTDGNNNEAWAK		3	E7EQB2	E7EQB2; P02788; E7ER44	0	2	0.8049	0	1	1	994.966	1988.93	1988.93	-2.88	-0.00286	HCD (High Energy Collision Dissociation)	31.7	MS2	0	0.09	57.1184	66907	24059_E3_S1_1.raw	F204	4.1	1	7.099e-05	5.749e-09
		FALSE	High	Sequest HT (A2)	Unambiguous	DVTVLQNTDGNNNEAWAK		3	E7EQB2	E7EQB2; P02788; E7ER44	0	3	0.7038	0	1	1	663.647	1988.93	1988.93	-2.15	-0.00142	HCD (High Energy Collision Dissociation)	31.7	MS2	0.742927	0.243	57.119	66908	24059_E3_S1_1.raw	F204	3.14	1	7.099e-05	0.0003881
		FALSE	High	Sequest HT (A2)	Unambiguous	FDEYFSQSCAPGSDPRSNLCALcIGDEQGENKCVPNSNER	C23(Dioxidation)	3	E7EQB2	E7EQB2; P02788; E7ER44	2	4	0.0254	0	1	1	1103.72	4411.85	4411.86	-1.76	-0.00194	HCD (High Energy Collision Dissociation)	31.7	MS2	0	68.217	57.2915	67081	24059_E3_S1_1.raw	F204	3.15	1	7.099e-05	0.003172
		FALSE	High	Sequest HT (A2)	Unambiguous	YLGPQYVAGITNLKK		3	E7EQB2	E7EQB2; P02788; E7ER44	1	3	0.7547	0	1	1	555.649	1664.93	1664.94	-2.88	-0.0016	HCD (High Energy Collision Dissociation)	31.7	MS2	8.90349	0.801	57.3008	67091	24059_E3_S1_1.raw	F204	3.22	1	7.099e-05	1.542e-06
		FALSE	High	Sequest HT (A2)	Unambiguous	YLGPQYVAGITNLKK		3	E7EQB2	E7EQB2; P02788; E7ER44	1	3	0.8022	0	1	1	555.65	1664.93	1664.94	-1.34	-0.00074	HCD (High Energy Collision Dissociation)	31.7	MS2	2.12953	0.737	57.3063	67096	24059_E3_S1_1.raw	F204	3.64	1	7.099e-05	2.145e-06
		FALSE	High	Sequest HT (A2)	Unambiguous	YLGPQYVAGITNLKK		3	E7EQB2	E7EQB2; P02788; E7ER44	1	2	0.6246	0	1	1	832.973	1664.94	1664.94	1.27	0.00106	HCD (High Energy Collision Dissociation)	31.7	MS2	0	42.593	57.3162	67107	24059_E3_S1_1.raw	F204	3.09	1	7.099e-05	9.569e-08
		FALSE	High	Sequest HT (A2)	Unambiguous	FDEYFSQSCAPGSDPRSNLCALCIGDEQGENKcVPNSNER	C33(Dioxidation)	3	E7EQB2	E7EQB2; P02788; E7ER44	2	5	0.058	0	1	1	883.177	4411.85	4411.86	-1.09	-0.00096	HCD (High Energy Collision Dissociation)	31.7	MS2	0	7.284	57.3216	67113	24059_E3_S1_1.raw	F204	2.93	1	0.0002022	0.006089
		FALSE	High	Sequest HT (A2)	Unambiguous	FDEYFSQSCAPGSDPRSNLCALcIGDEQGENKCVPNSNER	C23(Dioxidation)	3	E7EQB2	E7EQB2; P02788; E7ER44	2	6	0.0094	0	1	1	736.149	4411.85	4411.86	-1.02	-0.00075	HCD (High Energy Collision Dissociation)	31.7	MS2	35.1593	1.817	57.3697	67161	24059_E3_S1_1.raw	F204	2.13	1	7.099e-05	0.00478
		FALSE	High	Sequest HT (A2)	Unambiguous	FDEYFSQSCAPGSDPRSNLCALcIGDEQGENKCVPNSNER	C23(Dioxidation)	3	E7EQB2	E7EQB2; P02788; E7ER44	2	5	0.0231	0	1	1	883.177	4411.85	4411.86	-1.29	-0.00114	HCD (High Energy Collision Dissociation)	31.7	MS2	0	7.224	57.3703	67162	24059_E3_S1_1.raw	F204	2.16	1	0.0006907	0.01788
		FALSE	High	Sequest HT (A2)	Unambiguous	DVTVLQNTDGNNNEAWAK		3	E7EQB2	E7EQB2; P02788; E7ER44	0	2	0.8241	0	1	1	994.968	1988.93	1988.93	-1.34	-0.00134	HCD (High Energy Collision Dissociation)	31.7	MS2	0	1.8	57.4252	67214	24059_E3_S1_1.raw	F204	4.89	1	7.099e-05	4.424e-09
		FALSE	High	Sequest HT (A2)	Unambiguous	DVTVLQNTDGNNNEAWAK		3	E7EQB2	E7EQB2; P02788; E7ER44	0	3	0.6289	0	1	1	663.648	1988.93	1988.93	-1.04	-0.00069	HCD (High Energy Collision Dissociation)	31.7	MS2	6.03039	3.689	57.4259	67215	24059_E3_S1_1.raw	F204	2.56	1	7.099e-05	7.047e-05
		FALSE	Medium	Sequest HT (A2)	Unambiguous	FDEYFSQSCAPGSDPRSNLCALCIGDEQGENKcVPNSNER	C33(Dioxidation)	3	E7EQB2	E7EQB2; P02788; E7ER44	2	6	0.0035	0	1	1	736.149	4411.85	4411.86	-1.02	-0.00075	HCD (High Energy Collision Dissociation)	31.7	MS2	6.33556	6.461	57.4518	67238	24059_E3_S1_1.raw	F204	2.86	1	0.01101	0.1423
		FALSE	High	Sequest HT (A2)	Unambiguous	DVTVLQNTDGNNNEAWAK		3	E7EQB2	E7EQB2; P02788; E7ER44	0	2	0.6022	0	1	1	994.968	1988.93	1988.93	-1.53	-0.00152	HCD (High Energy Collision Dissociation)	31.7	MS2	0	63.411	57.4531	67239	24059_E3_S1_1.raw	F204	3.57	1	7.099e-05	0.0003902
		FALSE	High	Sequest HT (A2)	Unambiguous	FDEYFSQSCAPGSDPRSNLCALcIGDEQGENKCVPNSNER	C23(Dioxidation)	3	E7EQB2	E7EQB2; P02788; E7ER44	2	4	0.0069	0	1	1	1103.72	4411.86	4411.86	-0.43	-0.00048	HCD (High Energy Collision Dissociation)	31.7	MS2	1.52808	12.794	57.5061	67294	24059_E3_S1_1.raw	F204	2.89	1	7.099e-05	0.001719
		FALSE	High	Sequest HT (A2)	Unambiguous	YLGPQYVAGITNLKK		3	E7EQB2	E7EQB2; P02788; E7ER44	1	2	0.7338	0	1	1	832.969	1664.93	1664.94	-3.27	-0.00273	HCD (High Energy Collision Dissociation)	31.7	MS2	17.9972	4.65	57.5371	67326	24059_E3_S1_1.raw	F204	3.08	1	7.099e-05	9.228e-08
		FALSE	High	Sequest HT (A2)	Unambiguous	DVTVLQNTDGNNNEAWAK		3	E7EQB2	E7EQB2; P02788; E7ER44	0	3	0.6181	0	1	1	663.648	1988.93	1988.93	-0.77	-0.00051	HCD (High Energy Collision Dissociation)	31.7	MS2	33.2553	12.091	57.6245	67408	24059_E3_S1_1.raw	F204	1.99	1	7.099e-05	0.0001207
		FALSE	High	Sequest HT (A2)	Unambiguous	YLGPQYVAGITNLKK		3	E7EQB2	E7EQB2; P02788; E7ER44	1	3	0.7311	0	1	1	555.65	1664.94	1664.94	-0.57	-0.00032	HCD (High Energy Collision Dissociation)	31.7	MS2	2.7354	0.275	57.6318	67413	24059_E3_S1_1.raw	F204	3.31	1	7.099e-05	5.228e-07
		FALSE	High	Sequest HT (A2)	Unambiguous	YLGPQYVAGITNLKK		3	E7EQB2	E7EQB2; P02788; E7ER44	1	2	0.8308	0	1	1	832.973	1664.94	1664.94	1.05	0.00088	HCD (High Energy Collision Dissociation)	31.7	MS2	15.5079	4.42	57.6336	67416	24059_E3_S1_1.raw	F204	3.9	1	7.099e-05	2.69e-08
		FALSE	High	Sequest HT (A2)	Unambiguous	FDEYFSQSCAPGSDPRSNLCALCIGDEQGENKcVPNSNER	C33(Dioxidation)	3	E7EQB2	E7EQB2; P02788; E7ER44	2	6	0.0141	0	1	1	736.149	4411.86	4411.86	-0.36	-0.00026	HCD (High Energy Collision Dissociation)	31.7	MS2	0	1.937	57.6739	67450	24059_E3_S1_1.raw	F204	2.13	1	7.099e-05	0.001002
		FALSE	High	Sequest HT (A2)	Unambiguous	FDEYFSQSCAPGSDPRSNLCALcIGDEQGENKCVPNSNER	C23(Dioxidation)	3	E7EQB2	E7EQB2; P02788; E7ER44	2	5	0.0159	0	1	1	883.177	4411.86	4411.86	-0.6	-0.00053	HCD (High Energy Collision Dissociation)	31.7	MS2	0	4.949	57.7158	67488	24059_E3_S1_1.raw	F204	2.51	1	0.002847	0.04163
		FALSE	High	Sequest HT (A2)	Unambiguous	DVTVLQNTDGNNNEAWAK		3	E7EQB2	E7EQB2; P02788; E7ER44	0	2	0.8277	0	1	1	994.968	1988.93	1988.93	-0.85	-0.00085	HCD (High Energy Collision Dissociation)	31.7	MS2	0	10.372	57.7584	67528	24059_E3_S1_1.raw	F204	4.99	1	7.099e-05	1.797e-09
		FALSE	High	Sequest HT (A2)	Unambiguous	DVTVLQNTDGNNNEAWAK		3	E7EQB2	E7EQB2; P02788; E7ER44	0	3	0.6081	0	1	1	663.649	1988.93	1988.93	0.43	0.00028	HCD (High Energy Collision Dissociation)	31.7	MS2	41.8602	15.427	57.7615	67533	24059_E3_S1_1.raw	F204	2.22	1	0.0002022	0.005366
		FALSE	High	Sequest HT (A2)	Unambiguous	FDEYFSQSCAPGSDPRSNLCALcIGDEQGENKCVPNSNER	C23(Dioxidation)	3	E7EQB2	E7EQB2; P02788; E7ER44	2	4	0.0406	0	1	1	1103.72	4411.86	4411.86	0.45	0.0005	HCD (High Energy Collision Dissociation)	31.7	MS2	0	62.659	57.8439	67606	24059_E3_S1_1.raw	F204	3.2	1	7.099e-05	0.002298
		FALSE	High	Sequest HT (A2)	Unambiguous	YLGPQYVAGITNLKK		3	E7EQB2	E7EQB2; P02788; E7ER44	1	3	0.8266	0	1	1	555.65	1664.94	1664.94	-0.13	-7e-05	HCD (High Energy Collision Dissociation)	31.7	MS2	2.16037	0.349	57.9708	67735	24059_E3_S1_1.raw	F204	3.69	1	7.099e-05	1.173e-06
		FALSE	High	Sequest HT (A2)	Unambiguous	YLGPQYVAGITNLKK		3	E7EQB2	E7EQB2; P02788; E7ER44	1	2	0.7077	0	1	1	832.973	1664.94	1664.94	0.61	0.00051	HCD (High Energy Collision Dissociation)	31.7	MS2	31.5657	8.266	57.972	67737	24059_E3_S1_1.raw	F204	3.25	1	7.099e-05	3.851e-08
		FALSE	High	Sequest HT (A2)	Unambiguous	FDEYFSQSCAPGSDPRSNLCALCIGDEQGENKcVPNSNER	C33(Dioxidation)	3	E7EQB2	E7EQB2; P02788; E7ER44	2	3	0.0352	0	1	1	1471.29	4411.84	4411.86	-3.29	-0.00484	HCD (High Energy Collision Dissociation)	31.7	MS2	0	75	57.9774	67742	24059_E3_S1_1.raw	F204	2.27	1	7.099e-05	0.001996
		FALSE	High	Sequest HT (A2)	Unambiguous	FDEYFSQSCAPGSDPRSNLCALcIGDEQGENKCVPNSNER	C23(Dioxidation)	3	E7EQB2	E7EQB2; P02788; E7ER44	2	6		0.0236	3	3	736.149	4411.86	4411.86	0.14	0.0001	HCD (High Energy Collision Dissociation)	31.7	MS2	0.476916	3.012	58.0136	67779	24059_E3_S1_1.raw	F204	2.48	1	0.001383	0.02893
		FALSE	High	Sequest HT (A2)	Unambiguous	FDEYFSQSCAPGSDPRSNLCALcIGDEQGENKCVPNSNER	C23(Dioxidation)	3	E7EQB2	E7EQB2; P02788; E7ER44	2	5	0.0498	0	1	1	883.178	4411.86	4411.86	0.37	0.00032	HCD (High Energy Collision Dissociation)	31.7	MS2	0	6.403	58.0549	67823	24059_E3_S1_1.raw	F204	2.61	1	0.0006317	0.01665
		FALSE	High	Sequest HT (A2)	Unambiguous	DVTVLQNTDGNNNEAWAK		3	E7EQB2	E7EQB2; P02788; E7ER44	0	2	0.8	0	1	1	994.97	1988.93	1988.93	0.56	0.00055	HCD (High Energy Collision Dissociation)	31.7	MS2	0	49.15	58.102	67872	24059_E3_S1_1.raw	F204	5	1	7.099e-05	2.97e-08
		FALSE	High	Sequest HT (A2)	Unambiguous	FDEYFSQSCAPGSDPRSNLCALcIGDEQGENKCVPNSNER	C23(Dioxidation)	3	E7EQB2	E7EQB2; P02788; E7ER44	2	4	0.0349	0	1	1	1103.72	4411.85	4411.86	-1.54	-0.0017	HCD (High Energy Collision Dissociation)	31.7	MS2	2.63876	65.21	58.1813	67961	24059_E3_S1_1.raw	F204	3.15	1	0.0002022	0.006464
		FALSE	High	Sequest HT (A2)	Unambiguous	YLGPQYVAGITNLKK		3	E7EQB2	E7EQB2; P02788; E7ER44	1	3	0.7605	0	1	1	555.65	1664.94	1664.94	-0.79	-0.00044	HCD (High Energy Collision Dissociation)	31.7	MS2	34.4629	2.987	58.3092	68095	24059_E3_S1_1.raw	F204	3.09	1	7.099e-05	1.365e-05
		FALSE	High	Sequest HT (A2)	Unambiguous	FDEYFSQScAPGSDPRSNLCALCIGDEQGENKCVPNSNER	C9(Dioxidation)	3	E7EQB2	E7EQB2; P02788; E7ER44	2	3	0.011	0	1	1	1471.29	4411.87	4411.86	1.94	0.00285	HCD (High Energy Collision Dissociation)	31.7	MS2	61.2848	75	58.315	68102	24059_E3_S1_1.raw	F204	2.72	1	7.099e-05	0.002834
		FALSE	High	Sequest HT (A2)	Unambiguous	FDEYFSQSCAPGSDPRSNLCALcIGDEQGENKCVPNSNER	C23(Dioxidation)	3	E7EQB2	E7EQB2; P02788; E7ER44	2	6		0.0201	2	2	736.149	4411.86	4411.86	0.14	0.0001	HCD (High Energy Collision Dissociation)	31.7	MS2	0	8.301	58.3506	68136	24059_E3_S1_1.raw	F204	2.92	1	0.001499	0.02968
		FALSE	High	Sequest HT (A2)	Unambiguous	FDEYFSQSCAPGSDPRSNLCALCIGDEQGENKcVPNSNER	C33(Dioxidation)	3	E7EQB2	E7EQB2; P02788; E7ER44	2	5		0.0413	4	4	883.178	4411.86	4411.86	0.23	0.0002	HCD (High Energy Collision Dissociation)	31.7	MS2	0	2.352	58.3928	68181	24059_E3_S1_1.raw	F204	2.09	1	0.001723	0.03271
		FALSE	High	Sequest HT (A2)	Unambiguous	FDEYFSQSCAPGSDPRSNLCALcIGDEQGENKCVPNSNER	C23(Dioxidation)	3	E7EQB2	E7EQB2; P02788; E7ER44	2	5	0.0336	0	1	1	883.178	4411.86	4411.86	0.23	0.0002	HCD (High Energy Collision Dissociation)	31.7	MS2	0	12.685	58.4259	68217	24059_E3_S1_1.raw	F204	2.98	1	0.0002022	0.006387
		FALSE	High	Sequest HT (A2)	Unambiguous	FDEYFSQSCAPGSDPRSNLCALCIGDEQGENKcVPNSNER	C33(Dioxidation)	3	E7EQB2	E7EQB2; P02788; E7ER44	2	4	0.0659	0	1	1	1103.72	4411.85	4411.86	-2.2	-0.00243	HCD (High Energy Collision Dissociation)	31.7	MS2	8.35051	72.016	58.5147	68303	24059_E3_S1_1.raw	F204	2.73	1	7.099e-05	0.005236
		FALSE	High	Sequest HT (A2)	Unambiguous	FDEYFSQSCAPGSDPRSNLCALCIGDEQGENKcVPNSNER	C33(Dioxidation)	3	E7EQB2	E7EQB2; P02788; E7ER44	2	4	0.0588	0	1	1	1103.72	4411.85	4411.86	-3.2	-0.00353	HCD (High Energy Collision Dissociation)	31.7	MS2	50.7948	10.265	58.5201	68308	24059_E3_S1_1.raw	F204	2.04	1	0.0003864	0.01297
		FALSE	High	Sequest HT (A2)	Unambiguous	FDEYFSQSCAPGSDPRSNLCALCIGDEQGENKcVPNSNER	C33(Dioxidation)	3	E7EQB2	E7EQB2; P02788; E7ER44	2	4	0.0603	0	1	1	1103.72	4411.86	4411.86	0.23	0.00026	HCD (High Energy Collision Dissociation)	31.7	MS2	18.2795	63.571	58.551	68339	24059_E3_S1_1.raw	F204	3.15	1	0.0006317	0.01742
		FALSE	High	Sequest HT (A2)	Ambiguous	FDEYFSQSCAPGSDPRSNLCALCIGDEQGENKcVPNSNER	C33(Dioxidation)	3	E7EQB2	E7EQB2; P02788; E7ER44	2	6		0.0216	2	2	736.149	4411.86	4411.86	0.14	0.0001	HCD (High Energy Collision Dissociation)	31.7	MS2	0.914311	46.446	58.6898	68478	24059_E3_S1_1.raw	F204	2.72	1	0.003903	0.04632
		FALSE	High	Sequest HT (A2)	Ambiguous	FDEYFSQSCAPGSDPRSNLcALCIGDEQGENKCVPNSNER	C20(Dioxidation)	3	E7EQB2	E7EQB2; P02788; E7ER44	2	6		0.0216	2	3	736.149	4411.86	4411.86	0.14	0.0001	HCD (High Energy Collision Dissociation)	31.7	MS2	0.914311	46.446	58.6898	68478	24059_E3_S1_1.raw	F204	2.72	1	0.003903	0.04632
		FALSE	High	Sequest HT (A2)	Unambiguous	FDEYFSQSCAPGSDPRSNLCALCIGDEQGENKcVPNSNER	C33(Dioxidation)	3	E7EQB2	E7EQB2; P02788; E7ER44	2	5		0.0394	3	3	883.175	4411.85	4411.86	-2.75	-0.00242	HCD (High Energy Collision Dissociation)	31.7	MS2	0	36.103	58.7334	68522	24059_E3_S1_1.raw	F204	2.68	1	0.0009226	0.02281
		FALSE	High	Sequest HT (A2)	Ambiguous	FDEYFSQSCAPGSDPRSNLCALcIGDEQGENKCVPNSNER	C23(Dioxidation)	3	E7EQB2	E7EQB2; P02788; E7ER44	2	3	0.0088	0	1	1	1471.28	4411.83	4411.86	-5.87	-0.00863	HCD (High Energy Collision Dissociation)	31.7	MS2	0	72.166	58.7533	68546	24059_E3_S1_1.raw	F204	2.27	1	7.099e-05	0.0009715
		FALSE	High	Sequest HT (A2)	Ambiguous	FDEYFSQSCAPGSDPRSNLcALCIGDEQGENKCVPNSNER	C20(Dioxidation)	3	E7EQB2	E7EQB2; P02788; E7ER44	2	3	0.0088	0	1	2	1471.28	4411.83	4411.86	-5.87	-0.00863	HCD (High Energy Collision Dissociation)	31.7	MS2	0	72.166	58.7533	68546	24059_E3_S1_1.raw	F204	2.27	1	7.099e-05	0.0009715
		FALSE	High	Sequest HT (A2)	Unambiguous	FDEYFSQSCAPGSDPRSNLCALCIGDEQGENKcVPNSNER	C33(Dioxidation)	3	E7EQB2	E7EQB2; P02788; E7ER44	2	6	0.1138	0	1	1	736.149	4411.86	4411.86	0.23	0.00017	HCD (High Energy Collision Dissociation)	31.7	MS2	4.44161	34.397	58.7932	68589	24059_E3_S1_1.raw	F204	2.9	1	0.0003319	0.01023
		FALSE	High	Sequest HT (A2)	Unambiguous	DVTVLQNTDGNNNEAWAK		3	E7EQB2	E7EQB2; P02788; E7ER44	0	2	0.8224	0	1	1	994.967	1988.93	1988.93	-1.59	-0.00158	HCD (High Energy Collision Dissociation)	31.7	MS2	18.1603	7.629	58.8179	68614	24059_E3_S1_1.raw	F204	4.9	1	7.099e-05	3.438e-08
		FALSE	High	Sequest HT (A2)	Unambiguous	FDEYFSQScAPGSDPRSNLCALCIGDEQGENKCVPNSNER	C9(Dioxidation)	3	E7EQB2	E7EQB2; P02788; E7ER44	2	4	0.0293	0	1	1	1103.72	4411.85	4411.86	-2.42	-0.00267	HCD (High Energy Collision Dissociation)	31.7	MS2	33.2919	45.662	58.8368	68635	24059_E3_S1_1.raw	F204	3.07	1	7.099e-05	0.0001499
		FALSE	High	Sequest HT (A2)	Unambiguous	DVTVLQNTDGNNNEAWAK		3	E7EQB2	E7EQB2; P02788; E7ER44	0	2	0.7393	0	1	1	994.967	1988.93	1988.93	-2.51	-0.0025	HCD (High Energy Collision Dissociation)	31.7	MS2	0	45.413	58.84	68638	24059_E3_S1_1.raw	F204	4.68	1	7.099e-05	1.998e-08
		FALSE	High	Sequest HT (A2)	Unambiguous	FDEYFSQScAPGSDPRSNLCALCIGDEQGENKCVPNSNER	C9(Dioxidation)	3	E7EQB2	E7EQB2; P02788; E7ER44	2	4	0.0541	0	1	1	1103.72	4411.84	4411.86	-4.08	-0.00451	HCD (High Energy Collision Dissociation)	31.7	MS2	4.6742	44.986	58.859	68658	24059_E3_S1_1.raw	F204	3.33	1	7.099e-05	0.001113
		FALSE	Medium	Sequest HT (A2)	Ambiguous	FDEYFSQScAPGSDPRSNLCALCIGDEQGENKCVPNSNER	C9(Dioxidation)	3	E7EQB2	E7EQB2; P02788; E7ER44	2	6	0.0239	0	1	1	736.148	4411.85	4411.86	-1.19	-0.00087	HCD (High Energy Collision Dissociation)	31.7	MS2	19.7278	9.477	59.0067	68804	24059_E3_S1_1.raw	F204	2.51	1	0.01508	0.2028
		FALSE	Medium	Sequest HT (A2)	Ambiguous	FDEYFSQSCAPGSDPRSNLCALCIGDEQGENKcVPNSNER	C33(Dioxidation)	3	E7EQB2	E7EQB2; P02788; E7ER44	2	6	0.0239	0	1	2	736.148	4411.85	4411.86	-1.19	-0.00087	HCD (High Energy Collision Dissociation)	31.7	MS2	19.7278	9.477	59.0067	68804	24059_E3_S1_1.raw	F204	2.51	1	0.01508	0.2028
		FALSE	High	Sequest HT (A2)	Unambiguous	FDEYFSQSCAPGSDPRSNLCALcIGDEQGENKCVPNSNER	C23(Dioxidation)	3	E7EQB2	E7EQB2; P02788; E7ER44	2	5	0.0262	0	1	1	883.178	4411.86	4411.86	0.64	0.00057	HCD (High Energy Collision Dissociation)	31.7	MS2	52.7681	11.133	59.0449	68841	24059_E3_S1_1.raw	F204	2.29	1	0.0003864	0.01172
		FALSE	High	Sequest HT (A2)	Unambiguous	FDEYFSQSCAPGSDPRSNLCALCIGDEQGENKcVPNSNER	C33(Dioxidation)	3	E7EQB2	E7EQB2; P02788; E7ER44	2	6	0.0739	0	1	1	736.149	4411.85	4411.86	-1.1	-0.00081	HCD (High Energy Collision Dissociation)	31.7	MS2	22.5204	7.576	59.0822	68877	24059_E3_S1_1.raw	F204	2.57	1	0.004803	0.05341
		FALSE	High	Sequest HT (A2)	Unambiguous	FDEYFSQScAPGSDPRSNLCALCIGDEQGENKCVPNSNER	C9(Dioxidation)	3	E7EQB2	E7EQB2; P02788; E7ER44	2	6	0.0137	0	1	1	736.148	4411.85	4411.86	-2.02	-0.00148	HCD (High Energy Collision Dissociation)	31.7	MS2	26.8523	11.038	59.1206	68913	24059_E3_S1_1.raw	F204	2.19	1	7.099e-05	0.003217
		FALSE	High	Sequest HT (A2)	Unambiguous	FDEYFSQSCAPGSDPRSNLCALCIGDEQGENKcVPNSNER	C33(Dioxidation)	3	E7EQB2	E7EQB2; P02788; E7ER44	2	6	0.0719	0	1	1	736.149	4411.86	4411.86	-0.6	-0.00044	HCD (High Energy Collision Dissociation)	31.7	MS2	26.8006	40.478	59.1645	68953	24059_E3_S1_1.raw	F204	2.78	1	0.003075	0.04221
		FALSE	High	Sequest HT (A2)	Unambiguous	DVTVLQNTDGNNNEAWAK		3	E7EQB2	E7EQB2; P02788; E7ER44	0	2	0.7848	0	1	1	994.968	1988.93	1988.93	-0.92	-0.00091	HCD (High Energy Collision Dissociation)	31.7	MS2	0	51.336	59.1706	68960	24059_E3_S1_1.raw	F204	4.46	1	7.099e-05	2.712e-08
		FALSE	High	Sequest HT (A2)	Unambiguous	FDEYFSQSCAPGSDPRSNLCALcIGDEQGENKCVPNSNER	C23(Dioxidation)	3	E7EQB2	E7EQB2; P02788; E7ER44	2	4	0.0181	0	1	1	1103.72	4411.85	4411.86	-2.65	-0.00292	HCD (High Energy Collision Dissociation)	31.7	MS2	59.1667	68.067	59.1749	68963	24059_E3_S1_1.raw	F204	3.32	1	7.099e-05	0.001357
		FALSE	High	Sequest HT (A2)	Unambiguous	FDEYFSQSCAPGSDPRSNLCALcIGDEQGENKCVPNSNER	C23(Dioxidation)	3	E7EQB2	E7EQB2; P02788; E7ER44	2	6		0.0083	3	3	736.148	4411.85	4411.86	-1.27	-0.00093	HCD (High Energy Collision Dissociation)	31.7	MS2	1.02349	6.812	59.3164	69101	24059_E3_S1_1.raw	F204	2.39	1	0.008156	0.09884
		FALSE	High	Sequest HT (A2)	Unambiguous	FDEYFSQScAPGSDPRSNLCALCIGDEQGENKCVPNSNER	C9(Dioxidation)	3	E7EQB2	E7EQB2; P02788; E7ER44	2	5	0.0189	0	1	1	883.177	4411.85	4411.86	-1.29	-0.00114	HCD (High Energy Collision Dissociation)	31.7	MS2	0	41.301	59.3586	69141	24059_E3_S1_1.raw	F204	2.64	1	0.00155	0.03107
		FALSE	High	Sequest HT (A2)	Unambiguous	FDEYFSQSCAPGSDPRSNLCALcIGDEQGENKCVPNSNER	C23(Dioxidation)	3	E7EQB2	E7EQB2; P02788; E7ER44	2	4		0.0287	2	2	1103.72	4411.86	4411.86	-0.87	-0.00097	HCD (High Energy Collision Dissociation)	31.7	MS2	49.7887	50.382	59.5097	69307	24059_E3_S1_1.raw	F204	3.38	1	7.099e-05	0.0004837
		FALSE	High	Sequest HT (A2)	Unambiguous	FDEYFSQSCAPGSDPRSNLCALcIGDEQGENKCVPNSNER	C23(Dioxidation)	3	E7EQB2	E7EQB2; P02788; E7ER44	2	4		0.0091	2	2	1103.72	4411.85	4411.86	-1.21	-0.00133	HCD (High Energy Collision Dissociation)	31.7	MS2	0	65.723	59.6188	69420	24059_E3_S1_1.raw	F204	3.26	1	7.099e-05	0.001964
		FALSE	High	Sequest HT (A2)	Unambiguous	FDEYFSQScAPGSDPRSNLCALCIGDEQGENKCVPNSNER	C9(Dioxidation)	3	E7EQB2	E7EQB2; P02788; E7ER44	2	6		0.0075	2	2	736.15	4411.87	4411.86	1.47	0.00108	HCD (High Energy Collision Dissociation)	31.7	MS2	0	33.877	59.638	69441	24059_E3_S1_1.raw	F204	2.66	1	0.0003864	0.01231
		FALSE	High	Sequest HT (A2)	Unambiguous	FDEYFSQSCAPGSDPRSNLCALCIGDEQGENKcVPNSNER	C33(Dioxidation)	3	E7EQB2	E7EQB2; P02788; E7ER44	2	5	0.0115	0	1	1	883.178	4411.86	4411.86	-0.05	-4e-05	HCD (High Energy Collision Dissociation)	31.7	MS2	0	44.181	59.679	69485	24059_E3_S1_1.raw	F204	2.62	1	0.0003864	0.01427
		FALSE	High	Sequest HT (A2)	Unambiguous	DEYELLcPDNTR	C7(Carbamidomethyl)	3	E7EQB2	E7EQB2; P02788; E7ER44	0	2	0.7119	0	1	1	762.836	1524.66	1524.66	0.72	0.00055	HCD (High Energy Collision Dissociation)	31.7	MS2	54.6052	39.114	59.8161	69624	24059_E3_S1_1.raw	F204	3.54	1	7.099e-05	4.593e-06
		FALSE	High	Sequest HT (A2)	Unambiguous	FDEYFSQSCAPGSDPRSNLCALCIGDEQGENKcVPNSNER	C33(Dioxidation)	3	E7EQB2	E7EQB2; P02788; E7ER44	2	6	0.0522	0	1	1	736.149	4411.86	4411.86	-0.85	-0.00063	HCD (High Energy Collision Dissociation)	31.7	MS2	0	44.031	59.9789	69779	24059_E3_S1_1.raw	F204	2.68	1	0.003951	0.04694
		FALSE	High	Sequest HT (A2)	Unambiguous	TTYEKYLGPQYVAGITNLKK		3	E7EQB2	E7EQB2; P02788; E7ER44	2	4	0.7737	0	1	1	572.564	2287.23	2287.23	0.34	0.00019	HCD (High Energy Collision Dissociation)	31.7	MS2	34.2888	5.934	60.1527	69945	24059_E3_S1_1.raw	F204	3.27	1	7.099e-05	1.243e-06
		FALSE	High	Sequest HT (A2)	Unambiguous	FDEYFSQSCAPGSDPRSNLCALCIGDEQGENKcVPNSNER	C33(Dioxidation)	3	E7EQB2	E7EQB2; P02788; E7ER44	2	4	0.0386	0	1	1	1103.72	4411.86	4411.86	-0.76	-0.00084	HCD (High Energy Collision Dissociation)	31.7	MS2	49.2886	61.924	60.1978	69992	24059_E3_S1_1.raw	F204	2.85	1	0.0002022	0.007186
		FALSE	Low	Sequest HT (A2)	Unambiguous	DGAGDVAFIR		3	E7EQB2	E7EQB2; P02788; E7ER44	0	2	0.0148	0	1	1	510.755	1020.5	1020.51	-8.94	-0.00456	HCD (High Energy Collision Dissociation)	31.7	MS2	37.2321	62.973	60.2579	70054	24059_E3_S1_1.raw	F204	1.35	1	0.07719	0.5626
		FALSE	High	Sequest HT (A2)	Unambiguous	THYYAVAVVK		4	E7EQB2; C9JCF5	E7EQB2; P02788; C9JCF5; E7ER44	0	3	0.5694	0	1	1	384.213	1150.62	1150.63	-1.54	-0.00059	HCD (High Energy Collision Dissociation)	31.7	MS2	38.3181	75	60.3119	70107	24059_E3_S1_1.raw	F204	2.16	2	0.005002	0.05622
		FALSE	High	Sequest HT (A2)	Unambiguous	FDEYFSQScAPGSDPRSNLCALCIGDEQGENKCVPNSNER	C9(Dioxidation)	3	E7EQB2	E7EQB2; P02788; E7ER44	2	6	0.0065	0	1	1	736.149	4411.86	4411.86	-0.19	-0.00014	HCD (High Energy Collision Dissociation)	31.7	MS2	27.053	42.189	60.3181	70113	24059_E3_S1_1.raw	F204	3.08	1	0.005491	0.06307
		FALSE	High	Sequest HT (A2)	Unambiguous	TTYEKYLGPQYVAGITNLKK		3	E7EQB2	E7EQB2; P02788; E7ER44	2	3	0.7719	0	1	1	763.083	2287.24	2287.23	1.09	0.00083	HCD (High Energy Collision Dissociation)	31.7	MS2	24.5485	41.92	60.3595	70151	24059_E3_S1_1.raw	F204	6.05	1	7.099e-05	5.523e-10
		FALSE	High	Sequest HT (A2)	Unambiguous	FDEYFSQSCAPGSDPRSNLCALCIGDEQGENKcVPNSNER	C33(Dioxidation)	3	E7EQB2	E7EQB2; P02788; E7ER44	2	5	0.0797	0	1	1	883.179	4411.87	4411.86	1.54	0.00136	HCD (High Energy Collision Dissociation)	31.7	MS2	0	70.39	60.4746	70265	24059_E3_S1_1.raw	F204	3.01	1	0.0002022	0.008642
		FALSE	High	Sequest HT (A2)	Unambiguous	TTYEKYLGPQYVAGITNLKK		3	E7EQB2	E7EQB2; P02788; E7ER44	2	4	0.8268	0	1	1	572.564	2287.23	2287.23	0.02	1e-05	HCD (High Energy Collision Dissociation)	31.7	MS2	69.4297	0.886	60.4861	70277	24059_E3_S1_1.raw	F204	2.31	1	7.099e-05	0.0004453
		FALSE	High	Sequest HT (A2)	Ambiguous	FDEYFSQSCAPGSDPRSNLCALcIGDEQGENKCVPNSNER	C23(Dioxidation)	3	E7EQB2	E7EQB2; P02788; E7ER44	2	4	0.0553	0	1	1	1103.72	4411.85	4411.86	-2.2	-0.00243	HCD (High Energy Collision Dissociation)	31.7	MS2	87.1491	71.874	60.5384	70330	24059_E3_S1_1.raw	F204	2.35	1	7.099e-05	0.001741
		FALSE	High	Sequest HT (A2)	Ambiguous	FDEYFSQSCAPGSDPRSNLCALCIGDEQGENKcVPNSNER	C33(Dioxidation)	3	E7EQB2	E7EQB2; P02788; E7ER44	2	4	0.0553	0	1	2	1103.72	4411.85	4411.86	-2.2	-0.00243	HCD (High Energy Collision Dissociation)	31.7	MS2	87.1491	71.874	60.5384	70330	24059_E3_S1_1.raw	F204	2.35	1	7.099e-05	0.001741
		FALSE	High	Sequest HT (A2)	Unambiguous	FDEYFSQScAPGSDPRSNLCALCIGDEQGENKCVPNSNER	C9(Dioxidation)	3	E7EQB2	E7EQB2; P02788; E7ER44	2	6	0.0298	0	1	1	736.151	4411.87	4411.86	1.64	0.0012	HCD (High Energy Collision Dissociation)	31.7	MS2	23.791	38.689	60.6545	70454	24059_E3_S1_1.raw	F204	2.35	1	0.004705	0.05255
		FALSE	High	Sequest HT (A2)	Unambiguous	SNLCALcIGDEQGENK	C7(Carbamidomethyl)	3	E7EQB2	E7EQB2; P02788; E7ER44	0	2	0.0307	0	1	1	875.891	1750.77	1750.77	0.5	0.00044	HCD (High Energy Collision Dissociation)	31.7	MS2	67.624	41.801	60.6653	70465	24059_E3_S1_1.raw	F204	1.63	1	0.002506	0.04051
		FALSE	High	Sequest HT (A2)	Unambiguous	TTYEKYLGPQYVAGITNLKK		3	E7EQB2	E7EQB2; P02788; E7ER44	2	4	0.6798	0	1	1	572.564	2287.24	2287.23	0.98	0.00056	HCD (High Energy Collision Dissociation)	31.7	MS2	38.6757	35.867	60.6908	70493	24059_E3_S1_1.raw	F204	4.81	1	7.099e-05	9.427e-06
		FALSE	High	Sequest HT (A2)	Unambiguous	FDEYFSQSCAPGSDPRSNLCALCIGDEQGENKcVPNSNER	C33(Dioxidation)	3	E7EQB2	E7EQB2; P02788; E7ER44	2	5	0.1185	0	1	1	883.177	4411.85	4411.86	-1.02	-0.0009	HCD (High Energy Collision Dissociation)	31.7	MS2	95.5399	42.662	60.6965	70498	24059_E3_S1_1.raw	F204	2.87	1	0.001039	0.0242
		FALSE	High	Sequest HT (A2)	Unambiguous	TTYEKYLGPQYVAGITNLKK		3	E7EQB2	E7EQB2; P02788; E7ER44	2	3	0.723	0	1	1	763.082	2287.23	2287.23	-1.39	-0.00106	HCD (High Energy Collision Dissociation)	31.7	MS2	42.9059	9.279	60.6971	70499	24059_E3_S1_1.raw	F204	4.73	1	7.099e-05	5.549e-08
		FALSE	High	Sequest HT (A2)	Unambiguous	TTYEKYLGPQYVAGITNLKK		3	E7EQB2	E7EQB2; P02788; E7ER44	2	4	0.695	0	1	1	572.566	2287.24	2287.23	4.07	0.00233	HCD (High Energy Collision Dissociation)	31.7	MS2	41.1111	6.303	60.8236	70632	24059_E3_S1_1.raw	F204	5.05	1	7.099e-05	1.144e-07
		FALSE	High	Sequest HT (A2)	Unambiguous	EDAIwNLLR	W5(Oxidation)	3	E7EQB2	E7EQB2; P02788; E7ER44	0	2	0.3899	0	1	1	573.299	1145.59	1145.59	-3.03	-0.00174	HCD (High Energy Collision Dissociation)	31.7	MS2	81.1547	17.771	61.5827	71377	24059_E3_S1_1.raw	F204	1.59	1	0.005052	0.05702
		FALSE	High	Sequest HT (A2)	Unambiguous	FDEYFSQScAPGSDPRSNLCALCIGDEQGENKCVPNSNER	C9(Dioxidation)	3	E7EQB2	E7EQB2; P02788; E7ER44	2	6		0.0441	2	2	736.148	4411.85	4411.86	-1.93	-0.00142	HCD (High Energy Collision Dissociation)	31.7	MS2	4.72731	34.621	61.7132	71513	24059_E3_S1_1.raw	F204	1.95	1	0.001326	0.02777
		FALSE	High	Sequest HT (A2)	Unambiguous	GEADAMSLDGGYVYTAGK		3	E7EQB2	E7EQB2; P02788; E7ER44	0	2	0.7346	0	1	1	902.906	1804.81	1804.81	-0.32	-0.00029	HCD (High Energy Collision Dissociation)	31.7	MS2	74.6727	37.272	61.717	71518	24059_E3_S1_1.raw	F204	5.2	1	7.099e-05	5.082e-09
		FALSE	High	Sequest HT (A2)	Unambiguous	GEADAMSLDGGYVYTAGK		3	E7EQB2	E7EQB2; P02788; E7ER44	0	2	0.7603	0	1	1	902.904	1804.8	1804.81	-2.42	-0.00218	HCD (High Energy Collision Dissociation)	31.7	MS2	0	6.95	61.8528	71666	24059_E3_S1_1.raw	F204	5.09	1	7.099e-05	4.272e-10
		FALSE	High	Sequest HT (A2)	Unambiguous	GEADAMSLDGGYVYTAGK		3	E7EQB2	E7EQB2; P02788; E7ER44	0	3	0.7179	0	1	1	602.272	1804.8	1804.81	-2.05	-0.00124	HCD (High Energy Collision Dissociation)	31.7	MS2	25.4248	38.607	61.92	71737	24059_E3_S1_1.raw	F204	4.68	1	7.099e-05	3.27e-06
		FALSE	High	Sequest HT (A2)	Unambiguous	GEADAMSLDGGYVYTAGK		3	E7EQB2	E7EQB2; P02788; E7ER44	0	2	0.7343	0	1	1	902.905	1804.8	1804.81	-1.34	-0.00121	HCD (High Energy Collision Dissociation)	31.7	MS2	7.64207	38.855	61.9944	71813	24059_E3_S1_1.raw	F204	5.27	1	7.099e-05	8.602e-08
		FALSE	High	Sequest HT (A2)	Unambiguous	GEADAMSLDGGYVYTAGK		3	E7EQB2	E7EQB2; P02788; E7ER44	0	2	0.782	0	1	1	902.905	1804.8	1804.81	-1.2	-0.00108	HCD (High Energy Collision Dissociation)	31.7	MS2	0	0.583	62.04	71861	24059_E3_S1_1.raw	F204	5	1	7.099e-05	5.159e-09
		FALSE	High	Sequest HT (A2)	Unambiguous	FDEYFSQSCAPGSDPRSNLCALCIGDEQGENKcVPNSNER	C33(Dioxidation)	3	E7EQB2	E7EQB2; P02788; E7ER44	2	5	0.0983	0	1	1	883.176	4411.85	4411.86	-2.12	-0.00187	HCD (High Energy Collision Dissociation)	31.7	MS2	55.4826	35.957	62.0437	71866	24059_E3_S1_1.raw	F204	2.34	1	0.0003864	0.0134
		FALSE	High	Sequest HT (A2)	Unambiguous	GEADAMSLDGGYVYTAGK		3	E7EQB2	E7EQB2; P02788; E7ER44	0	1	0.7904	0	1	1	1804.8	1804.8	1804.81	-2.65	-0.00478	HCD (High Energy Collision Dissociation)	31.7	MS2	0	30.356	62.1321	71959	24059_E3_S1_1.raw	F204	6.25	1	7.099e-05	7.432e-14
		FALSE	High	Sequest HT (A2)	Unambiguous	GEADAMSLDGGYVYTAGK		3	E7EQB2	E7EQB2; P02788; E7ER44	0	2	0.5207	0	1	1	902.906	1804.8	1804.81	-1.07	-0.00096	HCD (High Energy Collision Dissociation)	31.7	MS2	24.5272	62.404	62.1621	71990	24059_E3_S1_1.raw	F204	3.86	1	7.099e-05	6.795e-06
		FALSE	High	Sequest HT (A2)	Unambiguous	GEADAMSLDGGYVYTAGK		3	E7EQB2	E7EQB2; P02788; E7ER44	0	2	0.2865	0	1	1	902.906	1804.8	1804.81	-0.86	-0.00078	HCD (High Energy Collision Dissociation)	31.7	MS2	22.6052	64.858	62.2464	72078	24059_E3_S1_1.raw	F204	1.92	1	0.00155	0.03163
		FALSE	High	Sequest HT (A2)	Unambiguous	GEADAMSLDGGYVYTAGK		3	E7EQB2	E7EQB2; P02788; E7ER44	0	3	0.8123	0	1	1	602.273	1804.8	1804.81	-0.84	-0.0005	HCD (High Energy Collision Dissociation)	31.7	MS2	0	1.998	62.254	72085	24059_E3_S1_1.raw	F204	4.05	1	7.099e-05	3.193e-08
		FALSE	High	Sequest HT (A2)	Unambiguous	GEADAMSLDGGYVYTAGK		3	E7EQB2	E7EQB2; P02788; E7ER44	0	3	0.4574	0	1	1	602.274	1804.81	1804.81	0.18	0.00011	HCD (High Energy Collision Dissociation)	31.7	MS2	26.8509	9.937	62.3679	72201	24059_E3_S1_1.raw	F204	2.23	1	0.0003864	0.01328
		FALSE	High	Sequest HT (A2)	Unambiguous	GEADAMSLDGGYVYTAGK		3	E7EQB2	E7EQB2; P02788; E7ER44	0	2	0.7702	0	1	1	902.906	1804.8	1804.81	-0.59	-0.00054	HCD (High Energy Collision Dissociation)	31.7	MS2	0	0.764	62.3795	72214	24059_E3_S1_1.raw	F204	4.96	1	7.099e-05	7.012e-10
		FALSE	High	Sequest HT (A2)	Unambiguous	FDEYFSQSCAPGSDPRSNLCALcIGDEQGENKCVPNSNER	C23(Dioxidation)	3	E7EQB2	E7EQB2; P02788; E7ER44	2	5		0.0354	2	2	883.179	4411.86	4411.86	1.13	0.001	HCD (High Energy Collision Dissociation)	31.7	MS2	0	47.865	62.4284	72264	24059_E3_S1_1.raw	F204	2.18	1	0.0006907	0.01847
		FALSE	High	Sequest HT (A2)	Unambiguous	GEADAMSLDGGYVYTAGK		3	E7EQB2	E7EQB2; P02788; E7ER44	0	1	0.7823	0	1	1	1804.79	1804.79	1804.81	-8.8	-0.01589	HCD (High Energy Collision Dissociation)	31.7	MS2	0	75	62.4779	72324	24059_E3_S1_1.raw	F204	7.44	1	7.099e-05	2.528e-13
		FALSE	High	Sequest HT (A2)	Unambiguous	GEADAMSLDGGYVYTAGK		3	E7EQB2	E7EQB2; P02788; E7ER44	0	3	0.7612	0	1	1	602.273	1804.81	1804.81	-0.23	-0.00014	HCD (High Energy Collision Dissociation)	31.7	MS2	7.42973	5.42	62.5927	72439	24059_E3_S1_1.raw	F204	4.02	1	7.099e-05	1.748e-06
		FALSE	High	Sequest HT (A2)	Unambiguous	GEADAMSLDGGYVYTAGK		3	E7EQB2	E7EQB2; P02788; E7ER44	0	3	0.7518	0	1	1	602.273	1804.81	1804.81	-0.23	-0.00014	HCD (High Energy Collision Dissociation)	31.7	MS2	14.9578	8.716	62.6269	72478	24059_E3_S1_1.raw	F204	4.19	1	7.099e-05	4.852e-05
		FALSE	High	Sequest HT (A2)	Unambiguous	GEADAMSLDGGYVYTAGK		3	E7EQB2	E7EQB2; P02788; E7ER44	0	2	0.7761	0	1	1	902.906	1804.8	1804.81	-0.53	-0.00047	HCD (High Energy Collision Dissociation)	31.7	MS2	0	1.328	62.7188	72574	24059_E3_S1_1.raw	F204	5.45	1	7.099e-05	5.475e-10
		FALSE	Medium	Sequest HT (A2)	Unambiguous	FDEYFSQSCAPGSDPRSNLCALcIGDEQGENKCVPNSNER	C23(Dioxidation)	3	E7EQB2	E7EQB2; P02788; E7ER44	2	6		0.0383	2	2	736.148	4411.85	4411.86	-1.27	-0.00093	HCD (High Energy Collision Dissociation)	31.7	MS2	72.4957	41.124	62.851	72706	24059_E3_S1_1.raw	F204	2.76	1	0.02285	0.2766
		FALSE	High	Sequest HT (A2)	Unambiguous	FDEYFSQSCAPGSDPRSNLCALCIGDEQGENKcVPNSNER	C33(Dioxidation)	3	E7EQB2	E7EQB2; P02788; E7ER44	2	4	0.1235	0	1	1	1103.72	4411.86	4411.86	-0.87	-0.00097	HCD (High Energy Collision Dissociation)	31.7	MS2	19.6938	70.33	62.866	72722	24059_E3_S1_1.raw	F204	1.7	1	7.099e-05	0.003448
		FALSE	High	Sequest HT (A2)	Unambiguous	GEADAMSLDGGYVYTAGK		3	E7EQB2	E7EQB2; P02788; E7ER44	0	3	0.75	0	1	1	602.275	1804.81	1804.81	2.51	0.00151	HCD (High Energy Collision Dissociation)	31.7	MS2	0	8.987	62.9324	72792	24059_E3_S1_1.raw	F204	4.44	1	7.099e-05	1.353e-06
		FALSE	High	Sequest HT (A2)	Unambiguous	GEADAMSLDGGYVYTAGK		3	E7EQB2	E7EQB2; P02788; E7ER44	0	2	0.7978	0	1	1	902.906	1804.81	1804.81	-0.12	-0.00011	HCD (High Energy Collision Dissociation)	31.7	MS2	0	2.058	63.0561	72919	24059_E3_S1_1.raw	F204	5.49	1	7.099e-05	2.039e-10
		FALSE	High	Sequest HT (A2)	Unambiguous	FDEYFSQScAPGSDPRSNLCALCIGDEQGENKCVPNSNER	C9(Dioxidation)	3	E7EQB2	E7EQB2; P02788; E7ER44	2	6	0.0177	0	1	1	736.147	4411.85	4411.86	-2.93	-0.00215	HCD (High Energy Collision Dissociation)	31.7	MS2	31.0262	41.93	63.2005	73064	24059_E3_S1_1.raw	F204	2.26	1	0.007095	0.08637
		FALSE	High	Sequest HT (A2)	Unambiguous	GEADAMSLDGGYVYTAGK		3	E7EQB2	E7EQB2; P02788; E7ER44	0	3	0.7204	0	1	1	602.274	1804.81	1804.81	0.58	0.00035	HCD (High Energy Collision Dissociation)	31.7	MS2	0	12.568	63.2747	73146	24059_E3_S1_1.raw	F204	3.97	1	7.099e-05	5.065e-07
		FALSE	High	Sequest HT (A2)	Unambiguous	GEADAMSLDGGYVYTAGK		3	E7EQB2	E7EQB2; P02788; E7ER44	0	2	0.7617	0	1	1	902.907	1804.81	1804.81	0.15	0.00014	HCD (High Energy Collision Dissociation)	31.7	MS2	0	2.588	63.3968	73271	24059_E3_S1_1.raw	F204	4.7	1	7.099e-05	6.578e-10
		FALSE	Medium	Sequest HT (A2)	Unambiguous	FDEYFSQSCAPGSDPRSNLCALcIGDEQGENKCVPNSNER	C23(Dioxidation)	3	E7EQB2	E7EQB2; P02788; E7ER44	2	5		0.0435	2	2	883.177	4411.85	4411.86	-1.15	-0.00102	HCD (High Energy Collision Dissociation)	31.7	MS2	44.7147	43.351	63.5823	73458	24059_E3_S1_1.raw	F204	1.76	1	0.0104	0.1314
		FALSE	High	Sequest HT (A2)	Unambiguous	GEADAMSLDGGYVYTAGK		3	E7EQB2	E7EQB2; P02788; E7ER44	0	3	0.6184	0	1	1	602.274	1804.81	1804.81	0.38	0.00023	HCD (High Energy Collision Dissociation)	31.7	MS2	62.6066	50.655	63.6151	73493	24059_E3_S1_1.raw	F204	4.14	1	7.099e-05	6.229e-06
		FALSE	High	Sequest HT (A2)	Unambiguous	GEADAMSLDGGYVYTAGK		3	E7EQB2	E7EQB2; P02788; E7ER44	0	2	0.7691	0	1	1	902.907	1804.81	1804.81	0.29	0.00026	HCD (High Energy Collision Dissociation)	31.7	MS2	4.85353	3.089	63.7357	73620	24059_E3_S1_1.raw	F204	4.59	1	7.099e-05	5.87e-09
		FALSE	High	Sequest HT (A2)	Unambiguous	FDEYFSQScAPGSDPRSNLcALcIGDEQGENKcVPNSNER	C9(Dioxidation); C20(Dioxidation); C23(Carbamidomethyl); C33(Carbamidomethyl)	3	E7EQB2	E7EQB2; P02788; E7ER44	2	5	0.0902	0	1	1	912.383	4557.89	4557.89	-1.39	-0.00127	HCD (High Energy Collision Dissociation)	31.7	MS2	15.7841	59.778	63.8713	73750	24059_E3_S1_1.raw	F204	1.22	1	0.005448	0.06178
		FALSE	High	Sequest HT (A2)	Unambiguous	GEADAMSLDGGYVYTAGK		3	E7EQB2	E7EQB2; P02788; E7ER44	0	3	0.5923	0	1	1	602.27	1804.8	1804.81	-5.1	-0.00307	HCD (High Energy Collision Dissociation)	31.7	MS2	10.4455	62.065	63.955	73828	24059_E3_S1_1.raw	F204	4.44	1	7.099e-05	4.861e-06
		FALSE	High	Sequest HT (A2)	Unambiguous	GEADAMSLDGGYVYTAGK		3	E7EQB2	E7EQB2; P02788; E7ER44	0	2	0.8114	0	1	1	902.906	1804.81	1804.81	-0.19	-0.00017	HCD (High Energy Collision Dissociation)	31.7	MS2	0	2.562	64.0726	73941	24059_E3_S1_1.raw	F204	4.72	1	7.099e-05	9.945e-10
		FALSE	High	Sequest HT (A2)	Unambiguous	SVNGKEDAIwNLLR	W10(Dioxidation)	3	E7EQB2	E7EQB2; P02788; E7ER44	1	3	0.6429	0	1	1	549.621	1646.85	1646.85	-1.57	-0.00086	HCD (High Energy Collision Dissociation)	31.7	MS2	66.4165	75	64.2136	74069	24059_E3_S1_1.raw	F204	3.92	1	7.099e-05	7.348e-05
		FALSE	High	Sequest HT (A2)	Unambiguous	GEADAMSLDGGYVYTAGK		3	E7EQB2	E7EQB2; P02788; E7ER44	0	3	0.5297	0	1	1	602.273	1804.81	1804.81	-0.23	-0.00014	HCD (High Energy Collision Dissociation)	31.7	MS2	32.1914	70.248	64.3007	74151	24059_E3_S1_1.raw	F204	3.53	1	7.099e-05	6.485e-06
		FALSE	High	Sequest HT (A2)	Unambiguous	SVNGKEDAIwNLLR	W10(Dioxidation)	3	E7EQB2	E7EQB2; P02788; E7ER44	1	3	0.6098	0	1	1	549.622	1646.85	1646.85	0.21	0.00012	HCD (High Energy Collision Dissociation)	31.7	MS2	0	24.956	64.3713	74220	24059_E3_S1_1.raw	F204	3.46	1	7.099e-05	1.117e-05
		FALSE	High	Sequest HT (A2)	Unambiguous	NLLFNDNTEcLAR	C10(Carbamidomethyl)	3	E7EQB2	E7EQB2; P02788; E7ER44	0	2	0.5125	0	1	1	790.381	1579.76	1579.75	1.41	0.00111	HCD (High Energy Collision Dissociation)	31.7	MS2	0	48.966	64.3752	74224	24059_E3_S1_1.raw	F204	3.2	1	7.099e-05	2.187e-05
		FALSE	High	Sequest HT (A2)	Unambiguous	GEADAMSLDGGYVYTAGK		3	E7EQB2	E7EQB2; P02788; E7ER44	0	2	0.7475	0	1	1	902.906	1804.8	1804.81	-0.66	-0.0006	HCD (High Energy Collision Dissociation)	31.7	MS2	0	6.433	64.4134	74262	24059_E3_S1_1.raw	F204	4.95	1	7.099e-05	1.207e-09
		FALSE	High	Sequest HT (A2)	Unambiguous	GGSFQLNELQGLK		4	E7EQB2; C9JCF5	E7EQB2; P02788; C9JCF5; E7ER44	0	2	0.6848	0	1	1	695.87	1390.73	1390.73	0.5	0.00035	HCD (High Energy Collision Dissociation)	31.7	MS2	23.7143	1.135	64.54	74388	24059_E3_S1_1.raw	F204	3.3	2	7.099e-05	2.262e-05
		FALSE	High	Sequest HT (A2)	Unambiguous	GGSFQLNELQGLK		4	E7EQB2; C9JCF5	E7EQB2; P02788; C9JCF5; E7ER44	0	3	0.6029	0	1	1	464.248	1390.73	1390.73	-1.51	-0.0007	HCD (High Energy Collision Dissociation)	31.7	MS2	0	10.057	64.6304	74481	24059_E3_S1_1.raw	F204	2.72	2	7.099e-05	0.000755
		FALSE	High	Sequest HT (A2)	Unambiguous	GGSFQLNELQGLK		4	E7EQB2; C9JCF5	E7EQB2; P02788; C9JCF5; E7ER44	0	1	0.6269	0	1	1	1390.73	1390.73	1390.73	0.03	4e-05	HCD (High Energy Collision Dissociation)	31.7	MS2	0	75	64.633	74483	24059_E3_S1_1.raw	F204	4.69	2	7.099e-05	5.356e-09
		FALSE	High	Sequest HT (A2)	Unambiguous	GGSFQLNELQGLK		4	E7EQB2; C9JCF5	E7EQB2; P02788; C9JCF5; E7ER44	0	2	0.5485	0	1	1	695.869	1390.73	1390.73	-1.52	-0.00106	HCD (High Energy Collision Dissociation)	31.7	MS2	2.19767	0.438	64.7425	74585	24059_E3_S1_1.raw	F204	2.37	2	0.0006907	0.01845
		FALSE	High	Sequest HT (A2)	Unambiguous	GEADAMSLDGGYVYTAGK		3	E7EQB2	E7EQB2; P02788; E7ER44	0	2	0.7982	0	1	1	902.904	1804.8	1804.81	-2.35	-0.00212	HCD (High Energy Collision Dissociation)	31.7	MS2	0	6.952	64.7911	74632	24059_E3_S1_1.raw	F204	4.51	1	7.099e-05	5.723e-10
		FALSE	High	Sequest HT (A2)	Unambiguous	GGSFQLNELQGLK		4	E7EQB2; C9JCF5	E7EQB2; P02788; C9JCF5; E7ER44	0	2	0.6879	0	1	1	695.869	1390.73	1390.73	-1.34	-0.00093	HCD (High Energy Collision Dissociation)	31.7	MS2	0.328816	0.11	64.8741	74713	24059_E3_S1_1.raw	F204	2.98	2	7.099e-05	5.382e-06
		FALSE	High	Sequest HT (A2)	Unambiguous	GGSFQLNELQGLK		4	E7EQB2; C9JCF5	E7EQB2; P02788; C9JCF5; E7ER44	0	1	0.5601	0	1	1	1390.73	1390.73	1390.73	-4.89	-0.0068	HCD (High Energy Collision Dissociation)	31.7	MS2	47.3683	75	64.905	74741	24059_E3_S1_1.raw	F204	4.41	2	7.099e-05	4.495e-05
		FALSE	High	Sequest HT (A2)	Unambiguous	GGSFQLNELQGLK		4	E7EQB2; C9JCF5	E7EQB2; P02788; C9JCF5; E7ER44	0	1	0.6457	0	1	1	1390.73	1390.73	1390.73	0.64	0.00089	HCD (High Energy Collision Dissociation)	31.7	MS2	0	14.166	64.9629	74799	24059_E3_S1_1.raw	F204	4.77	2	7.099e-05	2.224e-09
		FALSE	High	Sequest HT (A2)	Unambiguous	GGSFQLNELQGLK		4	E7EQB2; C9JCF5	E7EQB2; P02788; C9JCF5; E7ER44	0	3	0.5812	0	1	1	464.249	1390.73	1390.73	-0.98	-0.00045	HCD (High Energy Collision Dissociation)	31.7	MS2	8.03214	11.449	64.9635	74800	24059_E3_S1_1.raw	F204	2.77	2	7.099e-05	0.0003812
		FALSE	High	Sequest HT (A2)	Unambiguous	GEADAMSLDGGYVYTAGK		3	E7EQB2	E7EQB2; P02788; E7ER44	0	3	0.4554	0	1	1	602.27	1804.8	1804.81	-5.61	-0.00337	HCD (High Energy Collision Dissociation)	31.7	MS2	81.2189	11.258	64.9745	74813	24059_E3_S1_1.raw	F204	2.02	1	7.099e-05	0.0008678
		FALSE	High	Sequest HT (A2)	Unambiguous	GEADAMSLDGGYVYTAGK		3	E7EQB2	E7EQB2; P02788; E7ER44	0	2	0.7831	0	1	1	902.906	1804.8	1804.81	-1.13	-0.00102	HCD (High Energy Collision Dissociation)	31.7	MS2	0	4.289	65.1276	74960	24059_E3_S1_1.raw	F204	4.98	1	7.099e-05	1.308e-09
		FALSE	High	Sequest HT (A2)	Unambiguous	GGSFQLNELQGLK		4	E7EQB2; C9JCF5	E7EQB2; P02788; C9JCF5; E7ER44	0	2	0.6869	0	1	1	695.87	1390.73	1390.73	-0.55	-0.00038	HCD (High Energy Collision Dissociation)	31.7	MS2	0	0.836	65.2113	75046	24059_E3_S1_1.raw	F204	3.29	2	7.099e-05	3.402e-05
		FALSE	High	Sequest HT (A2)	Unambiguous	DLLFKDSAIGFSRVPPR		3	E7EQB2	E7EQB2; P02788; E7ER44	2	4	0.6084	0	1	1	480.269	1918.05	1918.05	0.1	5e-05	HCD (High Energy Collision Dissociation)	31.7	MS2	44.7931	8.944	65.2842	75124	24059_E3_S1_1.raw	F204	4.06	1	7.099e-05	7.724e-06
		FALSE	High	Sequest HT (A2)	Unambiguous	GEADAMSLDGGYVYTAGK		3	E7EQB2	E7EQB2; P02788; E7ER44	0	3	0.3125	0	1	1	602.274	1804.81	1804.81	1.5	0.0009	HCD (High Energy Collision Dissociation)	31.7	MS2	90.1378	6.732	65.3204	75162	24059_E3_S1_1.raw	F204	1.12	1	0.00439	0.04965
		FALSE	High	Sequest HT (A2)	Unambiguous	DLLFKDSAIGFSRVPPR		3	E7EQB2	E7EQB2; P02788; E7ER44	2	3	0.5248	0	1	1	640.023	1918.05	1918.05	-0.21	-0.00013	HCD (High Energy Collision Dissociation)	31.7	MS2	89.8975	9.457	65.3623	75210	24059_E3_S1_1.raw	F204	3.03	1	7.099e-05	0.0007602
		FALSE	High	Sequest HT (A2)	Unambiguous	GEADAMSLDGGYVYTAGK		3	E7EQB2	E7EQB2; P02788; E7ER44	0	2	0.7653	0	1	1	902.906	1804.81	1804.81	-0.25	-0.00023	HCD (High Energy Collision Dissociation)	31.7	MS2	5.49336	8.758	65.4659	75323	24059_E3_S1_1.raw	F204	5.24	1	7.099e-05	5.265e-10
		FALSE	High	Sequest HT (A2)	Unambiguous	GGSFQLNELQGLK		4	E7EQB2; C9JCF5	E7EQB2; P02788; C9JCF5; E7ER44	0	2	0.4938	0	1	1	695.871	1390.74	1390.73	1.82	0.00126	HCD (High Energy Collision Dissociation)	31.7	MS2	79.3981	46.523	65.56	75422	24059_E3_S1_1.raw	F204	2.41	2	0.0002022	0.007291
		FALSE	High	Sequest HT (A2)	Unambiguous	DLLFKDSAIGFSRVPPR		3	E7EQB2	E7EQB2; P02788; E7ER44	2	4	0.6545	0	1	1	480.268	1918.05	1918.05	-1.49	-0.00071	HCD (High Energy Collision Dissociation)	31.7	MS2	11.2348	3.474	65.5943	75453	24059_E3_S1_1.raw	F204	3.56	1	7.099e-05	7.937e-07
		FALSE	Low	Sequest HT (A2)	Unambiguous	DLLFKDSAIGFSRVPPR		3	E7EQB2	E7EQB2; P02788; E7ER44	2	3	0.088	0	1	1	640.021	1918.05	1918.05	-2.5	-0.0016	HCD (High Energy Collision Dissociation)	31.7	MS2	96.9666	0.723	65.6829	75539	24059_E3_S1_1.raw	F204	1.25	1	0.05543	0.4663
		FALSE	High	Sequest HT (A2)	Unambiguous	GEADAMSLDGGYVYTAGK		3	E7EQB2	E7EQB2; P02788; E7ER44	0	2	0.7212	0	1	1	902.906	1804.8	1804.81	-0.59	-0.00054	HCD (High Energy Collision Dissociation)	31.7	MS2	0	37.868	65.8065	75655	24059_E3_S1_1.raw	F204	5.13	1	7.099e-05	3.2e-10
		FALSE	High	Sequest HT (A2)	Unambiguous	DLLFKDSAIGFSRVPPR		3	E7EQB2	E7EQB2; P02788; E7ER44	2	4	0.691	0	1	1	480.269	1918.05	1918.05	-1.17	-0.00056	HCD (High Energy Collision Dissociation)	31.7	MS2	0	4.129	65.9308	75779	24059_E3_S1_1.raw	F204	3.43	1	7.099e-05	3.935e-05
		FALSE	High	Sequest HT (A2)	Unambiguous	GGSFQLNELQGLK		4	E7EQB2; C9JCF5	E7EQB2; P02788; C9JCF5; E7ER44	0	2	0.4632	0	1	1	695.87	1390.73	1390.73	-0.11	-8e-05	HCD (High Energy Collision Dissociation)	31.7	MS2	40.6269	45.786	66.0376	75882	24059_E3_S1_1.raw	F204	2.72	2	7.099e-05	0.001614
		FALSE	High	Sequest HT (A2)	Unambiguous	DLLFKDSAIGFSRVPPR		3	E7EQB2	E7EQB2; P02788; E7ER44	2	3	0.6729	0	1	1	640.023	1918.06	1918.05	0.27	0.00017	HCD (High Energy Collision Dissociation)	31.7	MS2	18.8085	11.092	66.0584	75902	24059_E3_S1_1.raw	F204	3.21	1	7.099e-05	0.000225
		FALSE	High	Sequest HT (A2)	Unambiguous	GEADAMSLDGGYVYTAGK		3	E7EQB2	E7EQB2; P02788; E7ER44	0	2	0.7539	0	1	1	902.906	1804.81	1804.81	-0.05	-5e-05	HCD (High Energy Collision Dissociation)	31.7	MS2	0	10.482	66.1441	75988	24059_E3_S1_1.raw	F204	4.51	1	7.099e-05	6.599e-11
		FALSE	High	Sequest HT (A2)	Unambiguous	DLLFKDSAIGFSRVPPR		3	E7EQB2	E7EQB2; P02788; E7ER44	2	4	0.6129	0	1	1	480.269	1918.05	1918.05	-0.66	-0.00032	HCD (High Energy Collision Dissociation)	31.7	MS2	1.95396	3.308	66.2723	76119	24059_E3_S1_1.raw	F204	3.72	1	7.099e-05	3.692e-05
		FALSE	High	Sequest HT (A2)	Unambiguous	GGSFQLNELQGLK		4	E7EQB2; C9JCF5	E7EQB2; P02788; C9JCF5; E7ER44	0	2	0.5058	0	1	1	695.87	1390.73	1390.73	0.41	0.00029	HCD (High Energy Collision Dissociation)	31.7	MS2	0	22.99	66.3814	76219	24059_E3_S1_1.raw	F204	2.59	2	7.099e-05	0.003589
		FALSE	High	Sequest HT (A2)	Unambiguous	DLLFKDSAIGFSRVPPR		3	E7EQB2	E7EQB2; P02788; E7ER44	2	3	0.5909	0	1	1	640.024	1918.06	1918.05	2.28	0.00145	HCD (High Energy Collision Dissociation)	31.7	MS2	33.5619	14.282	66.3964	76236	24059_E3_S1_1.raw	F204	3.52	1	7.099e-05	0.0005769
		FALSE	High	Sequest HT (A2)	Unambiguous	GEADAMSLDGGYVYTAGK		3	E7EQB2	E7EQB2; P02788; E7ER44	0	3	0.26	0	1	1	602.273	1804.8	1804.81	-0.84	-0.0005	HCD (High Energy Collision Dissociation)	31.7	MS2	94.8167	5.166	66.4234	76261	24059_E3_S1_1.raw	F204	1	1	0.006455	0.07552
		FALSE	High	Sequest HT (A2)	Unambiguous	GEADAMSLDGGYVYTAGK		3	E7EQB2	E7EQB2; P02788; E7ER44	0	2	0.7442	0	1	1	902.907	1804.81	1804.81	0.69	0.00062	HCD (High Energy Collision Dissociation)	31.7	MS2	38.9817	15.824	66.4792	76320	24059_E3_S1_1.raw	F204	4.77	1	7.099e-05	1.957e-08
		FALSE	High	Sequest HT (A2)	Unambiguous	DLLFKDSAIGFSRVPPR		3	E7EQB2	E7EQB2; P02788; E7ER44	2	4	0.6749	0	1	1	480.268	1918.05	1918.05	-1.8	-0.00087	HCD (High Energy Collision Dissociation)	31.7	MS2	3.3464	4.755	66.6106	76453	24059_E3_S1_1.raw	F204	4.06	1	7.099e-05	2.148e-05
		FALSE	High	Sequest HT (A2)	Unambiguous	GEADAMSLDGGYVYTAGK		3	E7EQB2	E7EQB2; P02788; E7ER44	0	2	0.6544	0	1	1	902.906	1804.8	1804.81	-0.59	-0.00054	HCD (High Energy Collision Dissociation)	31.7	MS2	68.5213	4.545	66.8213	76655	24059_E3_S1_1.raw	F204	3.27	1	7.099e-05	5.997e-08
		FALSE	High	Sequest HT (A2)	Unambiguous	DLLFKDSAIGFSRVPPR		3	E7EQB2	E7EQB2; P02788; E7ER44	2	4	0.5468	0	1	1	480.268	1918.05	1918.05	-2.57	-0.00123	HCD (High Energy Collision Dissociation)	31.7	MS2	18.1117	7.665	66.9513	76787	24059_E3_S1_1.raw	F204	3.31	1	7.099e-05	2.669e-06
		FALSE	High	Sequest HT (A2)	Unambiguous	DLLFKDSAIGFSRVPPR		3	E7EQB2	E7EQB2; P02788; E7ER44	2	3	0.5957	0	1	1	640.022	1918.05	1918.05	-1.54	-0.00099	HCD (High Energy Collision Dissociation)	31.7	MS2	84.065	9.129	67.0826	76912	24059_E3_S1_1.raw	F204	2.82	1	0.0002022	0.006617
		FALSE	High	Sequest HT (A2)	Unambiguous	GEADAMSLDGGYVYTAGK		3	E7EQB2	E7EQB2; P02788; E7ER44	0	2	0.7241	0	1	1	902.906	1804.8	1804.81	-0.53	-0.00047	HCD (High Energy Collision Dissociation)	31.7	MS2	55.5438	8.554	67.1626	76993	24059_E3_S1_1.raw	F204	4.35	1	7.099e-05	6.831e-10
		FALSE	High	Sequest HT (A2)	Unambiguous	DLLFKDSAIGFSRVPPR		3	E7EQB2	E7EQB2; P02788; E7ER44	2	4	0.621	0	1	1	480.268	1918.05	1918.05	-2.25	-0.00108	HCD (High Energy Collision Dissociation)	31.7	MS2	36.9137	6.021	67.2898	77116	24059_E3_S1_1.raw	F204	3.72	1	7.099e-05	4.11e-05
		FALSE	High	Sequest HT (A2)	Unambiguous	SPKFQLFGSPSGQKDLLFK		3	E7EQB2	E7EQB2; P02788; E7ER44	2	3	0.7306	0	1	1	708.721	2124.15	2124.15	-0.59	-0.00042	HCD (High Energy Collision Dissociation)	31.7	MS2	79.6822	8.724	67.2964	77123	24059_E3_S1_1.raw	F204	5.27	1	7.099e-05	1.698e-14
		FALSE	High	Sequest HT (A2)	Unambiguous	SPKFQLFGSPSGQKDLLFK		3	E7EQB2	E7EQB2; P02788; E7ER44	2	4	0.7297	0	1	1	531.792	2124.15	2124.15	-0.68	-0.00036	HCD (High Energy Collision Dissociation)	31.7	MS2	4.71636	1.072	67.3306	77153	24059_E3_S1_1.raw	F204	4.92	1	7.099e-05	1.36e-07
		FALSE	High	Sequest HT (A2)	Unambiguous	DLLFKDSAIGFSRVPPR		3	E7EQB2	E7EQB2; P02788; E7ER44	2	3	0.5665	0	1	1	640.024	1918.06	1918.05	1.23	0.00078	HCD (High Energy Collision Dissociation)	31.7	MS2	0	50.688	67.4339	77255	24059_E3_S1_1.raw	F204	3.76	1	7.099e-05	7.976e-05
		FALSE	High	Sequest HT (A2)	Unambiguous	GEADAMSLDGGYVYTAGK		3	E7EQB2	E7EQB2; P02788; E7ER44	0	2	0.6688	0	1	1	902.906	1804.81	1804.81	-0.12	-0.00011	HCD (High Energy Collision Dissociation)	31.7	MS2	11.7629	41.937	67.5009	77323	24059_E3_S1_1.raw	F204	4.62	1	7.099e-05	1.125e-09
		FALSE	High	Sequest HT (A2)	Unambiguous	SPKFQLFGSPSGQKDLLFK		3	E7EQB2	E7EQB2; P02788; E7ER44	2	2	0.7092	0	1	1	1062.58	2124.15	2124.15	0.43	0.00045	HCD (High Energy Collision Dissociation)	31.7	MS2	0	57.363	67.5888	77412	24059_E3_S1_1.raw	F204	5.88	1	7.099e-05	7.515e-12
		FALSE	High	Sequest HT (A2)	Unambiguous	SPKFQLFGSPSGQKDLLFK		3	E7EQB2	E7EQB2; P02788; E7ER44	2	3	0.7596	0	1	1	708.721	2124.15	2124.15	-0.5	-0.00035	HCD (High Energy Collision Dissociation)	31.7	MS2	10.8091	2.621	67.6265	77448	24059_E3_S1_1.raw	F204	7.78	1	7.099e-05	2.287e-16
		FALSE	High	Sequest HT (A2)	Unambiguous	DLLFKDSAIGFSRVPPR		3	E7EQB2	E7EQB2; P02788; E7ER44	2	4	0.5371	0	1	1	480.268	1918.05	1918.05	-1.87	-0.0009	HCD (High Energy Collision Dissociation)	31.7	MS2	6.73045	9.121	67.6322	77456	24059_E3_S1_1.raw	F204	3.91	1	7.099e-05	1.552e-05
		FALSE	High	Sequest HT (A2)	Unambiguous	SPKFQLFGSPSGQKDLLFK		3	E7EQB2	E7EQB2; P02788; E7ER44	2	4	0.7548	0	1	1	531.792	2124.15	2124.15	-0.56	-0.0003	HCD (High Energy Collision Dissociation)	31.7	MS2	0.497889	0.313	67.6678	77490	24059_E3_S1_1.raw	F204	5.18	1	7.099e-05	4.923e-07
		FALSE	High	Sequest HT (A2)	Unambiguous	SPKFQLFGSPSGQKDLLFK		3	E7EQB2	E7EQB2; P02788; E7ER44	2	5	0.5201	0	1	1	425.635	2124.15	2124.15	-0.7	-0.0003	HCD (High Energy Collision Dissociation)	31.7	MS2	0	35.39	67.7362	77561	24059_E3_S1_1.raw	F204	4.98	1	7.099e-05	0.0003836
		FALSE	High	Sequest HT (A2)	Unambiguous	DLLFKDSAIGFSRVPPR		3	E7EQB2	E7EQB2; P02788; E7ER44	2	3	0.5262	0	1	1	640.023	1918.05	1918.05	-0.21	-0.00013	HCD (High Energy Collision Dissociation)	31.7	MS2	78.1252	47.901	67.7563	77582	24059_E3_S1_1.raw	F204	3.44	1	0.0005095	0.01514
		FALSE	High	Sequest HT (A2)	Unambiguous	GEADAMSLDGGYVYTAGK		3	E7EQB2	E7EQB2; P02788; E7ER44	0	2	0.5142	0	1	1	902.906	1804.81	1804.81	-0.12	-0.00011	HCD (High Energy Collision Dissociation)	31.7	MS2	14.2363	63.98	67.8245	77649	24059_E3_S1_1.raw	F204	2.82	1	7.099e-05	6.95e-06
		FALSE	High	Sequest HT (A2)	Unambiguous	GEADAMSLDGGYVYTAGK		3	E7EQB2	E7EQB2; P02788; E7ER44	0	2	0.6696	0	1	1	902.904	1804.8	1804.81	-2.42	-0.00218	HCD (High Energy Collision Dissociation)	31.7	MS2	53.5886	5.007	67.8385	77665	24059_E3_S1_1.raw	F204	2.24	1	7.099e-05	7.953e-07
		FALSE	High	Sequest HT (A2)	Unambiguous	SPKFQLFGSPSGQKDLLFK		3	E7EQB2	E7EQB2; P02788; E7ER44	2	3	0.6308	0	1	1	708.721	2124.15	2124.15	-0.76	-0.00054	HCD (High Energy Collision Dissociation)	31.7	MS2	22.1313	12.921	67.8631	77687	24059_E3_S1_1.raw	F204	6.42	1	7.099e-05	1.089e-06
		FALSE	High	Sequest HT (A2)	Unambiguous	GEADAMSLDGGYVYTAGK		3	E7EQB2	E7EQB2; P02788; E7ER44	0	2	0.7703	0	1	1	902.904	1804.8	1804.81	-3.03	-0.00273	HCD (High Energy Collision Dissociation)	31.7	MS2	30.1524	12.531	67.8656	77691	24059_E3_S1_1.raw	F204	4.44	1	7.099e-05	6.383e-08
		FALSE	High	Sequest HT (A2)	Unambiguous	SPKFQLFGSPSGQKDLLFK		3	E7EQB2	E7EQB2; P02788; E7ER44	2	2	0.7482	0	1	1	1062.58	2124.14	2124.15	-2.45	-0.0026	HCD (High Energy Collision Dissociation)	31.7	MS2	0	62.708	67.8707	77696	24059_E3_S1_1.raw	F204	5.48	1	7.099e-05	2.099e-08
		FALSE	High	Sequest HT (A2)	Unambiguous	SPKFQLFGSPSGQKDLLFK		3	E7EQB2	E7EQB2; P02788; E7ER44	2	2	0.7851	0	1	1	1062.58	2124.15	2124.15	1.92	0.00204	HCD (High Energy Collision Dissociation)	31.7	MS2	0	46.164	67.9249	77749	24059_E3_S1_1.raw	F204	6.19	1	7.099e-05	9.548e-12
		FALSE	High	Sequest HT (A2)	Unambiguous	SPKFQLFGSPSGQKDLLFK		3	E7EQB2	E7EQB2; P02788; E7ER44	2	3	0.7379	0	1	1	708.72	2124.15	2124.15	-1.36	-0.00096	HCD (High Energy Collision Dissociation)	31.7	MS2	1.5989	2.124	67.9627	77786	24059_E3_S1_1.raw	F204	7.02	1	7.099e-05	5.829e-15
		FALSE	High	Sequest HT (A2)	Unambiguous	DLLFKDSAIGFSRVPPR		3	E7EQB2	E7EQB2; P02788; E7ER44	2	4	0.6196	0	1	1	480.267	1918.05	1918.05	-3.4	-0.00163	HCD (High Energy Collision Dissociation)	31.7	MS2	12.7041	12.291	67.9672	77792	24059_E3_S1_1.raw	F204	3.26	1	7.099e-05	1.956e-05
		FALSE	High	Sequest HT (A2)	Unambiguous	GEADAMSLDGGYVYTAGK		3	E7EQB2	E7EQB2; P02788; E7ER44	0	2	0.6565	0	1	1	902.904	1804.8	1804.81	-2.42	-0.00218	HCD (High Energy Collision Dissociation)	31.7	MS2	36.03	75	67.9958	77819	24059_E3_S1_1.raw	F204	4.28	1	7.099e-05	6.548e-07
		FALSE	High	Sequest HT (A2)	Unambiguous	SPKFQLFGSPSGQKDLLFK		3	E7EQB2	E7EQB2; P02788; E7ER44	2	4	0.7987	0	1	1	531.792	2124.15	2124.15	-1.02	-0.00054	HCD (High Energy Collision Dissociation)	31.7	MS2	1.12207	0.361	68.0053	77826	24059_E3_S1_1.raw	F204	4.72	1	7.099e-05	2.996e-08
		FALSE	High	Sequest HT (A2)	Unambiguous	YLGPQYVAGITNLK		3	E7EQB2	E7EQB2; P02788; E7ER44	0	2	0.7312	0	1	1	768.925	1536.84	1536.84	0.26	0.0002	HCD (High Energy Collision Dissociation)	31.7	MS2	0	42.279	68.1383	77951	24059_E3_S1_1.raw	F204	4.39	1	7.099e-05	1.526e-07
		FALSE	High	Sequest HT (A2)	Unambiguous	GEADAMSLDGGYVYTAGK		3	E7EQB2	E7EQB2; P02788; E7ER44	0	2	0.7527	0	1	1	902.906	1804.8	1804.81	-0.59	-0.00054	HCD (High Energy Collision Dissociation)	31.7	MS2	56.1599	39.648	68.1777	77988	24059_E3_S1_1.raw	F204	4.65	1	7.099e-05	3.758e-10
		FALSE	High	Sequest HT (A2)	Unambiguous	YLGPQYVAGITNLK		3	E7EQB2	E7EQB2; P02788; E7ER44	0	3	0.6402	0	1	1	512.953	1536.84	1536.84	1.56	0.0008	HCD (High Energy Collision Dissociation)	31.7	MS2	81.1014	10.619	68.2559	78067	24059_E3_S1_1.raw	F204	2.64	1	7.099e-05	0.001283
		FALSE	High	Sequest HT (A2)	Unambiguous	SPKFQLFGSPSGQKDLLFK		3	E7EQB2	E7EQB2; P02788; E7ER44	2	2	0.6986	0	1	1	1062.58	2124.15	2124.15	1	0.00106	HCD (High Energy Collision Dissociation)	31.7	MS2	22.763	49.785	68.2674	78081	24059_E3_S1_1.raw	F204	5.64	1	7.099e-05	9.781e-10
		FALSE	High	Sequest HT (A2)	Unambiguous	YLGPQYVAGITNLK		3	E7EQB2	E7EQB2; P02788; E7ER44	0	3	0.6068	0	1	1	512.952	1536.84	1536.84	0.49	0.00025	HCD (High Energy Collision Dissociation)	31.7	MS2	68.9475	13.285	68.2776	78093	24059_E3_S1_1.raw	F204	3.23	1	7.099e-05	0.000584
		FALSE	High	Sequest HT (A2)	Unambiguous	SPKFQLFGSPSGQKDLLFK		3	E7EQB2	E7EQB2; P02788; E7ER44	2	3	0.6893	0	1	1	708.721	2124.15	2124.15	0.45	0.00032	HCD (High Energy Collision Dissociation)	31.7	MS2	0	3.226	68.3036	78119	24059_E3_S1_1.raw	F204	6.18	1	7.099e-05	1.007e-14
		FALSE	High	Sequest HT (A2)	Unambiguous	DLLFKDSAIGFSRVPPR		3	E7EQB2	E7EQB2; P02788; E7ER44	2	4	0.6449	0	1	1	480.27	1918.06	1918.05	2.14	0.00103	HCD (High Energy Collision Dissociation)	31.7	MS2	34.1653	30.302	68.3081	78125	24059_E3_S1_1.raw	F204	4.28	1	7.099e-05	1.813e-06
		FALSE	High	Sequest HT (A2)	Unambiguous	SPKFQLFGSPSGQKDLLFK		3	E7EQB2	E7EQB2; P02788; E7ER44	2	4	0.6997	0	1	1	531.792	2124.15	2124.15	-0.91	-0.00048	HCD (High Energy Collision Dissociation)	31.7	MS2	10.6126	0.648	68.3469	78156	24059_E3_S1_1.raw	F204	3.93	1	7.099e-05	2.059e-06
		FALSE	High	Sequest HT (A2)	Unambiguous	SVNGKEDAIwNLLR	W10(Dioxidation)	3	E7EQB2	E7EQB2; P02788; E7ER44	1	3	0.3976	0	1	1	549.621	1646.85	1646.85	-0.01	-1e-05	HCD (High Energy Collision Dissociation)	31.7	MS2	18.661	75	68.3651	78174	24059_E3_S1_1.raw	F204	3.27	1	7.099e-05	6.765e-05
		FALSE	Medium	Sequest HT (A2)	Unambiguous	DLLFKDSAIGFSRVPPR		3	E7EQB2	E7EQB2; P02788; E7ER44	2	3	0.3681	0	1	1	640.022	1918.05	1918.05	-0.87	-0.00056	HCD (High Energy Collision Dissociation)	31.7	MS2	96.5178	3.309	68.4093	78212	24059_E3_S1_1.raw	F204	1.44	1	0.03473	0.3527
		FALSE	High	Sequest HT (A2)	Unambiguous	GEADAMSLDGGYVYTAGK		3	E7EQB2	E7EQB2; P02788; E7ER44	0	2	0.6652	0	1	1	902.906	1804.81	1804.81	-0.32	-0.00029	HCD (High Energy Collision Dissociation)	31.7	MS2	0	65.309	68.4248	78226	24059_E3_S1_1.raw	F204	4.51	1	7.099e-05	1.609e-07
		FALSE	High	Sequest HT (A2)	Unambiguous	YLGPQYVAGITNLK		3	E7EQB2	E7EQB2; P02788; E7ER44	0	2	0.6331	0	1	1	768.924	1536.84	1536.84	-0.38	-0.00029	HCD (High Energy Collision Dissociation)	31.7	MS2	1.29844	0.599	68.4734	78269	24059_E3_S1_1.raw	F204	3.08	1	7.099e-05	1.464e-06
		FALSE	High	Sequest HT (A2)	Unambiguous	GEADAMSLDGGYVYTAGK		3	E7EQB2	E7EQB2; P02788; E7ER44	0	2	0.6707	0	1	1	902.906	1804.8	1804.81	-1.07	-0.00096	HCD (High Energy Collision Dissociation)	31.7	MS2	0	61.813	68.5189	78311	24059_E3_S1_1.raw	F204	4.16	1	7.099e-05	1.113e-08
		FALSE	High	Sequest HT (A2)	Unambiguous	YLGPQYVAGITNLK		3	E7EQB2	E7EQB2; P02788; E7ER44	0	3	0.7336	0	1	1	512.952	1536.84	1536.84	-0.46	-0.00024	HCD (High Energy Collision Dissociation)	31.7	MS2	34.0487	2.074	68.6036	78380	24059_E3_S1_1.raw	F204	2.74	1	7.099e-05	0.0001039
		FALSE	High	Sequest HT (A2)	Unambiguous	SPKFQLFGSPSGQKDLLFK		3	E7EQB2	E7EQB2; P02788; E7ER44	2	3	0.754	0	1	1	708.721	2124.15	2124.15	0.1	7e-05	HCD (High Energy Collision Dissociation)	31.7	MS2	16.5382	8.358	68.6465	78420	24059_E3_S1_1.raw	F204	6.3	1	7.099e-05	6.679e-12
		FALSE	High	Sequest HT (A2)	Unambiguous	DLLFKDSAIGFSRVPPR		3	E7EQB2	E7EQB2; P02788; E7ER44	2	4	0.639	0	1	1	480.268	1918.05	1918.05	-2.31	-0.00111	HCD (High Energy Collision Dissociation)	31.7	MS2	0	17.102	68.6522	78427	24059_E3_S1_1.raw	F204	4.46	1	7.099e-05	8.917e-06
		FALSE	High	Sequest HT (A2)	Unambiguous	SPKFQLFGSPSGQKDLLFK		3	E7EQB2	E7EQB2; P02788; E7ER44	2	4	0.6494	0	1	1	531.792	2124.15	2124.15	-0.45	-0.00024	HCD (High Energy Collision Dissociation)	31.7	MS2	19.5836	2.595	68.6873	78457	24059_E3_S1_1.raw	F204	4.82	1	7.099e-05	1.297e-06
		FALSE	High	Sequest HT (A2)	Unambiguous	DLLFKDSAIGFSRVPPR		3	E7EQB2	E7EQB2; P02788; E7ER44	2	3	0.465	0	1	1	640.022	1918.05	1918.05	-1.07	-0.00068	HCD (High Energy Collision Dissociation)	31.7	MS2	72.6628	10.462	68.732	78502	24059_E3_S1_1.raw	F204	2.43	1	0.0005095	0.01479
		FALSE	High	Sequest HT (A2)	Unambiguous	ESTVFEDLSDEAER		3	E7EQB2	E7EQB2; P02788; E7ER44	0	2	0.7382	0	1	1	813.861	1626.71	1626.71	1.19	0.00097	HCD (High Energy Collision Dissociation)	31.7	MS2	0	3.841	68.7803	78547	24059_E3_S1_1.raw	F204	3.82	1	7.099e-05	6.295e-09
		FALSE	High	Sequest HT (A2)	Unambiguous	YLGPQYVAGITNLK		3	E7EQB2	E7EQB2; P02788; E7ER44	0	2	0.6267	0	1	1	768.924	1536.84	1536.84	-0.38	-0.00029	HCD (High Energy Collision Dissociation)	31.7	MS2	7.74046	1.317	68.8164	78580	24059_E3_S1_1.raw	F204	2.92	1	7.099e-05	2.883e-06
		FALSE	High	Sequest HT (A2)	Unambiguous	YLGPQYVAGITNLK		3	E7EQB2	E7EQB2; P02788; E7ER44	0	2	0.5399	0	1	1	768.924	1536.84	1536.84	-0.3	-0.00023	HCD (High Energy Collision Dissociation)	31.7	MS2	14.647	46.702	68.8403	78606	24059_E3_S1_1.raw	F204	2.76	1	0.0005095	0.01455
		FALSE	High	Sequest HT (A2)	Unambiguous	ESTVFEDLSDEAER		3	E7EQB2	E7EQB2; P02788; E7ER44	0	3	0.5047	0	1	1	542.91	1626.71	1626.71	0.81	0.00044	HCD (High Energy Collision Dissociation)	31.7	MS2	77.3444	3.103	68.8637	78628	24059_E3_S1_1.raw	F204	3.17	1	7.099e-05	8.943e-06
		FALSE	Low	Sequest HT (A2)	Unambiguous	GEADAMSLDGGYVYTAGK		3	E7EQB2	E7EQB2; P02788; E7ER44	0	2	0.0633	0	1	1	902.905	1804.8	1804.81	-1.88	-0.00169	HCD (High Energy Collision Dissociation)	31.7	MS2	31.3566	12.094	68.8875	78647	24059_E3_S1_1.raw	F204	1.58	1	0.3921	0.9577
		FALSE	Low	Sequest HT (A2)	Unambiguous	GEADAMSLDGGYVYTAGK		3	E7EQB2	E7EQB2; P02788; E7ER44	0	2	0.1375	0	1	1	902.905	1804.8	1804.81	-2.15	-0.00194	HCD (High Energy Collision Dissociation)	31.7	MS2	83.2699	0.758	68.9033	78662	24059_E3_S1_1.raw	F204	0.8	1	0.2731	0.8971
		FALSE	High	Sequest HT (A2)	Unambiguous	ESTVFEDLSDEAER		3	E7EQB2	E7EQB2; P02788; E7ER44	0	1	0.7237	0	1	1	1626.71	1626.71	1626.71	-4.09	-0.00665	HCD (High Energy Collision Dissociation)	31.7	MS2	0	75	68.9458	78706	24059_E3_S1_1.raw	F204	3.33	1	7.099e-05	3.28e-09
		FALSE	High	Sequest HT (A2)	Unambiguous	SPKFQLFGSPSGQKDLLFK		3	E7EQB2	E7EQB2; P02788; E7ER44	2	4	0.6217	0	1	1	531.792	2124.15	2124.15	-1.25	-0.00067	HCD (High Energy Collision Dissociation)	31.7	MS2	10.7808	10.903	68.9798	78738	24059_E3_S1_1.raw	F204	4.89	1	7.099e-05	7.855e-09
		FALSE	High	Sequest HT (A2)	Unambiguous	DLLFKDSAIGFSRVPPR		3	E7EQB2	E7EQB2; P02788; E7ER44	2	4	0.6094	0	1	1	480.269	1918.05	1918.05	-1.17	-0.00056	HCD (High Energy Collision Dissociation)	31.7	MS2	15.6893	22.094	68.9927	78752	24059_E3_S1_1.raw	F204	4.48	1	7.099e-05	1.232e-05
		FALSE	High	Sequest HT (A2)	Unambiguous	SPKFQLFGSPSGQKDLLFK		3	E7EQB2	E7EQB2; P02788; E7ER44	2	4	0.6178	0	1	1	531.793	2124.15	2124.15	0.13	7e-05	HCD (High Energy Collision Dissociation)	31.7	MS2	26.0573	11.392	69.0262	78786	24059_E3_S1_1.raw	F204	4.16	1	7.099e-05	3.159e-07
		FALSE	High	Sequest HT (A2)	Unambiguous	DLLFKDSAIGFSRVPPR		3	E7EQB2	E7EQB2; P02788; E7ER44	2	4	0.6213	0	1	1	480.269	1918.05	1918.05	-0.21	-0.0001	HCD (High Energy Collision Dissociation)	31.7	MS2	61.2304	75	69.0625	78824	24059_E3_S1_1.raw	F204	4.41	1	7.099e-05	1.997e-06
		FALSE	High	Sequest HT (A2)	Unambiguous	ESTVFEDLSDEAER		3	E7EQB2	E7EQB2; P02788; E7ER44	0	2	0.5288	0	1	1	813.859	1626.71	1626.71	-1.51	-0.00123	HCD (High Energy Collision Dissociation)	31.7	MS2	0	66.996	69.1055	78859	24059_E3_S1_1.raw	F204	3.12	1	7.099e-05	0.0002872
		FALSE	High	Sequest HT (A2)	Unambiguous	ESTVFEDLSDEAER		3	E7EQB2	E7EQB2; P02788; E7ER44	0	2	0.7905	0	1	1	813.859	1626.71	1626.71	-1.66	-0.00135	HCD (High Energy Collision Dissociation)	31.7	MS2	0	0.09	69.1119	78863	24059_E3_S1_1.raw	F204	3.77	1	7.099e-05	6.772e-08
		FALSE	High	Sequest HT (A2)	Unambiguous	ESTVFEDLSDEAER		3	E7EQB2	E7EQB2; P02788; E7ER44	0	3	0.7163	0	1	1	542.908	1626.71	1626.71	-1.33	-0.00072	HCD (High Energy Collision Dissociation)	31.7	MS2	17.6307	0.986	69.1967	78938	24059_E3_S1_1.raw	F204	3.56	1	7.099e-05	1.479e-05
		FALSE	High	Sequest HT (A2)	Unambiguous	ESTVFEDLSDEAER		3	E7EQB2	E7EQB2; P02788; E7ER44	0	1	0.5909	0	1	1	1626.71	1626.71	1626.71	1.24	0.00202	HCD (High Energy Collision Dissociation)	31.7	MS2	38.3423	75	69.2227	78961	24059_E3_S1_1.raw	F204	2.64	1	7.099e-05	3.908e-06
		FALSE	High	Sequest HT (A2)	Unambiguous	GEADAMSLDGGYVYTAGK		3	E7EQB2	E7EQB2; P02788; E7ER44	0	2	0.5062	0	1	1	902.906	1804.81	1804.81	-0.25	-0.00023	HCD (High Energy Collision Dissociation)	31.7	MS2	93.2246	1.299	69.2362	78976	24059_E3_S1_1.raw	F204	1.6	1	7.099e-05	0.0005197
		FALSE	High	Sequest HT (A2)	Unambiguous	ESTVFEDLSDEAER		3	E7EQB2	E7EQB2; P02788; E7ER44	0	1	0.6904	0	1	1	1626.71	1626.71	1626.71	-0.64	-0.00104	HCD (High Energy Collision Dissociation)	31.7	MS2	24.1477	9	69.2759	79009	24059_E3_S1_1.raw	F204	3.23	1	7.099e-05	1.277e-09
		FALSE	High	Sequest HT (A2)	Unambiguous	DLLFKDSAIGFSRVPPR		3	E7EQB2	E7EQB2; P02788; E7ER44	2	4	0.6254	0	1	1	480.266	1918.04	1918.05	-5.62	-0.0027	HCD (High Energy Collision Dissociation)	31.7	MS2	42.2986	12.791	69.3324	79062	24059_E3_S1_1.raw	F204	3.15	1	7.099e-05	1.387e-06
		FALSE	High	Sequest HT (A2)	Unambiguous	SPKFQLFGSPSGQKDLLFK		3	E7EQB2	E7EQB2; P02788; E7ER44	2	4	0.62	0	1	1	531.792	2124.15	2124.15	-1.25	-0.00067	HCD (High Energy Collision Dissociation)	31.7	MS2	6.96805	33.13	69.3598	79085	24059_E3_S1_1.raw	F204	5.5	1	7.099e-05	6.089e-07
		FALSE	High	Sequest HT (A2)	Unambiguous	ESTVFEDLSDEAER		3	E7EQB2	E7EQB2; P02788; E7ER44	0	2	0.6938	0	1	1	813.86	1626.71	1626.71	-0.53	-0.00043	HCD (High Energy Collision Dissociation)	31.7	MS2	0	0.518	69.4382	79148	24059_E3_S1_1.raw	F204	3.07	1	7.099e-05	6.571e-07
		FALSE	High	Sequest HT (A2)	Unambiguous	ESTVFEDLSDEAER		3	E7EQB2	E7EQB2; P02788; E7ER44	0	3	0.5185	0	1	1	542.909	1626.71	1626.71	0.02	1e-05	HCD (High Energy Collision Dissociation)	31.7	MS2	34.7039	25.639	69.527	79229	24059_E3_S1_1.raw	F204	2.7	1	7.099e-05	0.0001558
		FALSE	Low	Sequest HT (A2)	Unambiguous	DLLFKDSAIGFSRVPPR		3	E7EQB2	E7EQB2; P02788; E7ER44	2	3	0.2234	0	1	1	640.024	1918.06	1918.05	1.23	0.00078	HCD (High Energy Collision Dissociation)	31.7	MS2	96.335	1.783	69.5324	79235	24059_E3_S1_1.raw	F204	0.94	1	0.127	0.7113
		FALSE	High	Sequest HT (A2)	Unambiguous	GEADAMSLDGGYVYTAGK		3	E7EQB2	E7EQB2; P02788; E7ER44	0	2	0.6162	0	1	1	902.905	1804.8	1804.81	-1.68	-0.00151	HCD (High Energy Collision Dissociation)	31.7	MS2	75.4178	1.969	69.6115	79307	24059_E3_S1_1.raw	F204	1.98	1	7.099e-05	0.000218
		FALSE	High	Sequest HT (A2)	Unambiguous	DLLFKDSAIGFSRVPPR		3	E7EQB2	E7EQB2; P02788; E7ER44	2	4	0.5314	0	1	1	480.269	1918.05	1918.05	-0.91	-0.00044	HCD (High Energy Collision Dissociation)	31.7	MS2	88.7525	11.536	69.6529	79345	24059_E3_S1_1.raw	F204	3.18	1	7.099e-05	1.254e-06
		FALSE	High	Sequest HT (A2)	Unambiguous	SVNGKEDAIwNLLR	W10(Oxidation)	3	E7EQB2	E7EQB2; P02788; E7ER44	1	3	0.6069	0	1	1	544.29	1630.86	1630.85	1.06	0.00058	HCD (High Energy Collision Dissociation)	31.7	MS2	57.5542	75	69.6621	79354	24059_E3_S1_1.raw	F204	3.46	1	7.099e-05	1.003e-05
		FALSE	High	Sequest HT (A2)	Unambiguous	ESTVFEDLSDEAER		3	E7EQB2	E7EQB2; P02788; E7ER44	0	2	0.7234	0	1	1	813.86	1626.71	1626.71	0.07	5e-05	HCD (High Energy Collision Dissociation)	31.7	MS2	0	55.521	69.7806	79456	24059_E3_S1_1.raw	F204	3.94	1	7.099e-05	6.844e-09
		FALSE	High	Sequest HT (A2)	Unambiguous	DLLFKDSAIGFSRVPPR		3	E7EQB2	E7EQB2; P02788; E7ER44	2	3	0.5471	0	1	1	640.022	1918.05	1918.05	-1.07	-0.00068	HCD (High Energy Collision Dissociation)	31.7	MS2	80.2772	12.155	69.8968	79560	24059_E3_S1_1.raw	F204	3.29	1	7.099e-05	0.0004602
		FALSE	High	Sequest HT (A2)	Unambiguous	GEADAMSLDGGYVYTAGK		3	E7EQB2	E7EQB2; P02788; E7ER44	0	2	0.6888	0	1	1	902.906	1804.8	1804.81	-0.59	-0.00054	HCD (High Energy Collision Dissociation)	31.7	MS2	26.465	75	69.9435	79603	24059_E3_S1_1.raw	F204	3.76	1	7.099e-05	1.62e-08
		FALSE	High	Sequest HT (A2)	Unambiguous	GEADAMSLDGGYVYTAGK		3	E7EQB2	E7EQB2; P02788; E7ER44	0	2	0.7568	0	1	1	902.909	1804.81	1804.81	2.65	0.00239	HCD (High Energy Collision Dissociation)	31.7	MS2	77.8992	7.264	69.9557	79616	24059_E3_S1_1.raw	F204	3.33	1	7.099e-05	3.056e-08
		FALSE	High	Sequest HT (A2)	Unambiguous	DLLFKDSAIGFSRVPPR		3	E7EQB2	E7EQB2; P02788; E7ER44	2	4	0.5685	0	1	1	480.268	1918.05	1918.05	-1.36	-0.00065	HCD (High Energy Collision Dissociation)	31.7	MS2	18.9365	9.067	70.0437	79700	24059_E3_S1_1.raw	F204	2.92	1	7.099e-05	1.374e-06
		FALSE	High	Sequest HT (A2)	Unambiguous	DLLFKDSAIGFSRVPPR		3	E7EQB2	E7EQB2; P02788; E7ER44	2	3	0.6	0	1	1	640.023	1918.05	1918.05	0.08	5e-05	HCD (High Energy Collision Dissociation)	31.7	MS2	53.9055	58.268	70.0467	79703	24059_E3_S1_1.raw	F204	3.7	1	7.099e-05	0.0004612
		FALSE	High	Sequest HT (A2)	Unambiguous	SVNGKEDAIwNLLR	W10(Oxidation)	3	E7EQB2	E7EQB2; P02788; E7ER44	1	3	0.4462	0	1	1	544.291	1630.86	1630.85	3.08	0.00168	HCD (High Energy Collision Dissociation)	31.7	MS2	78.8088	70.246	70.097	79754	24059_E3_S1_1.raw	F204	3.25	1	7.099e-05	5.315e-05
		FALSE	High	Sequest HT (A2)	Unambiguous	ESTVFEDLSDEAER		3	E7EQB2	E7EQB2; P02788; E7ER44	0	2	0.6749	0	1	1	813.86	1626.71	1626.71	-0.53	-0.00043	HCD (High Energy Collision Dissociation)	31.7	MS2	51.4057	38.943	70.1246	79779	24059_E3_S1_1.raw	F204	3.63	1	7.099e-05	1.004e-07
		FALSE	High	Sequest HT (A2)	Unambiguous	DLLFKDSAIGFSRVPPR		3	E7EQB2	E7EQB2; P02788; E7ER44	2	4	0.6183	0	1	1	480.269	1918.05	1918.05	0.04	2e-05	HCD (High Energy Collision Dissociation)	31.7	MS2	62.1506	10.921	70.1497	79804	24059_E3_S1_1.raw	F204	3.17	1	7.099e-05	4.629e-06
		FALSE	High	Sequest HT (A2)	Unambiguous	DLLFKDSAIGFSRVPPR		3	E7EQB2	E7EQB2; P02788; E7ER44	2	3	0.4983	0	1	1	640.022	1918.05	1918.05	-1.92	-0.00123	HCD (High Energy Collision Dissociation)	31.7	MS2	54.9519	45.95	70.2189	79869	24059_E3_S1_1.raw	F204	3.03	1	7.099e-05	0.001455
		FALSE	High	Sequest HT (A2)	Unambiguous	ESTVFEDLSDEAER		3	E7EQB2	E7EQB2; P02788; E7ER44	0	2	0.5411	0	1	1	813.862	1626.72	1626.71	2.39	0.00195	HCD (High Energy Collision Dissociation)	31.7	MS2	63.3031	36.245	70.2445	79894	24059_E3_S1_1.raw	F204	2.92	1	7.099e-05	5.456e-07
		FALSE	High	Sequest HT (A2)	Unambiguous	GEADAMSLDGGYVYTAGK		3	E7EQB2	E7EQB2; P02788; E7ER44	0	2	0.723	0	1	1	902.906	1804.81	1804.81	-0.25	-0.00023	HCD (High Energy Collision Dissociation)	31.7	MS2	53.737	44.532	70.2739	79921	24059_E3_S1_1.raw	F204	5.27	1	7.099e-05	1.886e-10
		FALSE	High	Sequest HT (A2)	Unambiguous	DLLFKDSAIGFSRVPPR		3	E7EQB2	E7EQB2; P02788; E7ER44	2	4	0.6214	0	1	1	480.268	1918.05	1918.05	-1.93	-0.00093	HCD (High Energy Collision Dissociation)	31.7	MS2	0	75	70.4313	80069	24059_E3_S1_1.raw	F204	4.57	1	7.099e-05	9.98e-07
		FALSE	High	Sequest HT (A2)	Unambiguous	ESTVFEDLSDEAER		3	E7EQB2	E7EQB2; P02788; E7ER44	0	2	0.726	0	1	1	813.859	1626.71	1626.71	-1.13	-0.00092	HCD (High Energy Collision Dissociation)	31.7	MS2	0	42.411	70.4585	80092	24059_E3_S1_1.raw	F204	3.65	1	7.099e-05	1.73e-07
		FALSE	High	Sequest HT (A2)	Unambiguous	DLLFKDSAIGFSRVPPR		3	E7EQB2	E7EQB2; P02788; E7ER44	2	3	0.5673	0	1	1	640.023	1918.05	1918.05	-0.78	-0.0005	HCD (High Energy Collision Dissociation)	31.7	MS2	42.6469	50.64	70.4771	80109	24059_E3_S1_1.raw	F204	3.49	1	7.099e-05	0.0004173
		FALSE	High	Sequest HT (A2)	Unambiguous	DLLFKDSAIGFSRVPPR		3	E7EQB2	E7EQB2; P02788; E7ER44	2	3	0.52	0	1	1	640.021	1918.05	1918.05	-3.07	-0.00196	HCD (High Energy Collision Dissociation)	31.7	MS2	0	34.536	70.5236	80154	24059_E3_S1_1.raw	F204	3.25	1	7.099e-05	0.004374
		FALSE	High	Sequest HT (A2)	Unambiguous	GEADAMSLDGGYVYTAGK		3	E7EQB2	E7EQB2; P02788; E7ER44	0	2	0.6814	0	1	1	902.907	1804.81	1804.81	0.29	0.00026	HCD (High Energy Collision Dissociation)	31.7	MS2	18.5946	51.614	70.6136	80241	24059_E3_S1_1.raw	F204	4.74	1	7.099e-05	7.515e-10
		FALSE	High	Sequest HT (A2)	Unambiguous	DLLFKDSAIGFSRVPPR		3	E7EQB2	E7EQB2; P02788; E7ER44	2	4	0.6774	0	1	1	480.269	1918.05	1918.05	0.17	8e-05	HCD (High Energy Collision Dissociation)	31.7	MS2	13.7174	43.301	70.7475	80364	24059_E3_S1_1.raw	F204	4.34	1	7.099e-05	2.693e-05
		FALSE	High	Sequest HT (A2)	Unambiguous	ESTVFEDLSDEAER		3	E7EQB2	E7EQB2; P02788; E7ER44	0	2	0.6151	0	1	1	813.861	1626.71	1626.71	0.52	0.00042	HCD (High Energy Collision Dissociation)	31.7	MS2	43.7645	58.042	70.7874	80404	24059_E3_S1_1.raw	F204	3.17	1	7.099e-05	5.575e-05
		FALSE	High	Sequest HT (A2)	Unambiguous	DLLFKDSAIGFSRVPPR		3	E7EQB2	E7EQB2; P02788; E7ER44	2	3	0.3973	0	1	1	640.022	1918.05	1918.05	-1.35	-0.00086	HCD (High Energy Collision Dissociation)	31.7	MS2	91.3602	43.668	70.8525	80461	24059_E3_S1_1.raw	F204	2.24	1	0.002182	0.03619
		FALSE	High	Sequest HT (A2)	Unambiguous	THYYAVAVVK		4	E7EQB2; C9JCF5	E7EQB2; P02788; C9JCF5; E7ER44	0	3	0.5785	0	1	1	384.214	1150.63	1150.63	1.57	0.0006	HCD (High Energy Collision Dissociation)	31.7	MS2	40.2932	75	70.9448	80547	24059_E3_S1_1.raw	F204	2.23	2	0.001893	0.03438
		FALSE	High	Sequest HT (A2)	Unambiguous	GEADAMSLDGGYVYTAGK		3	E7EQB2	E7EQB2; P02788; E7ER44	0	2	0.6659	0	1	1	902.907	1804.81	1804.81	0.22	0.0002	HCD (High Energy Collision Dissociation)	31.7	MS2	21.0352	50.877	70.9582	80563	24059_E3_S1_1.raw	F204	4.28	1	7.099e-05	3.917e-09
		FALSE	High	Sequest HT (A2)	Unambiguous	ESTVFEDLSDEAER		3	E7EQB2	E7EQB2; P02788; E7ER44	0	2	0.6885	0	1	1	813.862	1626.72	1626.71	2.39	0.00195	HCD (High Energy Collision Dissociation)	31.7	MS2	61.8736	17.502	71.1472	80723	24059_E3_S1_1.raw	F204	3.82	1	7.099e-05	1.397e-07
		FALSE	High	Sequest HT (A2)	Unambiguous	DLLFKDSAIGFSRVPPR		3	E7EQB2	E7EQB2; P02788; E7ER44	2	4	0.5747	0	1	1	480.269	1918.05	1918.05	-0.28	-0.00013	HCD (High Energy Collision Dissociation)	31.7	MS2	63.7883	25.928	71.1545	80729	24059_E3_S1_1.raw	F204	3.95	1	7.099e-05	2.809e-05
		FALSE	High	Sequest HT (A2)	Unambiguous	GEADAMSLDGGYVYTAGK		3	E7EQB2	E7EQB2; P02788; E7ER44	0	2	0.6946	0	1	1	902.905	1804.8	1804.81	-1.54	-0.00139	HCD (High Energy Collision Dissociation)	31.7	MS2	0	58.54	71.2955	80858	24059_E3_S1_1.raw	F204	4.78	1	7.099e-05	1.642e-09
		FALSE	High	Sequest HT (A2)	Unambiguous	DLLFKDSAIGFSR		3	E7EQB2	E7EQB2; P02788; E7ER44	1	2	0.6475	0	1	1	734.895	1468.78	1468.78	1.84	0.00135	HCD (High Energy Collision Dissociation)	31.7	MS2	0	54.052	71.3511	80911	24059_E3_S1_1.raw	F204	3.66	1	7.099e-05	3.635e-07
		FALSE	High	Sequest HT (A2)	Unambiguous	DLLFKDSAIGFSR		3	E7EQB2	E7EQB2; P02788; E7ER44	1	3	0.642	0	1	1	490.265	1468.78	1468.78	1.27	0.00062	HCD (High Energy Collision Dissociation)	31.7	MS2	75.7419	0.576	71.3736	80934	24059_E3_S1_1.raw	F204	4.19	1	7.099e-05	2.512e-06
		FALSE	High	Sequest HT (A2)	Unambiguous	DLLFKDSAIGFSRVPPR		3	E7EQB2	E7EQB2; P02788; E7ER44	2	4	0.5751	0	1	1	480.269	1918.06	1918.05	0.61	0.00029	HCD (High Energy Collision Dissociation)	31.7	MS2	61.514	75	71.4751	81019	24059_E3_S1_1.raw	F204	4.33	1	7.099e-05	0.000106
		FALSE	High	Sequest HT (A2)	Unambiguous	SVNGKEDAIwNLLR	W10(Oxidation)	3	E7EQB2	E7EQB2; P02788; E7ER44	1	3	0.2734	0	1	1	544.287	1630.85	1630.85	-4.55	-0.00247	HCD (High Energy Collision Dissociation)	31.7	MS2	71.3927	38.69	71.5213	81059	24059_E3_S1_1.raw	F204	1.39	1	0.0002666	0.008935
		FALSE	High	Sequest HT (A2)	Unambiguous	GEADAMSLDGGYVYTAGK		3	E7EQB2	E7EQB2; P02788; E7ER44	0	2	0.7137	0	1	1	902.906	1804.8	1804.81	-0.46	-0.00041	HCD (High Energy Collision Dissociation)	31.7	MS2	0	56.127	71.631	81157	24059_E3_S1_1.raw	F204	5.24	1	7.099e-05	4.473e-10
		FALSE	High	Sequest HT (A2)	Unambiguous	DLLFKDSAIGFSR		3	E7EQB2	E7EQB2; P02788; E7ER44	1	2	0.6403	0	1	1	734.893	1468.78	1468.78	-0.99	-0.00073	HCD (High Energy Collision Dissociation)	31.7	MS2	2.23605	1.207	71.6687	81190	24059_E3_S1_1.raw	F204	3.03	1	7.099e-05	4.358e-07
		FALSE	High	Sequest HT (A2)	Unambiguous	DLLFKDSAIGFSR		3	E7EQB2	E7EQB2; P02788; E7ER44	1	3	0.6392	0	1	1	490.264	1468.78	1468.78	-0.73	-0.00036	HCD (High Energy Collision Dissociation)	31.7	MS2	22.6644	0.44	71.71	81232	24059_E3_S1_1.raw	F204	4.13	1	7.099e-05	1.099e-07
		FALSE	High	Sequest HT (A2)	Unambiguous	ESTVFEDLSDEAER		3	E7EQB2	E7EQB2; P02788; E7ER44	0	2	0.5329	0	1	1	813.862	1626.72	1626.71	2.17	0.00176	HCD (High Energy Collision Dissociation)	31.7	MS2	0	58.902	71.7763	81295	24059_E3_S1_1.raw	F204	3.04	1	7.099e-05	2.752e-05
		FALSE	High	Sequest HT (A2)	Unambiguous	DLLFKDSAIGFSRVPPR		3	E7EQB2	E7EQB2; P02788; E7ER44	2	3	0.5417	0	1	1	640.022	1918.05	1918.05	-1.16	-0.00074	HCD (High Energy Collision Dissociation)	31.7	MS2	62.4477	40.516	71.8221	81333	24059_E3_S1_1.raw	F204	3.12	1	7.099e-05	0.002804
		FALSE	High	Sequest HT (A2)	Unambiguous	GEADAMSLDGGYVYTAGK		3	E7EQB2	E7EQB2; P02788; E7ER44	0	2	0.7157	0	1	1	902.906	1804.8	1804.81	-0.73	-0.00066	HCD (High Energy Collision Dissociation)	31.7	MS2	12.2471	75	71.973	81460	24059_E3_S1_1.raw	F204	5.17	1	7.099e-05	7.046e-11
		FALSE	High	Sequest HT (A2)	Unambiguous	DLLFKDSAIGFSR		3	E7EQB2	E7EQB2; P02788; E7ER44	1	2	0.5685	0	1	1	734.895	1468.78	1468.78	2.34	0.00171	HCD (High Energy Collision Dissociation)	31.7	MS2	0	75	72.0244	81501	24059_E3_S1_1.raw	F204	3.43	1	7.099e-05	0.0003014
		FALSE	High	Sequest HT (A2)	Unambiguous	SVNGKEDAIwNLLR	W10(Oxidation)	3	E7EQB2	E7EQB2; P02788; E7ER44	1	3	0.4773	0	1	1	544.292	1630.86	1630.85	4.54	0.00247	HCD (High Energy Collision Dissociation)	31.7	MS2	64.2258	26.911	72.2083	81660	24059_E3_S1_1.raw	F204	3.08	1	7.099e-05	0.0001867
		FALSE	High	Sequest HT (A2)	Unambiguous	SVNGKEDAIWNLLR		3	E7EQB2	E7EQB2; P02788; E7ER44	1	3	0.5609	0	1	1	538.958	1614.86	1614.86	0.12	6e-05	HCD (High Energy Collision Dissociation)	31.7	MS2	92.7945	9.122	72.2501	81698	24059_E3_S1_1.raw	F204	2.71	1	7.099e-05	0.004114
		FALSE	High	Sequest HT (A2)	Unambiguous	GEADAMSLDGGYVYTAGK		3	E7EQB2	E7EQB2; P02788; E7ER44	0	2	0.7329	0	1	1	902.908	1804.81	1804.81	1.37	0.00123	HCD (High Energy Collision Dissociation)	31.7	MS2	10.2586	75	72.3088	81746	24059_E3_S1_1.raw	F204	4.98	1	7.099e-05	7.462e-10
		FALSE	High	Sequest HT (A2)	Unambiguous	DLLFKDSAIGFSRVPPR		3	E7EQB2	E7EQB2; P02788; E7ER44	2	4	0.5034	0	1	1	480.271	1918.06	1918.05	2.97	0.00142	HCD (High Energy Collision Dissociation)	31.7	MS2	78.3992	75	72.4061	81825	24059_E3_S1_1.raw	F204	4.37	1	7.099e-05	1.202e-05
		FALSE	High	Sequest HT (A2)	Unambiguous	DLLFKDSAIGFSR		3	E7EQB2	E7EQB2; P02788; E7ER44	1	2	0.6498	0	1	1	734.897	1468.79	1468.78	4.83	0.00355	HCD (High Energy Collision Dissociation)	31.7	MS2	0	17.298	72.4171	81834	24059_E3_S1_1.raw	F204	3.17	1	7.099e-05	0.0004891
		FALSE	High	Sequest HT (A2)	Unambiguous	DLLFKDSAIGFSR		3	E7EQB2	E7EQB2; P02788; E7ER44	1	3	0.5976	0	1	1	490.265	1468.78	1468.78	0.83	0.00041	HCD (High Energy Collision Dissociation)	31.7	MS2	72.4538	2.795	72.5116	81916	24059_E3_S1_1.raw	F204	3.38	1	7.099e-05	2.509e-06
		FALSE	High	Sequest HT (A2)	Unambiguous	SVNGKEDAIwNLLR	W10(Oxidation)	3	E7EQB2	E7EQB2; P02788; E7ER44	1	3	0.565	0	1	1	544.29	1630.86	1630.85	1.29	0.0007	HCD (High Energy Collision Dissociation)	31.7	MS2	51.7672	54.062	72.5273	81928	24059_E3_S1_1.raw	F204	3.77	1	7.099e-05	4.248e-05
		FALSE	High	Sequest HT (A2)	Unambiguous	SVNGKEDAIWNLLRQAQEK		3	E7EQB2	E7EQB2; P02788; E7ER44	2	4	0.5498	0	1	1	550.544	2199.15	2199.15	0.93	0.00051	HCD (High Energy Collision Dissociation)	31.7	MS2	36.4379	43.952	72.5299	81930	24059_E3_S1_1.raw	F204	4.22	1	7.099e-05	4.655e-07
		FALSE	High	Sequest HT (A2)	Unambiguous	SVNGKEDAIWNLLRQAQEK		3	E7EQB2	E7EQB2; P02788; E7ER44	2	3	0.5714	0	1	1	733.724	2199.16	2199.15	2.8	0.00205	HCD (High Energy Collision Dissociation)	31.7	MS2	0	73.112	72.5691	81968	24059_E3_S1_1.raw	F204	5.04	1	7.099e-05	1.667e-10
		FALSE	High	Sequest HT (A2)	Unambiguous	ESTVFEDLSDEAER		3	E7EQB2	E7EQB2; P02788; E7ER44	0	2	0.5671	0	1	1	813.86	1626.71	1626.71	-0.16	-0.00013	HCD (High Energy Collision Dissociation)	31.7	MS2	29.3166	72.504	72.6132	82007	24059_E3_S1_1.raw	F204	2.98	1	7.099e-05	0.0001937
		FALSE	High	Sequest HT (A2)	Unambiguous	GEADAMSLDGGYVYTAGK		3	E7EQB2	E7EQB2; P02788; E7ER44	0	2	0.7189	0	1	1	902.907	1804.81	1804.81	0.29	0.00026	HCD (High Energy Collision Dissociation)	31.7	MS2	20.5775	63.435	72.6457	82036	24059_E3_S1_1.raw	F204	4.98	1	7.099e-05	1.709e-10
		FALSE	Medium	Sequest HT (A2)	Unambiguous	GEADAMSLDGGYVYTAGK		3	E7EQB2	E7EQB2; P02788; E7ER44	0	3	0.2111	0	1	1	602.276	1804.81	1804.81	3.83	0.0023	HCD (High Energy Collision Dissociation)	31.7	MS2	64.6855	56.706	72.6677	82054	24059_E3_S1_1.raw	F204	1.8	1	0.01274	0.1647
		FALSE	High	Sequest HT (A2)	Unambiguous	ESTVFEDLSDEAER		3	E7EQB2	E7EQB2; P02788; E7ER44	0	2	0.4861	0	1	1	813.854	1626.7	1626.71	-7.44	-0.00605	HCD (High Energy Collision Dissociation)	31.7	MS2	51.0855	55.602	72.7414	82121	24059_E3_S1_1.raw	F204	2.88	1	7.099e-05	0.0004319
		FALSE	High	Sequest HT (A2)	Unambiguous	SVNGKEDAIWNLLR		3	E7EQB2	E7EQB2; P02788; E7ER44	1	3	0.6732	0	1	1	538.957	1614.86	1614.86	-1.58	-0.00085	HCD (High Energy Collision Dissociation)	31.7	MS2	92.9468	16.784	72.8268	82195	24059_E3_S1_1.raw	F204	3.58	1	7.099e-05	0.0001453
		FALSE	High	Sequest HT (A2)	Unambiguous	DLLFKDSAIGFSRVPPR		3	E7EQB2	E7EQB2; P02788; E7ER44	2	4	0.5599	0	1	1	480.265	1918.04	1918.05	-8.42	-0.00404	HCD (High Energy Collision Dissociation)	31.7	MS2	56.2002	44.077	72.8399	82206	24059_E3_S1_1.raw	F204	3.34	1	7.099e-05	0.002559
		FALSE	High	Sequest HT (A2)	Unambiguous	SVNGKEDAIWNLLRQAQEK		3	E7EQB2	E7EQB2; P02788; E7ER44	2	4	0.7452	0	1	1	550.543	2199.15	2199.15	-1.51	-0.00083	HCD (High Energy Collision Dissociation)	31.7	MS2	2.53933	1.372	72.8542	82218	24059_E3_S1_1.raw	F204	4.2	1	7.099e-05	4.651e-07
		FALSE	High	Sequest HT (A2)	Unambiguous	SVNGKEDAIwNLLR	W10(Oxidation)	3	E7EQB2	E7EQB2; P02788; E7ER44	1	3	0.5689	0	1	1	544.289	1630.85	1630.85	-1.41	-0.00076	HCD (High Energy Collision Dissociation)	31.7	MS2	0	20.67	72.8555	82220	24059_E3_S1_1.raw	F204	2.83	1	7.099e-05	0.0001587
		FALSE	High	Sequest HT (A2)	Unambiguous	SVNGKEDAIWNLLRQAQEK		3	E7EQB2	E7EQB2; P02788; E7ER44	2	3	0.6878	0	1	1	733.721	2199.15	2199.15	-1.11	-0.00082	HCD (High Energy Collision Dissociation)	31.7	MS2	2.22806	3.825	72.8962	82255	24059_E3_S1_1.raw	F204	5.83	1	7.099e-05	1.507e-11
		FALSE	High	Sequest HT (A2)	Unambiguous	THYYAVAVVK		4	E7EQB2; C9JCF5	E7EQB2; P02788; C9JCF5; E7ER44	0	3	0.5574	0	1	1	384.214	1150.63	1150.63	1.57	0.0006	HCD (High Energy Collision Dissociation)	31.7	MS2	58.1763	75	72.9253	82280	24059_E3_S1_1.raw	F204	2.35	2	0.0002022	0.007406
		FALSE	High	Sequest HT (A2)	Unambiguous	GEADAMSLDGGYVYTAGK		3	E7EQB2	E7EQB2; P02788; E7ER44	0	2	0.748	0	1	1	902.905	1804.8	1804.81	-1.74	-0.00157	HCD (High Energy Collision Dissociation)	31.7	MS2	0	61.757	72.9915	82336	24059_E3_S1_1.raw	F204	5.04	1	7.099e-05	6.421e-10
		FALSE	High	Sequest HT (A2)	Unambiguous	SVNGKEDAIWNLLR		3	E7EQB2	E7EQB2; P02788; E7ER44	1	2	0.7137	0	1	1	807.935	1614.86	1614.86	1.64	0.00132	HCD (High Energy Collision Dissociation)	31.7	MS2	83.736	57.572	72.9942	82338	24059_E3_S1_1.raw	F204	4.82	1	7.099e-05	1.652e-09
		FALSE	High	Sequest HT (A2)	Unambiguous	DLLFKDSAIGFSRVPPR		3	E7EQB2	E7EQB2; P02788; E7ER44	2	3	0.5354	0	1	1	640.023	1918.05	1918.05	-0.78	-0.0005	HCD (High Energy Collision Dissociation)	31.7	MS2	84.9035	42.561	73.0599	82398	24059_E3_S1_1.raw	F204	3.96	1	7.099e-05	4.181e-05
		FALSE	High	Sequest HT (A2)	Unambiguous	SVNGKEDAIWNLLR		3	E7EQB2	E7EQB2; P02788; E7ER44	1	3	0.7127	0	1	1	538.957	1614.86	1614.86	-1.7	-0.00091	HCD (High Energy Collision Dissociation)	31.7	MS2	0.731471	0.09	73.1504	82484	24059_E3_S1_1.raw	F204	3.62	1	7.099e-05	5.933e-06
		FALSE	High	Sequest HT (A2)	Unambiguous	DLLFKDSAIGFSRVPPR		3	E7EQB2	E7EQB2; P02788; E7ER44	2	3	0.4277	0	1	1	640.022	1918.05	1918.05	-2.02	-0.00129	HCD (High Energy Collision Dissociation)	31.7	MS2	64.8125	42.209	73.1649	82500	24059_E3_S1_1.raw	F204	3.39	1	7.099e-05	5.177e-05
		FALSE	High	Sequest HT (A2)	Unambiguous	SVNGKEDAIWNLLRQAQEK		3	E7EQB2	E7EQB2; P02788; E7ER44	2	4	0.5827	0	1	1	550.543	2199.15	2199.15	-0.95	-0.00052	HCD (High Energy Collision Dissociation)	31.7	MS2	2.81977	60.83	73.1714	82506	24059_E3_S1_1.raw	F204	5.08	1	7.099e-05	0.0003265
		FALSE	High	Sequest HT (A2)	Unambiguous	SVNGKEDAIWNLLRQAQEK		3	E7EQB2	E7EQB2; P02788; E7ER44	2	4	0.7354	0	1	1	550.542	2199.15	2199.15	-1.84	-0.00101	HCD (High Energy Collision Dissociation)	31.7	MS2	0	1.903	73.1932	82524	24059_E3_S1_1.raw	F204	5.48	1	7.099e-05	5.046e-08
		FALSE	High	Sequest HT (A2)	Unambiguous	ESTVFEDLSDEAER		3	E7EQB2	E7EQB2; P02788; E7ER44	0	2	0.6226	0	1	1	813.858	1626.71	1626.71	-2.93	-0.00239	HCD (High Energy Collision Dissociation)	31.7	MS2	0	37.889	73.1971	82529	24059_E3_S1_1.raw	F204	2.12	1	7.099e-05	0.001043
		FALSE	High	Sequest HT (A2)	Unambiguous	SVNGKEDAIWNLLRQAQEK		3	E7EQB2	E7EQB2; P02788; E7ER44	2	3	0.737	0	1	1	733.721	2199.15	2199.15	-1.86	-0.00137	HCD (High Energy Collision Dissociation)	31.7	MS2	0	3.013	73.2286	82560	24059_E3_S1_1.raw	F204	5.21	1	7.099e-05	4.249e-11
		FALSE	High	Sequest HT (A2)	Unambiguous	SVNGKEDAIWNLLRQAQEK		3	E7EQB2	E7EQB2; P02788; E7ER44	2	4	0.7714	0	1	1	550.543	2199.15	2199.15	-0.95	-0.00052	HCD (High Energy Collision Dissociation)	31.7	MS2	2.09842	1.207	73.2586	82590	24059_E3_S1_1.raw	F204	4.55	1	7.099e-05	3.874e-07
		FALSE	High	Sequest HT (A2)	Unambiguous	SVNGKEDAIWNLLRQAQEK		3	E7EQB2	E7EQB2; P02788; E7ER44	2	3	0.5815	0	1	1	733.721	2199.15	2199.15	-1.7	-0.00124	HCD (High Energy Collision Dissociation)	31.7	MS2	0	4.186	73.2592	82591	24059_E3_S1_1.raw	F204	3.56	1	7.099e-05	1.66e-06
		FALSE	High	Sequest HT (A2)	Unambiguous	SVNGKEDAIWNLLR		3	E7EQB2	E7EQB2; P02788; E7ER44	1	4	0.4457	0	1	1	404.47	1614.86	1614.86	0.11	4e-05	HCD (High Energy Collision Dissociation)	31.7	MS2	0	21.62	73.267	82600	24059_E3_S1_1.raw	F204	2.58	1	0.006149	0.0739
		FALSE	High	Sequest HT (A2)	Unambiguous	SVNGKEDAIWNLLR		3	E7EQB2	E7EQB2; P02788; E7ER44	1	2	0.6992	0	1	1	807.933	1614.86	1614.86	-1.16	-0.00094	HCD (High Energy Collision Dissociation)	31.7	MS2	3.0635	0.11	73.3002	82631	24059_E3_S1_1.raw	F204	3.59	1	7.099e-05	1.116e-09
		FALSE	High	Sequest HT (A2)	Unambiguous	GEADAMSLDGGYVYTAGK		3	E7EQB2	E7EQB2; P02788; E7ER44	0	2	0.555	0	1	1	902.909	1804.81	1804.81	2.45	0.00221	HCD (High Energy Collision Dissociation)	31.7	MS2	71.3432	3.407	73.3378	82670	24059_E3_S1_1.raw	F204	2	1	7.099e-05	0.0002131
		FALSE	High	Sequest HT (A2)	Unambiguous	SVNGKEDAIWNLLR		3	E7EQB2	E7EQB2; P02788; E7ER44	1	3	0.5368	0	1	1	538.957	1614.86	1614.86	-1.7	-0.00091	HCD (High Energy Collision Dissociation)	31.7	MS2	19.7292	1.985	73.3507	82685	24059_E3_S1_1.raw	F204	2.72	1	0.0002022	0.005993
		FALSE	High	Sequest HT (A2)	Unambiguous	SVNGKEDAIWNLLR		3	E7EQB2	E7EQB2; P02788; E7ER44	1	3	0.6714	0	1	1	538.957	1614.86	1614.86	-1.81	-0.00097	HCD (High Energy Collision Dissociation)	31.7	MS2	2.37983	0.198	73.461	82797	24059_E3_S1_1.raw	F204	3.53	1	7.099e-05	0.001495
		FALSE	High	Sequest HT (A2)	Unambiguous	SVNGKEDAIWNLLR		3	E7EQB2	E7EQB2; P02788; E7ER44	1	3	0.713	0	1	1	538.957	1614.86	1614.86	-1.58	-0.00085	HCD (High Energy Collision Dissociation)	31.7	MS2	0.161696	0.09	73.4651	82800	24059_E3_S1_1.raw	F204	3.38	1	7.099e-05	1.335e-05
		FALSE	High	Sequest HT (A2)	Unambiguous	SVNGKEDAIWNLLRQAQEK		3	E7EQB2	E7EQB2; P02788; E7ER44	2	4	0.6694	0	1	1	550.543	2199.15	2199.15	-1.29	-0.00071	HCD (High Energy Collision Dissociation)	31.7	MS2	1.59696	1.813	73.517	82850	24059_E3_S1_1.raw	F204	4.9	1	7.099e-05	9.758e-09
		FALSE	High	Sequest HT (A2)	Unambiguous	SVNGKEDAIWNLLRQAQEK		3	E7EQB2	E7EQB2; P02788; E7ER44	2	4	0.5895	0	1	1	550.543	2199.15	2199.15	-0.62	-0.00034	HCD (High Energy Collision Dissociation)	31.7	MS2	15.8992	72.601	73.54	82870	24059_E3_S1_1.raw	F204	4.75	1	7.099e-05	0.0003624
		FALSE	High	Sequest HT (A2)	Unambiguous	SVNGKEDAIWNLLRQAQEK		3	E7EQB2	E7EQB2; P02788; E7ER44	2	3	0.6798	0	1	1	733.721	2199.15	2199.15	-1.2	-0.00088	HCD (High Energy Collision Dissociation)	31.7	MS2	0	3.163	73.5491	82879	24059_E3_S1_1.raw	F204	5.31	1	7.099e-05	1.607e-14
		FALSE	Medium	Sequest HT (A2)	Unambiguous	SVNGKEDAIWNLLR		3	E7EQB2	E7EQB2; P02788; E7ER44	1	4	0.4309	0	1	1	404.47	1614.86	1614.86	-1.1	-0.00044	HCD (High Energy Collision Dissociation)	31.7	MS2	0	75	73.5953	82925	24059_E3_S1_1.raw	F204	2.46	1	0.01373	0.1786
		FALSE	High	Sequest HT (A2)	Unambiguous	SVNGKEDAIWNLLR		3	E7EQB2	E7EQB2; P02788; E7ER44	1	2	0.6239	0	1	1	807.933	1614.86	1614.86	-1.01	-0.00081	HCD (High Energy Collision Dissociation)	31.7	MS2	6.30604	0.496	73.624	82953	24059_E3_S1_1.raw	F204	3.51	1	7.099e-05	1.77e-08
		FALSE	High	Sequest HT (A2)	Unambiguous	ESTVFEDLSDEAER		3	E7EQB2	E7EQB2; P02788; E7ER44	0	2	0.2535	0	1	1	813.856	1626.71	1626.71	-4.81	-0.00391	HCD (High Energy Collision Dissociation)	31.7	MS2	0	49.42	73.6786	83007	24059_E3_S1_1.raw	F204	1.42	1	0.004118	0.04831
		FALSE	High	Sequest HT (A2)	Unambiguous	SVNGKEDAIWNLLRQAQEK		3	E7EQB2	E7EQB2; P02788; E7ER44	2	3	0.7352	0	1	1	733.721	2199.15	2199.15	-1.45	-0.00106	HCD (High Energy Collision Dissociation)	31.7	MS2	6.22048	2.718	73.6976	83025	24059_E3_S1_1.raw	F204	5.25	1	7.099e-05	4.999e-13
		FALSE	High	Sequest HT (A2)	Unambiguous	SVNGKEDAIWNLLR		3	E7EQB2	E7EQB2; P02788; E7ER44	1	3	0.4363	0	1	1	538.957	1614.86	1614.86	-1.7	-0.00091	HCD (High Energy Collision Dissociation)	31.7	MS2	12.7769	1.627	73.7781	83094	24059_E3_S1_1.raw	F204	2.04	1	0.008156	0.0987
		FALSE	High	Sequest HT (A2)	Unambiguous	SVNGKEDAIWNLLR		3	E7EQB2	E7EQB2; P02788; E7ER44	1	3	0.707	0	1	1	538.957	1614.86	1614.86	-1.36	-0.00073	HCD (High Energy Collision Dissociation)	31.7	MS2	1.16021	0.156	73.7929	83107	24059_E3_S1_1.raw	F204	3.14	1	7.099e-05	5.654e-06
		FALSE	High	Sequest HT (A2)	Unambiguous	GEADAMSLDGGYVYTAGK		3	E7EQB2	E7EQB2; P02788; E7ER44	0	2	0.7277	0	1	1	902.906	1804.81	1804.81	-0.39	-0.00035	HCD (High Energy Collision Dissociation)	31.7	MS2	19.4815	51.749	73.8003	83115	24059_E3_S1_1.raw	F204	4.7	1	7.099e-05	1.515e-08
		FALSE	High	Sequest HT (A2)	Unambiguous	SVNGKEDAIWNLLRQAQEK		3	E7EQB2	E7EQB2; P02788; E7ER44	2	4	0.5801	0	1	1	550.543	2199.15	2199.15	-1.07	-0.00059	HCD (High Energy Collision Dissociation)	31.7	MS2	45.5736	1.095	73.8348	83147	24059_E3_S1_1.raw	F204	4.12	1	7.099e-05	1.153e-06
		FALSE	High	Sequest HT (A2)	Unambiguous	SVNGKEDAIWNLLRQAQEK		3	E7EQB2	E7EQB2; P02788; E7ER44	2	3	0.7359	0	1	1	733.721	2199.15	2199.15	-1.95	-0.00143	HCD (High Energy Collision Dissociation)	31.7	MS2	2.09793	4.527	73.8796	83189	24059_E3_S1_1.raw	F204	5.87	1	7.099e-05	4.866e-14
		FALSE	High	Sequest HT (A2)	Unambiguous	SVNGKEDAIWNLLRQAQEK		3	E7EQB2	E7EQB2; P02788; E7ER44	2	3	0.4494	0	1	1	733.722	2199.15	2199.15	0.05	4e-05	HCD (High Energy Collision Dissociation)	31.7	MS2	19.7287	75	73.9126	83218	24059_E3_S1_1.raw	F204	3.85	1	7.099e-05	0.001365
		FALSE	Medium	Sequest HT (A2)	Unambiguous	SVNGKEDAIWNLLR		3	E7EQB2	E7EQB2; P02788; E7ER44	1	4	0.5586	0	1	1	404.47	1614.86	1614.86	-0.27	-0.00011	HCD (High Energy Collision Dissociation)	31.7	MS2	46.1802	44.732	73.9496	83250	24059_E3_S1_1.raw	F204	2.22	1	0.01173	0.1513
		FALSE	High	Sequest HT (A2)	Unambiguous	SVNGKEDAIWNLLR		3	E7EQB2	E7EQB2; P02788; E7ER44	1	2	0.6721	0	1	1	807.933	1614.86	1614.86	-0.86	-0.00069	HCD (High Energy Collision Dissociation)	31.7	MS2	1.91869	1.011	73.9639	83263	24059_E3_S1_1.raw	F204	4.27	1	7.099e-05	1.12e-09
		FALSE	High	Sequest HT (A2)	Unambiguous	SVNGKEDAIWNLLR		3	E7EQB2	E7EQB2; P02788; E7ER44	1	3	0.7253	0	1	1	538.957	1614.86	1614.86	-1.58	-0.00085	HCD (High Energy Collision Dissociation)	31.7	MS2	1.94555	0.39	74.1323	83410	24059_E3_S1_1.raw	F204	3.24	1	7.099e-05	8.209e-06
		FALSE	High	Sequest HT (A2)	Unambiguous	GEADAMSLDGGYVYTAGK		3	E7EQB2	E7EQB2; P02788; E7ER44	0	2	0.7266	0	1	1	902.907	1804.81	1804.81	0.22	0.0002	HCD (High Energy Collision Dissociation)	31.7	MS2	0	43.272	74.1391	83418	24059_E3_S1_1.raw	F204	5.23	1	7.099e-05	3.505e-10
		FALSE	High	Sequest HT (A2)	Unambiguous	SVNGKEDAIWNLLR		3	E7EQB2	E7EQB2; P02788; E7ER44	1	2	0.5769	0	1	1	807.933	1614.86	1614.86	-0.63	-0.00051	HCD (High Energy Collision Dissociation)	31.7	MS2	55.7225	66.761	74.1623	83439	24059_E3_S1_1.raw	F204	3.38	1	7.099e-05	1.236e-05
		FALSE	High	Sequest HT (A2)	Unambiguous	SVNGKEDAIWNLLRQAQEK		3	E7EQB2	E7EQB2; P02788; E7ER44	2	4	0.4028	0	1	1	550.543	2199.15	2199.15	-1.4	-0.00077	HCD (High Energy Collision Dissociation)	31.7	MS2	89.6993	0.568	74.1751	83451	24059_E3_S1_1.raw	F204	2.11	1	7.099e-05	0.001978
		FALSE	High	Sequest HT (A2)	Unambiguous	SVNGKEDAIWNLLRQAQEK		3	E7EQB2	E7EQB2; P02788; E7ER44	2	3	0.7252	0	1	1	733.721	2199.15	2199.15	-0.86	-0.00063	HCD (High Energy Collision Dissociation)	31.7	MS2	15.1641	5.68	74.2091	83486	24059_E3_S1_1.raw	F204	5.35	1	7.099e-05	2.588e-13
		FALSE	High	Sequest HT (A2)	Unambiguous	SVNGKEDAIWNLLR		3	E7EQB2	E7EQB2; P02788; E7ER44	1	2	0.7096	0	1	1	807.934	1614.86	1614.86	-0.03	-2e-05	HCD (High Energy Collision Dissociation)	31.7	MS2	0	4.058	74.2917	83559	24059_E3_S1_1.raw	F204	3.96	1	7.099e-05	1.18e-09
		FALSE	High	Sequest HT (A2)	Unambiguous	GEADAMSLDGGYVYTAGK		3	E7EQB2	E7EQB2; P02788; E7ER44	0	2	0.6992	0	1	1	902.908	1804.81	1804.81	1.1	0.00099	HCD (High Energy Collision Dissociation)	31.7	MS2	29.413	49.372	74.3989	83656	24059_E3_S1_1.raw	F204	3.99	1	7.099e-05	2.032e-05
		FALSE	High	Sequest HT (A2)	Unambiguous	SVNGKEDAIWNLLR		3	E7EQB2	E7EQB2; P02788; E7ER44	1	3	0.6884	0	1	1	538.958	1614.86	1614.86	-0.68	-0.00036	HCD (High Energy Collision Dissociation)	31.7	MS2	4.1891	1.441	74.4594	83712	24059_E3_S1_1.raw	F204	3.53	1	7.099e-05	1.485e-05
		FALSE	High	Sequest HT (A2)	Unambiguous	GEADAMSLDGGYVYTAGK		3	E7EQB2	E7EQB2; P02788; E7ER44	0	2	0.7143	0	1	1	902.907	1804.81	1804.81	0.49	0.00044	HCD (High Energy Collision Dissociation)	31.7	MS2	0	44.595	74.4732	83727	24059_E3_S1_1.raw	F204	4.34	1	7.099e-05	1.056e-08
		FALSE	High	Sequest HT (A2)	Unambiguous	GEADAMSLDGGYVYTAGK		3	E7EQB2	E7EQB2; P02788; E7ER44	0	2	0.7259	0	1	1	902.906	1804.8	1804.81	-0.59	-0.00054	HCD (High Energy Collision Dissociation)	31.7	MS2	22.0524	60.603	74.4916	83744	24059_E3_S1_1.raw	F204	4.78	1	7.099e-05	4.616e-09
		FALSE	High	Sequest HT (A2)	Unambiguous	SVNGKEDAIWNLLR		3	E7EQB2	E7EQB2; P02788; E7ER44	1	3	0.5914	0	1	1	538.958	1614.86	1614.86	-1.13	-0.00061	HCD (High Energy Collision Dissociation)	31.7	MS2	12.7444	4.977	74.4937	83746	24059_E3_S1_1.raw	F204	2.79	1	7.099e-05	0.0006419
		FALSE	High	Sequest HT (A2)	Unambiguous	SVNGKEDAIWNLLRQAQEK		3	E7EQB2	E7EQB2; P02788; E7ER44	2	4	0.6386	0	1	1	550.543	2199.15	2199.15	-0.84	-0.00046	HCD (High Energy Collision Dissociation)	31.7	MS2	52.7878	1.048	74.5006	83752	24059_E3_S1_1.raw	F204	3.32	1	7.099e-05	9.903e-05
		FALSE	High	Sequest HT (A2)	Unambiguous	SVNGKEDAIWNLLRQAQEK		3	E7EQB2	E7EQB2; P02788; E7ER44	2	3	0.6925	0	1	1	733.721	2199.15	2199.15	-1.28	-0.00094	HCD (High Energy Collision Dissociation)	31.7	MS2	26.9085	6.641	74.5424	83795	24059_E3_S1_1.raw	F204	4.78	1	7.099e-05	2.331e-08
		FALSE	High	Sequest HT (A2)	Unambiguous	SVNGKEDAIWNLLR		3	E7EQB2	E7EQB2; P02788; E7ER44	1	2	0.6907	0	1	1	807.932	1614.86	1614.86	-1.54	-0.00124	HCD (High Energy Collision Dissociation)	31.7	MS2	0	43.252	74.632	83880	24059_E3_S1_1.raw	F204	4.43	1	7.099e-05	4.737e-09
		FALSE	High	Sequest HT (A2)	Unambiguous	EDAIwNLLR	W5(Dioxidation)	3	E7EQB2	E7EQB2; P02788; E7ER44	0	2	0.4143	0	1	1	581.299	1161.59	1161.59	-0.08	-5e-05	HCD (High Energy Collision Dissociation)	31.7	MS2	75.7272	9.956	74.7061	83956	24059_E3_S1_1.raw	F204	2.51	1	7.099e-05	0.0006455
		FALSE	High	Sequest HT (A2)	Unambiguous	SVNGKEDAIWNLLR		3	E7EQB2	E7EQB2; P02788; E7ER44	1	3	0.7374	0	1	1	538.958	1614.86	1614.86	-0.45	-0.00024	HCD (High Energy Collision Dissociation)	31.7	MS2	26.071	3.891	74.7624	84011	24059_E3_S1_1.raw	F204	3.77	1	7.099e-05	5.777e-06
		FALSE	High	Sequest HT (A2)	Unambiguous	GEADAMSLDGGYVYTAGK		3	E7EQB2	E7EQB2; P02788; E7ER44	0	2	0.7651	0	1	1	902.904	1804.8	1804.81	-2.62	-0.00237	HCD (High Energy Collision Dissociation)	31.7	MS2	0	57.825	74.8065	84054	24059_E3_S1_1.raw	F204	4.98	1	7.099e-05	3.896e-09
		FALSE	High	Sequest HT (A2)	Unambiguous	SVNGKEDAIWNLLRQAQEK		3	E7EQB2	E7EQB2; P02788; E7ER44	2	4	0.7239	0	1	1	550.543	2199.15	2199.15	-0.51	-0.00028	HCD (High Energy Collision Dissociation)	31.7	MS2	25.8355	8.937	74.8366	84079	24059_E3_S1_1.raw	F204	4.6	1	7.099e-05	2.131e-07
		FALSE	High	Sequest HT (A2)	Unambiguous	SVNGKEDAIWNLLRQAQEK		3	E7EQB2	E7EQB2; P02788; E7ER44	2	3	0.6381	0	1	1	733.722	2199.15	2199.15	-0.03	-2e-05	HCD (High Energy Collision Dissociation)	31.7	MS2	46.3778	10.751	74.8795	84115	24059_E3_S1_1.raw	F204	3.62	1	7.099e-05	4.119e-08
		FALSE	High	Sequest HT (A2)	Unambiguous	SVNGKEDAIWNLLR		3	E7EQB2	E7EQB2; P02788; E7ER44	1	3	0.6646	0	1	1	538.957	1614.86	1614.86	-1.24	-0.00067	HCD (High Energy Collision Dissociation)	31.7	MS2	16.8607	5.151	74.9138	84148	24059_E3_S1_1.raw	F204	3.28	1	7.099e-05	5.551e-05
		FALSE	High	Sequest HT (A2)	Unambiguous	EDAIwNLLR	W5(Dioxidation)	3	E7EQB2	E7EQB2; P02788; E7ER44	0	2	0.4563	0	1	1	581.297	1161.59	1161.59	-2.39	-0.00139	HCD (High Energy Collision Dissociation)	31.7	MS2	78.3804	7.638	74.983	84215	24059_E3_S1_1.raw	F204	2.63	1	7.099e-05	0.002204
		FALSE	High	Sequest HT (A2)	Unambiguous	GEADAMSLDGGYVYTAGK		3	E7EQB2	E7EQB2; P02788; E7ER44	0	2	0.7323	0	1	1	902.904	1804.8	1804.81	-2.55	-0.00231	HCD (High Energy Collision Dissociation)	31.7	MS2	21.7985	68.124	75.0283	84257	24059_E3_S1_1.raw	F204	4.52	1	7.099e-05	9.292e-09
		FALSE	High	Sequest HT (A2)	Unambiguous	EDAIwNLLR	W5(Dioxidation)	3	E7EQB2	E7EQB2; P02788; E7ER44	0	2	0.4479	0	1	1	581.299	1161.59	1161.59	0.97	0.00056	HCD (High Energy Collision Dissociation)	31.7	MS2	52.3901	20.31	75.0412	84271	24059_E3_S1_1.raw	F204	2.59	1	7.099e-05	0.000483
		FALSE	High	Sequest HT (A2)	Unambiguous	SVNGKEDAIWNLLR		3	E7EQB2	E7EQB2; P02788; E7ER44	1	3	0.5865	0	1	1	538.959	1614.86	1614.86	0.8	0.00043	HCD (High Energy Collision Dissociation)	31.7	MS2	36.1676	5.072	75.0798	84301	24059_E3_S1_1.raw	F204	2.66	1	7.099e-05	0.0001713
		FALSE	High	Sequest HT (A2)	Unambiguous	SVNGKEDAIWNLLRQAQEK		3	E7EQB2	E7EQB2; P02788; E7ER44	2	4	0.5707	0	1	1	550.543	2199.15	2199.15	-0.62	-0.00034	HCD (High Energy Collision Dissociation)	31.7	MS2	11.5445	10.865	75.1433	84359	24059_E3_S1_1.raw	F204	3.82	1	7.099e-05	2.329e-05
		FALSE	High	Sequest HT (A2)	Unambiguous	GEADAMSLDGGYVYTAGK		3	E7EQB2	E7EQB2; P02788; E7ER44	0	2	0.753	0	1	1	902.905	1804.8	1804.81	-1.34	-0.00121	HCD (High Energy Collision Dissociation)	31.7	MS2	69.4224	66.679	75.1493	84364	24059_E3_S1_1.raw	F204	4.21	1	7.099e-05	2.445e-09
		FALSE	High	Sequest HT (A2)	Unambiguous	SVNGKEDAIWNLLRQAQEK		3	E7EQB2	E7EQB2; P02788; E7ER44	2	4	0.5934	0	1	1	550.543	2199.15	2199.15	-0.62	-0.00034	HCD (High Energy Collision Dissociation)	31.7	MS2	49.7894	7.109	75.1626	84379	24059_E3_S1_1.raw	F204	3.05	1	7.099e-05	1.34e-05
		FALSE	High	Sequest HT (A2)	Unambiguous	GEADAMSLDGGYVYTAGK		3	E7EQB2	E7EQB2; P02788; E7ER44	0	2	0.7436	0	1	1	902.905	1804.8	1804.81	-2.22	-0.002	HCD (High Energy Collision Dissociation)	31.7	MS2	71.3076	52.532	75.1807	84394	24059_E3_S1_1.raw	F204	4.68	1	7.099e-05	1.454e-08
		FALSE	High	Sequest HT (A2)	Unambiguous	SVNGKEDAIWNLLRQAQEK		3	E7EQB2	E7EQB2; P02788; E7ER44	2	3	0.6241	0	1	1	733.72	2199.15	2199.15	-2.61	-0.00192	HCD (High Energy Collision Dissociation)	31.7	MS2	54.1046	51.793	75.2123	84425	24059_E3_S1_1.raw	F204	5.32	1	7.099e-05	6.91e-10
		FALSE	High	Sequest HT (A2)	Unambiguous	GQFPNLcRLcAGTGENKCAFSSQEPYFSYSGAFK	C7(Dioxidation); C10(Carbamidomethyl)	3	E7EQB2	E7EQB2; P02788; E7ER44	2	4	0.03	0	1	1	949.932	3796.7	3796.68	5.69	0.0054	HCD (High Energy Collision Dissociation)	31.7	MS2	39.2282	58.561	75.2494	84457	24059_E3_S1_1.raw	F204	3.33	1	7.099e-05	0.0008675
		FALSE	High	Sequest HT (A2)	Unambiguous	ESTVFEDLSDEAER		3	E7EQB2	E7EQB2; P02788; E7ER44	0	2	0.5855	0	1	1	813.857	1626.71	1626.71	-3.38	-0.00275	HCD (High Energy Collision Dissociation)	31.7	MS2	43.2182	56.34	75.3015	84504	24059_E3_S1_1.raw	F204	2.75	1	7.099e-05	0.0008531
		FALSE	High	Sequest HT (A2)	Unambiguous	SVNGKEDAIWNLLR		3	E7EQB2	E7EQB2; P02788; E7ER44	1	3	0.6472	0	1	1	538.958	1614.86	1614.86	-0.34	-0.00018	HCD (High Energy Collision Dissociation)	31.7	MS2	10.8899	11.671	75.4173	84603	24059_E3_S1_1.raw	F204	3.43	1	7.099e-05	2.529e-05
		FALSE	High	Sequest HT (A2)	Unambiguous	GEADAMSLDGGYVYTAGK		3	E7EQB2	E7EQB2; P02788; E7ER44	0	2	0.7045	0	1	1	902.906	1804.81	1804.81	-0.39	-0.00035	HCD (High Energy Collision Dissociation)	31.7	MS2	32.3788	61.068	75.5038	84679	24059_E3_S1_1.raw	F204	4.94	1	7.099e-05	9.413e-09
		FALSE	High	Sequest HT (A2)	Unambiguous	GEADAMSLDGGYVYTAGK		3	E7EQB2	E7EQB2; P02788; E7ER44	0	2	0.706	0	1	1	902.909	1804.81	1804.81	2.72	0.00246	HCD (High Energy Collision Dissociation)	31.7	MS2	58.9232	20.835	75.5343	84709	24059_E3_S1_1.raw	F204	4.66	1	7.099e-05	2.052e-08
		FALSE	High	Sequest HT (A2)	Unambiguous	SVNGKEDAIWNLLR		3	E7EQB2	E7EQB2; P02788; E7ER44	1	3	0.626	0	1	1	538.958	1614.86	1614.86	0.12	6e-05	HCD (High Energy Collision Dissociation)	31.7	MS2	5.38138	19.315	75.757	84912	24059_E3_S1_1.raw	F204	3.61	1	7.099e-05	6.132e-06
		FALSE	High	Sequest HT (A2)	Unambiguous	FQLFGSPSGQKDLLFK		3	E7EQB2	E7EQB2; P02788; E7ER44	1	3	0.5465	0	1	1	604.663	1811.97	1811.97	2.42	0.00146	HCD (High Energy Collision Dissociation)	31.7	MS2	35.2855	11.189	75.8257	84971	24059_E3_S1_1.raw	F204	3.33	1	7.099e-05	2.442e-07
		FALSE	High	Sequest HT (A2)	Unambiguous	GEADAMSLDGGYVYTAGK		3	E7EQB2	E7EQB2; P02788; E7ER44	0	2	0.7008	0	1	1	902.912	1804.82	1804.81	5.49	0.00496	HCD (High Energy Collision Dissociation)	31.7	MS2	79.9767	58.832	75.8464	84992	24059_E3_S1_1.raw	F204	5.18	1	7.099e-05	1.442e-09
		FALSE	High	Sequest HT (A2)	Unambiguous	FQLFGSPSGQKDLLFK		3	E7EQB2	E7EQB2; P02788; E7ER44	1	2	0.7404	0	1	1	906.489	1811.97	1811.97	0.81	0.00073	HCD (High Energy Collision Dissociation)	31.7	MS2	0	65.852	76.0643	85188	24059_E3_S1_1.raw	F204	4.16	1	7.099e-05	1.692e-05
		FALSE	High	Sequest HT (A2)	Unambiguous	FQLFGSPSGQKDLLFK		3	E7EQB2	E7EQB2; P02788; E7ER44	1	3	0.6218	0	1	1	604.661	1811.97	1811.97	-0.21	-0.00013	HCD (High Energy Collision Dissociation)	31.7	MS2	1.41305	1.143	76.133	85247	24059_E3_S1_1.raw	F204	3.86	1	7.099e-05	2.613e-09
		FALSE	High	Sequest HT (A2)	Unambiguous	SVNGKEDAIWNLLR		3	E7EQB2	E7EQB2; P02788; E7ER44	1	3	0.6649	0	1	1	538.958	1614.86	1614.86	-1.13	-0.00061	HCD (High Energy Collision Dissociation)	31.7	MS2	24.378	43.137	76.1473	85261	24059_E3_S1_1.raw	F204	3.7	1	7.099e-05	8.656e-05
		FALSE	High	Sequest HT (A2)	Unambiguous	ESTVFEDLSDEAER		3	E7EQB2	E7EQB2; P02788; E7ER44	0	2	0.5101	0	1	1	813.855	1626.7	1626.71	-5.79	-0.00471	HCD (High Energy Collision Dissociation)	31.7	MS2	51.6873	57.922	76.2627	85371	24059_E3_S1_1.raw	F204	1.98	1	0.0009226	0.02147
		FALSE	High	Sequest HT (A2)	Unambiguous	FQLFGSPSGQKDLLFK		3	E7EQB2	E7EQB2; P02788; E7ER44	1	2	0.7374	0	1	1	906.488	1811.97	1811.97	0.13	0.00012	HCD (High Energy Collision Dissociation)	31.7	MS2	7.04089	3.935	76.3856	85479	24059_E3_S1_1.raw	F204	4.57	1	7.099e-05	4.732e-09
		FALSE	High	Sequest HT (A2)	Unambiguous	FQLFGSPSGQKDLLFK		3	E7EQB2	E7EQB2; P02788; E7ER44	1	3	0.6378	0	1	1	604.661	1811.97	1811.97	-0.21	-0.00013	HCD (High Energy Collision Dissociation)	31.7	MS2	0	0.126	76.4706	85556	24059_E3_S1_1.raw	F204	3.92	1	7.099e-05	5.559e-07
		FALSE	High	Sequest HT (A2)	Unambiguous	SVNGKEDAIWNLLR		3	E7EQB2	E7EQB2; P02788; E7ER44	1	3	0.6535	0	1	1	538.957	1614.86	1614.86	-2.49	-0.00134	HCD (High Energy Collision Dissociation)	31.7	MS2	58.7949	21.867	76.4803	85569	24059_E3_S1_1.raw	F204	3.29	1	7.099e-05	0.0002218
		FALSE	High	Sequest HT (A2)	Unambiguous	GEADAMSLDGGYVYTAGK		3	E7EQB2	E7EQB2; P02788; E7ER44	0	2	0.7039	0	1	1	902.907	1804.81	1804.81	0.42	0.00038	HCD (High Energy Collision Dissociation)	31.7	MS2	17.0398	64.721	76.56	85639	24059_E3_S1_1.raw	F204	4.39	1	7.099e-05	1.018e-08
		FALSE	High	Sequest HT (A2)	Unambiguous	FQLFGSPSGQKDLLFK		3	E7EQB2	E7EQB2; P02788; E7ER44	1	2	0.7646	0	1	1	906.488	1811.97	1811.97	-0.07	-6e-05	HCD (High Energy Collision Dissociation)	31.7	MS2	5.84876	5.887	76.7246	85775	24059_E3_S1_1.raw	F204	4.63	1	7.099e-05	5.916e-09
		FALSE	High	Sequest HT (A2)	Unambiguous	FQLFGSPSGQKDLLFK		3	E7EQB2	E7EQB2; P02788; E7ER44	1	3	0.5941	0	1	1	604.661	1811.97	1811.97	-0.21	-0.00013	HCD (High Energy Collision Dissociation)	31.7	MS2	0.42943	0.367	76.8091	85852	24059_E3_S1_1.raw	F204	3.72	1	7.099e-05	1.039e-05
		FALSE	High	Sequest HT (A2)	Unambiguous	SVNGKEDAIWNLLR		3	E7EQB2	E7EQB2; P02788; E7ER44	1	3	0.6607	0	1	1	538.958	1614.86	1614.86	0.46	0.00025	HCD (High Energy Collision Dissociation)	31.7	MS2	29.2431	75	76.8269	85871	24059_E3_S1_1.raw	F204	3.89	1	7.099e-05	0.0001048
		FALSE	High	Sequest HT (A2)	Unambiguous	GEADAMSLDGGYVYTAGK		3	E7EQB2	E7EQB2; P02788; E7ER44	0	2	0.6659	0	1	1	902.909	1804.81	1804.81	3.19	0.00288	HCD (High Energy Collision Dissociation)	31.7	MS2	15.6267	62.516	77.0276	86039	24059_E3_S1_1.raw	F204	4.61	1	7.099e-05	1.467e-09
		FALSE	High	Sequest HT (A2)	Unambiguous	FQLFGSPSGQKDLLFK		3	E7EQB2	E7EQB2; P02788; E7ER44	1	2	0.608	0	1	1	906.488	1811.97	1811.97	-0.41	-0.00037	HCD (High Energy Collision Dissociation)	31.7	MS2	0	42.402	77.0991	86096	24059_E3_S1_1.raw	F204	3.01	1	7.099e-05	1.514e-05
		FALSE	High	Sequest HT (A2)	Unambiguous	FQLFGSPSGQKDLLFK		3	E7EQB2	E7EQB2; P02788; E7ER44	1	3	0.6275	0	1	1	604.661	1811.97	1811.97	-0.72	-0.00043	HCD (High Energy Collision Dissociation)	31.7	MS2	5.82449	11.052	77.1525	86144	24059_E3_S1_1.raw	F204	4.08	1	7.099e-05	6.677e-07
		FALSE	High	Sequest HT (A2)	Unambiguous	SVNGKEDAIWNLLR		3	E7EQB2	E7EQB2; P02788; E7ER44	1	3	0.565	0	1	1	538.957	1614.86	1614.86	-1.58	-0.00085	HCD (High Energy Collision Dissociation)	31.7	MS2	41.27	75	77.1695	86157	24059_E3_S1_1.raw	F204	3.77	1	7.099e-05	0.000103
		FALSE	High	Sequest HT (A2)	Unambiguous	SVNGKEDAIWNLLR		3	E7EQB2	E7EQB2; P02788; E7ER44	1	3	0.6207	0	1	1	538.958	1614.86	1614.86	-0.22	-0.00012	HCD (High Energy Collision Dissociation)	31.7	MS2	36.3626	23.611	77.4968	86427	24059_E3_S1_1.raw	F204	3.19	1	7.099e-05	0.001914
		FALSE	High	Sequest HT (A2)	Unambiguous	FQLFGSPSGQKDLLFK		3	E7EQB2	E7EQB2; P02788; E7ER44	1	3	0.3746	0	1	1	604.661	1811.97	1811.97	-0.11	-7e-05	HCD (High Energy Collision Dissociation)	31.7	MS2	0	75	77.514	86439	24059_E3_S1_1.raw	F204	3.55	1	7.099e-05	0.0007585
		FALSE	High	Sequest HT (A2)	Unambiguous	GEADAMSLDGGYVYTAGK		3	E7EQB2	E7EQB2; P02788; E7ER44	0	2	0.7332	0	1	1	902.906	1804.81	1804.81	-0.19	-0.00017	HCD (High Energy Collision Dissociation)	31.7	MS2	13.7683	49.279	77.5777	86492	24059_E3_S1_1.raw	F204	4.76	1	7.099e-05	3.66e-08
		FALSE	High	Sequest HT (A2)	Unambiguous	GEADAMSLDGGYVYTAGK		3	E7EQB2	E7EQB2; P02788; E7ER44	0	2	0.4052	0	1	1	902.905	1804.8	1804.81	-1.4	-0.00127	HCD (High Energy Collision Dissociation)	31.7	MS2	40.0576	19.108	77.8599	86731	24059_E3_S1_1.raw	F204	1.53	1	0.0002022	0.008489
		FALSE	High	Sequest HT (A2)	Unambiguous	GEADAMSLDGGYVYTAGK		3	E7EQB2	E7EQB2; P02788; E7ER44	0	2	0.7506	0	1	1	902.905	1804.8	1804.81	-1.34	-0.00121	HCD (High Energy Collision Dissociation)	31.7	MS2	72.4236	9.6	78.0053	86845	24059_E3_S1_1.raw	F204	4.21	1	7.099e-05	2.342e-08
		FALSE	High	Sequest HT (A2)	Unambiguous	SVNGKEDAIWNLLR		3	E7EQB2	E7EQB2; P02788; E7ER44	1	3	0.6338	0	1	1	538.958	1614.86	1614.86	-0.56	-0.0003	HCD (High Energy Collision Dissociation)	31.7	MS2	76.3355	30.911	78.3674	87156	24059_E3_S1_1.raw	F204	3.85	1	7.099e-05	3.238e-05
		FALSE	High	Sequest HT (A2)	Unambiguous	GEADAMSLDGGYVYTAGK		3	E7EQB2	E7EQB2; P02788; E7ER44	0	3	0.2143	0	1	1	602.273	1804.81	1804.81	-0.03	-2e-05	HCD (High Energy Collision Dissociation)	31.7	MS2	83.8231	75	78.4077	87187	24059_E3_S1_1.raw	F204	1.82	1	0.0003864	0.01424
		FALSE	High	Sequest HT (A2)	Unambiguous	GEADAMSLDGGYVYTAGK		3	E7EQB2	E7EQB2; P02788; E7ER44	0	2	0.3256	0	1	1	902.905	1804.8	1804.81	-1.2	-0.00108	HCD (High Energy Collision Dissociation)	31.7	MS2	45.5568	64.999	78.558	87309	24059_E3_S1_1.raw	F204	2.15	1	7.099e-05	0.001288
		FALSE	High	Sequest HT (A2)	Unambiguous	GEADAMSLDGGYVYTAGK		3	E7EQB2	E7EQB2; P02788; E7ER44	0	2	0.624	0	1	1	902.907	1804.81	1804.81	0.49	0.00044	HCD (High Energy Collision Dissociation)	31.7	MS2	41.0844	66.257	79.0668	87733	24059_E3_S1_1.raw	F204	3.67	1	7.099e-05	7.456e-08
		FALSE	High	Sequest HT (A2)	Unambiguous	GEADAMSLDGGYVYTAGK		3	E7EQB2	E7EQB2; P02788; E7ER44	0	2	0.35	0	1	1	902.907	1804.81	1804.81	0.02	1e-05	HCD (High Energy Collision Dissociation)	31.7	MS2	35.6078	68.344	79.716	88292	24059_E3_S1_1.raw	F204	1.4	1	7.099e-05	0.0003873
		FALSE	High	Sequest HT (A2)	Unambiguous	GEADAMSLDGGYVYTAGK		3	E7EQB2	E7EQB2; P02788; E7ER44	0	2	0.4023	0	1	1	902.906	1804.81	1804.81	-0.19	-0.00017	HCD (High Energy Collision Dissociation)	31.7	MS2	72.0594	3.825	80.0511	88566	24059_E3_S1_1.raw	F204	0.87	1	0.001499	0.02967
		FALSE	High	Sequest HT (A2)	Unambiguous	CGLVPVLAENYK		3	E7EQB2	E7EQB2; P02788; E7ER44	0	2	0.6549	0	1	1	653.347	1305.69	1305.69	0.32	0.00021	HCD (High Energy Collision Dissociation)	31.7	MS2	46.7685	75	80.2201	88700	24059_E3_S1_1.raw	F204	2.84	1	7.099e-05	1.152e-05
		FALSE	High	Sequest HT (A2)	Unambiguous	GEADAMSLDGGYVYTAGK		3	E7EQB2	E7EQB2; P02788; E7ER44	0	2	0.7311	0	1	1	902.907	1804.81	1804.81	0.56	0.0005	HCD (High Energy Collision Dissociation)	31.7	MS2	30.1839	22.074	80.5139	88938	24059_E3_S1_1.raw	F204	4.76	1	7.099e-05	1.211e-09
		FALSE	High	Sequest HT (A2)	Unambiguous	GEADAMSLDGGYVYTAGK		3	E7EQB2	E7EQB2; P02788; E7ER44	0	2	0.7305	0	1	1	902.906	1804.8	1804.81	-0.73	-0.00066	HCD (High Energy Collision Dissociation)	31.7	MS2	21.6037	75	81.1598	89478	24059_E3_S1_1.raw	F204	4.49	1	7.099e-05	4.243e-09
		FALSE	High	Sequest HT (A2)	Unambiguous	GEADAMSLDGGYVYTAGK		3	E7EQB2	E7EQB2; P02788; E7ER44	0	2	0.5921	0	1	1	902.907	1804.81	1804.81	0.9	0.00081	HCD (High Energy Collision Dissociation)	31.7	MS2	11.6227	63.769	81.4911	89753	24059_E3_S1_1.raw	F204	3.31	1	7.099e-05	8.442e-07
		FALSE	High	Sequest HT (A2)	Unambiguous	EDAIWNLLRQAQEK		3	E7EQB2	E7EQB2; P02788; E7ER44	1	3	0.6433	0	1	1	571.97	1713.89	1713.89	1.29	0.00074	HCD (High Energy Collision Dissociation)	31.7	MS2	83.5462	6.953	81.5792	89824	24059_E3_S1_1.raw	F204	3.14	1	7.099e-05	3.749e-06
		FALSE	High	Sequest HT (A2)	Unambiguous	VPPRIDSGLYLGSGYFTAIQNLRK		3	E7EQB2	E7EQB2; P02788; E7ER44	2	4	0.7203	0	1	1	667.118	2665.45	2665.45	1.52	0.00101	HCD (High Energy Collision Dissociation)	31.7	MS2	18.3276	75	81.5867	89829	24059_E3_S1_1.raw	F204	7.15	1	7.099e-05	2.324e-09
		FALSE	High	Sequest HT (A2)	Unambiguous	DSPIQcIQAIAENR	C6(Carbamidomethyl)	4	E7EQB2; C9JCF5	E7EQB2; P02788; C9JCF5; E7ER44	0	3	0.5	0	1	1	538.935	1614.79	1614.79	-0.22	-0.00012	HCD (High Energy Collision Dissociation)	31.7	MS2	83.8882	7.276	81.6174	89854	24059_E3_S1_1.raw	F204	1.88	2	7.099e-05	0.002574
		FALSE	High	Sequest HT (A2)	Unambiguous	DSPIQcIQAIAENR	C6(Carbamidomethyl)	4	E7EQB2; C9JCF5	E7EQB2; P02788; C9JCF5; E7ER44	0	2	0.6873	0	1	1	807.899	1614.79	1614.79	-0.44	-0.00035	HCD (High Energy Collision Dissociation)	31.7	MS2	53.7801	75	81.6644	89893	24059_E3_S1_1.raw	F204	3.71	2	7.099e-05	7.662e-07
		FALSE	High	Sequest HT (A2)	Unambiguous	VPPRIDSGLYLGSGYFTAIQNLRK		3	E7EQB2	E7EQB2; P02788; E7ER44	2	4	0.7126	0	1	1	667.117	2665.45	2665.45	0.51	0.00034	HCD (High Energy Collision Dissociation)	31.7	MS2	3.12342	2.937	81.908	90095	24059_E3_S1_1.raw	F204	6.82	1	7.099e-05	2.255e-10
		FALSE	High	Sequest HT (A2)	Unambiguous	EDAIWNLLRQAQEK		3	E7EQB2	E7EQB2; P02788; E7ER44	1	3	0.5274	0	1	1	571.968	1713.89	1713.89	-1.48	-0.00085	HCD (High Energy Collision Dissociation)	31.7	MS2	70.0799	4.421	81.9093	90097	24059_E3_S1_1.raw	F204	2.92	1	7.099e-05	6.256e-06
		FALSE	High	Sequest HT (A2)	Unambiguous	VPPRIDSGLYLGSGYFTAIQNLRK		3	E7EQB2	E7EQB2; P02788; E7ER44	2	3	0.7798	0	1	1	889.154	2665.45	2665.45	0.65	0.00058	HCD (High Energy Collision Dissociation)	31.7	MS2	22.2651	72.68	81.9188	90104	24059_E3_S1_1.raw	F204	8.72	1	7.099e-05	8.825e-17
		FALSE	High	Sequest HT (A2)	Unambiguous	VPPRIDSGLYLGSGYFTAIQNLRK		3	E7EQB2	E7EQB2; P02788; E7ER44	2	5	0.6392	0	1	1	533.894	2665.44	2665.45	-1.39	-0.00074	HCD (High Energy Collision Dissociation)	31.7	MS2	30.5834	40.533	81.9787	90155	24059_E3_S1_1.raw	F204	5.1	1	7.099e-05	5.649e-07
		FALSE	High	Sequest HT (A2)	Unambiguous	GEADAMSLDGGYVYTAGK		3	E7EQB2	E7EQB2; P02788; E7ER44	0	2	0.7332	0	1	1	902.907	1804.81	1804.81	0.56	0.0005	HCD (High Energy Collision Dissociation)	31.7	MS2	29.1704	75	82.0457	90211	24059_E3_S1_1.raw	F204	4.91	1	7.099e-05	1.444e-10
		FALSE	High	Sequest HT (A2)	Unambiguous	GEADAMSLDGGYVYTAGK		3	E7EQB2	E7EQB2; P02788; E7ER44	0	2	0.7405	0	1	1	902.906	1804.8	1804.81	-0.93	-0.00084	HCD (High Energy Collision Dissociation)	31.7	MS2	24.6197	66.689	82.0877	90243	24059_E3_S1_1.raw	F204	5.28	1	7.099e-05	9.618e-10
		FALSE	High	Sequest HT (A2)	Unambiguous	SVNGKEDAIWNLLR		3	E7EQB2	E7EQB2; P02788; E7ER44	1	3	0.617	0	1	1	538.958	1614.86	1614.86	-0.34	-0.00018	HCD (High Energy Collision Dissociation)	31.7	MS2	74.8505	75	82.1876	90327	24059_E3_S1_1.raw	F204	3.76	1	7.099e-05	1.186e-05
		FALSE	High	Sequest HT (A2)	Unambiguous	FQLFGSPSGQKDLLFKDSAIGFSR		3	E7EQB2	E7EQB2; P02788; E7ER44	2	4	0.7266	0	1	1	662.097	2645.37	2645.37	-1.57	-0.00104	HCD (High Energy Collision Dissociation)	31.7	MS2	4.23916	7.784	82.2053	90344	24059_E3_S1_1.raw	F204	6.62	1	7.099e-05	1.985e-12
		FALSE	High	Sequest HT (A2)	Unambiguous	VPPRIDSGLYLGSGYFTAIQNLRK		3	E7EQB2	E7EQB2; P02788; E7ER44	2	4	0.736	0	1	1	667.116	2665.44	2665.45	-1.78	-0.00119	HCD (High Energy Collision Dissociation)	31.7	MS2	20.2949	1.815	82.2451	90378	24059_E3_S1_1.raw	F204	6.44	1	7.099e-05	1.527e-07
		FALSE	High	Sequest HT (A2)	Unambiguous	VPPRIDSGLYLGSGYFTAIQNLRK		3	E7EQB2	E7EQB2; P02788; E7ER44	2	3	0.8129	0	1	1	889.151	2665.44	2665.45	-2.71	-0.00241	HCD (High Energy Collision Dissociation)	31.7	MS2	18.3564	41.408	82.2561	90390	24059_E3_S1_1.raw	F204	8.55	1	7.099e-05	1.71e-15
		FALSE	High	Sequest HT (A2)	Unambiguous	FQLFGSPSGQKDLLFKDSAIGFSR		3	E7EQB2	E7EQB2; P02788; E7ER44	2	4	0.6481	0	1	1	662.098	2645.37	2645.37	-1.38	-0.00092	HCD (High Energy Collision Dissociation)	31.7	MS2	10.0338	5.385	82.3533	90474	24059_E3_S1_1.raw	F204	5.2	1	7.099e-05	3.739e-08
		FALSE	High	Sequest HT (A2)	Unambiguous	cSTSPLLEAcEFLR	C1(Carbamidomethyl); C10(Carbamidomethyl)	3	E7EQB2	E7EQB2; P02788; E7ER44	0	2	0.6414	0	1	1	841.896	1682.79	1682.79	-1.24	-0.00104	HCD (High Energy Collision Dissociation)	31.7	MS2	0	75	82.5145	90614	24059_E3_S1_1.raw	F204	3.96	1	7.099e-05	1.092e-07
		FALSE	High	Sequest HT (A2)	Unambiguous	FQLFGSPSGQKDLLFKDSAIGFSR		3	E7EQB2	E7EQB2; P02788; E7ER44	2	4	0.7449	0	1	1	662.098	2645.37	2645.37	-1.29	-0.00085	HCD (High Energy Collision Dissociation)	31.7	MS2	0	5.736	82.5375	90632	24059_E3_S1_1.raw	F204	6.82	1	7.099e-05	1.152e-11
		FALSE	High	Sequest HT (A2)	Unambiguous	GEADAMSLDGGYVYTAGK		3	E7EQB2	E7EQB2; P02788; E7ER44	0	2	0.7424	0	1	1	902.904	1804.8	1804.81	-2.42	-0.00218	HCD (High Energy Collision Dissociation)	31.7	MS2	0	68.786	82.5471	90642	24059_E3_S1_1.raw	F204	4.62	1	7.099e-05	2.891e-08
		FALSE	High	Sequest HT (A2)	Unambiguous	VPPRIDSGLYLGSGYFTAIQNLRK		3	E7EQB2	E7EQB2; P02788; E7ER44	2	5	0.5179	0	1	1	533.893	2665.44	2665.45	-3.46	-0.00184	HCD (High Energy Collision Dissociation)	31.7	MS2	0	75	82.5747	90664	24059_E3_S1_1.raw	F204	4.19	1	7.099e-05	3.143e-05
		FALSE	High	Sequest HT (A2)	Unambiguous	VPPRIDSGLYLGSGYFTAIQNLRK		3	E7EQB2	E7EQB2; P02788; E7ER44	2	4	0.7238	0	1	1	667.116	2665.44	2665.45	-1.23	-0.00082	HCD (High Energy Collision Dissociation)	31.7	MS2	14.4923	2.583	82.5797	90667	24059_E3_S1_1.raw	F204	6.77	1	7.099e-05	2.711e-10
		FALSE	High	Sequest HT (A2)	Unambiguous	FQLFGSPSGQKDLLFKDSAIGFSR		3	E7EQB2	E7EQB2; P02788; E7ER44	2	3	0.695	0	1	1	882.46	2645.37	2645.37	-2.19	-0.00193	HCD (High Energy Collision Dissociation)	31.7	MS2	0	57.242	82.5873	90675	24059_E3_S1_1.raw	F204	6.95	1	7.099e-05	4.554e-15
		FALSE	High	Sequest HT (A2)	Unambiguous	VPPRIDSGLYLGSGYFTAIQNLRK		3	E7EQB2	E7EQB2; P02788; E7ER44	2	3	0.7836	0	1	1	889.157	2665.46	2665.45	3.95	0.00351	HCD (High Energy Collision Dissociation)	31.7	MS2	14.2965	57.005	82.5949	90681	24059_E3_S1_1.raw	F204	7.81	1	7.099e-05	3.628e-15
		FALSE	High	Sequest HT (A2)	Unambiguous	cSTSPLLEAcEFLR	C1(Carbamidomethyl); C10(Carbamidomethyl)	3	E7EQB2	E7EQB2; P02788; E7ER44	0	2	0.5538	0	1	1	841.898	1682.79	1682.79	0.36	0.0003	HCD (High Energy Collision Dissociation)	31.7	MS2	97.3726	4.191	82.6183	90701	24059_E3_S1_1.raw	F204	1.95	1	7.099e-05	0.0006678
		FALSE	High	Sequest HT (A2)	Unambiguous	cSTSPLLEAcEFLR	C1(Carbamidomethyl); C10(Carbamidomethyl)	3	E7EQB2	E7EQB2; P02788; E7ER44	0	2	0.5489	0	1	1	841.896	1682.78	1682.79	-2.11	-0.00177	HCD (High Energy Collision Dissociation)	31.7	MS2	0	17.354	82.8356	90876	24059_E3_S1_1.raw	F204	3.48	1	7.099e-05	0.0002218
		FALSE	High	Sequest HT (A2)	Unambiguous	FQLFGSPSGQKDLLFKDSAIGFSR		3	E7EQB2	E7EQB2; P02788; E7ER44	2	4	0.7223	0	1	1	662.097	2645.37	2645.37	-1.94	-0.00128	HCD (High Energy Collision Dissociation)	31.7	MS2	2.22478	3.87	82.8753	90908	24059_E3_S1_1.raw	F204	5.87	1	7.099e-05	3.396e-11
		FALSE	High	Sequest HT (A2)	Unambiguous	VPPRIDSGLYLGSGYFTAIQNLRK		3	E7EQB2	E7EQB2; P02788; E7ER44	2	4	0.7731	0	1	1	667.116	2665.44	2665.45	-1.14	-0.00076	HCD (High Energy Collision Dissociation)	31.7	MS2	7.4434	3.709	82.9182	90944	24059_E3_S1_1.raw	F204	6.83	1	7.099e-05	1.839e-10
		FALSE	High	Sequest HT (A2)	Unambiguous	FQLFGSPSGQKDLLFKDSAIGFSR		3	E7EQB2	E7EQB2; P02788; E7ER44	2	3	0.7524	0	1	1	882.463	2645.37	2645.37	0.44	0.00039	HCD (High Energy Collision Dissociation)	31.7	MS2	0	12.747	82.9188	90945	24059_E3_S1_1.raw	F204	6.34	1	7.099e-05	5.938e-13
		FALSE	High	Sequest HT (A2)	Unambiguous	EDAIwNLLR	W5(Oxidation)	3	E7EQB2	E7EQB2; P02788; E7ER44	0	2	0.1571	0	1	1	573.3	1145.59	1145.59	-1.75	-0.001	HCD (High Energy Collision Dissociation)	31.7	MS2	13.5326	75	82.9218	90947	24059_E3_S1_1.raw	F204	1.4	1	0.0002022	0.007068
		FALSE	High	Sequest HT (A2)	Unambiguous	VPPRIDSGLYLGSGYFTAIQNLRK		3	E7EQB2	E7EQB2; P02788; E7ER44	2	5	0.6725	0	1	1	533.893	2665.43	2665.45	-4.71	-0.00251	HCD (High Energy Collision Dissociation)	31.7	MS2	0	75	82.9437	90964	24059_E3_S1_1.raw	F204	4.61	1	7.099e-05	3.617e-05
		FALSE	High	Sequest HT (A2)	Unambiguous	FQLFGSPSGQKDLLFKDSAIGFSR		3	E7EQB2	E7EQB2; P02788; E7ER44	2	4	0.6037	0	1	1	662.098	2645.37	2645.37	-0.09	-6e-05	HCD (High Energy Collision Dissociation)	31.7	MS2	7.17431	75	82.9518	90974	24059_E3_S1_1.raw	F204	6.41	1	7.099e-05	1.094e-06
		FALSE	High	Sequest HT (A2)	Unambiguous	FQLFGSPSGQKDLLFKDSAIGFSR		3	E7EQB2	E7EQB2; P02788; E7ER44	2	4	0.6144	0	1	1	662.098	2645.37	2645.37	-1.48	-0.00098	HCD (High Energy Collision Dissociation)	31.7	MS2	5.03886	16.513	82.989	91008	24059_E3_S1_1.raw	F204	6.51	1	7.099e-05	6.487e-05
		FALSE	High	Sequest HT (A2)	Unambiguous	VPPRIDSGLYLGSGYFTAIQNLRK		3	E7EQB2	E7EQB2; P02788; E7ER44	2	4	0.7209	0	1	1	667.116	2665.44	2665.45	-1.23	-0.00082	HCD (High Energy Collision Dissociation)	31.7	MS2	6.47902	3.88	82.9927	91012	24059_E3_S1_1.raw	F204	5.84	1	7.099e-05	8.706e-08
		FALSE	High	Sequest HT (A2)	Unambiguous	FQLFGSPSGQKDLLFKDSAIGFSR		3	E7EQB2	E7EQB2; P02788; E7ER44	2	4	0.7374	0	1	1	662.098	2645.37	2645.37	-1.29	-0.00085	HCD (High Energy Collision Dissociation)	31.7	MS2	0.500341	1.731	83.212	91183	24059_E3_S1_1.raw	F204	6.74	1	7.099e-05	2.94e-11
		FALSE	High	Sequest HT (A2)	Unambiguous	GEADAMSLDGGYVYTAGK		3	E7EQB2	E7EQB2; P02788; E7ER44	0	2	0.6965	0	1	1	902.907	1804.81	1804.81	0.56	0.0005	HCD (High Energy Collision Dissociation)	31.7	MS2	51.8055	65.115	83.2294	91199	24059_E3_S1_1.raw	F204	4.02	1	7.099e-05	5.995e-09
		FALSE	High	Sequest HT (A2)	Unambiguous	VPPRIDSGLYLGSGYFTAIQNLRK		3	E7EQB2	E7EQB2; P02788; E7ER44	2	4	0.7554	0	1	1	667.117	2665.45	2665.45	0.14	0.0001	HCD (High Energy Collision Dissociation)	31.7	MS2	10.824	4.652	83.2544	91219	24059_E3_S1_1.raw	F204	6.05	1	7.099e-05	2.425e-08
		FALSE	High	Sequest HT (A2)	Unambiguous	FQLFGSPSGQKDLLFKDSAIGFSR		3	E7EQB2	E7EQB2; P02788; E7ER44	2	3	0.7245	0	1	1	882.462	2645.37	2645.37	-0.04	-4e-05	HCD (High Energy Collision Dissociation)	31.7	MS2	0	3.394	83.255	91220	24059_E3_S1_1.raw	F204	5.19	1	7.099e-05	5.439e-13
		FALSE	High	Sequest HT (A2)	Unambiguous	EDAIwNLLR	W5(Dioxidation)	3	E7EQB2	E7EQB2; P02788; E7ER44	0	2	0.4466	0	1	1	581.297	1161.59	1161.59	-3.13	-0.00182	HCD (High Energy Collision Dissociation)	31.7	MS2	69.0086	16.871	83.3234	91271	24059_E3_S1_1.raw	F204	2.06	1	0.0006317	0.01738
		FALSE	High	Sequest HT (A2)	Unambiguous	VPPRIDSGLYLGSGYFTAIQNLRK		3	E7EQB2	E7EQB2; P02788; E7ER44	2	3	0.7317	0	1	1	889.155	2665.45	2665.45	1.41	0.00125	HCD (High Energy Collision Dissociation)	31.7	MS2	51.507	75	83.4489	91372	24059_E3_S1_1.raw	F204	6.3	1	7.099e-05	4.645e-13
		FALSE	High	Sequest HT (A2)	Unambiguous	FQLFGSPSGQKDLLFKDSAIGFSR		3	E7EQB2	E7EQB2; P02788; E7ER44	2	4	0.7178	0	1	1	662.098	2645.37	2645.37	-0.28	-0.00018	HCD (High Energy Collision Dissociation)	31.7	MS2	0	1.723	83.5509	91459	24059_E3_S1_1.raw	F204	6.98	1	7.099e-05	3.099e-11
		FALSE	High	Sequest HT (A2)	Unambiguous	GEADAMSLDGGYVYTAGK		3	E7EQB2	E7EQB2; P02788; E7ER44	0	2	0.6702	0	1	1	902.907	1804.81	1804.81	0.69	0.00062	HCD (High Energy Collision Dissociation)	31.7	MS2	49.6788	67.888	83.5694	91477	24059_E3_S1_1.raw	F204	3.76	1	7.099e-05	1.662e-08
		FALSE	High	Sequest HT (A2)	Unambiguous	VPPRIDSGLYLGSGYFTAIQNLRK		3	E7EQB2	E7EQB2; P02788; E7ER44	2	4	0.6973	0	1	1	667.117	2665.44	2665.45	-0.5	-0.00033	HCD (High Energy Collision Dissociation)	31.7	MS2	10.2735	6.375	83.5941	91499	24059_E3_S1_1.raw	F204	6.21	1	7.099e-05	2.228e-09
		FALSE	High	Sequest HT (A2)	Unambiguous	FQLFGSPSGQKDLLFKDSAIGFSR		3	E7EQB2	E7EQB2; P02788; E7ER44	2	3	0.7565	0	1	1	882.463	2645.37	2645.37	0.37	0.00033	HCD (High Energy Collision Dissociation)	31.7	MS2	0	7.395	83.5947	91500	24059_E3_S1_1.raw	F204	6.53	1	7.099e-05	1.125e-12
		FALSE	High	Sequest HT (A2)	Unambiguous	EDAIwNLLR	W5(Dioxidation)	3	E7EQB2	E7EQB2; P02788; E7ER44	0	2	0.4011	0	1	1	581.3	1161.59	1161.59	1.71	0.00099	HCD (High Energy Collision Dissociation)	31.7	MS2	56.2568	75	83.6989	91589	24059_E3_S1_1.raw	F204	1.77	1	0.00772	0.09481
		FALSE	High	Sequest HT (A2)	Unambiguous	FQLFGSPSGQKDLLFKDSAIGFSR		3	E7EQB2	E7EQB2; P02788; E7ER44	2	4	0.7339	0	1	1	662.098	2645.37	2645.37	-0.74	-0.00049	HCD (High Energy Collision Dissociation)	31.7	MS2	2.80777	5.215	83.8927	91750	24059_E3_S1_1.raw	F204	6.69	1	7.099e-05	5.567e-11
		FALSE	High	Sequest HT (A2)	Unambiguous	VPPRIDSGLYLGSGYFTAIQNLRK		3	E7EQB2	E7EQB2; P02788; E7ER44	2	4	0.7423	0	1	1	667.117	2665.44	2665.45	-0.59	-0.00039	HCD (High Energy Collision Dissociation)	31.7	MS2	27.5373	9.383	83.9348	91786	24059_E3_S1_1.raw	F204	4.23	1	7.099e-05	1.856e-08
		FALSE	High	Sequest HT (A2)	Unambiguous	FQLFGSPSGQKDLLFKDSAIGFSR		3	E7EQB2	E7EQB2; P02788; E7ER44	2	3	0.7593	0	1	1	882.462	2645.37	2645.37	-0.39	-0.00034	HCD (High Energy Collision Dissociation)	31.7	MS2	0	65.797	83.9361	91787	24059_E3_S1_1.raw	F204	6.69	1	7.099e-05	1.297e-13
		FALSE	High	Sequest HT (A2)	Unambiguous	GEADAMSLDGGYVYTAGK		3	E7EQB2	E7EQB2; P02788; E7ER44	0	2	0.5825	0	1	1	902.908	1804.81	1804.81	1.77	0.0016	HCD (High Energy Collision Dissociation)	31.7	MS2	81.348	75	84.0953	91919	24059_E3_S1_1.raw	F204	2.85	1	7.099e-05	7.484e-05
		FALSE	High	Sequest HT (A2)	Unambiguous	GEADAMSLDGGYVYTAGK		3	E7EQB2	E7EQB2; P02788; E7ER44	0	2	0.737	0	1	1	902.906	1804.8	1804.81	-1.13	-0.00102	HCD (High Energy Collision Dissociation)	31.7	MS2	79.8611	73.353	84.1176	91940	24059_E3_S1_1.raw	F204	3.84	1	7.099e-05	5.723e-08
		FALSE	High	Sequest HT (A2)	Unambiguous	FQLFGSPSGQKDLLFKDSAIGFSR		3	E7EQB2	E7EQB2; P02788; E7ER44	2	4	0.7006	0	1	1	662.098	2645.37	2645.37	-0.18	-0.00012	HCD (High Energy Collision Dissociation)	31.7	MS2	0	22.805	84.2347	92040	24059_E3_S1_1.raw	F204	5.21	1	7.099e-05	3.536e-11
		FALSE	High	Sequest HT (A2)	Unambiguous	VPPRIDSGLYLGSGYFTAIQNLRK		3	E7EQB2	E7EQB2; P02788; E7ER44	2	4	0.7699	0	1	1	667.116	2665.44	2665.45	-1.87	-0.00125	HCD (High Energy Collision Dissociation)	31.7	MS2	39.9037	16.47	84.276	92076	24059_E3_S1_1.raw	F204	4.65	1	7.099e-05	5.137e-08
		FALSE	High	Sequest HT (A2)	Unambiguous	FQLFGSPSGQKDLLFKDSAIGFSR		3	E7EQB2	E7EQB2; P02788; E7ER44	2	4	0.6979	0	1	1	662.098	2645.37	2645.37	-0.46	-0.0003	HCD (High Energy Collision Dissociation)	31.7	MS2	73.8614	75	84.579	92327	24059_E3_S1_1.raw	F204	6.82	1	7.099e-05	6.733e-11
		FALSE	High	Sequest HT (A2)	Unambiguous	GEADAMSLDGGYVYTAGK		3	E7EQB2	E7EQB2; P02788; E7ER44	0	2	0.689	0	1	1	902.91	1804.81	1804.81	4.07	0.00368	HCD (High Energy Collision Dissociation)	31.7	MS2	78.4855	75	84.5805	92328	24059_E3_S1_1.raw	F204	4.18	1	7.099e-05	3.599e-08
		FALSE	High	Sequest HT (A2)	Unambiguous	VPPRIDSGLYLGSGYFTAIQNLRK		3	E7EQB2	E7EQB2; P02788; E7ER44	2	4	0.7199	0	1	1	667.118	2665.45	2665.45	1.34	0.00089	HCD (High Energy Collision Dissociation)	31.7	MS2	10.0898	25.723	84.6211	92360	24059_E3_S1_1.raw	F204	6.57	1	7.099e-05	8.407e-10
		FALSE	Low	Sequest HT (A2)	Unambiguous	GPPVScIKRDSPIQcIQAIAENR	C6(Trioxidation); C15(Dioxidation)	4	E7EQB2; C9JCF5	E7EQB2; P02788; C9JCF5; E7ER44	2	3		0.0219	2	2	859.093	2575.26	2575.26	1.06	0.00091	HCD (High Energy Collision Dissociation)	31.7	MS2	79.2234	75	84.758	92468	24059_E3_S1_1.raw	F204	2.23	2	0.09663	0.6317
		FALSE	High	Sequest HT (A2)	Unambiguous	GEADAMSLDGGYVYTAGK		3	E7EQB2	E7EQB2; P02788; E7ER44	0	2	0.6529	0	1	1	902.915	1804.82	1804.81	9.15	0.00825	HCD (High Energy Collision Dissociation)	31.7	MS2	89.2631	75	84.796	92502	24059_E3_S1_1.raw	F204	3.63	1	7.099e-05	2.672e-08
		FALSE	High	Sequest HT (A2)	Unambiguous	VPPRIDSGLYLGSGYFTAIQNLRK		3	E7EQB2	E7EQB2; P02788; E7ER44	2	4	0.7033	0	1	1	667.118	2665.45	2665.45	1.98	0.00132	HCD (High Energy Collision Dissociation)	31.7	MS2	22.1366	26.96	84.9592	92630	24059_E3_S1_1.raw	F204	5.09	1	7.099e-05	8.478e-10
		FALSE	High	Sequest HT (A2)	Unambiguous	EDAIwNLLR	W5(Oxidation)	3	E7EQB2	E7EQB2; P02788; E7ER44	0	2	0.5167	0	1	1	573.302	1145.6	1145.59	2.19	0.00126	HCD (High Energy Collision Dissociation)	31.7	MS2	33.609	75	85.1621	92781	24059_E3_S1_1.raw	F204	2.4	1	7.099e-05	0.001218
		FALSE	Medium	Sequest HT (A2)	Unambiguous	GEADAMSLDGGYVYTAGK		3	E7EQB2	E7EQB2; P02788; E7ER44	0	2	0.4118	0	1	1	902.911	1804.81	1804.81	4.68	0.00423	HCD (High Energy Collision Dissociation)	31.7	MS2	88.6811	6.969	85.1804	92797	24059_E3_S1_1.raw	F204	1.36	1	0.03819	0.3744
		FALSE	High	Sequest HT (A2)	Unambiguous	VPPRIDSGLYLGSGYFTAIQNLRK		3	E7EQB2	E7EQB2; P02788; E7ER44	2	4	0.6278	0	1	1	667.117	2665.45	2665.45	0.69	0.00046	HCD (High Energy Collision Dissociation)	31.7	MS2	31.3783	39.88	85.3035	92893	24059_E3_S1_1.raw	F204	6.18	1	7.099e-05	2.979e-07
		FALSE	High	Sequest HT (A2)	Unambiguous	GEADAMSLDGGYVYTAGK		3	E7EQB2	E7EQB2; P02788; E7ER44	0	2	0.6229	0	1	1	902.912	1804.82	1804.81	6.1	0.00551	HCD (High Energy Collision Dissociation)	31.7	MS2	94.1268	21.121	85.5693	93095	24059_E3_S1_1.raw	F204	2.36	1	7.099e-05	1.647e-05
		FALSE	High	Sequest HT (A2)	Unambiguous	VPPRIDSGLYLGSGYFTAIQNLRK		3	E7EQB2	E7EQB2; P02788; E7ER44	2	4	0.6119	0	1	1	667.117	2665.45	2665.45	0.79	0.00052	HCD (High Energy Collision Dissociation)	31.7	MS2	11.2204	75	85.6415	93150	24059_E3_S1_1.raw	F204	5.9	1	7.099e-05	1.035e-08
		FALSE	High	Sequest HT (A2)	Unambiguous	GEADAMSLDGGYVYTAGK		3	E7EQB2	E7EQB2; P02788; E7ER44	0	2	0.7051	0	1	1	902.9	1804.79	1804.81	-6.88	-0.00621	HCD (High Energy Collision Dissociation)	31.7	MS2	42.9185	75	85.7703	93247	24059_E3_S1_1.raw	F204	4.34	1	7.099e-05	1.555e-08
		FALSE	High	Sequest HT (A2)	Unambiguous	SVNGKEDAIWNLLR		3	E7EQB2	E7EQB2; P02788; E7ER44	1	3	0.4163	0	1	1	538.958	1614.86	1614.86	0	0	HCD (High Energy Collision Dissociation)	31.7	MS2	61.1156	75	86.0054	93429	24059_E3_S1_1.raw	F204	2.09	1	7.099e-05	0.002047
		FALSE	High	Sequest HT (A2)	Unambiguous	IDSGLYLGSGYFTAIQNLRK		3	E7EQB2	E7EQB2; P02788; E7ER44	1	3	0.6222	0	1	1	739.396	2216.17	2216.17	0.77	0.00057	HCD (High Energy Collision Dissociation)	31.7	MS2	18.7514	2.934	86.0164	93436	24059_E3_S1_1.raw	F204	6.3	1	7.099e-05	7.52e-13
		FALSE	High	Sequest HT (A2)	Unambiguous	IDSGLYLGSGYFTAIQNLRK		3	E7EQB2	E7EQB2; P02788; E7ER44	1	4	0.2488	0	1	1	554.798	2216.17	2216.17	0.24	0.00013	HCD (High Energy Collision Dissociation)	31.7	MS2	96.0272	7.288	86.163	93554	24059_E3_S1_1.raw	F204	2.05	1	0.002182	0.03618
		FALSE	High	Sequest HT (A2)	Unambiguous	GEADAMSLDGGYVYTAGK		3	E7EQB2	E7EQB2; P02788; E7ER44	0	2	0.7299	0	1	1	902.906	1804.81	1804.81	-0.39	-0.00035	HCD (High Energy Collision Dissociation)	31.7	MS2	59.3365	75	86.239	93612	24059_E3_S1_1.raw	F204	4.22	1	7.099e-05	3.65e-07
		FALSE	High	Sequest HT (A2)	Unambiguous	EDAIwNLLR	W5(Oxidation)	3	E7EQB2	E7EQB2; P02788; E7ER44	0	2	0.5852	0	1	1	573.306	1145.6	1145.59	7.84	0.00449	HCD (High Energy Collision Dissociation)	31.7	MS2	66.2184	75	86.3026	93659	24059_E3_S1_1.raw	F204	2.7	1	0.0008102	0.01951
		FALSE	High	Sequest HT (A2)	Unambiguous	EDAIWNLLR		3	E7EQB2	E7EQB2; P02788; E7ER44	0	1	0.4943	0	1	1	1129.6	1129.6	1129.6	-2.97	-0.00335	HCD (High Energy Collision Dissociation)	31.7	MS2	0	17.497	86.3175	93672	24059_E3_S1_1.raw	F204	2.61	1	7.099e-05	0.0002346
		FALSE	High	Sequest HT (A2)	Unambiguous	IDSGLYLGSGYFTAIQNLRK		3	E7EQB2	E7EQB2; P02788; E7ER44	1	3	0.624	0	1	1	739.396	2216.17	2216.17	1.35	0.001	HCD (High Energy Collision Dissociation)	31.7	MS2	13.9483	4.24	86.3584	93703	24059_E3_S1_1.raw	F204	6.17	1	7.099e-05	9.377e-13
		FALSE	High	Sequest HT (A2)	Unambiguous	IDSGLYLGSGYFTAIQNLRK		3	E7EQB2	E7EQB2; P02788; E7ER44	1	2	0.7519	0	1	1	1108.59	2216.18	2216.17	3.5	0.00388	HCD (High Energy Collision Dissociation)	31.7	MS2	0	75	86.3744	93717	24059_E3_S1_1.raw	F204	5.24	1	7.099e-05	1.622e-10
		FALSE	High	Sequest HT (A2)	Unambiguous	EDAIWNLLR		3	E7EQB2	E7EQB2; P02788; E7ER44	0	2	0.6301	0	1	1	565.302	1129.6	1129.6	-2.17	-0.00123	HCD (High Energy Collision Dissociation)	31.7	MS2	0.647711	0.09	86.4428	93772	24059_E3_S1_1.raw	F204	2.46	1	7.099e-05	0.0006308
		FALSE	High	Sequest HT (A2)	Unambiguous	EDAIWNLLR		3	E7EQB2	E7EQB2; P02788; E7ER44	0	3	0.444	0	1	1	377.204	1129.6	1129.6	-2.26	-0.00085	HCD (High Energy Collision Dissociation)	31.7	MS2	54.2786	75	86.5504	93860	24059_E3_S1_1.raw	F204	2.5	1	0.0002022	0.005842
		FALSE	High	Sequest HT (A2)	Unambiguous	EDAIWNLLR		3	E7EQB2	E7EQB2; P02788; E7ER44	0	1	0.5078	0	1	1	1129.6	1129.6	1129.6	-1.35	-0.00152	HCD (High Energy Collision Dissociation)	31.7	MS2	0	3.042	86.6536	93946	24059_E3_S1_1.raw	F204	2.58	1	0.0003864	0.01135
		FALSE	High	Sequest HT (A2)	Unambiguous	IDSGLYLGSGYFTAIQNLRK		3	E7EQB2	E7EQB2; P02788; E7ER44	1	3	0.6283	0	1	1	739.394	2216.17	2216.17	-1.62	-0.0012	HCD (High Energy Collision Dissociation)	31.7	MS2	51.1662	71.065	86.6993	93983	24059_E3_S1_1.raw	F204	6	1	7.099e-05	1.562e-10
		FALSE	High	Sequest HT (A2)	Unambiguous	EDAIWNLLR		3	E7EQB2	E7EQB2; P02788; E7ER44	0	2	0.6587	0	1	1	565.303	1129.6	1129.6	-1.31	-0.00074	HCD (High Energy Collision Dissociation)	31.7	MS2	1.37306	0.184	86.7786	94051	24059_E3_S1_1.raw	F204	2.52	1	7.099e-05	0.001388
		FALSE	High	Sequest HT (A2)	Unambiguous	GEADAMSLDGGYVYTAGK		3	E7EQB2	E7EQB2; P02788; E7ER44	0	2	0.6947	0	1	1	902.907	1804.81	1804.81	0.08	8e-05	HCD (High Energy Collision Dissociation)	31.7	MS2	83.9277	11.116	86.9244	94163	24059_E3_S1_1.raw	F204	2.85	1	7.099e-05	3.853e-06
		FALSE	High	Sequest HT (A2)	Unambiguous	EDAIWNLLR		3	E7EQB2	E7EQB2; P02788; E7ER44	0	1	0.4813	0	1	1	1129.6	1129.6	1129.6	0.49	0.00055	HCD (High Energy Collision Dissociation)	31.7	MS2	0	75	86.9906	94213	24059_E3_S1_1.raw	F204	2.68	1	7.099e-05	0.0009665
		FALSE	High	Sequest HT (A2)	Unambiguous	IDSGLYLGSGYFTAIQNLRK		3	E7EQB2	E7EQB2; P02788; E7ER44	1	3	0.6262	0	1	1	739.397	2216.18	2216.17	2.92	0.00216	HCD (High Energy Collision Dissociation)	31.7	MS2	56.9433	29.342	87.0383	94254	24059_E3_S1_1.raw	F204	4.12	1	7.099e-05	2.817e-06
		FALSE	High	Sequest HT (A2)	Unambiguous	EDAIWNLLR		3	E7EQB2	E7EQB2; P02788; E7ER44	0	2	0.663	0	1	1	565.304	1129.6	1129.6	0.53	0.0003	HCD (High Energy Collision Dissociation)	31.7	MS2	14.6648	2.845	87.1178	94314	24059_E3_S1_1.raw	F204	2.7	1	7.099e-05	0.0002505
		FALSE	High	Sequest HT (A2)	Unambiguous	EDAIwNLLR	W5(Oxidation)	3	E7EQB2	E7EQB2; P02788; E7ER44	0	2	0.5872	0	1	1	573.299	1145.59	1145.59	-3.03	-0.00174	HCD (High Energy Collision Dissociation)	31.7	MS2	52.3389	75	87.1843	94362	24059_E3_S1_1.raw	F204	2.98	1	7.099e-05	0.000567
		FALSE	High	Sequest HT (A2)	Unambiguous	GEADAMSLDGGYVYTAGK		3	E7EQB2	E7EQB2; P02788; E7ER44	0	2	0.7239	0	1	1	902.909	1804.81	1804.81	2.25	0.00203	HCD (High Energy Collision Dissociation)	31.7	MS2	0	75	87.2604	94421	24059_E3_S1_1.raw	F204	5.18	1	7.099e-05	2.691e-09
		FALSE	High	Sequest HT (A2)	Unambiguous	VPPRIDSGLYLGSGYFTAIQNLRK		3	E7EQB2	E7EQB2; P02788; E7ER44	2	4	0.5205	0	1	1	667.115	2665.44	2665.45	-3.24	-0.00216	HCD (High Energy Collision Dissociation)	31.7	MS2	52.1468	75	87.3982	94524	24059_E3_S1_1.raw	F204	5.36	1	7.099e-05	1.482e-05
		FALSE	High	Sequest HT (A2)	Unambiguous	EDAIwNLLR	W5(Oxidation)	3	E7EQB2	E7EQB2; P02788; E7ER44	0	2	0.1348	0	1	1	573.302	1145.6	1145.59	1.98	0.00113	HCD (High Energy Collision Dissociation)	31.7	MS2	59.6521	52.352	87.5642	94656	24059_E3_S1_1.raw	F204	1.41	1	7.099e-05	0.003018
		FALSE	High	Sequest HT (A2)	Unambiguous	GEADAMSLDGGYVYTAGK		3	E7EQB2	E7EQB2; P02788; E7ER44	0	2	0.6142	0	1	1	902.907	1804.81	1804.81	0.62	0.00056	HCD (High Energy Collision Dissociation)	31.7	MS2	0	75	87.9334	94936	24059_E3_S1_1.raw	F204	4.38	1	7.099e-05	8.05e-09
		FALSE	High	Sequest HT (A2)	Unambiguous	GEADAMSLDGGYVYTAGK		3	E7EQB2	E7EQB2; P02788; E7ER44	0	3	0.274	0	1	1	602.275	1804.81	1804.81	2.92	0.00175	HCD (High Energy Collision Dissociation)	31.7	MS2	82.7056	73.212	88.2943	95202	24059_E3_S1_1.raw	F204	2.19	1	0.003683	0.04477
		FALSE	High	Sequest HT (A2)	Unambiguous	GEADAMSLDGGYVYTAGK		3	E7EQB2	E7EQB2; P02788; E7ER44	0	2	0.7035	0	1	1	902.904	1804.8	1804.81	-2.28	-0.00206	HCD (High Energy Collision Dissociation)	31.7	MS2	0	75	88.3194	95220	24059_E3_S1_1.raw	F204	4.52	1	7.099e-05	1.877e-09
		FALSE	High	Sequest HT (A2)	Unambiguous	GEADAMSLDGGYVYTAGK		3	E7EQB2	E7EQB2; P02788; E7ER44	0	2	0.72	0	1	1	902.911	1804.81	1804.81	4.75	0.00429	HCD (High Energy Collision Dissociation)	31.7	MS2	0	75	88.6633	95479	24059_E3_S1_1.raw	F204	5	1	7.099e-05	7.119e-09
		FALSE	High	Sequest HT (A2)	Unambiguous	GEADAMSLDGGYVYTAGK		3	E7EQB2	E7EQB2; P02788; E7ER44	0	2	0.7182	0	1	1	902.905	1804.8	1804.81	-1.88	-0.00169	HCD (High Energy Collision Dissociation)	31.7	MS2	67.4396	65.409	88.9948	95734	24059_E3_S1_1.raw	F204	4.72	1	7.099e-05	2.445e-09
		FALSE	High	Sequest HT (A2)	Unambiguous	GEADAMSLDGGYVYTAGK		3	E7EQB2	E7EQB2; P02788; E7ER44	0	2	0.7205	0	1	1	902.908	1804.81	1804.81	1.3	0.00117	HCD (High Energy Collision Dissociation)	31.7	MS2	0	75	89.594	96208	24059_E3_S1_1.raw	F204	4.83	1	7.099e-05	1.713e-08
		FALSE	High	Sequest HT (A2)	Unambiguous	GEADAMSLDGGYVYTAGK		3	E7EQB2	E7EQB2; P02788; E7ER44	0	2	0.7563	0	1	1	902.904	1804.8	1804.81	-2.76	-0.00249	HCD (High Energy Collision Dissociation)	31.7	MS2	53.1093	75	90.0156	96541	24059_E3_S1_1.raw	F204	4.76	1	7.099e-05	6.401e-09
		FALSE	High	Sequest HT (A2)	Unambiguous	SVNGKEDAIWNLLR		3	E7EQB2	E7EQB2; P02788; E7ER44	1	3	0.5736	0	1	1	538.957	1614.86	1614.86	-1.47	-0.00079	HCD (High Energy Collision Dissociation)	31.7	MS2	35.3998	75	90.1645	96649	24059_E3_S1_1.raw	F204	2.58	1	7.099e-05	0.0003179
		FALSE	High	Sequest HT (A2)	Unambiguous	GEADAMSLDGGYVYTAGK		3	E7EQB2	E7EQB2; P02788; E7ER44	0	2	0.7389	0	1	1	902.905	1804.8	1804.81	-1.4	-0.00127	HCD (High Energy Collision Dissociation)	31.7	MS2	55.8557	75	90.3634	96800	24059_E3_S1_1.raw	F204	4.52	1	7.099e-05	3.803e-07
		FALSE	High	Sequest HT (A2)	Unambiguous	GEADAMSLDGGYVYTAGK		3	E7EQB2	E7EQB2; P02788; E7ER44	0	2	0.7052	0	1	1	902.906	1804.81	1804.81	-0.32	-0.00029	HCD (High Energy Collision Dissociation)	31.7	MS2	0	75	90.457	96868	24059_E3_S1_1.raw	F204	4.24	1	7.099e-05	5.511e-08
		FALSE	High	Sequest HT (A2)	Unambiguous	VPPRIDSGLYLGSGYFTAIQNLR		3	E7EQB2	E7EQB2; P02788; E7ER44	1	3	0.7301	0	1	1	846.456	2537.35	2537.35	0.64	0.00054	HCD (High Energy Collision Dissociation)	31.7	MS2	0	28.257	90.904	97206	24059_E3_S1_1.raw	F204	5.78	1	7.099e-05	2.484e-10
		FALSE	High	Sequest HT (A2)	Unambiguous	GEADAMSLDGGYVYTAGK		3	E7EQB2	E7EQB2; P02788; E7ER44	0	2	0.5955	0	1	1	902.909	1804.81	1804.81	2.38	0.00215	HCD (High Energy Collision Dissociation)	31.7	MS2	0	75	91.0422	97310	24059_E3_S1_1.raw	F204	3.09	1	7.099e-05	1.68e-06
		FALSE	High	Sequest HT (A2)	Unambiguous	VPPRIDSGLYLGSGYFTAIQNLR		3	E7EQB2	E7EQB2; P02788; E7ER44	1	3	0.7256	0	1	1	846.459	2537.36	2537.35	3.96	0.00335	HCD (High Energy Collision Dissociation)	31.7	MS2	0	3.703	91.2344	97461	24059_E3_S1_1.raw	F204	5.94	1	7.099e-05	1.49e-10
		FALSE	High	Sequest HT (A2)	Unambiguous	VPPRIDSGLYLGSGYFTAIQNLR		3	E7EQB2	E7EQB2; P02788; E7ER44	1	3	0.655	0	1	1	846.456	2537.35	2537.35	1.36	0.00115	HCD (High Energy Collision Dissociation)	31.7	MS2	0	75	91.4345	97621	24059_E3_S1_1.raw	F204	6.55	1	7.099e-05	1.283e-08
		FALSE	High	Sequest HT (A2)	Unambiguous	VPPRIDSGLYLGSGYFTAIQNLR		3	E7EQB2	E7EQB2; P02788; E7ER44	1	4	0.6284	0	1	1	635.092	2537.35	2537.35	-2.06	-0.00131	HCD (High Energy Collision Dissociation)	31.7	MS2	0	14.033	91.4918	97667	24059_E3_S1_1.raw	F204	4.79	1	7.099e-05	1.822e-07
		FALSE	High	Sequest HT (A2)	Unambiguous	VPPRIDSGLYLGSGYFTAIQNLR		3	E7EQB2	E7EQB2; P02788; E7ER44	1	3	0.7052	0	1	1	846.455	2537.35	2537.35	-0.09	-7e-05	HCD (High Energy Collision Dissociation)	31.7	MS2	0	3.701	91.5701	97731	24059_E3_S1_1.raw	F204	6.92	1	7.099e-05	2.818e-14
		FALSE	High	Sequest HT (A2)	Unambiguous	VPPRIDSGLYLGSGYFTAIQNLR		3	E7EQB2	E7EQB2; P02788; E7ER44	1	3	0.6096	0	1	1	846.456	2537.35	2537.35	0.71	0.0006	HCD (High Energy Collision Dissociation)	31.7	MS2	5.96715	75	91.7208	97851	24059_E3_S1_1.raw	F204	6.66	1	7.099e-05	1.265e-08
		FALSE	High	Sequest HT (A2)	Unambiguous	VPPRIDSGLYLGSGYFTAIQNLR		3	E7EQB2	E7EQB2; P02788; E7ER44	1	4	0.5527	0	1	1	635.093	2537.35	2537.35	-1.1	-0.0007	HCD (High Energy Collision Dissociation)	31.7	MS2	37.1104	75	91.7969	97909	24059_E3_S1_1.raw	F204	5.03	1	7.099e-05	1.625e-05
		FALSE	High	Sequest HT (A2)	Unambiguous	VPPRIDSGLYLGSGYFTAIQNLR		3	E7EQB2	E7EQB2; P02788; E7ER44	1	4	0.6383	0	1	1	635.093	2537.35	2537.35	-0.14	-9e-05	HCD (High Energy Collision Dissociation)	31.7	MS2	2.68694	10.446	91.8076	97918	24059_E3_S1_1.raw	F204	5.75	1	7.099e-05	2.531e-09
		FALSE	High	Sequest HT (A2)	Unambiguous	VPPRIDSGLYLGSGYFTAIQNLR		3	E7EQB2	E7EQB2; P02788; E7ER44	1	3	0.6579	0	1	1	846.456	2537.35	2537.35	0.42	0.00035	HCD (High Energy Collision Dissociation)	31.7	MS2	8.68019	74.618	91.8799	97975	24059_E3_S1_1.raw	F204	7.19	1	7.099e-05	5.658e-09
		FALSE	High	Sequest HT (A2)	Unambiguous	VPPRIDSGLYLGSGYFTAIQNLR		3	E7EQB2	E7EQB2; P02788; E7ER44	1	3	0.7386	0	1	1	846.456	2537.35	2537.35	0.42	0.00035	HCD (High Energy Collision Dissociation)	31.7	MS2	0.814774	2.903	91.8884	97983	24059_E3_S1_1.raw	F204	7.23	1	7.099e-05	5.651e-13
		FALSE	High	Sequest HT (A2)	Unambiguous	VPPRIDSGLYLGSGYFTAIQNLR		3	E7EQB2	E7EQB2; P02788; E7ER44	1	4	0.6203	0	1	1	635.094	2537.36	2537.35	1.59	0.00101	HCD (High Energy Collision Dissociation)	31.7	MS2	1.50614	9.587	92.1441	98180	24059_E3_S1_1.raw	F204	5.61	1	7.099e-05	1.528e-08
		FALSE	High	Sequest HT (A2)	Unambiguous	GEADAMSLDGGYVYTAGK		3	E7EQB2	E7EQB2; P02788; E7ER44	0	2	0.7382	0	1	1	902.911	1804.81	1804.81	4.89	0.00441	HCD (High Energy Collision Dissociation)	31.7	MS2	0	75	92.1699	98200	24059_E3_S1_1.raw	F204	4.24	1	7.099e-05	3.256e-08
		FALSE	High	Sequest HT (A2)	Unambiguous	VPPRIDSGLYLGSGYFTAIQNLR		3	E7EQB2	E7EQB2; P02788; E7ER44	1	3	0.7012	0	1	1	846.456	2537.35	2537.35	1.07	0.0009	HCD (High Energy Collision Dissociation)	31.7	MS2	0	2.285	92.2292	98248	24059_E3_S1_1.raw	F204	6.66	1	7.099e-05	1.055e-12
		FALSE	High	Sequest HT (A2)	Unambiguous	VPPRIDSGLYLGSGYFTAIQNLR		3	E7EQB2	E7EQB2; P02788; E7ER44	1	4	0.6444	0	1	1	635.093	2537.35	2537.35	-0.14	-9e-05	HCD (High Energy Collision Dissociation)	31.7	MS2	2.74536	12.994	92.4847	98442	24059_E3_S1_1.raw	F204	5.68	1	7.099e-05	3.466e-08
		FALSE	High	Sequest HT (A2)	Unambiguous	GEADAMSLDGGYVYTAGK		3	E7EQB2	E7EQB2; P02788; E7ER44	0	2	0.7653	0	1	1	902.907	1804.81	1804.81	0.15	0.00014	HCD (High Energy Collision Dissociation)	31.7	MS2	24.911	75	92.4946	98449	24059_E3_S1_1.raw	F204	4.09	1	7.099e-05	5.942e-08
		FALSE	High	Sequest HT (A2)	Unambiguous	VPPRIDSGLYLGSGYFTAIQNLR		3	E7EQB2	E7EQB2; P02788; E7ER44	1	3	0.7135	0	1	1	846.456	2537.35	2537.35	0.78	0.00066	HCD (High Energy Collision Dissociation)	31.7	MS2	0	3.135	92.5702	98509	24059_E3_S1_1.raw	F204	7.05	1	7.099e-05	4.356e-13
		FALSE	High	Sequest HT (A2)	Unambiguous	ADAVTLDGGFIYEAGLAPYKLRPVAAEVYGTERQPR		4	E7EQB2; C9JCF5	E7EQB2; P02788; C9JCF5; E7ER44	2	5	0.2471	0	1	1	779.609	3894.02	3894.02	-0.57	-0.00044	HCD (High Energy Collision Dissociation)	31.7	MS2	37.3843	75	92.6731	98592	24059_E3_S1_1.raw	F204	3.48	2	0.004553	0.0508
		FALSE	High	Sequest HT (A2)	Unambiguous	GEADAMSLDGGYVYTAGK		3	E7EQB2	E7EQB2; P02788; E7ER44	0	2	0.6649	0	1	1	902.909	1804.81	1804.81	3.06	0.00276	HCD (High Energy Collision Dissociation)	31.7	MS2	42.6901	75	92.7502	98649	24059_E3_S1_1.raw	F204	3.76	1	7.099e-05	2.102e-08
		FALSE	High	Sequest HT (A2)	Unambiguous	VPPRIDSGLYLGSGYFTAIQNLR		3	E7EQB2	E7EQB2; P02788; E7ER44	1	4	0.6121	0	1	1	635.092	2537.35	2537.35	-2.26	-0.00143	HCD (High Energy Collision Dissociation)	31.7	MS2	4.24928	19.223	92.8284	98708	24059_E3_S1_1.raw	F204	5.31	1	7.099e-05	7.62e-09
		FALSE	Low	Sequest HT (A2)	Unambiguous	SVNGKEDAIWNLLR		3	E7EQB2	E7EQB2; P02788; E7ER44	1	3	0.0696	0	1	1	538.959	1614.86	1614.86	1.82	0.00098	HCD (High Energy Collision Dissociation)	31.7	MS2	54.7621	75	92.8967	98760	24059_E3_S1_1.raw	F204	1.15	1	0.102	0.6486
		FALSE	High	Sequest HT (A2)	Unambiguous	VPPRIDSGLYLGSGYFTAIQNLR		3	E7EQB2	E7EQB2; P02788; E7ER44	1	3	0.7139	0	1	1	846.456	2537.35	2537.35	0.85	0.00072	HCD (High Energy Collision Dissociation)	31.7	MS2	3.59497	5.746	92.9087	98770	24059_E3_S1_1.raw	F204	7.34	1	7.099e-05	1.447e-12
		FALSE	High	Sequest HT (A2)	Unambiguous	VPPRIDSGLYLGSGYFTAIQNLRK		3	E7EQB2	E7EQB2; P02788; E7ER44	2	4	0.3584	0	1	1	667.118	2665.45	2665.45	1.15	0.00077	HCD (High Energy Collision Dissociation)	31.7	MS2	37.5514	75	93.0263	98863	24059_E3_S1_1.raw	F204	2.79	1	0.005002	0.05662
		FALSE	High	Sequest HT (A2)	Unambiguous	VPPRIDSGLYLGSGYFTAIQNLR		3	E7EQB2	E7EQB2; P02788; E7ER44	1	4	0.6078	0	1	1	635.094	2537.35	2537.35	1.3	0.00083	HCD (High Energy Collision Dissociation)	31.7	MS2	6.10107	35.55	93.1651	98961	24059_E3_S1_1.raw	F204	6.17	1	7.099e-05	7.861e-09
		FALSE	High	Sequest HT (A2)	Unambiguous	GEADAMSLDGGYVYTAGK		3	E7EQB2	E7EQB2; P02788; E7ER44	0	2	0.6755	0	1	1	902.912	1804.82	1804.81	6.31	0.00569	HCD (High Energy Collision Dissociation)	31.7	MS2	84.2339	40.404	93.1883	98979	24059_E3_S1_1.raw	F204	4.16	1	7.099e-05	2.534e-08
		FALSE	High	Sequest HT (A2)	Unambiguous	VPPRIDSGLYLGSGYFTAIQNLR		3	E7EQB2	E7EQB2; P02788; E7ER44	1	3	0.7086	0	1	1	846.455	2537.35	2537.35	-0.16	-0.00013	HCD (High Energy Collision Dissociation)	31.7	MS2	4.95835	5.603	93.2506	99026	24059_E3_S1_1.raw	F204	6.76	1	7.099e-05	4.39e-13
		FALSE	High	Sequest HT (A2)	Unambiguous	ADAVTLDGGFIYEAGLAPYKLRPVAAEVYGTERQPR		4	E7EQB2; C9JCF5	E7EQB2; P02788; C9JCF5; E7ER44	2	5	0.4962	0	1	1	779.607	3894.01	3894.02	-2.76	-0.00215	HCD (High Energy Collision Dissociation)	31.7	MS2	57.6934	75	93.4332	99166	24059_E3_S1_1.raw	F204	5.26	2	7.099e-05	0.0004979
		FALSE	High	Sequest HT (A2)	Unambiguous	VPPRIDSGLYLGSGYFTAIQNLR		3	E7EQB2	E7EQB2; P02788; E7ER44	1	4	0.6725	0	1	1	635.094	2537.35	2537.35	0.82	0.00052	HCD (High Energy Collision Dissociation)	31.7	MS2	30.0618	19.43	93.507	99219	24059_E3_S1_1.raw	F204	5.16	1	7.099e-05	2.417e-08
		FALSE	High	Sequest HT (A2)	Unambiguous	GEADAMSLDGGYVYTAGK		3	E7EQB2	E7EQB2; P02788; E7ER44	0	2	0.7324	0	1	1	902.911	1804.81	1804.81	4.41	0.00398	HCD (High Energy Collision Dissociation)	31.7	MS2	66.7736	75	93.5164	99227	24059_E3_S1_1.raw	F204	4.11	1	7.099e-05	5.422e-09
		FALSE	High	Sequest HT (A2)	Unambiguous	VPPRIDSGLYLGSGYFTAIQNLR		3	E7EQB2	E7EQB2; P02788; E7ER44	1	3	0.7014	0	1	1	846.456	2537.35	2537.35	1.21	0.00103	HCD (High Energy Collision Dissociation)	31.7	MS2	4.8794	12.905	93.5903	99280	24059_E3_S1_1.raw	F204	6.9	1	7.099e-05	5.392e-13
		FALSE	High	Sequest HT (A2)	Unambiguous	VPPRIDSGLYLGSGYFTAIQNLR		3	E7EQB2	E7EQB2; P02788; E7ER44	1	4	0.464	0	1	1	635.094	2537.35	2537.35	1.3	0.00083	HCD (High Energy Collision Dissociation)	31.7	MS2	6.16551	38.917	93.85	99468	24059_E3_S1_1.raw	F204	4.31	1	7.099e-05	9.728e-07
		FALSE	High	Sequest HT (A2)	Unambiguous	GEADAMSLDGGYVYTAGK		3	E7EQB2	E7EQB2; P02788; E7ER44	0	2	0.7117	0	1	1	902.908	1804.81	1804.81	1.17	0.00105	HCD (High Energy Collision Dissociation)	31.7	MS2	0	75	93.8884	99496	24059_E3_S1_1.raw	F204	4.37	1	7.099e-05	1.18e-07
		FALSE	High	Sequest HT (A2)	Unambiguous	ADAVTLDGGFIYEAGLAPYK		4	E7EQB2; C9JCF5	E7EQB2; P02788; C9JCF5; E7ER44	0	2	0.672	0	1	1	1036.02	2071.04	2071.04	-1.23	-0.00128	HCD (High Energy Collision Dissociation)	31.7	MS2	0	75	93.905	99507	24059_E3_S1_1.raw	F204	3.75	2	7.099e-05	5.854e-09
		FALSE	High	Sequest HT (A2)	Unambiguous	VPPRIDSGLYLGSGYFTAIQNLR		3	E7EQB2	E7EQB2; P02788; E7ER44	1	3	0.6866	0	1	1	846.456	2537.35	2537.35	1.21	0.00103	HCD (High Energy Collision Dissociation)	31.7	MS2	8.76052	14.606	93.9297	99524	24059_E3_S1_1.raw	F204	6.86	1	7.099e-05	1.331e-14
		FALSE	High	Sequest HT (A2)	Unambiguous	VPPRIDSGLYLGSGYFTAIQNLR		3	E7EQB2	E7EQB2; P02788; E7ER44	1	4	0.5072	0	1	1	635.093	2537.35	2537.35	-0.72	-0.00045	HCD (High Energy Collision Dissociation)	31.7	MS2	59.4934	29.263	94.2119	99733	24059_E3_S1_1.raw	F204	4.85	1	7.099e-05	5.753e-07
		FALSE	High	Sequest HT (A2)	Unambiguous	GEADAMSLDGGYVYTAGK		3	E7EQB2	E7EQB2; P02788; E7ER44	0	2	0.6701	0	1	1	902.912	1804.82	1804.81	6.17	0.00557	HCD (High Energy Collision Dissociation)	31.7	MS2	0	75	94.2419	99757	24059_E3_S1_1.raw	F204	3.88	1	7.099e-05	7.214e-07
		FALSE	High	Sequest HT (A2)	Unambiguous	ADAVTLDGGFIYEAGLAPYK		4	E7EQB2; C9JCF5	E7EQB2; P02788; C9JCF5; E7ER44	0	2	0.7264	0	1	1	1036.02	2071.04	2071.04	0.18	0.00019	HCD (High Energy Collision Dissociation)	31.7	MS2	54.5854	75	94.2544	99766	24059_E3_S1_1.raw	F204	5.08	2	7.099e-05	4.24e-10
		FALSE	High	Sequest HT (A2)	Unambiguous	VPPRIDSGLYLGSGYFTAIQNLR		3	E7EQB2	E7EQB2; P02788; E7ER44	1	3	0.7257	0	1	1	846.455	2537.35	2537.35	-0.01	-1e-05	HCD (High Energy Collision Dissociation)	31.7	MS2	2.67735	9.745	94.2707	99779	24059_E3_S1_1.raw	F204	6.78	1	7.099e-05	3.891e-13
		FALSE	High	Sequest HT (A2)	Unambiguous	ADAVTLDGGFIYEAGLAPYK		4	E7EQB2; C9JCF5	E7EQB2; P02788; C9JCF5; E7ER44	0	3	0.1082	0	1	1	691.017	2071.04	2071.04	-0.3	-0.00021	HCD (High Energy Collision Dissociation)	31.7	MS2	92.6026	21.731	94.3847	99863	24059_E3_S1_1.raw	F204	1.94	2	0.0003864	0.01057
		FALSE	High	Sequest HT (A2)	Unambiguous	DSPIQCIQAIAENR		4	E7EQB2; C9JCF5	E7EQB2; P02788; C9JCF5; E7ER44	0	3	0.6104	0	1	1	519.928	1557.77	1557.77	0.03	2e-05	HCD (High Energy Collision Dissociation)	31.7	MS2	56.999	75	94.3898	99867	24059_E3_S1_1.raw	F204	3.08	2	7.099e-05	0.0002208
		FALSE	High	Sequest HT (A2)	Unambiguous	ADAVTLDGGFIYEAGLAPYKLRPVAAEVYGTERQPR		4	E7EQB2; C9JCF5	E7EQB2; P02788; C9JCF5; E7ER44	2	5	0.3438	0	1	1	779.609	3894.02	3894.02	-0.8	-0.00063	HCD (High Energy Collision Dissociation)	31.7	MS2	57.8739	75	94.5312	99971	24059_E3_S1_1.raw	F204	3.2	2	0.0002022	0.007656
		FALSE	High	Sequest HT (A2)	Unambiguous	VPPRIDSGLYLGSGYFTAIQNLR		3	E7EQB2	E7EQB2; P02788; E7ER44	1	4	0.2562	0	1	1	635.093	2537.35	2537.35	0.25	0.00016	HCD (High Energy Collision Dissociation)	31.7	MS2	76.0882	30.475	94.5441	99981	24059_E3_S1_1.raw	F204	3.63	1	7.099e-05	0.0009234
		FALSE	High	Sequest HT (A2)	Unambiguous	ADAVTLDGGFIYEAGLAPYK		4	E7EQB2; C9JCF5	E7EQB2; P02788; C9JCF5; E7ER44	0	2	0.7152	0	1	1	1036.02	2071.04	2071.04	-0.88	-0.00091	HCD (High Energy Collision Dissociation)	31.7	MS2	58.8613	75	94.5815	100009	24059_E3_S1_1.raw	F204	4.74	2	7.099e-05	4.097e-10
		FALSE	High	Sequest HT (A2)	Unambiguous	GEADAMSLDGGYVYTAGK		3	E7EQB2	E7EQB2; P02788; E7ER44	0	2	0.7197	0	1	1	902.911	1804.82	1804.81	5.36	0.00484	HCD (High Energy Collision Dissociation)	31.7	MS2	0	75	94.5866	100013	24059_E3_S1_1.raw	F204	4.71	1	7.099e-05	3.634e-09
		FALSE	High	Sequest HT (A2)	Unambiguous	VPPRIDSGLYLGSGYFTAIQNLR		3	E7EQB2	E7EQB2; P02788; E7ER44	1	3	0.6736	0	1	1	846.455	2537.35	2537.35	-0.09	-7e-05	HCD (High Energy Collision Dissociation)	31.7	MS2	28.271	15.86	94.612	100033	24059_E3_S1_1.raw	F204	6.25	1	7.099e-05	2.84e-09
		FALSE	High	Sequest HT (A2)	Unambiguous	ADAVTLDGGFIYEAGLAPYK		4	E7EQB2; C9JCF5	E7EQB2; P02788; C9JCF5; E7ER44	0	3	0.0079	0	1	1	691.018	2071.04	2071.04	1.03	0.00071	HCD (High Energy Collision Dissociation)	31.7	MS2	80.8573	75	94.7149	100108	24059_E3_S1_1.raw	F204	2.52	2	0.0003864	0.01307
		FALSE	Low	Sequest HT (A2)	Unambiguous	VVwCAVGEQELRKCNQWSGLSEGSVTCSSASTTEDCIALVLK	W3(Oxidation)	2	E7EQB2	E7EQB2; P02788	2	5	0.0584	0	1	1	901.429	4503.12	4503.13	-3.22	-0.0029	HCD (High Energy Collision Dissociation)	31.7	MS2	61.7777	75	94.7848	100155	24059_E3_S1_1.raw	F204	1.54	1	0.1608	0.773
		FALSE	High	Sequest HT (A2)	Unambiguous	SVNGKEDAIWNLLR		3	E7EQB2	E7EQB2; P02788; E7ER44	1	3	0.5414	0	1	1	538.959	1614.86	1614.86	1.25	0.00067	HCD (High Energy Collision Dissociation)	31.7	MS2	46.5777	75	94.8079	100172	24059_E3_S1_1.raw	F204	2.66	1	7.099e-05	0.001029
		FALSE	High	Sequest HT (A2)	Unambiguous	VPPRIDSGLYLGSGYFTAIQNLR		3	E7EQB2	E7EQB2; P02788; E7ER44	1	4	0.4786	0	1	1	635.094	2537.36	2537.35	1.59	0.00101	HCD (High Energy Collision Dissociation)	31.7	MS2	63.5953	42.41	94.881	100222	24059_E3_S1_1.raw	F204	4.2	1	7.099e-05	0.00078
		FALSE	High	Sequest HT (A2)	Unambiguous	GEADAMSLDGGYVYTAGK		3	E7EQB2	E7EQB2; P02788; E7ER44	0	2	0.7005	0	1	1	902.907	1804.81	1804.81	0.22	0.0002	HCD (High Energy Collision Dissociation)	31.7	MS2	32.0098	75	94.9171	100246	24059_E3_S1_1.raw	F204	4.14	1	7.099e-05	2.929e-09
		FALSE	High	Sequest HT (A2)	Unambiguous	ADAVTLDGGFIYEAGLAPYKLRPVAAEVYGTERQPR		4	E7EQB2; C9JCF5	E7EQB2; P02788; C9JCF5; E7ER44	2	5	0.5482	0	1	1	779.607	3894.01	3894.02	-3.08	-0.0024	HCD (High Energy Collision Dissociation)	31.7	MS2	61.2832	75	94.9216	100249	24059_E3_S1_1.raw	F204	6.22	2	7.099e-05	3.265e-07
		FALSE	High	Sequest HT (A2)	Unambiguous	ADAVTLDGGFIYEAGLAPYK		4	E7EQB2; C9JCF5	E7EQB2; P02788; C9JCF5; E7ER44	0	2	0.7209	0	1	1	1036.02	2071.04	2071.04	-0.17	-0.00018	HCD (High Energy Collision Dissociation)	31.7	MS2	56.2928	75	94.9231	100250	24059_E3_S1_1.raw	F204	4.55	2	7.099e-05	1.204e-09
		FALSE	High	Sequest HT (A2)	Unambiguous	VPPRIDSGLYLGSGYFTAIQNLR		3	E7EQB2	E7EQB2; P02788; E7ER44	1	3	0.6972	0	1	1	846.454	2537.35	2537.35	-1.96	-0.00166	HCD (High Energy Collision Dissociation)	31.7	MS2	55.3428	10.775	94.9523	100271	24059_E3_S1_1.raw	F204	6.44	1	7.099e-05	2.059e-10
		FALSE	High	Sequest HT (A2)	Unambiguous	VPPRIDSGLYLGSGYFTAIQNLR		3	E7EQB2	E7EQB2; P02788; E7ER44	1	4	0.5266	0	1	1	635.093	2537.35	2537.35	-0.52	-0.00033	HCD (High Energy Collision Dissociation)	31.7	MS2	55.3262	75	95.2373	100479	24059_E3_S1_1.raw	F204	5.07	1	7.099e-05	2.46e-07
		FALSE	High	Sequest HT (A2)	Unambiguous	ADAVTLDGGFIYEAGLAPYK		4	E7EQB2; C9JCF5	E7EQB2; P02788; C9JCF5; E7ER44	0	2	0.7346	0	1	1	1036.03	2071.04	2071.04	2.3	0.00238	HCD (High Energy Collision Dissociation)	31.7	MS2	0	75	95.2596	100496	24059_E3_S1_1.raw	F204	5.2	2	7.099e-05	7.428e-12
		FALSE	High	Sequest HT (A2)	Unambiguous	GEADAMSLDGGYVYTAGK		3	E7EQB2	E7EQB2; P02788; E7ER44	0	2	0.7341	0	1	1	902.906	1804.81	1804.81	-0.05	-5e-05	HCD (High Energy Collision Dissociation)	31.7	MS2	0	75	95.2611	100497	24059_E3_S1_1.raw	F204	4.55	1	7.099e-05	5.66e-09
		FALSE	Low	Sequest HT (A2)	Unambiguous	VPPRIDSGLYLGSGYFTAIQNLRK		3	E7EQB2	E7EQB2; P02788; E7ER44	2	4	0.1198	0	1	1	667.117	2665.45	2665.45	-0.04	-3e-05	HCD (High Energy Collision Dissociation)	31.7	MS2	68.1348	58.065	95.2633	100499	24059_E3_S1_1.raw	F204	1.92	1	0.462	0.978
		FALSE	High	Sequest HT (A2)	Unambiguous	ADAVTLDGGFIYEAGLAPYKLRPVAAEVYGTERQPR		4	E7EQB2; C9JCF5	E7EQB2; P02788; C9JCF5; E7ER44	2	5	0.4967	0	1	1	779.603	3893.98	3894.02	-8.72	-0.00679	HCD (High Energy Collision Dissociation)	31.7	MS2	30.8484	75	95.2944	100520	24059_E3_S1_1.raw	F204	4.61	2	7.099e-05	0.0001162
		FALSE	High	Sequest HT (A2)	Unambiguous	VPPRIDSGLYLGSGYFTAIQNLR		3	E7EQB2	E7EQB2; P02788; E7ER44	1	3	0.6566	0	1	1	846.453	2537.34	2537.35	-2.61	-0.00221	HCD (High Energy Collision Dissociation)	31.7	MS2	48.9466	11.585	95.295	100521	24059_E3_S1_1.raw	F204	6.61	1	7.099e-05	3.717e-11
		FALSE	High	Sequest HT (A2)	Unambiguous	ADAVTLDGGFIYEAGLAPYK		4	E7EQB2; C9JCF5	E7EQB2; P02788; C9JCF5; E7ER44	0	3	0.1262	0	1	1	691.021	2071.05	2071.04	4.21	0.00291	HCD (High Energy Collision Dissociation)	31.7	MS2	91.486	53.302	95.3928	100592	24059_E3_S1_1.raw	F204	3.09	2	0.0006907	0.01824
		FALSE	High	Sequest HT (A2)	Unambiguous	GEADAMSLDGGYVYTAGK		3	E7EQB2	E7EQB2; P02788; E7ER44	0	2	0.7495	0	1	1	902.906	1804.81	1804.81	-0.39	-0.00035	HCD (High Energy Collision Dissociation)	31.7	MS2	51.1402	75	95.5988	100739	24059_E3_S1_1.raw	F204	4.99	1	7.099e-05	3.949e-09
		FALSE	High	Sequest HT (A2)	Unambiguous	VPPRIDSGLYLGSGYFTAIQNLR		3	E7EQB2	E7EQB2; P02788; E7ER44	1	3	0.7705	0	1	1	846.451	2537.34	2537.35	-4.7	-0.00398	HCD (High Energy Collision Dissociation)	31.7	MS2	45.1402	24.791	95.6346	100763	24059_E3_S1_1.raw	F204	6.23	1	7.099e-05	2.691e-10
		FALSE	High	Sequest HT (A2)	Unambiguous	ADAVTLDGGFIYEAGLAPYK		4	E7EQB2; C9JCF5	E7EQB2; P02788; C9JCF5; E7ER44	0	2	0.7229	0	1	1	1036.02	2071.04	2071.04	-1.12	-0.00116	HCD (High Energy Collision Dissociation)	31.7	MS2	16.5576	75	95.6406	100767	24059_E3_S1_1.raw	F204	4.62	2	7.099e-05	3.276e-10
		FALSE	Medium	Sequest HT (A2)	Unambiguous	ADAVTLDGGFIYEAGLAPYKLRPVAAEVYGTERQPR		4	E7EQB2; C9JCF5	E7EQB2; P02788; C9JCF5; E7ER44	2	5	0.069	0	1	1	779.61	3894.02	3894.02	1.08	0.00084	HCD (High Energy Collision Dissociation)	31.7	MS2	33.046	75	95.7266	100829	24059_E3_S1_1.raw	F204	2.9	2	0.0212	0.2645
		FALSE	High	Sequest HT (A2)	Unambiguous	VPPRIDSGLYLGSGYFTAIQNLR		3	E7EQB2	E7EQB2; P02788; E7ER44	1	4	0.6089	0	1	1	635.094	2537.35	2537.35	0.63	0.0004	HCD (High Energy Collision Dissociation)	31.7	MS2	37.6196	59.768	95.792	100875	24059_E3_S1_1.raw	F204	4.27	1	7.099e-05	5.147e-05
		FALSE	High	Sequest HT (A2)	Unambiguous	VPPRIDSGLYLGSGYFTAIQNLR		3	E7EQB2	E7EQB2; P02788; E7ER44	1	3	0.6805	0	1	1	846.458	2537.36	2537.35	2.8	0.00237	HCD (High Energy Collision Dissociation)	31.7	MS2	34.5301	19.429	95.976	101008	24059_E3_S1_1.raw	F204	6.04	1	7.099e-05	5.59e-08
		FALSE	High	Sequest HT (A2)	Unambiguous	ADAVTLDGGFIYEAGLAPYK		4	E7EQB2; C9JCF5	E7EQB2; P02788; C9JCF5; E7ER44	0	2	0.7416	0	1	1	1036.02	2071.04	2071.04	1.01	0.00104	HCD (High Energy Collision Dissociation)	31.7	MS2	0	75	95.9805	101011	24059_E3_S1_1.raw	F204	5.07	2	7.099e-05	9.508e-12
		FALSE	High	Sequest HT (A2)	Unambiguous	GEADAMSLDGGYVYTAGK		3	E7EQB2	E7EQB2; P02788; E7ER44	0	2	0.7511	0	1	1	902.906	1804.8	1804.81	-1.07	-0.00096	HCD (High Energy Collision Dissociation)	31.7	MS2	0	75	96.023	101043	24059_E3_S1_1.raw	F204	4.74	1	7.099e-05	1.52e-07
		FALSE	High	Sequest HT (A2)	Unambiguous	ADAVTLDGGFIYEAGLAPYK		4	E7EQB2; C9JCF5	E7EQB2; P02788; C9JCF5; E7ER44	0	3	0.0223	0	1	1	691.015	2071.03	2071.04	-3.3	-0.00228	HCD (High Energy Collision Dissociation)	31.7	MS2	93.0495	35.44	96.12	101113	24059_E3_S1_1.raw	F204	1.79	2	0.002411	0.03745
		FALSE	High	Sequest HT (A2)	Unambiguous	ADAVTLDGGFIYEAGLAPYK		4	E7EQB2; C9JCF5	E7EQB2; P02788; C9JCF5; E7ER44	0	2	0.7276	0	1	1	1036.02	2071.03	2071.04	-2.41	-0.0025	HCD (High Energy Collision Dissociation)	31.7	MS2	22.8104	75	96.2812	101236	24059_E3_S1_1.raw	F204	5.14	2	7.099e-05	2.133e-08
		FALSE	High	Sequest HT (A2)	Unambiguous	ADAVTLDGGFIYEAGLAPYK		4	E7EQB2; C9JCF5	E7EQB2; P02788; C9JCF5; E7ER44	0	2	0.7561	0	1	1	1036.02	2071.04	2071.04	1.36	0.00141	HCD (High Energy Collision Dissociation)	31.7	MS2	0	75	96.2963	101249	24059_E3_S1_1.raw	F204	5.37	2	7.099e-05	1.879e-11
		FALSE	High	Sequest HT (A2)	Unambiguous	ADAVTLDGGFIYEAGLAPYK		4	E7EQB2; C9JCF5	E7EQB2; P02788; C9JCF5; E7ER44	0	3	0.1301	0	1	1	691.018	2071.04	2071.04	0.5	0.00034	HCD (High Energy Collision Dissociation)	31.7	MS2	90.6128	39.006	96.5634	101446	24059_E3_S1_1.raw	F204	2.69	2	7.099e-05	0.002475
		FALSE	High	Sequest HT (A2)	Unambiguous	VPPRIDSGLYLGSGYFTAIQNLR		3	E7EQB2	E7EQB2; P02788; E7ER44	1	3	0.6449	0	1	1	846.456	2537.35	2537.35	1.36	0.00115	HCD (High Energy Collision Dissociation)	31.7	MS2	34.1447	19.595	96.6235	101489	24059_E3_S1_1.raw	F204	6.59	1	7.099e-05	1.437e-11
		FALSE	High	Sequest HT (A2)	Unambiguous	ADAVTLDGGFIYEAGLAPYK		4	E7EQB2; C9JCF5	E7EQB2; P02788; C9JCF5; E7ER44	0	2	0.7586	0	1	1	1036.02	2071.03	2071.04	-2.77	-0.00286	HCD (High Energy Collision Dissociation)	31.7	MS2	0	75	96.6271	101492	24059_E3_S1_1.raw	F204	5.26	2	7.099e-05	1.699e-10
		FALSE	High	Sequest HT (A2)	Unambiguous	DSAIGFSRVPPRIDSGLYLGSGYFTAIQNLR		3	E7EQB2	E7EQB2; P02788; E7ER44	2	4	0.7053	0	1	1	843.444	3370.76	3370.75	0.45	0.00038	HCD (High Energy Collision Dissociation)	31.7	MS2	13.6794	75	96.7156	101555	24059_E3_S1_1.raw	F204	6.38	1	7.099e-05	4.545e-07
		FALSE	High	Sequest HT (A2)	Unambiguous	VPPRIDSGLYLGSGYFTAIQNLR		3	E7EQB2	E7EQB2; P02788; E7ER44	1	4	0.5258	0	1	1	635.092	2537.35	2537.35	-1.2	-0.00076	HCD (High Energy Collision Dissociation)	31.7	MS2	17.9894	75	96.729	101564	24059_E3_S1_1.raw	F204	5.04	1	7.099e-05	2.089e-05
		FALSE	High	Sequest HT (A2)	Unambiguous	EDAIWNLLRQAQEKFGK		3	E7EQB2	E7EQB2; P02788; E7ER44	2	4	0.39	0	1	1	512.276	2046.08	2046.08	3.51	0.0018	HCD (High Energy Collision Dissociation)	31.7	MS2	64.7521	75	96.8586	101654	24059_E3_S1_1.raw	F204	2.41	1	0.009719	0.1209
		FALSE	High	Sequest HT (A2)	Unambiguous	GEADAMSLDGGYVYTAGK		3	E7EQB2	E7EQB2; P02788; E7ER44	0	2	0.705	0	1	1	902.908	1804.81	1804.81	1.44	0.0013	HCD (High Energy Collision Dissociation)	31.7	MS2	20.0066	75	96.8827	101672	24059_E3_S1_1.raw	F204	4.61	1	7.099e-05	5.745e-08
		FALSE	High	Sequest HT (A2)	Unambiguous	ADAVTLDGGFIYEAGLAPYK		4	E7EQB2; C9JCF5	E7EQB2; P02788; C9JCF5; E7ER44	0	3	0.0741	0	1	1	691.02	2071.04	2071.04	3.15	0.00217	HCD (High Energy Collision Dissociation)	31.7	MS2	87.0701	24.635	96.8841	101674	24059_E3_S1_1.raw	F204	1.89	2	0.006052	0.0716
		FALSE	Medium	Sequest HT (A2)	Unambiguous	VPPRIDSGLYLGSGYFTAIQNLRK		3	E7EQB2	E7EQB2; P02788; E7ER44	2	4	0.1842	0	1	1	667.117	2665.45	2665.45	0.05	4e-05	HCD (High Energy Collision Dissociation)	31.7	MS2	51.6959	75	96.9379	101715	24059_E3_S1_1.raw	F204	2.28	1	0.0346	0.3517
		FALSE	High	Sequest HT (A2)	Unambiguous	VPPRIDSGLYLGSGYFTAIQNLR		3	E7EQB2	E7EQB2; P02788; E7ER44	1	3	0.6586	0	1	1	846.458	2537.36	2537.35	2.87	0.00243	HCD (High Energy Collision Dissociation)	31.7	MS2	15.6092	43.346	96.9721	101740	24059_E3_S1_1.raw	F204	6.59	1	7.099e-05	1.624e-09
		FALSE	High	Sequest HT (A2)	Unambiguous	ADAVTLDGGFIYEAGLAPYK		4	E7EQB2; C9JCF5	E7EQB2; P02788; C9JCF5; E7ER44	0	2	0.678	0	1	1	1036.02	2071.04	2071.04	-0.29	-0.0003	HCD (High Energy Collision Dissociation)	31.7	MS2	0	75	96.9766	101743	24059_E3_S1_1.raw	F204	5.28	2	7.099e-05	3.491e-10
		FALSE	High	Sequest HT (A2)	Unambiguous	DSAIGFSRVPPRIDSGLYLGSGYFTAIQNLR		3	E7EQB2	E7EQB2; P02788; E7ER44	2	4	0.7007	0	1	1	843.446	3370.76	3370.75	1.82	0.00154	HCD (High Energy Collision Dissociation)	31.7	MS2	37.8782	75	97.0533	101798	24059_E3_S1_1.raw	F204	7.05	1	7.099e-05	1.054e-09
		FALSE	High	Sequest HT (A2)	Unambiguous	VPPRIDSGLYLGSGYFTAIQNLR		3	E7EQB2	E7EQB2; P02788; E7ER44	1	4	0.4382	0	1	1	635.093	2537.35	2537.35	-0.72	-0.00045	HCD (High Energy Collision Dissociation)	31.7	MS2	16.4305	61.311	97.1222	101847	24059_E3_S1_1.raw	F204	3.72	1	7.099e-05	0.0002077
		FALSE	High	Sequest HT (A2)	Unambiguous	VPPRIDSGLYLGSGYFTAIQNLR		3	E7EQB2	E7EQB2; P02788; E7ER44	1	3	0.7326	0	1	1	846.45	2537.34	2537.35	-5.86	-0.00496	HCD (High Energy Collision Dissociation)	31.7	MS2	38.2978	35.6	97.3062	101980	24059_E3_S1_1.raw	F204	6.17	1	7.099e-05	1.199e-09
		FALSE	High	Sequest HT (A2)	Unambiguous	ADAVTLDGGFIYEAGLAPYK		4	E7EQB2; C9JCF5	E7EQB2; P02788; C9JCF5; E7ER44	0	2	0.7248	0	1	1	1036.02	2071.03	2071.04	-2.65	-0.00274	HCD (High Energy Collision Dissociation)	31.7	MS2	0	75	97.3092	101982	24059_E3_S1_1.raw	F204	5.05	2	7.099e-05	3.214e-11
		FALSE	High	Sequest HT (A2)	Unambiguous	DSAIGFSRVPPRIDSGLYLGSGYFTAIQNLR		3	E7EQB2	E7EQB2; P02788; E7ER44	2	4	0.7018	0	1	1	843.444	3370.75	3370.75	0.09	7e-05	HCD (High Energy Collision Dissociation)	31.7	MS2	2.87191	75	97.3893	102038	24059_E3_S1_1.raw	F204	6.74	1	7.099e-05	1.135e-08
		FALSE	High	Sequest HT (A2)	Unambiguous	VPPRIDSGLYLGSGYFTAIQNLR		3	E7EQB2	E7EQB2; P02788; E7ER44	1	4	0.4859	0	1	1	635.093	2537.35	2537.35	-1.1	-0.0007	HCD (High Energy Collision Dissociation)	31.7	MS2	56.2334	75	97.467	102098	24059_E3_S1_1.raw	F204	4.96	1	7.099e-05	0.0004388
		FALSE	High	Sequest HT (A2)	Unambiguous	DSAIGFSRVPPRIDSGLYLGSGYFTAIQNLR		3	E7EQB2	E7EQB2; P02788; E7ER44	2	3	0.7056	0	1	1	1124.26	3370.75	3370.75	-0.04	-4e-05	HCD (High Energy Collision Dissociation)	31.7	MS2	47.4465	75	97.4842	102110	24059_E3_S1_1.raw	F204	4.79	1	7.099e-05	4.721e-10
		FALSE	High	Sequest HT (A2)	Unambiguous	ADAVTLDGGFIYEAGLAPYK		4	E7EQB2; C9JCF5	E7EQB2; P02788; C9JCF5; E7ER44	0	2	0.7615	0	1	1	1036.02	2071.03	2071.04	-1.94	-0.00201	HCD (High Energy Collision Dissociation)	31.7	MS2	14.5819	55.321	97.5513	102160	24059_E3_S1_1.raw	F204	4.99	2	7.099e-05	5.181e-10
		FALSE	High	Sequest HT (A2)	Unambiguous	VPPRIDSGLYLGSGYFTAIQNLR		3	E7EQB2	E7EQB2; P02788; E7ER44	1	3	0.625	0	1	1	846.454	2537.35	2537.35	-1.46	-0.00123	HCD (High Energy Collision Dissociation)	31.7	MS2	38.0685	75	97.5528	102161	24059_E3_S1_1.raw	F204	6.48	1	7.099e-05	3.599e-08
		FALSE	High	Sequest HT (A2)	Unambiguous	ADAVTLDGGFIYEAGLAPYK		4	E7EQB2; C9JCF5	E7EQB2; P02788; C9JCF5; E7ER44	0	3	0.4644	0	1	1	691.018	2071.04	2071.04	0.85	0.00059	HCD (High Energy Collision Dissociation)	31.7	MS2	86.424	28.421	97.5627	102169	24059_E3_S1_1.raw	F204	3.23	2	7.099e-05	0.00185
		FALSE	High	Sequest HT (A2)	Unambiguous	VPPRIDSGLYLGSGYFTAIQNLR		3	E7EQB2	E7EQB2; P02788; E7ER44	1	3	0.6979	0	1	1	846.455	2537.35	2537.35	-0.23	-0.00019	HCD (High Energy Collision Dissociation)	31.7	MS2	22.7099	75	97.638	102223	24059_E3_S1_1.raw	F204	6.62	1	7.099e-05	1.6e-10
		FALSE	High	Sequest HT (A2)	Unambiguous	VPPRIDSGLYLGSGYFTAIQNLR		3	E7EQB2	E7EQB2; P02788; E7ER44	1	3	0.6686	0	1	1	846.455	2537.35	2537.35	-0.37	-0.00032	HCD (High Energy Collision Dissociation)	31.7	MS2	12.9986	20.022	97.6488	102233	24059_E3_S1_1.raw	F204	5.1	1	7.099e-05	3.278e-11
		FALSE	High	Sequest HT (A2)	Unambiguous	ADAVTLDGGFIYEAGLAPYK		4	E7EQB2; C9JCF5	E7EQB2; P02788; C9JCF5; E7ER44	0	2	0.7336	0	1	1	1036.02	2071.04	2071.04	-0.41	-0.00042	HCD (High Energy Collision Dissociation)	31.7	MS2	0	75	97.6503	102234	24059_E3_S1_1.raw	F204	5.18	2	7.099e-05	2.273e-11
		FALSE	High	Sequest HT (A2)	Unambiguous	GEADAMSLDGGYVYTAGK		3	E7EQB2	E7EQB2; P02788; E7ER44	0	2	0.7568	0	1	1	902.91	1804.81	1804.81	4.01	0.00362	HCD (High Energy Collision Dissociation)	31.7	MS2	45.7503	75	97.6985	102269	24059_E3_S1_1.raw	F204	4.4	1	7.099e-05	2.984e-08
		FALSE	High	Sequest HT (A2)	Unambiguous	DSAIGFSRVPPRIDSGLYLGSGYFTAIQNLR		3	E7EQB2	E7EQB2; P02788; E7ER44	2	4	0.7449	0	1	1	843.445	3370.76	3370.75	0.88	0.00074	HCD (High Energy Collision Dissociation)	31.7	MS2	1.60525	22.894	97.7291	102290	24059_E3_S1_1.raw	F204	6.82	1	7.099e-05	3.862e-11
		FALSE	High	Sequest HT (A2)	Unambiguous	LADFALLCLDGK		3	E7EQB2	E7EQB2; P02788; E7ER44	0	2	0.4291	0	1	1	639.842	1278.68	1278.68	0.35	0.00022	HCD (High Energy Collision Dissociation)	31.7	MS2	97.5341	18.611	97.8111	102350	24059_E3_S1_1.raw	F204	2.68	1	7.099e-05	1.063e-06
		FALSE	High	Sequest HT (A2)	Unambiguous	DSAIGFSRVPPRIDSGLYLGSGYFTAIQNLR		3	E7EQB2	E7EQB2; P02788; E7ER44	2	5	0.4449	0	1	1	674.958	3370.76	3370.75	2.71	0.00183	HCD (High Energy Collision Dissociation)	31.7	MS2	55.4691	66.298	97.8721	102392	24059_E3_S1_1.raw	F204	2.63	1	7.099e-05	0.0007689
		FALSE	High	Sequest HT (A2)	Unambiguous	ADAVTLDGGFIYEAGLAPYK		4	E7EQB2; C9JCF5	E7EQB2; P02788; C9JCF5; E7ER44	0	2	0.7697	0	1	1	1036.03	2071.04	2071.04	3.01	0.00312	HCD (High Energy Collision Dissociation)	31.7	MS2	0	53.847	97.9869	102474	24059_E3_S1_1.raw	F204	4.95	2	7.099e-05	2.517e-11
		FALSE	High	Sequest HT (A2)	Unambiguous	VPPRIDSGLYLGSGYFTAIQNLR		3	E7EQB2	E7EQB2; P02788; E7ER44	1	3	0.7427	0	1	1	846.457	2537.36	2537.35	2.51	0.00212	HCD (High Energy Collision Dissociation)	31.7	MS2	21.6998	21.36	97.9876	102475	24059_E3_S1_1.raw	F204	5.13	1	7.099e-05	1.05e-07
		FALSE	High	Sequest HT (A2)	Unambiguous	GEADAMSLDGGYVYTAGK		3	E7EQB2	E7EQB2; P02788; E7ER44	0	2	0.7308	0	1	1	902.908	1804.81	1804.81	2.04	0.00185	HCD (High Energy Collision Dissociation)	31.7	MS2	26.5051	75	98.0355	102508	24059_E3_S1_1.raw	F204	4.42	1	7.099e-05	8.52e-08
		FALSE	High	Sequest HT (A2)	Unambiguous	DSAIGFSRVPPRIDSGLYLGSGYFTAIQNLR		3	E7EQB2	E7EQB2; P02788; E7ER44	2	4	0.7007	0	1	1	843.444	3370.75	3370.75	-0.13	-0.00011	HCD (High Energy Collision Dissociation)	31.7	MS2	0	75	98.0688	102532	24059_E3_S1_1.raw	F204	7.05	1	7.099e-05	9.996e-12
		FALSE	High	Sequest HT (A2)	Unambiguous	ADAVTLDGGFIYEAGLAPYK		4	E7EQB2; C9JCF5	E7EQB2; P02788; C9JCF5; E7ER44	0	2	0.7751	0	1	1	1036.02	2071.04	2071.04	1.95	0.00202	HCD (High Energy Collision Dissociation)	31.7	MS2	0	75	98.098	102554	24059_E3_S1_1.raw	F204	4.98	2	7.099e-05	1.732e-09
		FALSE	High	Sequest HT (A2)	Unambiguous	IDSGLYLGSGYFTAIQNLR		3	E7EQB2	E7EQB2; P02788; E7ER44	0	2	0.6806	0	1	1	1044.54	2088.07	2088.08	-4.59	-0.00479	HCD (High Energy Collision Dissociation)	31.7	MS2	0	75	98.1152	102568	24059_E3_S1_1.raw	F204	5.04	1	7.099e-05	1.47e-12
		FALSE	High	Sequest HT (A2)	Unambiguous	VPPRIDSGLYLGSGYFTAIQNLR		3	E7EQB2	E7EQB2; P02788; E7ER44	1	3	0.4433	0	1	1	846.455	2537.35	2537.35	-0.74	-0.00062	HCD (High Energy Collision Dissociation)	31.7	MS2	36.3846	56.698	98.1509	102594	24059_E3_S1_1.raw	F204	3.88	1	7.099e-05	7.775e-05
		FALSE	High	Sequest HT (A2)	Unambiguous	IDSGLYLGSGYFTAIQNLR		3	E7EQB2	E7EQB2; P02788; E7ER44	0	3	0.68	0	1	1	696.696	2088.07	2088.08	-1.17	-0.00082	HCD (High Energy Collision Dissociation)	31.7	MS2	18.7303	20.078	98.1735	102613	24059_E3_S1_1.raw	F204	4.75	1	7.099e-05	5.273e-06
		FALSE	High	Sequest HT (A2)	Unambiguous	ADAVTLDGGFIYEAGLAPYKLRPVAAEVYGTERQPR		4	E7EQB2; C9JCF5	E7EQB2; P02788; C9JCF5; E7ER44	2	5	0.4102	0	1	1	779.609	3894.02	3894.02	-0.88	-0.00069	HCD (High Energy Collision Dissociation)	31.7	MS2	19.1157	75	98.2159	102644	24059_E3_S1_1.raw	F204	5.12	2	7.099e-05	0.0002401
		FALSE	High	Sequest HT (A2)	Unambiguous	ADAVTLDGGFIYEAGLAPYKLRPVAAEVYGTERQPR		4	E7EQB2; C9JCF5	E7EQB2; P02788; C9JCF5; E7ER44	2	5	0.3801	0	1	1	779.603	3893.99	3894.02	-7.86	-0.00612	HCD (High Energy Collision Dissociation)	31.7	MS2	64.3264	75	98.2586	102678	24059_E3_S1_1.raw	F204	4.42	2	0.001039	0.02374
		FALSE	High	Sequest HT (A2)	Unambiguous	VPPRIDSGLYLGSGYFTAIQNLR		3	E7EQB2	E7EQB2; P02788; E7ER44	1	3	0.6189	0	1	1	846.456	2537.35	2537.35	0.78	0.00066	HCD (High Energy Collision Dissociation)	31.7	MS2	62.6302	13.165	98.346	102746	24059_E3_S1_1.raw	F204	4.33	1	7.099e-05	6.368e-11
		FALSE	High	Sequest HT (A2)	Unambiguous	IDSGLYLGSGYFTAIQNLR		3	E7EQB2	E7EQB2; P02788; E7ER44	0	3	0.6884	0	1	1	696.696	2088.07	2088.08	-0.65	-0.00045	HCD (High Energy Collision Dissociation)	31.7	MS2	1.21393	1.952	98.3805	102770	24059_E3_S1_1.raw	F204	5.07	1	7.099e-05	1.384e-08
		FALSE	High	Sequest HT (A2)	Unambiguous	DSAIGFSRVPPRIDSGLYLGSGYFTAIQNLR		3	E7EQB2	E7EQB2; P02788; E7ER44	2	4	0.7405	0	1	1	843.444	3370.75	3370.75	-0.28	-0.00023	HCD (High Energy Collision Dissociation)	31.7	MS2	0	6.08	98.3811	102771	24059_E3_S1_1.raw	F204	6.59	1	7.099e-05	1.465e-08
		FALSE	High	Sequest HT (A2)	Unambiguous	IDSGLYLGSGYFTAIQNLR		3	E7EQB2	E7EQB2; P02788; E7ER44	0	2	0.7346	0	1	1	1044.54	2088.07	2088.08	-1.55	-0.00161	HCD (High Energy Collision Dissociation)	31.7	MS2	0.782573	1.609	98.4231	102803	24059_E3_S1_1.raw	F204	5.35	1	7.099e-05	2.527e-10
		FALSE	High	Sequest HT (A2)	Unambiguous	ADAVTLDGGFIYEAGLAPYK		4	E7EQB2; C9JCF5	E7EQB2; P02788; C9JCF5; E7ER44	0	3	0.1987	0	1	1	691.018	2071.04	2071.04	0.85	0.00059	HCD (High Energy Collision Dissociation)	31.7	MS2	92.104	75	98.4287	102807	24059_E3_S1_1.raw	F204	3.07	2	7.099e-05	0.001209
		FALSE	High	Sequest HT (A2)	Unambiguous	GEADAMSLDGGYVYTAGK		3	E7EQB2	E7EQB2; P02788; E7ER44	0	2	0.7085	0	1	1	902.908	1804.81	1804.81	1.77	0.0016	HCD (High Energy Collision Dissociation)	31.7	MS2	51.5542	75	98.4332	102810	24059_E3_S1_1.raw	F204	4.22	1	7.099e-05	9.848e-07
		FALSE	High	Sequest HT (A2)	Unambiguous	DSAIGFSRVPPRIDSGLYLGSGYFTAIQNLR		3	E7EQB2	E7EQB2; P02788; E7ER44	2	3	0.7465	0	1	1	1124.25	3370.74	3370.75	-4.27	-0.0048	HCD (High Energy Collision Dissociation)	31.7	MS2	0	75	98.4687	102836	24059_E3_S1_1.raw	F204	5.72	1	7.099e-05	4.181e-12
		FALSE	High	Sequest HT (A2)	Unambiguous	DSAIGFSRVPPRIDSGLYLGSGYFTAIQNLR		3	E7EQB2	E7EQB2; P02788; E7ER44	2	3	0.524	0	1	1	1124.25	3370.75	3370.75	-1.99	-0.00224	HCD (High Energy Collision Dissociation)	31.7	MS2	34.2634	75	98.5016	102859	24059_E3_S1_1.raw	F204	2.92	1	0.005927	0.06918
		FALSE	High	Sequest HT (A2)	Unambiguous	ADAVTLDGGFIYEAGLAPYK		4	E7EQB2; C9JCF5	E7EQB2; P02788; C9JCF5; E7ER44	0	2	0.7096	0	1	1	1036.02	2071.03	2071.04	-2.88	-0.00299	HCD (High Energy Collision Dissociation)	31.7	MS2	0	75	98.5121	102866	24059_E3_S1_1.raw	F204	5.13	2	7.099e-05	1.847e-10
		FALSE	High	Sequest HT (A2)	Unambiguous	GEADAMSLDGGYVYTAGK		3	E7EQB2	E7EQB2; P02788; E7ER44	0	3	0.1308	0	1	1	602.276	1804.81	1804.81	3.93	0.00237	HCD (High Energy Collision Dissociation)	31.7	MS2	55.0991	75	98.5344	102882	24059_E3_S1_1.raw	F204	1.3	1	0.001039	0.02362
		FALSE	High	Sequest HT (A2)	Unambiguous	ADAVTLDGGFIYEAGLAPYK		4	E7EQB2; C9JCF5	E7EQB2; P02788; C9JCF5; E7ER44	0	2	0.7603	0	1	1	1036.02	2071.04	2071.04	-0.29	-0.0003	HCD (High Energy Collision Dissociation)	31.7	MS2	0	75	98.6849	102998	24059_E3_S1_1.raw	F204	5.34	2	7.099e-05	4.73e-13
		FALSE	High	Sequest HT (A2)	Unambiguous	DSAIGFSRVPPRIDSGLYLGSGYFTAIQNLR		3	E7EQB2	E7EQB2; P02788; E7ER44	2	5	0.4555	0	1	1	674.957	3370.76	3370.75	1.17	0.00079	HCD (High Energy Collision Dissociation)	31.7	MS2	39.9715	75	98.6962	103006	24059_E3_S1_1.raw	F204	2.92	1	0.001326	0.02791
		FALSE	High	Sequest HT (A2)	Unambiguous	IDSGLYLGSGYFTAIQNLR		3	E7EQB2	E7EQB2; P02788; E7ER44	0	3	0.6808	0	1	1	696.696	2088.07	2088.08	-0.56	-0.00039	HCD (High Energy Collision Dissociation)	31.7	MS2	1.96047	2.732	98.7221	103023	24059_E3_S1_1.raw	F204	5.2	1	7.099e-05	3.216e-07
		FALSE	High	Sequest HT (A2)	Unambiguous	DSAIGFSRVPPRIDSGLYLGSGYFTAIQNLR		3	E7EQB2	E7EQB2; P02788; E7ER44	2	4	0.7102	0	1	1	843.445	3370.76	3370.75	0.67	0.00056	HCD (High Energy Collision Dissociation)	31.7	MS2	0	75	98.7236	103024	24059_E3_S1_1.raw	F204	6.97	1	7.099e-05	5.283e-11
		FALSE	High	Sequest HT (A2)	Unambiguous	IDSGLYLGSGYFTAIQNLR		3	E7EQB2	E7EQB2; P02788; E7ER44	0	4	0.5053	0	1	1	522.773	2088.07	2088.08	-2.9	-0.00152	HCD (High Energy Collision Dissociation)	31.7	MS2	0	75	98.7528	103046	24059_E3_S1_1.raw	F204	2.85	1	7.099e-05	0.0009854
		FALSE	High	Sequest HT (A2)	Unambiguous	IDSGLYLGSGYFTAIQNLR		3	E7EQB2	E7EQB2; P02788; E7ER44	0	2	0.724	0	1	1	1044.54	2088.07	2088.08	-1.08	-0.00113	HCD (High Energy Collision Dissociation)	31.7	MS2	0.95863	4.131	98.7643	103054	24059_E3_S1_1.raw	F204	5.29	1	7.099e-05	3.007e-11
		FALSE	High	Sequest HT (A2)	Unambiguous	ADAVTLDGGFIYEAGLAPYK		4	E7EQB2; C9JCF5	E7EQB2; P02788; C9JCF5; E7ER44	0	3	0.1713	0	1	1	691.019	2071.04	2071.04	2.35	0.00163	HCD (High Energy Collision Dissociation)	31.7	MS2	83.8659	18.431	98.7836	103072	24059_E3_S1_1.raw	F204	1.81	2	0.0003864	0.01175
		FALSE	High	Sequest HT (A2)	Unambiguous	GEADAMSLDGGYVYTAGK		3	E7EQB2	E7EQB2; P02788; E7ER44	0	2	0.7397	0	1	1	902.908	1804.81	1804.81	1.98	0.00178	HCD (High Energy Collision Dissociation)	31.7	MS2	20.5957	75	98.7852	103073	24059_E3_S1_1.raw	F204	4.61	1	7.099e-05	2.197e-09
		FALSE	High	Sequest HT (A2)	Unambiguous	DSAIGFSRVPPRIDSGLYLGSGYFTAIQNLR		3	E7EQB2	E7EQB2; P02788; E7ER44	2	3	0.7519	0	1	1	1124.26	3370.75	3370.75	-0.58	-0.00065	HCD (High Energy Collision Dissociation)	31.7	MS2	0	75	98.8128	103095	24059_E3_S1_1.raw	F204	5.32	1	7.099e-05	2.361e-09
		FALSE	Low	Sequest HT (A2)	Unambiguous	VPPRIDSGLYLGSGYFTAIQNLRK		3	E7EQB2	E7EQB2; P02788; E7ER44	2	4	0.2778	0	1	1	667.119	2665.46	2665.45	3.72	0.00248	HCD (High Energy Collision Dissociation)	31.7	MS2	89.6427	7.05	98.8767	103143	24059_E3_S1_1.raw	F204	0.9	1	0.701	0.993
		FALSE	High	Sequest HT (A2)	Unambiguous	ADAVTLDGGFIYEAGLAPYKLRPVAAEVYGTERQPR		4	E7EQB2; C9JCF5	E7EQB2; P02788; C9JCF5; E7ER44	2	5	0.3748	0	1	1	779.611	3894.03	3894.02	1.7	0.00133	HCD (High Energy Collision Dissociation)	31.7	MS2	35.189	75	98.8935	103155	24059_E3_S1_1.raw	F204	5.39	2	7.099e-05	2.176e-05
		FALSE	High	Sequest HT (A2)	Unambiguous	VPPRIDSGLYLGSGYFTAIQNLR		3	E7EQB2	E7EQB2; P02788; E7ER44	1	3	0.6071	0	1	1	846.455	2537.35	2537.35	-0.23	-0.00019	HCD (High Energy Collision Dissociation)	31.7	MS2	57.9947	75	98.8988	103160	24059_E3_S1_1.raw	F204	5.37	1	7.099e-05	1.509e-09
		FALSE	High	Sequest HT (A2)	Unambiguous	ADAVTLDGGFIYEAGLAPYK		4	E7EQB2; C9JCF5	E7EQB2; P02788; C9JCF5; E7ER44	0	2	0.7505	0	1	1	1036.02	2071.04	2071.04	-0.41	-0.00042	HCD (High Energy Collision Dissociation)	31.7	MS2	0	75	99.0263	103260	24059_E3_S1_1.raw	F204	4.73	2	7.099e-05	5.268e-12
		FALSE	High	Sequest HT (A2)	Unambiguous	VPPRIDSGLYLGSGYFTAIQNLR		3	E7EQB2	E7EQB2; P02788; E7ER44	1	3	0.6667	0	1	1	846.455	2537.35	2537.35	0.13	0.00011	HCD (High Energy Collision Dissociation)	31.7	MS2	79.2068	75	99.0352	103266	24059_E3_S1_1.raw	F204	6.06	1	7.099e-05	3.755e-11
		FALSE	High	Sequest HT (A2)	Unambiguous	IDSGLYLGSGYFTAIQNLR		3	E7EQB2	E7EQB2; P02788; E7ER44	0	3	0.69	0	1	1	696.697	2088.08	2088.08	-0.21	-0.00014	HCD (High Energy Collision Dissociation)	31.7	MS2	3.72972	8.316	99.0629	103286	24059_E3_S1_1.raw	F204	5.29	1	7.099e-05	8.452e-08
		FALSE	High	Sequest HT (A2)	Unambiguous	DSAIGFSRVPPRIDSGLYLGSGYFTAIQNLR		3	E7EQB2	E7EQB2; P02788; E7ER44	2	4	0.749	0	1	1	843.444	3370.76	3370.75	0.45	0.00038	HCD (High Energy Collision Dissociation)	31.7	MS2	0	42.14	99.0639	103287	24059_E3_S1_1.raw	F204	7.41	1	7.099e-05	5.501e-10
		FALSE	High	Sequest HT (A2)	Unambiguous	IDSGLYLGSGYFTAIQNLR		3	E7EQB2	E7EQB2; P02788; E7ER44	0	2	0.7242	0	1	1	1044.54	2088.08	2088.08	-0.26	-0.00027	HCD (High Energy Collision Dissociation)	31.7	MS2	0	11.927	99.106	103317	24059_E3_S1_1.raw	F204	5.62	1	7.099e-05	1.699e-10
		FALSE	High	Sequest HT (A2)	Unambiguous	ADAVTLDGGFIYEAGLAPYK		4	E7EQB2; C9JCF5	E7EQB2; P02788; C9JCF5; E7ER44	0	3	0.0741	0	1	1	691.018	2071.04	2071.04	0.32	0.00022	HCD (High Energy Collision Dissociation)	31.7	MS2	97.3598	15.391	99.1294	103336	24059_E3_S1_1.raw	F204	1.62	2	0.00195	0.03499
		FALSE	High	Sequest HT (A2)	Unambiguous	GEADAMSLDGGYVYTAGK		3	E7EQB2	E7EQB2; P02788; E7ER44	0	2	0.7676	0	1	1	902.907	1804.81	1804.81	0.29	0.00026	HCD (High Energy Collision Dissociation)	31.7	MS2	19.3725	75	99.1399	103343	24059_E3_S1_1.raw	F204	5.12	1	7.099e-05	8.028e-09
		FALSE	High	Sequest HT (A2)	Unambiguous	DSAIGFSRVPPRIDSGLYLGSGYFTAIQNLR		3	E7EQB2	E7EQB2; P02788; E7ER44	2	3	0.7765	0	1	1	1124.26	3370.75	3370.75	-0.47	-0.00053	HCD (High Energy Collision Dissociation)	31.7	MS2	0	75	99.1594	103357	24059_E3_S1_1.raw	F204	5.1	1	7.099e-05	7.038e-09
		FALSE	High	Sequest HT (A2)	Unambiguous	VPPRIDSGLYLGSGYFTAIQNLR		3	E7EQB2	E7EQB2; P02788; E7ER44	1	4	0.4389	0	1	1	635.094	2537.35	2537.35	0.53	0.00034	HCD (High Energy Collision Dissociation)	31.7	MS2	37.5664	75	99.2638	103428	24059_E3_S1_1.raw	F204	3.03	1	7.099e-05	1.938e-06
		FALSE	High	Sequest HT (A2)	Unambiguous	ADAVTLDGGFIYEAGLAPYK		4	E7EQB2; C9JCF5	E7EQB2; P02788; C9JCF5; E7ER44	0	2	0.7563	0	1	1	1036.02	2071.03	2071.04	-1.71	-0.00177	HCD (High Energy Collision Dissociation)	31.7	MS2	0	36.483	99.3657	103501	24059_E3_S1_1.raw	F204	5.13	2	7.099e-05	2.141e-12
		FALSE	High	Sequest HT (A2)	Unambiguous	VPPRIDSGLYLGSGYFTAIQNLR		3	E7EQB2	E7EQB2; P02788; E7ER44	1	3	0.6667	0	1	1	846.455	2537.35	2537.35	-0.09	-7e-05	HCD (High Energy Collision Dissociation)	31.7	MS2	74.8488	50.731	99.3699	103504	24059_E3_S1_1.raw	F204	6.54	1	7.099e-05	1.802e-11
		FALSE	High	Sequest HT (A2)	Unambiguous	IDSGLYLGSGYFTAIQNLR		3	E7EQB2	E7EQB2; P02788; E7ER44	0	3	0.693	0	1	1	696.698	2088.08	2088.08	0.93	0.00065	HCD (High Energy Collision Dissociation)	31.7	MS2	0	14.208	99.4027	103526	24059_E3_S1_1.raw	F204	4.69	1	7.099e-05	6.887e-08
		FALSE	High	Sequest HT (A2)	Unambiguous	DSAIGFSRVPPRIDSGLYLGSGYFTAIQNLR		3	E7EQB2	E7EQB2; P02788; E7ER44	2	4	0.7163	0	1	1	843.444	3370.75	3370.75	0.16	0.00013	HCD (High Energy Collision Dissociation)	31.7	MS2	0	75	99.4042	103527	24059_E3_S1_1.raw	F204	7.12	1	7.099e-05	2.677e-10
		FALSE	High	Sequest HT (A2)	Unambiguous	VPPRIDSGLYLGSGYFTAIQNLR		3	E7EQB2	E7EQB2; P02788; E7ER44	1	3	0.5637	0	1	1	846.456	2537.35	2537.35	1	0.00084	HCD (High Energy Collision Dissociation)	31.7	MS2	14.5233	75	99.413	103534	24059_E3_S1_1.raw	F204	5.34	1	7.099e-05	2.571e-09
		FALSE	High	Sequest HT (A2)	Unambiguous	IDSGLYLGSGYFTAIQNLR		3	E7EQB2	E7EQB2; P02788; E7ER44	0	2	0.7578	0	1	1	1044.54	2088.08	2088.08	-0.26	-0.00027	HCD (High Energy Collision Dissociation)	31.7	MS2	0	11.782	99.4481	103561	24059_E3_S1_1.raw	F204	5.45	1	7.099e-05	3.598e-13
		FALSE	High	Sequest HT (A2)	Unambiguous	GEADAMSLDGGYVYTAGK		3	E7EQB2	E7EQB2; P02788; E7ER44	0	2	0.7601	0	1	1	902.904	1804.8	1804.81	-2.35	-0.00212	HCD (High Energy Collision Dissociation)	31.7	MS2	19.1792	75	99.4593	103570	24059_E3_S1_1.raw	F204	4.46	1	7.099e-05	2.926e-08
		FALSE	High	Sequest HT (A2)	Unambiguous	ADAVTLDGGFIYEAGLAPYK		4	E7EQB2; C9JCF5	E7EQB2; P02788; C9JCF5; E7ER44	0	3	0.2	0	1	1	691.019	2071.04	2071.04	2.71	0.00187	HCD (High Energy Collision Dissociation)	31.7	MS2	92.8539	12.168	99.4933	103594	24059_E3_S1_1.raw	F204	2.15	2	0.003407	0.04382
		FALSE	High	Sequest HT (A2)	Unambiguous	DSAIGFSRVPPRIDSGLYLGSGYFTAIQNLR		3	E7EQB2	E7EQB2; P02788; E7ER44	2	3	0.7458	0	1	1	1124.25	3370.75	3370.75	-1.56	-0.00175	HCD (High Energy Collision Dissociation)	31.7	MS2	0	75	99.5046	103602	24059_E3_S1_1.raw	F204	5.39	1	7.099e-05	6.545e-11
		FALSE	High	Sequest HT (A2)	Unambiguous	GEADAMSLDGGYVYTAGK		3	E7EQB2	E7EQB2; P02788; E7ER44	0	2	0.6752	0	1	1	902.907	1804.81	1804.81	0.22	0.0002	HCD (High Energy Collision Dissociation)	31.7	MS2	71.1198	75	99.614	103680	24059_E3_S1_1.raw	F204	3.14	1	7.099e-05	1.564e-05
		FALSE	High	Sequest HT (A2)	Unambiguous	ADAVTLDGGFIYEAGLAPYKLRPVAAEVYGTERQPR		4	E7EQB2; C9JCF5	E7EQB2; P02788; C9JCF5; E7ER44	2	5	0.5188	0	1	1	779.609	3894.02	3894.02	-0.33	-0.00026	HCD (High Energy Collision Dissociation)	31.7	MS2	39.2636	75	99.6655	103719	24059_E3_S1_1.raw	F204	5.32	2	7.099e-05	8.161e-06
		FALSE	High	Sequest HT (A2)	Unambiguous	DSAIGFSRVPPRIDSGLYLGSGYFTAIQNLR		3	E7EQB2	E7EQB2; P02788; E7ER44	2	4	0.7149	0	1	1	843.444	3370.75	3370.75	0.01	1e-05	HCD (High Energy Collision Dissociation)	31.7	MS2	0	75	99.7467	103773	24059_E3_S1_1.raw	F204	7.33	1	7.099e-05	4.732e-11
		FALSE	High	Sequest HT (A2)	Unambiguous	IDSGLYLGSGYFTAIQNLR		3	E7EQB2	E7EQB2; P02788; E7ER44	0	3	0.5205	0	1	1	696.697	2088.08	2088.08	0.67	0.00047	HCD (High Energy Collision Dissociation)	31.7	MS2	76.6761	2.63	99.75	103776	24059_E3_S1_1.raw	F204	2.19	1	7.099e-05	0.003561
		FALSE	High	Sequest HT (A2)	Unambiguous	VPPRIDSGLYLGSGYFTAIQNLR		3	E7EQB2	E7EQB2; P02788; E7ER44	1	3	0.6932	0	1	1	846.452	2537.34	2537.35	-4.34	-0.00367	HCD (High Energy Collision Dissociation)	31.7	MS2	0	75	99.7609	103785	24059_E3_S1_1.raw	F204	6.65	1	7.099e-05	3.351e-11
		FALSE	High	Sequest HT (A2)	Unambiguous	ADAVTLDGGFIYEAGLAPYK		4	E7EQB2; C9JCF5	E7EQB2; P02788; C9JCF5; E7ER44	0	2	0.7468	0	1	1	1036.02	2071.04	2071.04	1.6	0.00165	HCD (High Energy Collision Dissociation)	31.7	MS2	0	75	99.7624	103786	24059_E3_S1_1.raw	F204	4.7	2	7.099e-05	2.464e-09
		FALSE	High	Sequest HT (A2)	Unambiguous	IDSGLYLGSGYFTAIQNLR		3	E7EQB2	E7EQB2; P02788; E7ER44	0	2	0.7192	0	1	1	1044.54	2088.07	2088.08	-0.84	-0.00088	HCD (High Energy Collision Dissociation)	31.7	MS2	0	34.332	99.7908	103809	24059_E3_S1_1.raw	F204	5.52	1	7.099e-05	7.595e-12
		FALSE	High	Sequest HT (A2)	Unambiguous	GEADAMSLDGGYVYTAGK		3	E7EQB2	E7EQB2; P02788; E7ER44	0	2	0.7063	0	1	1	902.903	1804.8	1804.81	-3.43	-0.0031	HCD (High Energy Collision Dissociation)	31.7	MS2	0	75	99.7962	103813	24059_E3_S1_1.raw	F204	3.95	1	7.099e-05	1.673e-07
		FALSE	High	Sequest HT (A2)	Unambiguous	ADAVTLDGGFIYEAGLAPYK		4	E7EQB2; C9JCF5	E7EQB2; P02788; C9JCF5; E7ER44	0	3	0.5311	0	1	1	691.016	2071.03	2071.04	-1.71	-0.00118	HCD (High Energy Collision Dissociation)	31.7	MS2	89.0034	18.245	99.8884	103878	24059_E3_S1_1.raw	F204	3.22	2	7.099e-05	0.0002347
		FALSE	High	Sequest HT (A2)	Unambiguous	VPPRIDSGLYLGSGYFTAIQNLR		3	E7EQB2	E7EQB2; P02788; E7ER44	1	3	0.6986	0	1	1	846.456	2537.35	2537.35	0.64	0.00054	HCD (High Energy Collision Dissociation)	31.7	MS2	17.5662	37.111	99.9079	103892	24059_E3_S1_1.raw	F204	6.37	1	7.099e-05	1.721e-09
		FALSE	High	Sequest HT (A2)	Unambiguous	IDSGLYLGSGYFTAIQNLR		3	E7EQB2	E7EQB2; P02788; E7ER44	0	3	0.2764	0	1	1	696.697	2088.08	2088.08	0.05	4e-05	HCD (High Energy Collision Dissociation)	31.7	MS2	90.79	2.275	99.9887	103951	24059_E3_S1_1.raw	F204	1.23	1	0.007095	0.08713
		FALSE	High	Sequest HT (A2)	Unambiguous	ADAVTLDGGFIYEAGLAPYK		4	E7EQB2; C9JCF5	E7EQB2; P02788; C9JCF5; E7ER44	0	3	0.4266	0	1	1	691.019	2071.04	2071.04	1.65	0.00114	HCD (High Energy Collision Dissociation)	31.7	MS2	77.5284	15.735	99.9909	103953	24059_E3_S1_1.raw	F204	2.18	2	0.002506	0.0404
		FALSE	High	Sequest HT (A2)	Unambiguous	ADAVTLDGGFIYEAGLAPYK		4	E7EQB2; C9JCF5	E7EQB2; P02788; C9JCF5; E7ER44	0	2	0.7663	0	1	1	1036.02	2071.03	2071.04	-1.59	-0.00164	HCD (High Energy Collision Dissociation)	31.7	MS2	0	75	100.08	104016	24059_E3_S1_1.raw	F204	5.05	2	7.099e-05	6.173e-08
		FALSE	High	Sequest HT (A2)	Unambiguous	DSAIGFSRVPPRIDSGLYLGSGYFTAIQNLR		3	E7EQB2	E7EQB2; P02788; E7ER44	2	4	0.7217	0	1	1	843.444	3370.75	3370.75	-0.13	-0.00011	HCD (High Energy Collision Dissociation)	31.7	MS2	0	75	100.084	104018	24059_E3_S1_1.raw	F204	7.33	1	7.099e-05	1.018e-10
		FALSE	High	Sequest HT (A2)	Unambiguous	IDSGLYLGSGYFTAIQNLR		3	E7EQB2	E7EQB2; P02788; E7ER44	0	3	0.616	0	1	1	696.698	2088.08	2088.08	1.19	0.00083	HCD (High Energy Collision Dissociation)	31.7	MS2	67.2416	5.451	100.085	104020	24059_E3_S1_1.raw	F204	2.37	1	7.099e-05	9.982e-05
		FALSE	High	Sequest HT (A2)	Unambiguous	ADAVTLDGGFIYEAGLAPYK		4	E7EQB2; C9JCF5	E7EQB2; P02788; C9JCF5; E7ER44	0	2	0.7417	0	1	1	1036.03	2071.04	2071.04	3.25	0.00336	HCD (High Energy Collision Dissociation)	31.7	MS2	0	75	100.092	104025	24059_E3_S1_1.raw	F204	4.8	2	7.099e-05	1.015e-09
		FALSE	High	Sequest HT (A2)	Unambiguous	VPPRIDSGLYLGSGYFTAIQNLR		3	E7EQB2	E7EQB2; P02788; E7ER44	1	3	0.6096	0	1	1	846.455	2537.35	2537.35	-0.3	-0.00026	HCD (High Energy Collision Dissociation)	31.7	MS2	57.014	75	100.099	104030	24059_E3_S1_1.raw	F204	5.02	1	7.099e-05	1.027e-08
		FALSE	High	Sequest HT (A2)	Unambiguous	IDSGLYLGSGYFTAIQNLR		3	E7EQB2	E7EQB2; P02788; E7ER44	0	2	0.7634	0	1	1	1044.54	2088.07	2088.08	-0.96	-0.001	HCD (High Energy Collision Dissociation)	31.7	MS2	12.9452	41.172	100.13	104052	24059_E3_S1_1.raw	F204	5.03	1	7.099e-05	2.14e-12
		FALSE	Low	Sequest HT (A2)	Unambiguous	VVWCAVGEQELRKCNQwSGLSEGSVTCSSASTTEDCIALVLK	W17(Oxidation)	2	E7EQB2	E7EQB2; P02788	2	5	0.0217	0	1	1	901.433	4503.14	4503.13	1.45	0.00131	HCD (High Energy Collision Dissociation)	31.7	MS2	78.8358	75	100.144	104062	24059_E3_S1_1.raw	F204	1.38	1	0.05892	0.4844
		FALSE	High	Sequest HT (A2)	Unambiguous	GEADAMSLDGGYVYTAGK		3	E7EQB2	E7EQB2; P02788; E7ER44	0	2	0.6945	0	1	1	902.906	1804.81	1804.81	-0.25	-0.00023	HCD (High Energy Collision Dissociation)	31.7	MS2	66.5442	75	100.145	104063	24059_E3_S1_1.raw	F204	4.19	1	7.099e-05	6.984e-07
		FALSE	High	Sequest HT (A2)	Unambiguous	ADAVTLDGGFIYEAGLAPYK		4	E7EQB2; C9JCF5	E7EQB2; P02788; C9JCF5; E7ER44	0	3	0.0989	0	1	1	691.017	2071.04	2071.04	-0.92	-0.00063	HCD (High Energy Collision Dissociation)	31.7	MS2	89.2459	65.65	100.22	104115	24059_E3_S1_1.raw	F204	2.83	2	0.0002022	0.006988
		FALSE	High	Sequest HT (A2)	Unambiguous	GEADAMSLDGGYVYTAGK		3	E7EQB2	E7EQB2; P02788; E7ER44	0	2	0.7602	0	1	1	902.906	1804.8	1804.81	-1.07	-0.00096	HCD (High Energy Collision Dissociation)	31.7	MS2	24.8989	75	100.377	104223	24059_E3_S1_1.raw	F204	4.88	1	7.099e-05	1.682e-07
		FALSE	High	Sequest HT (A2)	Unambiguous	DSAIGFSRVPPRIDSGLYLGSGYFTAIQNLR		3	E7EQB2	E7EQB2; P02788; E7ER44	2	4	0.7134	0	1	1	843.445	3370.76	3370.75	0.88	0.00074	HCD (High Energy Collision Dissociation)	31.7	MS2	0	75	100.423	104257	24059_E3_S1_1.raw	F204	7.64	1	7.099e-05	1.335e-08
		FALSE	High	Sequest HT (A2)	Unambiguous	IDSGLYLGSGYFTAIQNLR		3	E7EQB2	E7EQB2; P02788; E7ER44	0	3	0.6583	0	1	1	696.697	2088.08	2088.08	0.49	0.00034	HCD (High Energy Collision Dissociation)	31.7	MS2	7.89632	37.259	100.427	104261	24059_E3_S1_1.raw	F204	4.8	1	7.099e-05	9.462e-09
		FALSE	High	Sequest HT (A2)	Unambiguous	VPPRIDSGLYLGSGYFTAIQNLR		3	E7EQB2	E7EQB2; P02788; E7ER44	1	3	0.7	0	1	1	846.456	2537.35	2537.35	1.21	0.00103	HCD (High Energy Collision Dissociation)	31.7	MS2	0	75	100.43	104263	24059_E3_S1_1.raw	F204	6.4	1	7.099e-05	2.631e-09
		FALSE	High	Sequest HT (A2)	Unambiguous	ADAVTLDGGFIYEAGLAPYK		4	E7EQB2; C9JCF5	E7EQB2; P02788; C9JCF5; E7ER44	0	2	0.7291	0	1	1	1036.02	2071.04	2071.04	0.3	0.00031	HCD (High Energy Collision Dissociation)	31.7	MS2	53.0537	51.273	100.431	104264	24059_E3_S1_1.raw	F204	5.02	2	7.099e-05	6.058e-12
		FALSE	High	Sequest HT (A2)	Unambiguous	IDSGLYLGSGYFTAIQNLR		3	E7EQB2	E7EQB2; P02788; E7ER44	0	2	0.7289	0	1	1	1044.54	2088.07	2088.08	-1.2	-0.00125	HCD (High Energy Collision Dissociation)	31.7	MS2	0	50.599	100.468	104291	24059_E3_S1_1.raw	F204	5.09	1	7.099e-05	9.426e-11
		FALSE	High	Sequest HT (A2)	Unambiguous	GEADAMSLDGGYVYTAGK		3	E7EQB2	E7EQB2; P02788; E7ER44	0	2	0.7343	0	1	1	902.907	1804.81	1804.81	0.29	0.00026	HCD (High Energy Collision Dissociation)	31.7	MS2	38.8446	75	100.479	104298	24059_E3_S1_1.raw	F204	3.99	1	7.099e-05	4.38e-07
		FALSE	High	Sequest HT (A2)	Unambiguous	GEADAMSLDGGYVYTAGK		3	E7EQB2	E7EQB2; P02788; E7ER44	0	3	0.1718	0	1	1	602.274	1804.81	1804.81	0.38	0.00023	HCD (High Energy Collision Dissociation)	31.7	MS2	67.1801	75	100.609	104388	24059_E3_S1_1.raw	F204	1.63	1	0.005002	0.05592
		FALSE	High	Sequest HT (A2)	Unambiguous	ADAVTLDGGFIYEAGLAPYKLRPVAAEVYGTERQPR		4	E7EQB2; C9JCF5	E7EQB2; P02788; C9JCF5; E7ER44	2	5	0.2716	0	1	1	779.609	3894.01	3894.02	-1.28	-0.00099	HCD (High Energy Collision Dissociation)	31.7	MS2	61.8937	75	100.621	104396	24059_E3_S1_1.raw	F204	4.97	2	7.099e-05	0.003778
		FALSE	High	Sequest HT (A2)	Unambiguous	VPPRIDSGLYLGSGYFTAIQNLR		3	E7EQB2	E7EQB2; P02788; E7ER44	1	3	0.6881	0	1	1	846.455	2537.35	2537.35	-0.59	-0.0005	HCD (High Energy Collision Dissociation)	31.7	MS2	13.7073	27.646	100.626	104400	24059_E3_S1_1.raw	F204	6.99	1	7.099e-05	7.926e-12
		FALSE	High	Sequest HT (A2)	Unambiguous	ADAVTLDGGFIYEAGLAPYK		4	E7EQB2; C9JCF5	E7EQB2; P02788; C9JCF5; E7ER44	0	3	0.5284	0	1	1	691.018	2071.04	2071.04	0.68	0.00047	HCD (High Energy Collision Dissociation)	31.7	MS2	77.0662	31.557	100.682	104441	24059_E3_S1_1.raw	F204	3.35	2	7.099e-05	2.38e-05
		FALSE	High	Sequest HT (A2)	Unambiguous	ADAVTLDGGFIYEAGLAPYKLRPVAAEVYGTER		4	E7EQB2; C9JCF5	E7EQB2; P02788; C9JCF5; E7ER44	1	4	0.5612	0	1	1	878.959	3512.81	3512.81	1.82	0.0016	HCD (High Energy Collision Dissociation)	31.7	MS2	10.421	75	100.689	104447	24059_E3_S1_1.raw	F204	5.56	2	7.099e-05	5.566e-06
		FALSE	High	Sequest HT (A2)	Unambiguous	DSAIGFSRVPPRIDSGLYLGSGYFTAIQNLR		3	E7EQB2	E7EQB2; P02788; E7ER44	2	4	0.7016	0	1	1	843.443	3370.75	3370.75	-0.71	-0.0006	HCD (High Energy Collision Dissociation)	31.7	MS2	0	42.597	100.763	104499	24059_E3_S1_1.raw	F204	7.07	1	7.099e-05	9.36e-11
		FALSE	High	Sequest HT (A2)	Unambiguous	ADAVTLDGGFIYEAGLAPYK		4	E7EQB2; C9JCF5	E7EQB2; P02788; C9JCF5; E7ER44	0	2	0.753	0	1	1	1036.03	2071.05	2071.04	4.42	0.00458	HCD (High Energy Collision Dissociation)	31.7	MS2	0	38.449	100.764	104500	24059_E3_S1_1.raw	F204	4.98	2	7.099e-05	4.236e-09
		FALSE	High	Sequest HT (A2)	Unambiguous	IDSGLYLGSGYFTAIQNLR		3	E7EQB2	E7EQB2; P02788; E7ER44	0	3	0.6429	0	1	1	696.697	2088.08	2088.08	-0.21	-0.00014	HCD (High Energy Collision Dissociation)	31.7	MS2	23.4847	39.007	100.768	104503	24059_E3_S1_1.raw	F204	4.9	1	7.099e-05	3.318e-08
		FALSE	High	Sequest HT (A2)	Unambiguous	VPPRIDSGLYLGSGYFTAIQNLR		3	E7EQB2	E7EQB2; P02788; E7ER44	1	3	0.6352	0	1	1	846.455	2537.35	2537.35	-0.66	-0.00056	HCD (High Energy Collision Dissociation)	31.7	MS2	19.269	75	100.769	104504	24059_E3_S1_1.raw	F204	6.47	1	7.099e-05	2.125e-09
		FALSE	High	Sequest HT (A2)	Unambiguous	IDSGLYLGSGYFTAIQNLR		3	E7EQB2	E7EQB2; P02788; E7ER44	0	2	0.6987	0	1	1	1044.54	2088.08	2088.08	1.26	0.00132	HCD (High Energy Collision Dissociation)	31.7	MS2	0	47.202	100.808	104530	24059_E3_S1_1.raw	F204	5.41	1	7.099e-05	1.465e-13
		FALSE	High	Sequest HT (A2)	Unambiguous	GEADAMSLDGGYVYTAGK		3	E7EQB2	E7EQB2; P02788; E7ER44	0	2	0.7711	0	1	1	902.909	1804.81	1804.81	2.59	0.00233	HCD (High Energy Collision Dissociation)	31.7	MS2	23.9728	75	100.829	104545	24059_E3_S1_1.raw	F204	4.63	1	7.099e-05	1.841e-09
		FALSE	High	Sequest HT (A2)	Unambiguous	IDSGLYLGSGYFTAIQNLR		3	E7EQB2	E7EQB2; P02788; E7ER44	0	3	0.6496	0	1	1	696.696	2088.07	2088.08	-1.09	-0.00076	HCD (High Energy Collision Dissociation)	31.7	MS2	14.4818	51.326	100.928	104612	24059_E3_S1_1.raw	F204	4.68	1	7.099e-05	3.135e-07
		FALSE	High	Sequest HT (A2)	Unambiguous	ADAVTLDGGFIYEAGLAPYKLRPVAAEVYGTERQPR		4	E7EQB2; C9JCF5	E7EQB2; P02788; C9JCF5; E7ER44	2	5	0.5216	0	1	1	779.612	3894.03	3894.02	2.64	0.00206	HCD (High Energy Collision Dissociation)	31.7	MS2	34.2089	75	101.067	104708	24059_E3_S1_1.raw	F204	6.02	2	7.099e-05	7.9e-07
		FALSE	High	Sequest HT (A2)	Unambiguous	DSAIGFSRVPPRIDSGLYLGSGYFTAIQNLR		3	E7EQB2	E7EQB2; P02788; E7ER44	2	4	0.7381	0	1	1	843.448	3370.77	3370.75	4.36	0.00367	HCD (High Energy Collision Dissociation)	31.7	MS2	0	75	101.109	104736	24059_E3_S1_1.raw	F204	7.33	1	7.099e-05	2.286e-09
		FALSE	High	Sequest HT (A2)	Unambiguous	IDSGLYLGSGYFTAIQNLR		3	E7EQB2	E7EQB2; P02788; E7ER44	0	3	0.6161	0	1	1	696.697	2088.08	2088.08	0.49	0.00034	HCD (High Energy Collision Dissociation)	31.7	MS2	35.2913	68.517	101.111	104738	24059_E3_S1_1.raw	F204	5.34	1	7.099e-05	5.406e-09
		FALSE	High	Sequest HT (A2)	Unambiguous	ADAVTLDGGFIYEAGLAPYK		4	E7EQB2; C9JCF5	E7EQB2; P02788; C9JCF5; E7ER44	0	2	0.7402	0	1	1	1036.03	2071.04	2071.04	2.18	0.00226	HCD (High Energy Collision Dissociation)	31.7	MS2	9.98593	75	101.112	104739	24059_E3_S1_1.raw	F204	5.08	2	7.099e-05	8.273e-09
		FALSE	High	Sequest HT (A2)	Unambiguous	VPPRIDSGLYLGSGYFTAIQNLR		3	E7EQB2	E7EQB2; P02788; E7ER44	1	3	0.5858	0	1	1	846.458	2537.36	2537.35	2.73	0.00231	HCD (High Energy Collision Dissociation)	31.7	MS2	0	75	101.127	104749	24059_E3_S1_1.raw	F204	5.48	1	7.099e-05	1.754e-08
		FALSE	High	Sequest HT (A2)	Unambiguous	IDSGLYLGSGYFTAIQNLR		3	E7EQB2	E7EQB2; P02788; E7ER44	0	2	0.7418	0	1	1	1044.54	2088.08	2088.08	-0.03	-3e-05	HCD (High Energy Collision Dissociation)	31.7	MS2	0	75	101.161	104774	24059_E3_S1_1.raw	F204	5.46	1	7.099e-05	8.204e-13
		FALSE	High	Sequest HT (A2)	Unambiguous	GEADAMSLDGGYVYTAGK		3	E7EQB2	E7EQB2; P02788; E7ER44	0	2	0.7034	0	1	1	902.907	1804.81	1804.81	0.62	0.00056	HCD (High Energy Collision Dissociation)	31.7	MS2	54.2549	75	101.171	104781	24059_E3_S1_1.raw	F204	4.99	1	7.099e-05	4.181e-09
		FALSE	High	Sequest HT (A2)	Unambiguous	ADAVTLDGGFIYEAGLAPYKLRPVAAEVYGTER		4	E7EQB2; C9JCF5	E7EQB2; P02788; C9JCF5; E7ER44	1	4	0.6181	0	1	1	878.958	3512.81	3512.81	1.26	0.00111	HCD (High Energy Collision Dissociation)	31.7	MS2	40.5021	75	101.195	104797	24059_E3_S1_1.raw	F204	5.63	2	7.099e-05	1.28e-05
		FALSE	High	Sequest HT (A2)	Unambiguous	ADAVTLDGGFIYEAGLAPYK		4	E7EQB2; C9JCF5	E7EQB2; P02788; C9JCF5; E7ER44	0	3	0.1938	0	1	1	691.015	2071.03	2071.04	-3.3	-0.00228	HCD (High Energy Collision Dissociation)	31.7	MS2	81.511	31.507	101.364	104913	24059_E3_S1_1.raw	F204	2.27	2	0.001153	0.02665
		FALSE	High	Sequest HT (A2)	Unambiguous	ADAVTLDGGFIYEAGLAPYKLRPVAAEVYGTERQPR		4	E7EQB2; C9JCF5	E7EQB2; P02788; C9JCF5; E7ER44	2	5	0.6071	0	1	1	779.611	3894.03	3894.02	2.33	0.00181	HCD (High Energy Collision Dissociation)	31.7	MS2	35.6762	75	101.41	104947	24059_E3_S1_1.raw	F204	6.44	2	7.099e-05	2.388e-06
		FALSE	High	Sequest HT (A2)	Unambiguous	DSAIGFSRVPPRIDSGLYLGSGYFTAIQNLR		3	E7EQB2	E7EQB2; P02788; E7ER44	2	4	0.7362	0	1	1	843.443	3370.75	3370.75	-1.58	-0.00133	HCD (High Energy Collision Dissociation)	31.7	MS2	0	75	101.449	104973	24059_E3_S1_1.raw	F204	7.24	1	7.099e-05	8.982e-10
		FALSE	High	Sequest HT (A2)	Unambiguous	ADAVTLDGGFIYEAGLAPYK		4	E7EQB2; C9JCF5	E7EQB2; P02788; C9JCF5; E7ER44	0	2	0.6838	0	1	1	1036.03	2071.04	2071.04	2.54	0.00263	HCD (High Energy Collision Dissociation)	31.7	MS2	0	28.212	101.45	104974	24059_E3_S1_1.raw	F204	4.27	2	7.099e-05	1.821e-11
		FALSE	High	Sequest HT (A2)	Unambiguous	IDSGLYLGSGYFTAIQNLR		3	E7EQB2	E7EQB2; P02788; E7ER44	0	3	0.6435	0	1	1	696.697	2088.08	2088.08	0.23	0.00016	HCD (High Energy Collision Dissociation)	31.7	MS2	29.6383	46.806	101.455	104978	24059_E3_S1_1.raw	F204	4.74	1	7.099e-05	1.642e-06
		FALSE	High	Sequest HT (A2)	Unambiguous	DSAIGFSRVPPRIDSGLYLGSGYFTAIQNLR		3	E7EQB2	E7EQB2; P02788; E7ER44	2	4	0.6776	0	1	1	843.444	3370.76	3370.75	0.45	0.00038	HCD (High Energy Collision Dissociation)	31.7	MS2	0	75	101.487	105000	24059_E3_S1_1.raw	F204	6.08	1	7.099e-05	9.862e-08
		FALSE	High	Sequest HT (A2)	Unambiguous	IDSGLYLGSGYFTAIQNLR		3	E7EQB2	E7EQB2; P02788; E7ER44	0	2	0.7491	0	1	1	1044.54	2088.07	2088.08	-2.72	-0.00284	HCD (High Energy Collision Dissociation)	31.7	MS2	0	75	101.506	105014	24059_E3_S1_1.raw	F204	5.62	1	7.099e-05	1.093e-11
		FALSE	High	Sequest HT (A2)	Unambiguous	GEADAMSLDGGYVYTAGK		3	E7EQB2	E7EQB2; P02788; E7ER44	0	2	0.7532	0	1	1	902.906	1804.81	1804.81	-0.32	-0.00029	HCD (High Energy Collision Dissociation)	31.7	MS2	0	75	101.512	105018	24059_E3_S1_1.raw	F204	4.7	1	7.099e-05	6.655e-07
		FALSE	High	Sequest HT (A2)	Unambiguous	ADAVTLDGGFIYEAGLAPYKLRPVAAEVYGTER		4	E7EQB2; C9JCF5	E7EQB2; P02788; C9JCF5; E7ER44	1	4	0.56	0	1	1	878.958	3512.81	3512.81	1.19	0.00105	HCD (High Energy Collision Dissociation)	31.7	MS2	13.3226	75	101.537	105035	24059_E3_S1_1.raw	F204	5.5	2	7.099e-05	4.256e-05
		FALSE	High	Sequest HT (A2)	Unambiguous	ADAVTLDGGFIYEAGLAPYK		4	E7EQB2; C9JCF5	E7EQB2; P02788; C9JCF5; E7ER44	0	3	0.3536	0	1	1	691.018	2071.04	2071.04	0.68	0.00047	HCD (High Energy Collision Dissociation)	31.7	MS2	92.441	32.846	101.723	105165	24059_E3_S1_1.raw	F204	2.8	2	0.0002022	0.005797
		FALSE	High	Sequest HT (A2)	Unambiguous	DSAIGFSRVPPRIDSGLYLGSGYFTAIQNLR		3	E7EQB2	E7EQB2; P02788; E7ER44	2	4	0.7192	0	1	1	843.447	3370.77	3370.75	3.85	0.00325	HCD (High Energy Collision Dissociation)	31.7	MS2	0	75	101.79	105211	24059_E3_S1_1.raw	F204	6.98	1	7.099e-05	2.458e-07
		FALSE	High	Sequest HT (A2)	Unambiguous	ADAVTLDGGFIYEAGLAPYK		4	E7EQB2; C9JCF5	E7EQB2; P02788; C9JCF5; E7ER44	0	2	0.7526	0	1	1	1036.03	2071.05	2071.04	7.84	0.00812	HCD (High Energy Collision Dissociation)	31.7	MS2	0	75	101.792	105212	24059_E3_S1_1.raw	F204	4.89	2	7.099e-05	1.465e-10
		FALSE	High	Sequest HT (A2)	Unambiguous	IDSGLYLGSGYFTAIQNLR		3	E7EQB2	E7EQB2; P02788; E7ER44	0	3	0.5984	0	1	1	696.698	2088.08	2088.08	2.07	0.00144	HCD (High Energy Collision Dissociation)	31.7	MS2	19.8464	75	101.842	105245	24059_E3_S1_1.raw	F204	4.93	1	7.099e-05	4.621e-07
		FALSE	High	Sequest HT (A2)	Unambiguous	IDSGLYLGSGYFTAIQNLR		3	E7EQB2	E7EQB2; P02788; E7ER44	0	2	0.7646	0	1	1	1044.54	2088.07	2088.08	-4.59	-0.00479	HCD (High Energy Collision Dissociation)	31.7	MS2	13.6922	75	101.847	105248	24059_E3_S1_1.raw	F204	5.31	1	7.099e-05	4.674e-12
		FALSE	High	Sequest HT (A2)	Unambiguous	GEADAMSLDGGYVYTAGK		3	E7EQB2	E7EQB2; P02788; E7ER44	0	2	0.7399	0	1	1	902.907	1804.81	1804.81	0.02	1e-05	HCD (High Energy Collision Dissociation)	31.7	MS2	65.8039	75	101.853	105252	24059_E3_S1_1.raw	F204	4.96	1	7.099e-05	2.837e-09
		FALSE	Low	Sequest HT (A2)	Unambiguous	VVwCAVGEQELRKCNQWSGLSEGSVTCSSASTTEDCIALVLK	W3(Oxidation)	2	E7EQB2	E7EQB2; P02788	2	5	0.0679	0	1	1	901.432	4503.13	4503.13	-0.11	-0.0001	HCD (High Energy Collision Dissociation)	31.7	MS2	72.8053	75	101.918	105298	24059_E3_S1_1.raw	F204	1.62	1	0.119	0.6939
		FALSE	High	Sequest HT (A2)	Unambiguous	ADAVTLDGGFIYEAGLAPYKLRPVAAEVYGTER		4	E7EQB2; C9JCF5	E7EQB2; P02788; C9JCF5; E7ER44	1	4	0.5677	0	1	1	878.955	3512.8	3512.81	-2.14	-0.00188	HCD (High Energy Collision Dissociation)	31.7	MS2	51.8264	75	101.92	105299	24059_E3_S1_1.raw	F204	4.58	2	7.099e-05	4.452e-06
		FALSE	High	Sequest HT (A2)	Unambiguous	VPPRIDSGLYLGSGYFTAIQNLR		3	E7EQB2	E7EQB2; P02788; E7ER44	1	3	0.7003	0	1	1	846.454	2537.35	2537.35	-1.17	-0.00099	HCD (High Energy Collision Dissociation)	31.7	MS2	11.0584	75	101.923	105301	24059_E3_S1_1.raw	F204	6.94	1	7.099e-05	9.639e-12
		FALSE	High	Sequest HT (A2)	Unambiguous	ADAVTLDGGFIYEAGLAPYK		4	E7EQB2; C9JCF5	E7EQB2; P02788; C9JCF5; E7ER44	0	2	0.7443	0	1	1	1036.02	2071.03	2071.04	-2.53	-0.00262	HCD (High Energy Collision Dissociation)	31.7	MS2	0	61.376	102.046	105387	24059_E3_S1_1.raw	F204	4.85	2	7.099e-05	3.6e-09
		FALSE	High	Sequest HT (A2)	Unambiguous	ADAVTLDGGFIYEAGLAPYK		4	E7EQB2; C9JCF5	E7EQB2; P02788; C9JCF5; E7ER44	0	3	0.2988	0	1	1	691.019	2071.04	2071.04	1.38	0.00095	HCD (High Energy Collision Dissociation)	31.7	MS2	86.9285	20.818	102.046	105388	24059_E3_S1_1.raw	F204	2.41	2	0.0003864	0.01105
		FALSE	High	Sequest HT (A2)	Unambiguous	DSAIGFSRVPPRIDSGLYLGSGYFTAIQNLR		3	E7EQB2	E7EQB2; P02788; E7ER44	2	4	0.7126	0	1	1	843.444	3370.75	3370.75	-0.49	-0.00042	HCD (High Energy Collision Dissociation)	31.7	MS2	0	75	102.132	105448	24059_E3_S1_1.raw	F204	6.61	1	7.099e-05	9.568e-09
		FALSE	High	Sequest HT (A2)	Unambiguous	ADAVTLDGGFIYEAGLAPYKLRPVAAEVYGTERQPR		4	E7EQB2; C9JCF5	E7EQB2; P02788; C9JCF5; E7ER44	2	5	0.4569	0	1	1	779.607	3894.01	3894.02	-3.23	-0.00252	HCD (High Energy Collision Dissociation)	31.7	MS2	20.6528	66.231	102.173	105477	24059_E3_S1_1.raw	F204	5.69	2	7.099e-05	9.666e-05
		FALSE	High	Sequest HT (A2)	Unambiguous	IDSGLYLGSGYFTAIQNLR		3	E7EQB2	E7EQB2; P02788; E7ER44	0	3	0.5967	0	1	1	696.697	2088.08	2088.08	-0.38	-0.00027	HCD (High Energy Collision Dissociation)	31.7	MS2	24.2265	75	102.19	105489	24059_E3_S1_1.raw	F204	4.91	1	7.099e-05	1.573e-07
		FALSE	High	Sequest HT (A2)	Unambiguous	VPPRIDSGLYLGSGYFTAIQNLR		3	E7EQB2	E7EQB2; P02788; E7ER44	1	3	0.6529	0	1	1	846.456	2537.35	2537.35	0.35	0.00029	HCD (High Energy Collision Dissociation)	31.7	MS2	4.71466	75	102.257	105535	24059_E3_S1_1.raw	F204	6.28	1	7.099e-05	1.144e-09
		FALSE	High	Sequest HT (A2)	Unambiguous	VPPRIDSGLYLGSGYFTAIQNLR		3	E7EQB2	E7EQB2; P02788; E7ER44	1	4	0.2902	0	1	1	635.092	2537.34	2537.35	-2.64	-0.00168	HCD (High Energy Collision Dissociation)	31.7	MS2	50.1905	75	102.275	105548	24059_E3_S1_1.raw	F204	3.48	1	0.0003864	0.0112
		FALSE	High	Sequest HT (A2)	Unambiguous	ADAVTLDGGFIYEAGLAPYK		4	E7EQB2; C9JCF5	E7EQB2; P02788; C9JCF5; E7ER44	0	2	0.7581	0	1	1	1036.03	2071.04	2071.04	2.89	0.00299	HCD (High Energy Collision Dissociation)	31.7	MS2	0	75	102.378	105623	24059_E3_S1_1.raw	F204	5.25	2	7.099e-05	3.443e-10
		FALSE	High	Sequest HT (A2)	Unambiguous	ADAVTLDGGFIYEAGLAPYK		4	E7EQB2; C9JCF5	E7EQB2; P02788; C9JCF5; E7ER44	0	2	0.7222	0	1	1	1036.03	2071.04	2071.04	2.77	0.00287	HCD (High Energy Collision Dissociation)	31.7	MS2	32.4356	75	102.395	105634	24059_E3_S1_1.raw	F204	4.68	2	7.099e-05	2.758e-11
		FALSE	High	Sequest HT (A2)	Unambiguous	IDSGLYLGSGYFTAIQNLR		3	E7EQB2	E7EQB2; P02788; E7ER44	0	2	0.6468	0	1	1	1044.54	2088.08	2088.08	2.66	0.00278	HCD (High Energy Collision Dissociation)	31.7	MS2	51.0724	75	102.398	105637	24059_E3_S1_1.raw	F204	4.87	1	7.099e-05	1.662e-10
		FALSE	High	Sequest HT (A2)	Unambiguous	ADAVTLDGGFIYEAGLAPYKLRPVAAEVYGTER		4	E7EQB2; C9JCF5	E7EQB2; P02788; C9JCF5; E7ER44	1	4	0.5211	0	1	1	878.956	3512.8	3512.81	-1.66	-0.00145	HCD (High Energy Collision Dissociation)	31.7	MS2	46.6918	75	102.474	105691	24059_E3_S1_1.raw	F204	4.26	2	7.099e-05	3.151e-06
		FALSE	High	Sequest HT (A2)	Unambiguous	DSAIGFSRVPPRIDSGLYLGSGYFTAIQNLR		3	E7EQB2	E7EQB2; P02788; E7ER44	2	4	0.721	0	1	1	843.445	3370.76	3370.75	0.88	0.00074	HCD (High Energy Collision Dissociation)	31.7	MS2	35.7866	75	102.476	105692	24059_E3_S1_1.raw	F204	6.63	1	7.099e-05	1.175e-08
		FALSE	High	Sequest HT (A2)	Unambiguous	ADAVTLDGGFIYEAGLAPYK		4	E7EQB2; C9JCF5	E7EQB2; P02788; C9JCF5; E7ER44	0	3	0.4162	0	1	1	691.018	2071.04	2071.04	0.23	0.00016	HCD (High Energy Collision Dissociation)	31.7	MS2	92.6867	62.811	102.479	105694	24059_E3_S1_1.raw	F204	3.46	2	7.099e-05	0.001686
		FALSE	High	Sequest HT (A2)	Unambiguous	ADAVTLDGGFIYEAGLAPYKLRPVAAEVYGTERQPR		4	E7EQB2; C9JCF5	E7EQB2; P02788; C9JCF5; E7ER44	2	5	0.5191	0	1	1	779.604	3893.99	3894.02	-7.23	-0.00563	HCD (High Energy Collision Dissociation)	31.7	MS2	27.5968	75	102.517	105723	24059_E3_S1_1.raw	F204	5.51	2	7.099e-05	3.354e-05
		FALSE	High	Sequest HT (A2)	Unambiguous	IDSGLYLGSGYFTAIQNLR		3	E7EQB2	E7EQB2; P02788; E7ER44	0	3	0.6138	0	1	1	696.694	2088.07	2088.08	-3.8	-0.00265	HCD (High Energy Collision Dissociation)	31.7	MS2	52.3416	75	102.564	105757	24059_E3_S1_1.raw	F204	4.92	1	7.099e-05	2.698e-07
		FALSE	High	Sequest HT (A2)	Unambiguous	GEADAMSLDGGYVYTAGK		3	E7EQB2	E7EQB2; P02788; E7ER44	0	2	0.6841	0	1	1	902.906	1804.81	1804.81	-0.32	-0.00029	HCD (High Energy Collision Dissociation)	31.7	MS2	41.9978	75	102.694	105848	24059_E3_S1_1.raw	F204	3.83	1	7.099e-05	4.866e-08
		FALSE	High	Sequest HT (A2)	Unambiguous	ADAVTLDGGFIYEAGLAPYK		4	E7EQB2; C9JCF5	E7EQB2; P02788; C9JCF5; E7ER44	0	2	0.7061	0	1	1	1036.02	2071.03	2071.04	-1.82	-0.00189	HCD (High Energy Collision Dissociation)	31.7	MS2	0	75	102.74	105881	24059_E3_S1_1.raw	F204	4.9	2	7.099e-05	7.8e-12
		FALSE	High	Sequest HT (A2)	Unambiguous	DSAIGFSRVPPRIDSGLYLGSGYFTAIQNLR		3	E7EQB2	E7EQB2; P02788; E7ER44	2	4	0.7277	0	1	1	843.448	3370.77	3370.75	5.16	0.00434	HCD (High Energy Collision Dissociation)	31.7	MS2	7.62857	75	102.814	105939	24059_E3_S1_1.raw	F204	6.61	1	7.099e-05	1.263e-08
		FALSE	High	Sequest HT (A2)	Unambiguous	ADAVTLDGGFIYEAGLAPYKLRPVAAEVYGTER		4	E7EQB2; C9JCF5	E7EQB2; P02788; C9JCF5; E7ER44	1	4	0.6393	0	1	1	878.959	3512.81	3512.81	2.24	0.00196	HCD (High Energy Collision Dissociation)	31.7	MS2	8.46344	75	102.816	105940	24059_E3_S1_1.raw	F204	6.1	2	7.099e-05	1.685e-11
		FALSE	High	Sequest HT (A2)	Unambiguous	VPPRIDSGLYLGSGYFTAIQNLR		3	E7EQB2	E7EQB2; P02788; E7ER44	1	3	0.6311	0	1	1	846.458	2537.36	2537.35	3.23	0.00273	HCD (High Energy Collision Dissociation)	31.7	MS2	47.1213	75	102.823	105945	24059_E3_S1_1.raw	F204	5.34	1	7.099e-05	6.682e-08
		FALSE	High	Sequest HT (A2)	Unambiguous	ADAVTLDGGFIYEAGLAPYKLRPVAAEVYGTERQPR		4	E7EQB2; C9JCF5	E7EQB2; P02788; C9JCF5; E7ER44	2	5	0.5191	0	1	1	779.608	3894.01	3894.02	-1.59	-0.00124	HCD (High Energy Collision Dissociation)	31.7	MS2	23.8133	75	102.858	105971	24059_E3_S1_1.raw	F204	5.76	2	7.099e-05	1.004e-06
		FALSE	High	Sequest HT (A2)	Unambiguous	IDSGLYLGSGYFTAIQNLR		3	E7EQB2	E7EQB2; P02788; E7ER44	0	3	0.5363	0	1	1	696.697	2088.08	2088.08	0.84	0.00059	HCD (High Energy Collision Dissociation)	31.7	MS2	75.9721	75	102.955	106042	24059_E3_S1_1.raw	F204	5.09	1	7.099e-05	6.135e-08
		FALSE	High	Sequest HT (A2)	Unambiguous	GEADAMSLDGGYVYTAGK		3	E7EQB2	E7EQB2; P02788; E7ER44	0	2	0.7192	0	1	1	902.908	1804.81	1804.81	1.5	0.00136	HCD (High Energy Collision Dissociation)	31.7	MS2	70.0814	44.878	103.057	106115	24059_E3_S1_1.raw	F204	3.81	1	7.099e-05	1.684e-07
		FALSE	High	Sequest HT (A2)	Unambiguous	DSAIGFSRVPPRIDSGLYLGSGYFTAIQNLR		3	E7EQB2	E7EQB2; P02788; E7ER44	2	4	0.701	0	1	1	843.446	3370.76	3370.75	2.84	0.00239	HCD (High Energy Collision Dissociation)	31.7	MS2	38.211	33.39	103.061	106118	24059_E3_S1_1.raw	F204	7.09	1	7.099e-05	1.541e-09
		FALSE	High	Sequest HT (A2)	Unambiguous	ADAVTLDGGFIYEAGLAPYK		4	E7EQB2; C9JCF5	E7EQB2; P02788; C9JCF5; E7ER44	0	2	0.752	0	1	1	1036.02	2071.04	2071.04	1.71	0.00177	HCD (High Energy Collision Dissociation)	31.7	MS2	0	20.991	103.074	106129	24059_E3_S1_1.raw	F204	4.88	2	7.099e-05	2.836e-11
		FALSE	High	Sequest HT (A2)	Unambiguous	DSAIGFSRVPPRIDSGLYLGSGYFTAIQNLR		3	E7EQB2	E7EQB2; P02788; E7ER44	2	4	0.664	0	1	1	843.445	3370.76	3370.75	1.1	0.00093	HCD (High Energy Collision Dissociation)	31.7	MS2	9.08436	75	103.158	106188	24059_E3_S1_1.raw	F204	6.25	1	7.099e-05	1.782e-05
		FALSE	High	Sequest HT (A2)	Unambiguous	ADAVTLDGGFIYEAGLAPYKLRPVAAEVYGTER		4	E7EQB2; C9JCF5	E7EQB2; P02788; C9JCF5; E7ER44	1	4	0.629	0	1	1	878.959	3512.82	3512.81	2.58	0.00227	HCD (High Energy Collision Dissociation)	31.7	MS2	28.6202	24.561	103.191	106212	24059_E3_S1_1.raw	F204	5.93	2	7.099e-05	5.212e-12
		FALSE	High	Sequest HT (A2)	Unambiguous	ADAVTLDGGFIYEAGLAPYKLRPVAAEVYGTERQPR		4	E7EQB2; C9JCF5	E7EQB2; P02788; C9JCF5; E7ER44	2	5	0.4691	0	1	1	779.612	3894.03	3894.02	2.64	0.00206	HCD (High Energy Collision Dissociation)	31.7	MS2	28.2218	32.558	103.195	106215	24059_E3_S1_1.raw	F204	5.67	2	7.099e-05	0.0001141
		FALSE	High	Sequest HT (A2)	Unambiguous	ADAVTLDGGFIYEAGLAPYKLRPVAAEVYGTER		4	E7EQB2; C9JCF5	E7EQB2; P02788; C9JCF5; E7ER44	1	4	0.596	0	1	1	878.957	3512.81	3512.81	0.29	0.00025	HCD (High Energy Collision Dissociation)	31.7	MS2	20.454	75	103.197	106216	24059_E3_S1_1.raw	F204	6.04	2	7.099e-05	3.429e-09
		FALSE	Low	Sequest HT (A2)	Unambiguous	VVWCAVGEQELRKCNQwSGLSEGSVTCSSASTTEDCIALVLK	W17(Oxidation)	2	E7EQB2	E7EQB2; P02788	2	4	0.1871	0	1	1	1126.54	4503.12	4503.13	-1.49	-0.00167	HCD (High Energy Collision Dissociation)	31.7	MS2	63.9554	75	103.201	106220	24059_E3_S1_1.raw	F204	1.39	1	0.1736	0.7952
		FALSE	High	Sequest HT (A2)	Unambiguous	ADAVTLDGGFIYEAGLAPYK		4	E7EQB2; C9JCF5	E7EQB2; P02788; C9JCF5; E7ER44	0	2	0.7526	0	1	1	1036.02	2071.04	2071.04	-0.17	-0.00018	HCD (High Energy Collision Dissociation)	31.7	MS2	0	27.475	103.232	106242	24059_E3_S1_1.raw	F204	4.77	2	7.099e-05	6.478e-10
		FALSE	High	Sequest HT (A2)	Unambiguous	ADAVTLDGGFIYEAGLAPYK		4	E7EQB2; C9JCF5	E7EQB2; P02788; C9JCF5; E7ER44	0	2	0.5433	0	1	1	1036.03	2071.05	2071.04	5.37	0.00556	HCD (High Energy Collision Dissociation)	31.7	MS2	58.132	75	103.377	106345	24059_E3_S1_1.raw	F204	4.73	2	7.099e-05	3.836e-10
		FALSE	High	Sequest HT (A2)	Unambiguous	DSAIGFSRVPPRIDSGLYLGSGYFTAIQNLR		3	E7EQB2	E7EQB2; P02788; E7ER44	2	4	0.6182	0	1	1	843.449	3370.77	3370.75	5.37	0.00453	HCD (High Energy Collision Dissociation)	31.7	MS2	0	75	103.511	106441	24059_E3_S1_1.raw	F204	7.57	1	7.099e-05	5.9e-07
		FALSE	High	Sequest HT (A2)	Unambiguous	ADAVTLDGGFIYEAGLAPYK		4	E7EQB2; C9JCF5	E7EQB2; P02788; C9JCF5; E7ER44	0	2	0.6061	0	1	1	1036.03	2071.05	2071.04	3.72	0.00385	HCD (High Energy Collision Dissociation)	31.7	MS2	0	75	103.547	106467	24059_E3_S1_1.raw	F204	3.96	2	7.099e-05	1.002e-07
		FALSE	High	Sequest HT (A2)	Unambiguous	ADAVTLDGGFIYEAGLAPYKLRPVAAEVYGTER		4	E7EQB2; C9JCF5	E7EQB2; P02788; C9JCF5; E7ER44	1	4	0.534	0	1	1	878.959	3512.82	3512.81	2.72	0.00239	HCD (High Energy Collision Dissociation)	31.7	MS2	89.7791	75	103.629	106525	24059_E3_S1_1.raw	F204	5.88	2	7.099e-05	3.855e-05
		FALSE	High	Sequest HT (A2)	Unambiguous	ADAVTLDGGFIYEAGLAPYKLRPVAAEVYGTERQPR		4	E7EQB2; C9JCF5	E7EQB2; P02788; C9JCF5; E7ER44	2	5	0.2228	0	1	1	779.611	3894.03	3894.02	1.86	0.00145	HCD (High Energy Collision Dissociation)	31.7	MS2	0	75	103.666	106553	24059_E3_S1_1.raw	F204	2.02	2	0.002067	0.03571
		FALSE	High	Sequest HT (A2)	Unambiguous	IDSGLYLGSGYFTAIQNLR		3	E7EQB2	E7EQB2; P02788; E7ER44	0	2	0.6647	0	1	1	1044.54	2088.07	2088.08	-1.78	-0.00186	HCD (High Energy Collision Dissociation)	31.7	MS2	74.8836	75	103.802	106652	24059_E3_S1_1.raw	F204	4.98	1	7.099e-05	2.81e-10
		FALSE	High	Sequest HT (A2)	Unambiguous	IDSGLYLGSGYFTAIQNLR		3	E7EQB2	E7EQB2; P02788; E7ER44	0	3	0.104	0	1	1	696.695	2088.07	2088.08	-2.4	-0.00167	HCD (High Energy Collision Dissociation)	31.7	MS2	44.8921	75	103.894	106717	24059_E3_S1_1.raw	F204	3.75	1	0.0002022	0.008768
		FALSE	High	Sequest HT (A2)	Unambiguous	ADAVTLDGGFIYEAGLAPYKLRPVAAEVYGTER		4	E7EQB2; C9JCF5	E7EQB2; P02788; C9JCF5; E7ER44	1	4	0.5439	0	1	1	878.963	3512.83	3512.81	6.48	0.00569	HCD (High Energy Collision Dissociation)	31.7	MS2	64.2127	75	103.963	106767	24059_E3_S1_1.raw	F204	6.49	2	7.099e-05	0.00397
		FALSE	High	Sequest HT (A2)	Unambiguous	ADAVTLDGGFIYEAGLAPYK		4	E7EQB2; C9JCF5	E7EQB2; P02788; C9JCF5; E7ER44	0	2	0.6977	0	1	1	1036.03	2071.05	2071.04	7.02	0.00727	HCD (High Energy Collision Dissociation)	31.7	MS2	0	75	103.966	106769	24059_E3_S1_1.raw	F204	5.26	2	7.099e-05	2.225e-10
		FALSE	High	Sequest HT (A2)	Unambiguous	ADAVTLDGGFIYEAGLAPYKLRPVAAEVYGTERQPR		4	E7EQB2; C9JCF5	E7EQB2; P02788; C9JCF5; E7ER44	2	5	0.4215	0	1	1	779.613	3894.03	3894.02	3.98	0.0031	HCD (High Energy Collision Dissociation)	31.7	MS2	27.8194	75	104.006	106796	24059_E3_S1_1.raw	F204	5.48	2	7.099e-05	1.462e-06
		FALSE	High	Sequest HT (A2)	Unambiguous	ADAVTLDGGFIYEAGLAPYK		4	E7EQB2; C9JCF5	E7EQB2; P02788; C9JCF5; E7ER44	0	2	0.604	0	1	1	1036.02	2071.03	2071.04	-5.71	-0.00592	HCD (High Energy Collision Dissociation)	31.7	MS2	29.7279	75	104.609	107250	24059_E3_S1_1.raw	F204	4.04	2	7.099e-05	5.18e-09
		FALSE	High	Sequest HT (A2)	Unambiguous	ADAVTLDGGFIYEAGLAPYKLRPVAAEVYGTERQPR		4	E7EQB2; C9JCF5	E7EQB2; P02788; C9JCF5; E7ER44	2	5	0.4161	0	1	1	779.612	3894.03	3894.02	3.82	0.00297	HCD (High Energy Collision Dissociation)	31.7	MS2	12.2054	75	104.639	107270	24059_E3_S1_1.raw	F204	6.44	2	7.099e-05	2.993e-06
		FALSE	Medium	Sequest HT (A2)	Ambiguous	VVWCAVGEQELRKCNQwSGLSEGSVTCSSASTTEDCIALVLK	W17(Oxidation)	2	E7EQB2	E7EQB2; P02788	2	5	0.2545	0	1	1	901.426	4503.1	4503.13	-6.14	-0.00553	HCD (High Energy Collision Dissociation)	31.7	MS2	70.535	51.048	105.146	107727	24059_E3_S1_1.raw	F204	2.2	1	0.04191	0.3967
		FALSE	Medium	Sequest HT (A2)	Ambiguous	VVwCAVGEQELRKCNQWSGLSEGSVTCSSASTTEDCIALVLK	W3(Oxidation)	2	E7EQB2	E7EQB2; P02788	2	5	0.2545	0	1	2	901.426	4503.1	4503.13	-6.14	-0.00553	HCD (High Energy Collision Dissociation)	31.7	MS2	70.535	51.048	105.146	107727	24059_E3_S1_1.raw	F204	2.2	1	0.04191	0.3967
		FALSE	High	Sequest HT (A2)	Unambiguous	GEADAMSLDGGYVYTAGK		3	E7EQB2	E7EQB2; P02788; E7ER44	0	2	0.6548	0	1	1	902.914	1804.82	1804.81	8.67	0.00783	HCD (High Energy Collision Dissociation)	31.7	MS2	66.6458	35.136	106.867	109339	24059_E3_S1_1.raw	F204	3.1	1	7.099e-05	1.443e-05
		FALSE	High	Sequest HT (A2)	Unambiguous	GEADAMSLDGGYVYTAGK		3	E7EQB2	E7EQB2; P02788; E7ER44	0	2	0.733	0	1	1	902.915	1804.82	1804.81	9.55	0.00862	HCD (High Energy Collision Dissociation)	31.7	MS2	52.1309	75	107.274	109644	24059_E3_S1_1.raw	F204	4.12	1	7.099e-05	9.813e-07
		FALSE	High	Sequest HT (A2)	Unambiguous	ADAVTLDGGFIYEAGLAPYK		4	E7EQB2; C9JCF5	E7EQB2; P02788; C9JCF5; E7ER44	0	3	0.2261	0	1	1	691.018	2071.04	2071.04	0.94	0.00065	HCD (High Energy Collision Dissociation)	31.7	MS2	98.4448	17.25	107.702	109951	24059_E3_S1_1.raw	F204	2.3	2	0.0008682	0.02111
		FALSE	High	Sequest HT (A2)	Unambiguous	ADAVTLDGGFIYEAGLAPYKLRPVAAEVYGTERQPR		4	E7EQB2; C9JCF5	E7EQB2; P02788; C9JCF5; E7ER44	2	5	0.3124	0	1	1	779.612	3894.03	3894.02	3.04	0.00236	HCD (High Energy Collision Dissociation)	31.7	MS2	71.8675	71.474	107.728	109968	24059_E3_S1_1.raw	F204	6.69	2	7.099e-05	0.001162
		FALSE	High	Sequest HT (A2)	Unambiguous	ADAVTLDGGFIYEAGLAPYKLRPVAAEVYGTER		4	E7EQB2; C9JCF5	E7EQB2; P02788; C9JCF5; E7ER44	1	4	0.4993	0	1	1	878.959	3512.82	3512.81	2.58	0.00227	HCD (High Energy Collision Dissociation)	31.7	MS2	25.9857	75	107.73	109969	24059_E3_S1_1.raw	F204	6.79	2	7.099e-05	1.441e-05
		FALSE	Low	Sequest HT (A2)	Unambiguous	VVWCAVGEQELRKCNQwSGLSEGSVTCSSASTTEDCIALVLK	W17(Oxidation)	2	E7EQB2	E7EQB2; P02788	2	4		0.0394	2	2	1126.53	4503.09	4503.13	-8.75	-0.00985	HCD (High Energy Collision Dissociation)	31.7	MS2	64.6876	75	107.774	110002	24059_E3_S1_1.raw	F204	1.22	1	0.6914	0.993
		FALSE	High	Sequest HT (A2)	Unambiguous	ADAVTLDGGFIYEAGLAPYKLRPVAAEVYGTER		4	E7EQB2; C9JCF5	E7EQB2; P02788; C9JCF5; E7ER44	1	4	0.5599	0	1	1	878.961	3512.82	3512.81	4.11	0.00361	HCD (High Energy Collision Dissociation)	31.7	MS2	35.2091	66.341	108.065	110197	24059_E3_S1_1.raw	F204	7.43	2	7.099e-05	8.779e-06
		FALSE	High	Sequest HT (A2)	Unambiguous	ADAVTLDGGFIYEAGLAPYKLRPVAAEVYGTERQPR		4	E7EQB2; C9JCF5	E7EQB2; P02788; C9JCF5; E7ER44	2	5	0.3422	0	1	1	779.617	3894.06	3894.02	9.46	0.00737	HCD (High Energy Collision Dissociation)	31.7	MS2	61.8135	75	108.154	110258	24059_E3_S1_1.raw	F204	5.67	2	7.099e-05	0.000804
		FALSE	High	Sequest HT (A2)	Unambiguous	ADAVTLDGGFIYEAGLAPYK		4	E7EQB2; C9JCF5	E7EQB2; P02788; C9JCF5; E7ER44	0	2	0.6692	0	1	1	1036.03	2071.05	2071.04	5.84	0.00605	HCD (High Energy Collision Dissociation)	31.7	MS2	55.0041	75	108.245	110318	24059_E3_S1_1.raw	F204	5.23	2	7.099e-05	2.013e-10
		FALSE	High	Sequest HT (A2)	Unambiguous	ADAVTLDGGFIYEAGLAPYKLRPVAAEVYGTER		4	E7EQB2; C9JCF5	E7EQB2; P02788; C9JCF5; E7ER44	1	4	0.5833	0	1	1	878.962	3512.83	3512.81	5.78	0.00508	HCD (High Energy Collision Dissociation)	31.7	MS2	62.4252	75	108.409	110427	24059_E3_S1_1.raw	F204	6	2	7.099e-05	4.345e-07
		FALSE	High	Sequest HT (A2)	Unambiguous	GEADAMSLDGGYVYTAGK		3	E7EQB2	E7EQB2; P02788; E7ER44	0	2	0.7345	0	1	1	902.91	1804.81	1804.81	3.67	0.00331	HCD (High Energy Collision Dissociation)	31.7	MS2	67.149	75	108.412	110429	24059_E3_S1_1.raw	F204	4.52	1	7.099e-05	2.555e-07
		FALSE	High	Sequest HT (A2)	Unambiguous	ADAVTLDGGFIYEAGLAPYKLRPVAAEVYGTERQPR		4	E7EQB2; C9JCF5	E7EQB2; P02788; C9JCF5; E7ER44	2	5	0.4509	0	1	1	779.61	3894.02	3894.02	1.08	0.00084	HCD (High Energy Collision Dissociation)	31.7	MS2	40.108	75	108.493	110485	24059_E3_S1_1.raw	F204	6.72	2	7.099e-05	9.693e-06
		FALSE	High	Sequest HT (A2)	Unambiguous	ADAVTLDGGFIYEAGLAPYK		4	E7EQB2; C9JCF5	E7EQB2; P02788; C9JCF5; E7ER44	0	2	0.7126	0	1	1	1036.03	2071.04	2071.04	2.18	0.00226	HCD (High Energy Collision Dissociation)	31.7	MS2	0	47.212	108.587	110546	24059_E3_S1_1.raw	F204	5.08	2	7.099e-05	9.138e-11
		FALSE	High	Sequest HT (A2)	Unambiguous	ADAVTLDGGFIYEAGLAPYKLRPVAAEVYGTER		4	E7EQB2; C9JCF5	E7EQB2; P02788; C9JCF5; E7ER44	1	4	0.6183	0	1	1	878.963	3512.83	3512.81	6.82	0.00599	HCD (High Energy Collision Dissociation)	31.7	MS2	52.6247	75	108.746	110649	24059_E3_S1_1.raw	F204	7.1	2	7.099e-05	3.475e-07
		FALSE	High	Sequest HT (A2)	Unambiguous	GEADAMSLDGGYVYTAGK		3	E7EQB2	E7EQB2; P02788; E7ER44	0	2	0.7299	0	1	1	902.912	1804.82	1804.81	5.76	0.0052	HCD (High Energy Collision Dissociation)	31.7	MS2	75.2035	75	108.749	110651	24059_E3_S1_1.raw	F204	3.74	1	7.099e-05	1.164e-07
		FALSE	High	Sequest HT (A2)	Unambiguous	ADAVTLDGGFIYEAGLAPYKLRPVAAEVYGTERQPR		4	E7EQB2; C9JCF5	E7EQB2; P02788; C9JCF5; E7ER44	2	5	0.4986	0	1	1	779.617	3894.05	3894.02	9.23	0.00719	HCD (High Energy Collision Dissociation)	31.7	MS2	61.4622	75	108.833	110706	24059_E3_S1_1.raw	F204	7.14	2	7.099e-05	1.777e-05
		FALSE	High	Sequest HT (A2)	Unambiguous	ADAVTLDGGFIYEAGLAPYK		4	E7EQB2; C9JCF5	E7EQB2; P02788; C9JCF5; E7ER44	0	2	0.7041	0	1	1	1036.03	2071.05	2071.04	4.19	0.00434	HCD (High Energy Collision Dissociation)	31.7	MS2	61.3455	75	108.926	110768	24059_E3_S1_1.raw	F204	4.36	2	7.099e-05	3.062e-10
		FALSE	High	Sequest HT (A2)	Unambiguous	ADAVTLDGGFIYEAGLAPYKLRPVAAEVYGTER		4	E7EQB2; C9JCF5	E7EQB2; P02788; C9JCF5; E7ER44	1	4	0.5074	0	1	1	878.963	3512.83	3512.81	6.41	0.00563	HCD (High Energy Collision Dissociation)	31.7	MS2	54.4737	75	109.091	110878	24059_E3_S1_1.raw	F204	5.44	2	7.099e-05	1.143e-07
		FALSE	High	Sequest HT (A2)	Unambiguous	ADAVTLDGGFIYEAGLAPYKLRPVAAEVYGTERQPR		4	E7EQB2; C9JCF5	E7EQB2; P02788; C9JCF5; E7ER44	2	5	0.5224	0	1	1	779.614	3894.04	3894.02	6.01	0.00468	HCD (High Energy Collision Dissociation)	31.7	MS2	60.2655	75	109.217	110961	24059_E3_S1_1.raw	F204	6.47	2	7.099e-05	2.422e-05
		FALSE	High	Sequest HT (A2)	Unambiguous	ADAVTLDGGFIYEAGLAPYK		4	E7EQB2; C9JCF5	E7EQB2; P02788; C9JCF5; E7ER44	0	2	0.7042	0	1	1	1036.03	2071.05	2071.04	4.78	0.00495	HCD (High Energy Collision Dissociation)	31.7	MS2	17.1866	75	109.264	110991	24059_E3_S1_1.raw	F204	4.8	2	7.099e-05	3.503e-11
		FALSE	High	Sequest HT (A2)	Unambiguous	ADAVTLDGGFIYEAGLAPYK		4	E7EQB2; C9JCF5	E7EQB2; P02788; C9JCF5; E7ER44	0	3	0.0872	0	1	1	691.016	2071.03	2071.04	-2.77	-0.00191	HCD (High Energy Collision Dissociation)	31.7	MS2	93.7345	41.497	109.435	111104	24059_E3_S1_1.raw	F204	2.18	2	0.0009226	0.02221
		FALSE	High	Sequest HT (A2)	Unambiguous	GEADAMSLDGGYVYTAGK		3	E7EQB2	E7EQB2; P02788; E7ER44	0	2	0.7538	0	1	1	902.91	1804.81	1804.81	4.01	0.00362	HCD (High Energy Collision Dissociation)	31.7	MS2	86.7671	75	109.436	111105	24059_E3_S1_1.raw	F204	3.98	1	7.099e-05	5.326e-09
		FALSE	High	Sequest HT (A2)	Unambiguous	ADAVTLDGGFIYEAGLAPYKLRPVAAEVYGTER		4	E7EQB2; C9JCF5	E7EQB2; P02788; C9JCF5; E7ER44	1	4	0.6439	0	1	1	878.963	3512.83	3512.81	6.34	0.00556	HCD (High Energy Collision Dissociation)	31.7	MS2	56.482	75	109.473	111129	24059_E3_S1_1.raw	F204	7.19	2	7.099e-05	3.322e-08
		FALSE	High	Sequest HT (A2)	Unambiguous	VPPRIDSGLYLGSGYFTAIQNLR		3	E7EQB2	E7EQB2; P02788; E7ER44	1	3	0.5724	0	1	1	846.454	2537.35	2537.35	-1.96	-0.00166	HCD (High Energy Collision Dissociation)	31.7	MS2	34.8048	75	109.567	111190	24059_E3_S1_1.raw	F204	5.8	1	7.099e-05	7.519e-07
		FALSE	High	Sequest HT (A2)	Unambiguous	ADAVTLDGGFIYEAGLAPYK		4	E7EQB2; C9JCF5	E7EQB2; P02788; C9JCF5; E7ER44	0	2	0.7155	0	1	1	1036.03	2071.05	2071.04	5.72	0.00592	HCD (High Energy Collision Dissociation)	31.7	MS2	14.8657	75	109.604	111213	24059_E3_S1_1.raw	F204	4.64	2	7.099e-05	7.191e-12
		FALSE	High	Sequest HT (A2)	Unambiguous	ADAVTLDGGFIYEAGLAPYKLRPVAAEVYGTERQPR		4	E7EQB2; C9JCF5	E7EQB2; P02788; C9JCF5; E7ER44	2	5	0.4965	0	1	1	779.615	3894.04	3894.02	6.72	0.00523	HCD (High Energy Collision Dissociation)	31.7	MS2	27.392	75	109.642	111238	24059_E3_S1_1.raw	F204	5.7	2	7.099e-05	8.505e-06
		FALSE	High	Sequest HT (A2)	Unambiguous	ADAVTLDGGFIYEAGLAPYK		4	E7EQB2; C9JCF5	E7EQB2; P02788; C9JCF5; E7ER44	0	3	0.0913	0	1	1	691.019	2071.04	2071.04	2.62	0.00181	HCD (High Energy Collision Dissociation)	31.7	MS2	93.9218	43.549	109.771	111323	24059_E3_S1_1.raw	F204	2.19	2	0.0006317	0.01644
		FALSE	High	Sequest HT (A2)	Unambiguous	GEADAMSLDGGYVYTAGK		3	E7EQB2	E7EQB2; P02788; E7ER44	0	2	0.7446	0	1	1	902.913	1804.82	1804.81	7.32	0.00661	HCD (High Energy Collision Dissociation)	31.7	MS2	87.2667	75	109.777	111327	24059_E3_S1_1.raw	F204	3.68	1	7.099e-05	7.87e-09
		FALSE	High	Sequest HT (A2)	Unambiguous	ADAVTLDGGFIYEAGLAPYKLRPVAAEVYGTER		4	E7EQB2; C9JCF5	E7EQB2; P02788; C9JCF5; E7ER44	1	4	0.6042	0	1	1	878.963	3512.83	3512.81	6.41	0.00563	HCD (High Energy Collision Dissociation)	31.7	MS2	54.2002	75	109.813	111350	24059_E3_S1_1.raw	F204	5.28	2	7.099e-05	2.163e-06
		FALSE	High	Sequest HT (A2)	Unambiguous	VPPRIDSGLYLGSGYFTAIQNLR		3	E7EQB2	E7EQB2; P02788; E7ER44	1	3	0.5536	0	1	1	846.46	2537.37	2537.35	5.9	0.00499	HCD (High Energy Collision Dissociation)	31.7	MS2	33.9341	75	109.907	111410	24059_E3_S1_1.raw	F204	5.13	1	7.099e-05	2.12e-06
		FALSE	High	Sequest HT (A2)	Unambiguous	ADAVTLDGGFIYEAGLAPYKLRPVAAEVYGTERQPR		4	E7EQB2; C9JCF5	E7EQB2; P02788; C9JCF5; E7ER44	2	5	0.5261	0	1	1	779.617	3894.06	3894.02	9.46	0.00737	HCD (High Energy Collision Dissociation)	31.7	MS2	35.614	75	109.983	111459	24059_E3_S1_1.raw	F204	6.33	2	7.099e-05	2.511e-06
		FALSE	High	Sequest HT (A2)	Unambiguous	ADAVTLDGGFIYEAGLAPYKLRPVAAEVYGTER		4	E7EQB2; C9JCF5	E7EQB2; P02788; C9JCF5; E7ER44	1	4	0.5792	0	1	1	878.962	3512.83	3512.81	6.2	0.00544	HCD (High Energy Collision Dissociation)	31.7	MS2	20.3231	75	110.113	111544	24059_E3_S1_1.raw	F204	5.68	2	7.099e-05	6.73e-07
		FALSE	High	Sequest HT (A2)	Unambiguous	ADAVTLDGGFIYEAGLAPYK		4	E7EQB2; C9JCF5	E7EQB2; P02788; C9JCF5; E7ER44	0	3	0.1129	0	1	1	691.021	2071.05	2071.04	5.45	0.00376	HCD (High Energy Collision Dissociation)	31.7	MS2	91.3148	75	110.114	111545	24059_E3_S1_1.raw	F204	2.48	2	0.0002666	0.009415
		FALSE	High	Sequest HT (A2)	Unambiguous	GEADAMSLDGGYVYTAGK		3	E7EQB2	E7EQB2; P02788; E7ER44	0	2	0.7426	0	1	1	902.908	1804.81	1804.81	1.57	0.00142	HCD (High Energy Collision Dissociation)	31.7	MS2	85.872	75	110.116	111546	24059_E3_S1_1.raw	F204	3.73	1	7.099e-05	3.671e-08
		FALSE	High	Sequest HT (A2)	Unambiguous	VPPRIDSGLYLGSGYFTAIQNLR		3	E7EQB2	E7EQB2; P02788; E7ER44	1	3	0.6128	0	1	1	846.461	2537.37	2537.35	6.84	0.00579	HCD (High Energy Collision Dissociation)	31.7	MS2	12.2198	75	110.244	111628	24059_E3_S1_1.raw	F204	5.76	1	7.099e-05	2.561e-09
		FALSE	High	Sequest HT (A2)	Unambiguous	ADAVTLDGGFIYEAGLAPYK		4	E7EQB2; C9JCF5	E7EQB2; P02788; C9JCF5; E7ER44	0	2	0.7583	0	1	1	1036.03	2071.06	2071.04	8.67	0.00898	HCD (High Energy Collision Dissociation)	31.7	MS2	30.1016	75	110.284	111654	24059_E3_S1_1.raw	F204	4.51	2	7.099e-05	6.719e-11
		FALSE	High	Sequest HT (A2)	Unambiguous	GEADAMSLDGGYVYTAGK		3	E7EQB2	E7EQB2; P02788; E7ER44	0	3	0.5446	0	1	1	602.276	1804.81	1804.81	4.24	0.00255	HCD (High Energy Collision Dissociation)	31.7	MS2	92.9382	75	110.313	111673	24059_E3_S1_1.raw	F204	2.13	1	7.099e-05	0.001296
		FALSE	High	Sequest HT (A2)	Unambiguous	ADAVTLDGGFIYEAGLAPYKLRPVAAEVYGTERQPR		4	E7EQB2; C9JCF5	E7EQB2; P02788; C9JCF5; E7ER44	2	5	0.5225	0	1	1	779.614	3894.04	3894.02	5.78	0.0045	HCD (High Energy Collision Dissociation)	31.7	MS2	14.4596	75	110.324	111680	24059_E3_S1_1.raw	F204	5.78	2	7.099e-05	3.229e-06
		FALSE	High	Sequest HT (A2)	Unambiguous	DSAIGFSRVPPRIDSGLYLGSGYFTAIQNLR		3	E7EQB2	E7EQB2; P02788; E7ER44	2	4	0.6446	0	1	1	843.45	3370.78	3370.75	6.53	0.0055	HCD (High Energy Collision Dissociation)	31.7	MS2	0	75	110.368	111708	24059_E3_S1_1.raw	F204	5.6	1	7.099e-05	1.459e-05
		FALSE	High	Sequest HT (A2)	Unambiguous	ADAVTLDGGFIYEAGLAPYKLRPVAAEVYGTER		4	E7EQB2; C9JCF5	E7EQB2; P02788; C9JCF5; E7ER44	1	4	0.6563	0	1	1	878.964	3512.83	3512.81	8.07	0.00709	HCD (High Energy Collision Dissociation)	31.7	MS2	41.1988	75	110.451	111761	24059_E3_S1_1.raw	F204	6.75	2	7.099e-05	6.225e-07
		FALSE	High	Sequest HT (A2)	Unambiguous	ADAVTLDGGFIYEAGLAPYK		4	E7EQB2; C9JCF5	E7EQB2; P02788; C9JCF5; E7ER44	0	3	0.4141	0	1	1	691.022	2071.05	2071.04	6.6	0.00456	HCD (High Energy Collision Dissociation)	31.7	MS2	87.3298	75	110.453	111762	24059_E3_S1_1.raw	F204	3.26	2	0.0002022	0.007768
		FALSE	High	Sequest HT (A2)	Unambiguous	GEADAMSLDGGYVYTAGK		3	E7EQB2	E7EQB2; P02788; E7ER44	0	2	0.7741	0	1	1	902.915	1804.82	1804.81	9.42	0.0085	HCD (High Energy Collision Dissociation)	31.7	MS2	80.4331	75	110.454	111763	24059_E3_S1_1.raw	F204	3.94	1	7.099e-05	5.21e-09
		FALSE	High	Sequest HT (A2)	Unambiguous	IDSGLYLGSGYFTAIQNLR		3	E7EQB2	E7EQB2; P02788; E7ER44	0	3	0.578	0	1	1	696.702	2088.09	2088.08	7.86	0.00547	HCD (High Energy Collision Dissociation)	31.7	MS2	81.8157	75	110.552	111826	24059_E3_S1_1.raw	F204	3.46	1	7.099e-05	0.0003858
		FALSE	High	Sequest HT (A2)	Unambiguous	VPPRIDSGLYLGSGYFTAIQNLR		3	E7EQB2	E7EQB2; P02788; E7ER44	1	3	0.6773	0	1	1	846.461	2537.37	2537.35	6.41	0.00542	HCD (High Energy Collision Dissociation)	31.7	MS2	34.4202	75	110.583	111846	24059_E3_S1_1.raw	F204	5.02	1	7.099e-05	2.591e-08
		FALSE	High	Sequest HT (A2)	Unambiguous	ADAVTLDGGFIYEAGLAPYK		4	E7EQB2; C9JCF5	E7EQB2; P02788; C9JCF5; E7ER44	0	2	0.7811	0	1	1	1036.03	2071.06	2071.04	9.85	0.0102	HCD (High Energy Collision Dissociation)	31.7	MS2	0	75	110.623	111871	24059_E3_S1_1.raw	F204	4.66	2	7.099e-05	1.088e-08
		FALSE	High	Sequest HT (A2)	Unambiguous	ADAVTLDGGFIYEAGLAPYKLRPVAAEVYGTERQPR		4	E7EQB2; C9JCF5	E7EQB2; P02788; C9JCF5; E7ER44	2	5	0.5021	0	1	1	779.613	3894.03	3894.02	4.05	0.00316	HCD (High Energy Collision Dissociation)	31.7	MS2	2.64321	75	110.664	111897	24059_E3_S1_1.raw	F204	4.74	2	7.099e-05	5.629e-07
		FALSE	High	Sequest HT (A2)	Unambiguous	GEADAMSLDGGYVYTAGK		3	E7EQB2	E7EQB2; P02788; E7ER44	0	3	0.5939	0	1	1	602.275	1804.81	1804.81	2.31	0.00139	HCD (High Energy Collision Dissociation)	31.7	MS2	78.559	75	110.76	111959	24059_E3_S1_1.raw	F204	1.97	1	7.099e-05	2.497e-05
		FALSE	High	Sequest HT (A2)	Unambiguous	ADAVTLDGGFIYEAGLAPYK		4	E7EQB2; C9JCF5	E7EQB2; P02788; C9JCF5; E7ER44	0	3	0.2982	0	1	1	691.02	2071.05	2071.04	3.33	0.0023	HCD (High Energy Collision Dissociation)	31.7	MS2	82.7932	74.639	110.792	111979	24059_E3_S1_1.raw	F204	2.75	2	7.099e-05	0.0001568
		FALSE	High	Sequest HT (A2)	Unambiguous	ADAVTLDGGFIYEAGLAPYKLRPVAAEVYGTER		4	E7EQB2; C9JCF5	E7EQB2; P02788; C9JCF5; E7ER44	1	4	0.703	0	1	1	878.96	3512.82	3512.81	3.56	0.00312	HCD (High Energy Collision Dissociation)	31.7	MS2	45.8481	75	110.793	111980	24059_E3_S1_1.raw	F204	7.34	2	7.099e-05	1.239e-10
		FALSE	High	Sequest HT (A2)	Unambiguous	GEADAMSLDGGYVYTAGK		3	E7EQB2	E7EQB2; P02788; E7ER44	0	2	0.7517	0	1	1	902.909	1804.81	1804.81	2.92	0.00264	HCD (High Energy Collision Dissociation)	31.7	MS2	70.1149	75	110.795	111981	24059_E3_S1_1.raw	F204	4.39	1	7.099e-05	6.075e-09
		FALSE	Low	Sequest HT (A2)	Unambiguous	SVNGKEDAIWNLLR		3	E7EQB2	E7EQB2; P02788; E7ER44	1	3	0.25	0	1	1	538.958	1614.86	1614.86	0.68	0.00037	HCD (High Energy Collision Dissociation)	31.7	MS2	72.4923	75	110.864	112026	24059_E3_S1_1.raw	F204	0.84	1	0.1511	0.7573
		FALSE	High	Sequest HT (A2)	Unambiguous	IDSGLYLGSGYFTAIQNLR		3	E7EQB2	E7EQB2; P02788; E7ER44	0	3	0.5979	0	1	1	696.701	2088.09	2088.08	5.32	0.0037	HCD (High Energy Collision Dissociation)	31.7	MS2	77.9297	75	110.878	112034	24059_E3_S1_1.raw	F204	2.81	1	7.099e-05	0.0002441
		FALSE	High	Sequest HT (A2)	Unambiguous	VPPRIDSGLYLGSGYFTAIQNLR		3	E7EQB2	E7EQB2; P02788; E7ER44	1	3	0.63	0	1	1	846.46	2537.37	2537.35	5.54	0.00469	HCD (High Energy Collision Dissociation)	31.7	MS2	19.7721	75	110.921	112061	24059_E3_S1_1.raw	F204	5.27	1	7.099e-05	1.779e-10
		FALSE	High	Sequest HT (A2)	Unambiguous	ADAVTLDGGFIYEAGLAPYK		4	E7EQB2; C9JCF5	E7EQB2; P02788; C9JCF5; E7ER44	0	2	0.7789	0	1	1	1036.03	2071.05	2071.04	6.31	0.00653	HCD (High Energy Collision Dissociation)	31.7	MS2	0	75	110.961	112087	24059_E3_S1_1.raw	F204	4.75	2	7.099e-05	2.072e-11
		FALSE	High	Sequest HT (A2)	Unambiguous	ADAVTLDGGFIYEAGLAPYKLRPVAAEVYGTERQPR		4	E7EQB2; C9JCF5	E7EQB2; P02788; C9JCF5; E7ER44	2	5	0.6309	0	1	1	779.612	3894.03	3894.02	3.74	0.00291	HCD (High Energy Collision Dissociation)	31.7	MS2	5.63306	75	111.005	112115	24059_E3_S1_1.raw	F204	5.69	2	7.099e-05	1.059e-06
		FALSE	High	Sequest HT (A2)	Unambiguous	VPPRIDSGLYLGSGYFTAIQNLR		3	E7EQB2	E7EQB2; P02788; E7ER44	1	4	0.537	0	1	1	635.097	2537.36	2537.35	5.25	0.00333	HCD (High Energy Collision Dissociation)	31.7	MS2	53.9711	75	111.102	112176	24059_E3_S1_1.raw	F204	3.24	1	7.099e-05	0.000964
		FALSE	High	Sequest HT (A2)	Unambiguous	ADAVTLDGGFIYEAGLAPYK		4	E7EQB2; C9JCF5	E7EQB2; P02788; C9JCF5; E7ER44	0	3	0.374	0	1	1	691.021	2071.05	2071.04	5.01	0.00346	HCD (High Energy Collision Dissociation)	31.7	MS2	80.079	75	111.131	112194	24059_E3_S1_1.raw	F204	2.46	2	0.0007516	0.01882
		FALSE	High	Sequest HT (A2)	Unambiguous	ADAVTLDGGFIYEAGLAPYKLRPVAAEVYGTER		4	E7EQB2; C9JCF5	E7EQB2; P02788; C9JCF5; E7ER44	1	4	0.6395	0	1	1	878.961	3512.82	3512.81	5.15	0.00453	HCD (High Energy Collision Dissociation)	31.7	MS2	35.2001	75	111.133	112195	24059_E3_S1_1.raw	F204	5.77	2	7.099e-05	2.559e-07
		FALSE	High	Sequest HT (A2)	Unambiguous	GEADAMSLDGGYVYTAGK		3	E7EQB2	E7EQB2; P02788; E7ER44	0	2	0.7867	0	1	1	902.913	1804.82	1804.81	7.59	0.00685	HCD (High Energy Collision Dissociation)	31.7	MS2	63.9459	75	111.134	112196	24059_E3_S1_1.raw	F204	4.22	1	7.099e-05	6.909e-09
		FALSE	High	Sequest HT (A2)	Unambiguous	DSAIGFSRVPPRIDSGLYLGSGYFTAIQNLR		3	E7EQB2	E7EQB2; P02788; E7ER44	2	4	0.7383	0	1	1	843.452	3370.79	3370.75	9.5	0.00801	HCD (High Energy Collision Dissociation)	31.7	MS2	18.702	75	111.139	112199	24059_E3_S1_1.raw	F204	4.47	1	7.099e-05	9.829e-05
		FALSE	High	Sequest HT (A2)	Unambiguous	IDSGLYLGSGYFTAIQNLR		3	E7EQB2	E7EQB2; P02788; E7ER44	0	3	0.5825	0	1	1	696.702	2088.09	2088.08	7.77	0.00541	HCD (High Energy Collision Dissociation)	31.7	MS2	64.6933	75	111.222	112252	24059_E3_S1_1.raw	F204	2.97	1	7.099e-05	0.000993
		FALSE	High	Sequest HT (A2)	Unambiguous	GEADAMSLDGGYVYTAGK		3	E7EQB2	E7EQB2; P02788; E7ER44	0	3	0.6853	0	1	1	602.275	1804.81	1804.81	3.32	0.002	HCD (High Energy Collision Dissociation)	31.7	MS2	52.6997	75	111.225	112254	24059_E3_S1_1.raw	F204	1.97	1	7.099e-05	0.0006305
		FALSE	High	Sequest HT (A2)	Unambiguous	VPPRIDSGLYLGSGYFTAIQNLR		3	E7EQB2	E7EQB2; P02788; E7ER44	1	3	0.7209	0	1	1	846.463	2537.38	2537.35	9.66	0.00817	HCD (High Energy Collision Dissociation)	31.7	MS2	32.3266	75	111.258	112275	24059_E3_S1_1.raw	F204	4.55	1	7.099e-05	5.54e-09
		FALSE	High	Sequest HT (A2)	Unambiguous	ADAVTLDGGFIYEAGLAPYK		4	E7EQB2; C9JCF5	E7EQB2; P02788; C9JCF5; E7ER44	0	2	0.798	0	1	1	1036.03	2071.05	2071.04	6.55	0.00678	HCD (High Energy Collision Dissociation)	31.7	MS2	0	75	111.3	112301	24059_E3_S1_1.raw	F204	4.95	2	7.099e-05	7.948e-11
		FALSE	High	Sequest HT (A2)	Unambiguous	ADAVTLDGGFIYEAGLAPYKLRPVAAEVYGTERQPR		4	E7EQB2; C9JCF5	E7EQB2; P02788; C9JCF5; E7ER44	2	5	0.5354	0	1	1	779.616	3894.05	3894.02	7.89	0.00615	HCD (High Energy Collision Dissociation)	31.7	MS2	13.1063	75	111.341	112327	24059_E3_S1_1.raw	F204	3.81	2	7.099e-05	4.964e-06
		FALSE	Medium	Sequest HT (A2)	Unambiguous	SVNGKEDAIWNLLR		3	E7EQB2	E7EQB2; P02788; E7ER44	1	3	0.5667	0	1	1	538.959	1614.86	1614.86	1.14	0.00061	HCD (High Energy Collision Dissociation)	31.7	MS2	38.9127	75	111.454	112399	24059_E3_S1_1.raw	F204	1.2	1	0.01757	0.2327
		FALSE	High	Sequest HT (A2)	Unambiguous	ADAVTLDGGFIYEAGLAPYKLRPVAAEVYGTER		4	E7EQB2; C9JCF5	E7EQB2; P02788; C9JCF5; E7ER44	1	4	0.6673	0	1	1	878.961	3512.82	3512.81	4.53	0.00398	HCD (High Energy Collision Dissociation)	31.7	MS2	5.87989	75	111.47	112408	24059_E3_S1_1.raw	F204	5.65	2	7.099e-05	9.767e-12
		FALSE	High	Sequest HT (A2)	Unambiguous	ADAVTLDGGFIYEAGLAPYK		4	E7EQB2; C9JCF5	E7EQB2; P02788; C9JCF5; E7ER44	0	3	0.5802	0	1	1	691.022	2071.05	2071.04	5.98	0.00413	HCD (High Energy Collision Dissociation)	31.7	MS2	70.974	75	111.471	112409	24059_E3_S1_1.raw	F204	3.43	2	7.099e-05	8.848e-06
		FALSE	High	Sequest HT (A2)	Unambiguous	DSAIGFSRVPPRIDSGLYLGSGYFTAIQNLR		3	E7EQB2	E7EQB2; P02788; E7ER44	2	4	0.7362	0	1	1	843.451	3370.78	3370.75	8.05	0.00679	HCD (High Energy Collision Dissociation)	31.7	MS2	0	75	111.473	112410	24059_E3_S1_1.raw	F204	4.17	1	7.099e-05	3.036e-05
		FALSE	High	Sequest HT (A2)	Unambiguous	IDSGLYLGSGYFTAIQNLR		3	E7EQB2	E7EQB2; P02788; E7ER44	0	2	0.7455	0	1	1	1044.55	2088.1	2088.08	9.33	0.00974	HCD (High Energy Collision Dissociation)	31.7	MS2	0	75	111.485	112418	24059_E3_S1_1.raw	F204	3.3	1	7.099e-05	5.175e-08
		FALSE	High	Sequest HT (A2)	Unambiguous	GEADAMSLDGGYVYTAGK		3	E7EQB2	E7EQB2; P02788; E7ER44	0	2	0.7665	0	1	1	902.914	1804.82	1804.81	7.79	0.00703	HCD (High Energy Collision Dissociation)	31.7	MS2	55.3925	75	111.51	112434	24059_E3_S1_1.raw	F204	3.94	1	7.099e-05	7.269e-09
		FALSE	High	Sequest HT (A2)	Unambiguous	IDSGLYLGSGYFTAIQNLR		3	E7EQB2	E7EQB2; P02788; E7ER44	0	3	0.5909	0	1	1	696.703	2088.09	2088.08	8.12	0.00565	HCD (High Energy Collision Dissociation)	31.7	MS2	48.2138	75	111.552	112460	24059_E3_S1_1.raw	F204	2.2	1	7.099e-05	0.0001116
		FALSE	High	Sequest HT (A2)	Unambiguous	GEADAMSLDGGYVYTAGK		3	E7EQB2	E7EQB2; P02788; E7ER44	0	3	0.6095	0	1	1	602.275	1804.81	1804.81	2.41	0.00145	HCD (High Energy Collision Dissociation)	31.7	MS2	43.5815	75	111.558	112464	24059_E3_S1_1.raw	F204	1.69	1	7.099e-05	0.003004
		FALSE	Low	Sequest HT (A2)	Unambiguous	VPPRIDSGLYLGSGYFTAIQNLRK		3	E7EQB2	E7EQB2; P02788; E7ER44	2	4	0.1838	0	1	1	667.122	2665.47	2665.45	8.21	0.00547	HCD (High Energy Collision Dissociation)	31.7	MS2	73.9859	75	111.578	112477	24059_E3_S1_1.raw	F204	1.36	1	0.116	0.6874
		FALSE	High	Sequest HT (A2)	Unambiguous	VPPRIDSGLYLGSGYFTAIQNLR		3	E7EQB2	E7EQB2; P02788; E7ER44	1	3	0.6608	0	1	1	846.461	2537.37	2537.35	6.34	0.00536	HCD (High Energy Collision Dissociation)	31.7	MS2	45.8115	75	111.595	112488	24059_E3_S1_1.raw	F204	4.54	1	7.099e-05	5.709e-10
		FALSE	Medium	Sequest HT (A2)	Unambiguous	FDEYFSQSCAPGSDPRSNLCALCIGDEQGENKcVPNSNER	C33(Dioxidation)	3	E7EQB2	E7EQB2; P02788; E7ER44	2	6	0.1111	0	1	1	736.153	4411.88	4411.86	5.37	0.00395	HCD (High Energy Collision Dissociation)	31.7	MS2	84.2443	75	111.602	112492	24059_E3_S1_1.raw	F204	1.08	1	0.02441	0.2873
		FALSE	High	Sequest HT (A2)	Unambiguous	ADAVTLDGGFIYEAGLAPYK		4	E7EQB2; C9JCF5	E7EQB2; P02788; C9JCF5; E7ER44	0	2	0.7865	0	1	1	1036.03	2071.05	2071.04	5.37	0.00556	HCD (High Energy Collision Dissociation)	31.7	MS2	0	75	111.639	112515	24059_E3_S1_1.raw	F204	4.31	2	7.099e-05	8.383e-10
		FALSE	High	Sequest HT (A2)	Unambiguous	ADAVTLDGGFIYEAGLAPYKLRPVAAEVYGTERQPR		4	E7EQB2; C9JCF5	E7EQB2; P02788; C9JCF5; E7ER44	2	5	0.625	0	1	1	779.611	3894.03	3894.02	2.33	0.00181	HCD (High Energy Collision Dissociation)	31.7	MS2	0	75	111.68	112541	24059_E3_S1_1.raw	F204	4	2	7.099e-05	1.997e-08
		FALSE	High	Sequest HT (A2)	Unambiguous	ADAVTLDGGFIYEAGLAPYKLRPVAAEVYGTERQPR		4	E7EQB2; C9JCF5	E7EQB2; P02788; C9JCF5; E7ER44	2	4	0.6103	0	1	1	974.263	3894.03	3894.02	2.88	0.00281	HCD (High Energy Collision Dissociation)	31.7	MS2	16.0196	75	111.766	112595	24059_E3_S1_1.raw	F204	2.13	2	7.099e-05	0.0005531
		FALSE	Low	Sequest HT (A2)	Unambiguous	SVNGKEDAIWNLLR		3	E7EQB2	E7EQB2; P02788; E7ER44	1	3		0.0444	5	5	538.96	1614.87	1614.86	3.63	0.00196	HCD (High Energy Collision Dissociation)	31.7	MS2	39.2396	75	111.79	112610	24059_E3_S1_1.raw	F204	0.43	1	0.2965	0.9136
		FALSE	High	Sequest HT (A2)	Unambiguous	ADAVTLDGGFIYEAGLAPYK		4	E7EQB2; C9JCF5	E7EQB2; P02788; C9JCF5; E7ER44	0	3	0.6186	0	1	1	691.019	2071.04	2071.04	1.82	0.00126	HCD (High Energy Collision Dissociation)	31.7	MS2	61.9878	75	111.807	112621	24059_E3_S1_1.raw	F204	3.12	2	7.099e-05	3.951e-05
		FALSE	High	Sequest HT (A2)	Unambiguous	ADAVTLDGGFIYEAGLAPYKLRPVAAEVYGTER		4	E7EQB2; C9JCF5	E7EQB2; P02788; C9JCF5; E7ER44	1	4	0.6883	0	1	1	878.959	3512.81	3512.81	2.37	0.00209	HCD (High Energy Collision Dissociation)	31.7	MS2	4.82791	75	111.809	112622	24059_E3_S1_1.raw	F204	4.94	2	7.099e-05	3.781e-06
		FALSE	High	Sequest HT (A2)	Unambiguous	DSAIGFSRVPPRIDSGLYLGSGYFTAIQNLR		3	E7EQB2	E7EQB2; P02788; E7ER44	2	4	0.7321	0	1	1	843.449	3370.77	3370.75	5.66	0.00477	HCD (High Energy Collision Dissociation)	31.7	MS2	23.4764	75	111.81	112623	24059_E3_S1_1.raw	F204	3.21	1	7.099e-05	5.708e-06
		FALSE	High	Sequest HT (A2)	Unambiguous	GEADAMSLDGGYVYTAGK		3	E7EQB2	E7EQB2; P02788; E7ER44	0	2	0.7819	0	1	1	902.91	1804.81	1804.81	3.33	0.003	HCD (High Energy Collision Dissociation)	31.7	MS2	20.9925	75	111.85	112648	24059_E3_S1_1.raw	F204	4.08	1	7.099e-05	1.775e-07
		FALSE	Medium	Sequest HT (A2)	Unambiguous	VPPRIDSGLYLGSGYFTAIQNLR		3	E7EQB2	E7EQB2; P02788; E7ER44	1	4	0.4571	0	1	1	635.096	2537.36	2537.35	4.09	0.0026	HCD (High Energy Collision Dissociation)	31.7	MS2	46.8136	75	111.87	112661	24059_E3_S1_1.raw	F204	1.05	1	0.01693	0.2225
		FALSE	High	Sequest HT (A2)	Unambiguous	IDSGLYLGSGYFTAIQNLR		3	E7EQB2	E7EQB2; P02788; E7ER44	0	3	0.7295	0	1	1	696.699	2088.08	2088.08	2.6	0.00181	HCD (High Energy Collision Dissociation)	31.7	MS2	56.1932	75	111.894	112676	24059_E3_S1_1.raw	F204	3.29	1	7.099e-05	8.623e-06
		FALSE	High	Sequest HT (A2)	Unambiguous	GEADAMSLDGGYVYTAGK		3	E7EQB2	E7EQB2; P02788; E7ER44	0	3	0.669	0	1	1	602.276	1804.81	1804.81	3.63	0.00218	HCD (High Energy Collision Dissociation)	31.7	MS2	40.2358	75	111.902	112681	24059_E3_S1_1.raw	F204	1.45	1	0.0002022	0.006907
		FALSE	High	Sequest HT (A2)	Unambiguous	IDSGLYLGSGYFTAIQNLR		3	E7EQB2	E7EQB2; P02788; E7ER44	0	2	0.7275	0	1	1	1044.54	2088.08	2088.08	2.66	0.00278	HCD (High Energy Collision Dissociation)	31.7	MS2	0	75	111.916	112690	24059_E3_S1_1.raw	F204	3.45	1	7.099e-05	9.31e-10
		FALSE	High	Sequest HT (A2)	Unambiguous	VPPRIDSGLYLGSGYFTAIQNLR		3	E7EQB2	E7EQB2; P02788; E7ER44	1	3	0.6909	0	1	1	846.461	2537.37	2537.35	6.55	0.00554	HCD (High Energy Collision Dissociation)	31.7	MS2	40.4425	75	111.936	112702	24059_E3_S1_1.raw	F204	4.53	1	7.099e-05	1.75e-09
		FALSE	Medium	Sequest HT (A2)	Unambiguous	FDEYFSQScAPGSDPRSNLCALCIGDEQGENKCVPNSNER	C9(Dioxidation)	3	E7EQB2	E7EQB2; P02788; E7ER44	2	6	0.0179	0	1	1	736.153	4411.88	4411.86	5.12	0.00377	HCD (High Energy Collision Dissociation)	31.7	MS2	52.5478	75	111.948	112710	24059_E3_S1_1.raw	F204	0.56	1	0.02894	0.314
		FALSE	High	Sequest HT (A2)	Unambiguous	ADAVTLDGGFIYEAGLAPYK		4	E7EQB2; C9JCF5	E7EQB2; P02788; C9JCF5; E7ER44	0	2	0.7935	0	1	1	1036.03	2071.05	2071.04	3.48	0.0036	HCD (High Energy Collision Dissociation)	31.7	MS2	0	75	111.978	112728	24059_E3_S1_1.raw	F204	4.94	2	7.099e-05	3.864e-11
		FALSE	High	Sequest HT (A2)	Unambiguous	ADAVTLDGGFIYEAGLAPYKLRPVAAEVYGTERQPR		4	E7EQB2; C9JCF5	E7EQB2; P02788; C9JCF5; E7ER44	2	5	0.6488	0	1	1	779.611	3894.03	3894.02	2.09	0.00163	HCD (High Energy Collision Dissociation)	31.7	MS2	1.55883	75	112.02	112755	24059_E3_S1_1.raw	F204	4.1	2	7.099e-05	1.501e-09
		FALSE	High	Sequest HT (A2)	Unambiguous	ADAVTLDGGFIYEAGLAPYK		4	E7EQB2; C9JCF5	E7EQB2; P02788; C9JCF5; E7ER44	0	3	0.4541	0	1	1	691.019	2071.04	2071.04	2.35	0.00163	HCD (High Energy Collision Dissociation)	31.7	MS2	52.6946	75	112.147	112834	24059_E3_S1_1.raw	F204	2.07	2	7.099e-05	0.00168
		FALSE	High	Sequest HT (A2)	Unambiguous	ADAVTLDGGFIYEAGLAPYKLRPVAAEVYGTER		4	E7EQB2; C9JCF5	E7EQB2; P02788; C9JCF5; E7ER44	1	4	0.7112	0	1	1	878.96	3512.82	3512.81	3.07	0.0027	HCD (High Energy Collision Dissociation)	31.7	MS2	35.6355	75	112.15	112836	24059_E3_S1_1.raw	F204	4.19	2	7.099e-05	2.565e-09
		FALSE	High	Sequest HT (A2)	Unambiguous	DSAIGFSRVPPRIDSGLYLGSGYFTAIQNLR		3	E7EQB2	E7EQB2; P02788; E7ER44	2	4	0.7296	0	1	1	843.448	3370.77	3370.75	4.94	0.00416	HCD (High Energy Collision Dissociation)	31.7	MS2	28.0641	75	112.151	112837	24059_E3_S1_1.raw	F204	3.92	1	7.099e-05	0.004271
		FALSE	Low	Sequest HT (A2)	Unambiguous	VVwCAVGEQELRKCNQWSGLSEGSVTCSSASTTEDCIALVLK	W3(Oxidation)	2	E7EQB2	E7EQB2; P02788	2	4	0.2658	0	1	1	1126.53	4503.09	4503.13	-9.4	-0.01058	HCD (High Energy Collision Dissociation)	31.7	MS2	73.2783	75	112.16	112843	24059_E3_S1_1.raw	F204	0.79	1	0.3154	0.924
		FALSE	High	Sequest HT (A2)	Unambiguous	GEADAMSLDGGYVYTAGK		3	E7EQB2	E7EQB2; P02788; E7ER44	0	2	0.7914	0	1	1	902.908	1804.81	1804.81	1.5	0.00136	HCD (High Energy Collision Dissociation)	31.7	MS2	45.681	75	112.19	112861	24059_E3_S1_1.raw	F204	3.5	1	7.099e-05	1.451e-07
		FALSE	High	Sequest HT (A2)	Unambiguous	IDSGLYLGSGYFTAIQNLR		3	E7EQB2	E7EQB2; P02788; E7ER44	0	3	0.6043	0	1	1	696.698	2088.08	2088.08	2.07	0.00144	HCD (High Energy Collision Dissociation)	31.7	MS2	55.6681	75	112.236	112890	24059_E3_S1_1.raw	F204	2.3	1	7.099e-05	0.003237
		FALSE	High	Sequest HT (A2)	Unambiguous	IDSGLYLGSGYFTAIQNLR		3	E7EQB2	E7EQB2; P02788; E7ER44	0	2	0.6703	0	1	1	1044.55	2088.09	2088.08	5.35	0.00559	HCD (High Energy Collision Dissociation)	31.7	MS2	0	75	112.25	112899	24059_E3_S1_1.raw	F204	2.76	1	7.099e-05	1.209e-06
		FALSE	High	Sequest HT (A2)	Unambiguous	VPPRIDSGLYLGSGYFTAIQNLR		3	E7EQB2	E7EQB2; P02788; E7ER44	1	3	0.6008	0	1	1	846.457	2537.36	2537.35	2.44	0.00206	HCD (High Energy Collision Dissociation)	31.7	MS2	30.4876	75	112.279	112916	24059_E3_S1_1.raw	F204	2.63	1	7.099e-05	2.517e-05
		FALSE	High	Sequest HT (A2)	Unambiguous	ADAVTLDGGFIYEAGLAPYK		4	E7EQB2; C9JCF5	E7EQB2; P02788; C9JCF5; E7ER44	0	2	0.7234	0	1	1	1036.02	2071.04	2071.04	1.95	0.00202	HCD (High Energy Collision Dissociation)	31.7	MS2	0	75	112.318	112940	24059_E3_S1_1.raw	F204	4.7	2	7.099e-05	2.492e-11
		FALSE	High	Sequest HT (A2)	Unambiguous	ADAVTLDGGFIYEAGLAPYKLRPVAAEVYGTERQPR		4	E7EQB2; C9JCF5	E7EQB2; P02788; C9JCF5; E7ER44	2	5	0.6396	0	1	1	779.611	3894.03	3894.02	2.02	0.00157	HCD (High Energy Collision Dissociation)	31.7	MS2	2.66125	75	112.363	112968	24059_E3_S1_1.raw	F204	2.83	2	7.099e-05	0.0002636
		FALSE	High	Sequest HT (A2)	Unambiguous	ADAVTLDGGFIYEAGLAPYK		4	E7EQB2; C9JCF5	E7EQB2; P02788; C9JCF5; E7ER44	0	3	0.6413	0	1	1	691.018	2071.04	2071.04	0.85	0.00059	HCD (High Energy Collision Dissociation)	31.7	MS2	47.6024	75	112.488	113046	24059_E3_S1_1.raw	F204	2.23	2	7.099e-05	0.001839
		FALSE	High	Sequest HT (A2)	Unambiguous	ADAVTLDGGFIYEAGLAPYKLRPVAAEVYGTER		4	E7EQB2; C9JCF5	E7EQB2; P02788; C9JCF5; E7ER44	1	4	0.6169	0	1	1	878.957	3512.81	3512.81	-0.2	-0.00017	HCD (High Energy Collision Dissociation)	31.7	MS2	2.77927	75	112.49	113047	24059_E3_S1_1.raw	F204	3.55	2	7.099e-05	0.0001849
		FALSE	High	Sequest HT (A2)	Unambiguous	DSAIGFSRVPPRIDSGLYLGSGYFTAIQNLR		3	E7EQB2	E7EQB2; P02788; E7ER44	2	4	0.637	0	1	1	843.445	3370.76	3370.75	0.95	0.0008	HCD (High Energy Collision Dissociation)	31.7	MS2	0	75	112.493	113049	24059_E3_S1_1.raw	F204	2.92	1	7.099e-05	5.325e-05
		FALSE	Low	Sequest HT (A2)	Unambiguous	LRPVAAEVYGTER		4	E7EQB2; C9JCF5	E7EQB2; P02788; C9JCF5; E7ER44	0	3	0.52	0	1	1	487.599	1460.78	1460.79	-1.41	-0.00069	HCD (High Energy Collision Dissociation)	31.7	MS2	62.5698	75	112.527	113071	24059_E3_S1_1.raw	F204	0.25	2	0.4501	0.975
		FALSE	Low	Sequest HT (A2)	Unambiguous	SVNGKEDAIWNLLR		3	E7EQB2	E7EQB2; P02788; E7ER44	1	3	0.2941	0	1	1	538.957	1614.86	1614.86	-2.04	-0.0011	HCD (High Energy Collision Dissociation)	31.7	MS2	25.4459	75	112.56	113091	24059_E3_S1_1.raw	F204	0.51	1	0.393	0.9581
		FALSE	High	Sequest HT (A2)	Unambiguous	ADAVTLDGGFIYEAGLAPYKLRPVAAEVYGTER		4	E7EQB2; C9JCF5	E7EQB2; P02788; C9JCF5; E7ER44	1	3	0.6845	0	1	1	1171.6	3512.77	3512.81	-9.52	-0.01115	HCD (High Energy Collision Dissociation)	31.7	MS2	0	75	112.562	113092	24059_E3_S1_1.raw	F204	1.68	2	0.001098	0.02484
		FALSE	High	Sequest HT (A2)	Unambiguous	IDSGLYLGSGYFTAIQNLR		3	E7EQB2	E7EQB2; P02788; E7ER44	0	3	0.5109	0	1	1	696.699	2088.08	2088.08	2.95	0.00205	HCD (High Energy Collision Dissociation)	31.7	MS2	49.2125	75	112.577	113101	24059_E3_S1_1.raw	F204	1.37	1	0.0002022	0.00655
		FALSE	Medium	Sequest HT (A2)	Unambiguous	GEADAMSLDGGYVYTAGK		3	E7EQB2	E7EQB2; P02788; E7ER44	0	3	0.3966	0	1	1	602.274	1804.81	1804.81	1.5	0.0009	HCD (High Energy Collision Dissociation)	31.7	MS2	19.0767	75	112.582	113104	24059_E3_S1_1.raw	F204	0.58	1	0.03535	0.3559
		FALSE	High	Sequest HT (A2)	Unambiguous	IDSGLYLGSGYFTAIQNLR		3	E7EQB2	E7EQB2; P02788; E7ER44	0	2	0.6923	0	1	1	1044.54	2088.07	2088.08	-0.73	-0.00076	HCD (High Energy Collision Dissociation)	31.7	MS2	13.1611	75	112.591	113110	24059_E3_S1_1.raw	F204	2.86	1	7.099e-05	7.234e-07
		FALSE	Low	Sequest HT (A2)	Unambiguous	ADAVTLDGGFIYEAGLAPYKLRPVAAEVYGTERQPR		4	E7EQB2; C9JCF5	E7EQB2; P02788; C9JCF5; E7ER44	2	4	0.2442	0	1	1	974.262	3894.02	3894.02	1.63	0.00158	HCD (High Energy Collision Dissociation)	31.7	MS2	0	75	112.605	113119	24059_E3_S1_1.raw	F204	0.86	2	0.2514	0.8802
		FALSE	High	Sequest HT (A2)	Unambiguous	GEADAMSLDGGYVYTAGK		3	E7EQB2	E7EQB2; P02788; E7ER44	0	2	0.7692	0	1	1	902.908	1804.81	1804.81	1.23	0.00111	HCD (High Energy Collision Dissociation)	31.7	MS2	20.5946	75	112.619	113127	24059_E3_S1_1.raw	F204	2.86	1	7.099e-05	7.777e-06
		FALSE	High	Sequest HT (A2)	Unambiguous	VPPRIDSGLYLGSGYFTAIQNLR		3	E7EQB2	E7EQB2; P02788; E7ER44	1	3	0.7458	0	1	1	846.455	2537.35	2537.35	-0.09	-7e-05	HCD (High Energy Collision Dissociation)	31.7	MS2	27.3434	75	112.62	113128	24059_E3_S1_1.raw	F204	2.95	1	7.099e-05	3.151e-07
		FALSE	High	Sequest HT (A2)	Unambiguous	ADAVTLDGGFIYEAGLAPYK		4	E7EQB2; C9JCF5	E7EQB2; P02788; C9JCF5; E7ER44	0	2	0.7361	0	1	1	1036.02	2071.04	2071.04	0.77	0.0008	HCD (High Energy Collision Dissociation)	31.7	MS2	0	75	112.66	113153	24059_E3_S1_1.raw	F204	4.13	2	7.099e-05	5.904e-11
		FALSE	High	Sequest HT (A2)	Unambiguous	ADAVTLDGGFIYEAGLAPYKLRPVAAEVYGTERQPR		4	E7EQB2; C9JCF5	E7EQB2; P02788; C9JCF5; E7ER44	2	5	0.5185	0	1	1	779.609	3894.02	3894.02	-0.18	-0.00014	HCD (High Energy Collision Dissociation)	31.7	MS2	14.2023	75	112.706	113181	24059_E3_S1_1.raw	F204	1.35	2	0.003951	0.04734
		FALSE	High	Sequest HT (A2)	Unambiguous	ADAVTLDGGFIYEAGLAPYKLRPVAAEVYGTER		4	E7EQB2; C9JCF5	E7EQB2; P02788; C9JCF5; E7ER44	1	4	0.6186	0	1	1	878.957	3512.81	3512.81	-0.13	-0.00011	HCD (High Energy Collision Dissociation)	31.7	MS2	1.89727	75	112.829	113258	24059_E3_S1_1.raw	F204	0.97	2	0.008902	0.1083
		FALSE	Low	Sequest HT (A2)	Unambiguous	ADAVTLDGGFIYEAGLAPYK		4	E7EQB2; C9JCF5	E7EQB2; P02788; C9JCF5; E7ER44	0	3	0.3951	0	1	1	691.016	2071.03	2071.04	-1.89	-0.0013	HCD (High Energy Collision Dissociation)	31.7	MS2	8.70378	75	112.831	113259	24059_E3_S1_1.raw	F204	0.81	2	0.107	0.6644
		FALSE	Low	Sequest HT (A2)	Unambiguous	DSAIGFSRVPPRIDSGLYLGSGYFTAIQNLR		3	E7EQB2	E7EQB2; P02788; E7ER44	2	4	0.6711	0	1	1	843.444	3370.76	3370.75	0.23	0.00019	HCD (High Energy Collision Dissociation)	31.7	MS2	6.61308	75	112.832	113260	24059_E3_S1_1.raw	F204	1.49	1	0.09529	0.6286
		FALSE	High	Sequest HT (A2)	Unambiguous	IDSGLYLGSGYFTAIQNLR		3	E7EQB2	E7EQB2; P02788; E7ER44	0	3	0.2385	0	1	1	696.697	2088.08	2088.08	0.76	0.00053	HCD (High Energy Collision Dissociation)	31.7	MS2	0	75	112.925	113320	24059_E3_S1_1.raw	F204	1.09	1	0.004605	0.05116
		FALSE	High	Sequest HT (A2)	Unambiguous	GEADAMSLDGGYVYTAGK		3	E7EQB2	E7EQB2; P02788; E7ER44	0	2	0.8047	0	1	1	902.904	1804.8	1804.81	-2.42	-0.00218	HCD (High Energy Collision Dissociation)	31.7	MS2	0	75	112.961	113342	24059_E3_S1_1.raw	F204	2.97	1	7.099e-05	4.41e-07
		FALSE	High	Sequest HT (A2)	Unambiguous	ADAVTLDGGFIYEAGLAPYK		4	E7EQB2; C9JCF5	E7EQB2; P02788; C9JCF5; E7ER44	0	2	0.7357	0	1	1	1036.02	2071.03	2071.04	-1.82	-0.00189	HCD (High Energy Collision Dissociation)	31.7	MS2	0	75	112.975	113351	24059_E3_S1_1.raw	F204	4.2	2	7.099e-05	4.604e-12
		FALSE	High	Sequest HT (A2)	Unambiguous	VPPRIDSGLYLGSGYFTAIQNLR		3	E7EQB2	E7EQB2; P02788; E7ER44	1	3	0.723	0	1	1	846.452	2537.34	2537.35	-3.77	-0.00319	HCD (High Energy Collision Dissociation)	31.7	MS2	26.596	75	112.977	113352	24059_E3_S1_1.raw	F204	2.78	1	7.099e-05	1.142e-05
		FALSE	Medium	Sequest HT (A2)	Unambiguous	ADAVTLDGGFIYEAGLAPYKLRPVAAEVYGTERQPR		4	E7EQB2; C9JCF5	E7EQB2; P02788; C9JCF5; E7ER44	2	5	0.0583	0	1	1	779.61	3894.02	3894.02	0.37	0.00029	HCD (High Energy Collision Dissociation)	31.7	MS2	5.28085	75	113.021	113379	24059_E3_S1_1.raw	F204	1.03	2	0.01601	0.215
		FALSE	High	Sequest HT (A2)	Unambiguous	IDSGLYLGSGYFTAIQNLR		3	E7EQB2	E7EQB2; P02788; E7ER44	0	2	0.5153	0	1	1	1044.55	2088.09	2088.08	5.82	0.00608	HCD (High Energy Collision Dissociation)	31.7	MS2	0	75	113.047	113396	24059_E3_S1_1.raw	F204	2.29	1	0.0002022	0.006248
		FALSE	Low	Sequest HT (A2)	Unambiguous	ADAVTLDGGFIYEAGLAPYK		4	E7EQB2; C9JCF5	E7EQB2; P02788; C9JCF5; E7ER44	0	3	0.4082	0	1	1	691.016	2071.03	2071.04	-1.8	-0.00124	HCD (High Energy Collision Dissociation)	31.7	MS2	7.24529	75	113.144	113455	24059_E3_S1_1.raw	F204	0.49	2	0.1208	0.6981
		FALSE	Low	Sequest HT (A2)	Unambiguous	ADAVTLDGGFIYEAGLAPYKLRPVAAEVYGTER		4	E7EQB2; C9JCF5	E7EQB2; P02788; C9JCF5; E7ER44	1	4	0.4286	0	1	1	878.955	3512.8	3512.81	-1.93	-0.0017	HCD (High Energy Collision Dissociation)	31.7	MS2	2.31333	75	113.145	113456	24059_E3_S1_1.raw	F204	0.84	2	0.2625	0.8888
		FALSE	Low	Sequest HT (A2)	Unambiguous	DSAIGFSRVPPRIDSGLYLGSGYFTAIQNLR		3	E7EQB2	E7EQB2; P02788; E7ER44	2	4	0.1935	0	1	1	843.443	3370.75	3370.75	-1.58	-0.00133	HCD (High Energy Collision Dissociation)	31.7	MS2	0	75	113.147	113457	24059_E3_S1_1.raw	F204	0.31	1	0.4634	0.9783
		FALSE	High	Sequest HT (A2)	Unambiguous	ADAVTLDGGFIYEAGLAPYK		4	E7EQB2; C9JCF5	E7EQB2; P02788; C9JCF5; E7ER44	0	2	0.7835	0	1	1	1036.02	2071.04	2071.04	-0.64	-0.00067	HCD (High Energy Collision Dissociation)	31.7	MS2	0	75	113.314	113559	24059_E3_S1_1.raw	F204	2.54	2	7.099e-05	9.303e-06
		FALSE	High	Sequest HT (A2)	Unambiguous	GEADAMSLDGGYVYTAGK		3	E7EQB2	E7EQB2; P02788; E7ER44	0	2	0.8065	0	1	1	902.906	1804.81	1804.81	-0.25	-0.00023	HCD (High Energy Collision Dissociation)	31.7	MS2	12.9938	75	113.315	113560	24059_E3_S1_1.raw	F204	2.48	1	7.099e-05	2.984e-06
		FALSE	High	Sequest HT (A2)	Unambiguous	VPPRIDSGLYLGSGYFTAIQNLR		3	E7EQB2	E7EQB2; P02788; E7ER44	1	3	0.7654	0	1	1	846.454	2537.35	2537.35	-1.02	-0.00087	HCD (High Energy Collision Dissociation)	31.7	MS2	34.1348	75	113.318	113562	24059_E3_S1_1.raw	F204	2.43	1	7.099e-05	0.0003572
		FALSE	Low	Sequest HT (A2)	Unambiguous	IDSGLYLGSGYFTAIQNLR		3	E7EQB2	E7EQB2; P02788; E7ER44	0	2	0.4167	0	1	1	1044.55	2088.08	2088.08	3.25	0.00339	HCD (High Energy Collision Dissociation)	31.7	MS2	0	75	113.383	113603	24059_E3_S1_1.raw	F204	0.6	1	0.5242	0.989
		FALSE	High	Sequest HT (A2)	Unambiguous	ADAVTLDGGFIYEAGLAPYK		4	E7EQB2; C9JCF5	E7EQB2; P02788; C9JCF5; E7ER44	0	3	0.5619	0	1	1	691.017	2071.04	2071.04	-1.09	-0.00075	HCD (High Energy Collision Dissociation)	31.7	MS2	4.24874	75	113.484	113665	24059_E3_S1_1.raw	F204	1.05	2	0.0002022	0.008239
		FALSE	Low	Sequest HT (A2)	Unambiguous	ADAVTLDGGFIYEAGLAPYKLRPVAAEVYGTER		4	E7EQB2; C9JCF5	E7EQB2; P02788; C9JCF5; E7ER44	1	4	0.5505	0	1	1	878.957	3512.81	3512.81	0.01	1e-05	HCD (High Energy Collision Dissociation)	31.7	MS2	0	75	113.485	113666	24059_E3_S1_1.raw	F204	1.09	2	0.05215	0.4512
		FALSE	Low	Sequest HT (A2)	Unambiguous	DSAIGFSRVPPRIDSGLYLGSGYFTAIQNLR		3	E7EQB2	E7EQB2; P02788; E7ER44	2	4		0	2	2	843.444	3370.76	3370.75	0.45	0.00038	HCD (High Energy Collision Dissociation)	31.7	MS2	0	75	113.488	113668	24059_E3_S1_1.raw	F204	0.74	1	0.4745	0.9806
		FALSE	Low	Sequest HT (A2)	Unambiguous	IDSGLYLGSGYFTAIQNLR		3	E7EQB2	E7EQB2; P02788; E7ER44	0	3	0.6979	0	1	1	696.697	2088.08	2088.08	-0.21	-0.00014	HCD (High Energy Collision Dissociation)	31.7	MS2	11.5962	75	113.569	113717	24059_E3_S1_1.raw	F204	0.96	1	0.06215	0.5014
		FALSE	High	Sequest HT (A2)	Unambiguous	ADAVTLDGGFIYEAGLAPYK		4	E7EQB2; C9JCF5	E7EQB2; P02788; C9JCF5; E7ER44	0	2	0.5375	0	1	1	1036.02	2071.04	2071.04	-1	-0.00103	HCD (High Energy Collision Dissociation)	31.7	MS2	0	75	113.654	113769	24059_E3_S1_1.raw	F204	0.8	2	0.005491	0.06292
		FALSE	Medium	Sequest HT (A2)	Unambiguous	GEADAMSLDGGYVYTAGK		3	E7EQB2	E7EQB2; P02788; E7ER44	0	2	0.7308	0	1	1	902.906	1804.8	1804.81	-1	-0.0009	HCD (High Energy Collision Dissociation)	31.7	MS2	3.42103	75	113.656	113770	24059_E3_S1_1.raw	F204	0.78	1	0.01004	0.1256
		FALSE	Low	Sequest HT (A2)	Unambiguous	VPPRIDSGLYLGSGYFTAIQNLR		3	E7EQB2	E7EQB2; P02788; E7ER44	1	3	0.5102	0	1	1	846.455	2537.35	2537.35	-0.09	-7e-05	HCD (High Energy Collision Dissociation)	31.7	MS2	43.5645	75	113.662	113774	24059_E3_S1_1.raw	F204	0.49	1	0.2882	0.9087
		FALSE	Low	Sequest HT (A2)	Unambiguous	ADAVTLDGGFIYEAGLAPYK		4	E7EQB2; C9JCF5	E7EQB2; P02788; C9JCF5; E7ER44	0	2	0.4386	0	1	1	1036.02	2071.03	2071.04	-2.3	-0.00238	HCD (High Energy Collision Dissociation)	31.7	MS2	0	75	113.996	113977	24059_E3_S1_1.raw	F204	0.57	2	0.5004	0.9857
		FALSE	Low	Sequest HT (A2)	Unambiguous	GEADAMSLDGGYVYTAGK		3	E7EQB2	E7EQB2; P02788; E7ER44	0	2	0.5614	0	1	1	902.904	1804.8	1804.81	-2.55	-0.00231	HCD (High Energy Collision Dissociation)	31.7	MS2	0	75	114.001	113980	24059_E3_S1_1.raw	F204	0.57	1	0.175	0.798
		FALSE	High	Sequest HT (A2)	Unambiguous	FDEYFSQScAPGSDPRSNLCALCIGDEQGENKCVPNSNER	C9(Dioxidation)	3	E7EQB2	E7EQB2; P02788; E7ER44	2	6	0.0048	0	1	1	736.148	4411.85	4411.86	-1.27	-0.00093	HCD (High Energy Collision Dissociation)	31.7	MS2	12.6039	75	114.024	113994	24059_E3_S1_1.raw	F204	2.1	1	0.006642	0.07901
		FALSE	High	Sequest HT (A2)	Unambiguous	ADAVTLDGGFIYEAGLAPYKLRPVAAEVYGTERQPR		4	E7EQB2; C9JCF5	E7EQB2; P02788; C9JCF5; E7ER44	2	5	0.5378	0	1	1	779.617	3894.05	3894.02	9.07	0.00706	HCD (High Energy Collision Dissociation)	31.7	MS2	0.79124	33.546	117.61	115915	24059_E3_S1_1.raw	F204	6.21	2	7.099e-05	1.818e-07
		FALSE	High	Sequest HT (A2)	Unambiguous	ADAVTLDGGFIYEAGLAPYKLRPVAAEVYGTERQPR		4	E7EQB2; C9JCF5	E7EQB2; P02788; C9JCF5; E7ER44	2	5	0.4641	0	1	1	779.612	3894.03	3894.02	3.35	0.00261	HCD (High Energy Collision Dissociation)	31.7	MS2	35.3265	75	117.65	115945	24059_E3_S1_1.raw	F204	5.99	2	7.099e-05	7.89e-07
		FALSE	Medium	Sequest HT (A2)	Unambiguous	ADAVTLDGGFIYEAGLAPYKLRPVAAEVYGTER		4	E7EQB2; C9JCF5	E7EQB2; P02788; C9JCF5; E7ER44	1	4	0.4202	0	1	1	878.96	3512.82	3512.81	2.93	0.00257	HCD (High Energy Collision Dissociation)	31.7	MS2	0	15.738	117.658	115952	24059_E3_S1_1.raw	F204	3.57	2	0.01173	0.1517
		FALSE	High	Sequest HT (A2)	Unambiguous	GEADAMSLDGGYVYTAGK		3	E7EQB2	E7EQB2; P02788; E7ER44	0	2	0.6358	0	1	1	902.905	1804.8	1804.81	-2.08	-0.00188	HCD (High Energy Collision Dissociation)	31.7	MS2	91.7022	75	117.678	115965	24059_E3_S1_1.raw	F204	3.13	1	7.099e-05	3.628e-08
		FALSE	Medium	Sequest HT (A2)	Unambiguous	ADAVTLDGGFIYEAGLAPYKLRPVAAEVYGTERQPR		4	E7EQB2; C9JCF5	E7EQB2; P02788; C9JCF5; E7ER44	2	5	0.535	0	1	1	779.616	3894.05	3894.02	8.29	0.00645	HCD (High Energy Collision Dissociation)	31.7	MS2	85.5791	75	118.409	116434	24059_E3_S1_1.raw	F204	2	2	0.01036	0.1306
		FALSE	Low	Sequest HT (A2)	Unambiguous	TTYEK		3	E7EQB2	E7EQB2; P02788; E7ER44	0	2	0.2533	0	1	1	321.159	641.311	641.314	-4.39	-0.00141	HCD (High Energy Collision Dissociation)	31.7	MS2	55.3204	5.39	0.0399	48	24059_E3_S1_2.raw	F205	1.5	1	0.6346	0.993
		FALSE	Low	Sequest HT (A2)	Unambiguous	VPPR		59	C9J1X3; A0A0D9SG23; Q6ZUJ8; F8WCD9; O15050; P30043; O15056; E9PHH0; Q5CZC0; A0A0C4DG76; H0YAE8; Q5HYK7; E7EUB3; F5GWR7; C9JH25; F8VS60; A0A2R8YEP4; H7BZD6; O60347; E7EQB2; P02787; Q6UXG8; P08F94; P83111; Q9NYV4; A0A669KAV7; Q86SG2; P49641; A0A384DVL8; A0A7Z1N096; Q9UJM3	C9J1X3; A0A087WUX3; A0A0D9SG23; A0A5F9ZGX5; Q6ZUJ8; F8WCD9; O15050; A0A5F9ZHD0; P30043; O15056; Q8TD84; H0YNG5; E9PHH0; Q5CZC0; A0A0C4DG76; H0YAE8; A0A5F9ZHP4; Q5HYK7; A0A0U1RQE4; E7EUB3; A0A1B0GW10; A0A2R8YFV2; F5GWR7; A0A7Z1N7Y9; C9JH25; F8VS60; A0A2R8YEP4; A0A499FJ16; E7ER60; Q3KPI9; H7BZD6; O60347; Q07912; F8VPY5; E7EQB2; A0A5F9ZI29; P02787; A0A5F9ZHJ2; H7C066; Q6UXG8; P08F94; Q9P267; O95785;…	0	1	0.6929	0	1	1	468.293	468.293	468.293	-0.62	-0.00029	HCD (High Energy Collision Dissociation)	31.7	MS2	8.32137	71.958	0.0624	77	24059_E3_S1_2.raw	F205	1.4	31	0.7724	0.993
		FALSE	Medium	Sequest HT (A2)	Unambiguous	RKPVTEAR		3	E7EQB2	E7EQB2; P02788; E7ER44	1	3	0.3554	0	1	1	319.526	956.562	956.564	-1.58	-0.0005	HCD (High Energy Collision Dissociation)	31.7	MS2	87.7826	38.22	0.1013	118	24059_E3_S1_2.raw	F205	1.21	1	0.01385	0.1817
		FALSE	Low	Sequest HT (A2)	Unambiguous	FGKDK		3	E7EQB2	E7EQB2; P02788; E7ER44	1	1	0.0938	0	1	1	594.324	594.324	594.325	-1.03	-0.00061	HCD (High Energy Collision Dissociation)	31.7	MS2	0	75	0.2759	276	24059_E3_S1_2.raw	F205	1.6	1	0.575	0.9928
		FALSE	Low	Sequest HT (A2)	Unambiguous	mDKVER	M1(Oxidation)	3	E7EQB2	E7EQB2; P02788; E7ER44	1	2	0.04	0	1	1	397.196	793.384	793.387	-4.17	-0.00165	HCD (High Energy Collision Dissociation)	31.7	MS2	79.1424	9.553	0.3758	393	24059_E3_S1_2.raw	F205	0.75	1	0.1357	0.7299
		FALSE	Low	Sequest HT (A2)	Unambiguous	VPPR		59	C9J1X3; A0A0D9SG23; Q6ZUJ8; F8WCD9; O15050; P30043; O15056; E9PHH0; Q5CZC0; A0A0C4DG76; H0YAE8; Q5HYK7; E7EUB3; F5GWR7; C9JH25; F8VS60; A0A2R8YEP4; H7BZD6; O60347; E7EQB2; P02787; Q6UXG8; P08F94; P83111; Q9NYV4; A0A669KAV7; Q86SG2; P49641; A0A384DVL8; A0A7Z1N096; Q9UJM3	C9J1X3; A0A087WUX3; A0A0D9SG23; A0A5F9ZGX5; Q6ZUJ8; F8WCD9; O15050; A0A5F9ZHD0; P30043; O15056; Q8TD84; H0YNG5; E9PHH0; Q5CZC0; A0A0C4DG76; H0YAE8; A0A5F9ZHP4; Q5HYK7; A0A0U1RQE4; E7EUB3; A0A1B0GW10; A0A2R8YFV2; F5GWR7; A0A7Z1N7Y9; C9JH25; F8VS60; A0A2R8YEP4; A0A499FJ16; E7ER60; Q3KPI9; H7BZD6; O60347; Q07912; F8VPY5; E7EQB2; A0A5F9ZI29; P02787; A0A5F9ZHJ2; H7C066; Q6UXG8; P08F94; Q9P267; O95785;…	0	1	0.597	0	1	1	468.293	468.293	468.293	0.81	0.00038	HCD (High Energy Collision Dissociation)	31.7	MS2	22.6513	73.979	0.4132	431	24059_E3_S1_2.raw	F205	1.34	31	0.7678	0.993
		FALSE	Medium	Sequest HT (A2)	Unambiguous	RKPVTEAR		3	E7EQB2	E7EQB2; P02788; E7ER44	1	3	0.5463	0	1	1	319.526	956.564	956.564	-0.05	-2e-05	HCD (High Energy Collision Dissociation)	31.7	MS2	56.803	8.67	0.4307	445	24059_E3_S1_2.raw	F205	2.05	1	0.01719	0.2271
		FALSE	Medium	Sequest HT (A2)	Unambiguous	RKPVTEAR		3	E7EQB2	E7EQB2; P02788; E7ER44	1	2	0.2796	0	1	1	478.785	956.563	956.564	-0.32	-0.00015	HCD (High Energy Collision Dissociation)	31.7	MS2	63.7297	75	0.5655	570	24059_E3_S1_2.raw	F205	2.79	1	0.04076	0.3894
		FALSE	Low	Sequest HT (A2)	Unambiguous	FGKDK		3	E7EQB2	E7EQB2; P02788; E7ER44	1	1	0.121	0	1	1	594.324	594.324	594.325	-1.24	-0.00074	HCD (High Energy Collision Dissociation)	31.7	MS2	0	75	0.6061	605	24059_E3_S1_2.raw	F205	1.57	1	0.5923	0.993
		FALSE	Low	Sequest HT (A2)	Unambiguous	TTYEK		3	E7EQB2	E7EQB2; P02788; E7ER44	0	2	0.15	0	1	1	321.159	641.311	641.314	-4.87	-0.00156	HCD (High Energy Collision Dissociation)	31.7	MS2	67.7238	7.744	0.6589	656	24059_E3_S1_2.raw	F205	1.4	1	0.6581	0.993
		FALSE	Low	Sequest HT (A2)	Unambiguous	TTYEK		3	E7EQB2	E7EQB2; P02788; E7ER44	0	2	0.1586	0	1	1	321.159	641.311	641.314	-5.06	-0.00162	HCD (High Energy Collision Dissociation)	31.7	MS2	60.1453	3.532	0.7097	719	24059_E3_S1_2.raw	F205	1.45	1	0.6641	0.993
		FALSE	Medium	Sequest HT (A2)	Unambiguous	mDKVER	M1(Oxidation)	3	E7EQB2	E7EQB2; P02788; E7ER44	1	2	0.0247	0	1	1	397.197	793.386	793.387	-1.17	-0.00046	HCD (High Energy Collision Dissociation)	31.7	MS2	73.7752	6.608	0.7128	724	24059_E3_S1_2.raw	F205	0.81	1	0.04901	0.4371
		FALSE	Low	Sequest HT (A2)	Unambiguous	VPPR		59	C9J1X3; A0A0D9SG23; Q6ZUJ8; F8WCD9; O15050; P30043; O15056; E9PHH0; Q5CZC0; A0A0C4DG76; H0YAE8; Q5HYK7; E7EUB3; F5GWR7; C9JH25; F8VS60; A0A2R8YEP4; H7BZD6; O60347; E7EQB2; P02787; Q6UXG8; P08F94; P83111; Q9NYV4; A0A669KAV7; Q86SG2; P49641; A0A384DVL8; A0A7Z1N096; Q9UJM3	C9J1X3; A0A087WUX3; A0A0D9SG23; A0A5F9ZGX5; Q6ZUJ8; F8WCD9; O15050; A0A5F9ZHD0; P30043; O15056; Q8TD84; H0YNG5; E9PHH0; Q5CZC0; A0A0C4DG76; H0YAE8; A0A5F9ZHP4; Q5HYK7; A0A0U1RQE4; E7EUB3; A0A1B0GW10; A0A2R8YFV2; F5GWR7; A0A7Z1N7Y9; C9JH25; F8VS60; A0A2R8YEP4; A0A499FJ16; E7ER60; Q3KPI9; H7BZD6; O60347; Q07912; F8VPY5; E7EQB2; A0A5F9ZI29; P02787; A0A5F9ZHJ2; H7C066; Q6UXG8; P08F94; Q9P267; O95785;…	0	1	0.5814	0	1	1	468.293	468.293	468.293	1.2	0.00056	HCD (High Energy Collision Dissociation)	31.7	MS2	24.7832	73.38	0.7475	763	24059_E3_S1_2.raw	F205	1.29	31	0.7744	0.993
		FALSE	High	Sequest HT (A2)	Unambiguous	RKPVTEAR		3	E7EQB2	E7EQB2; P02788; E7ER44	1	3	0.5938	0	1	1	319.526	956.564	956.564	0.43	0.00014	HCD (High Energy Collision Dissociation)	31.7	MS2	50.3961	4.063	0.8119	829	24059_E3_S1_2.raw	F205	1.92	1	0.0002666	0.009912
		FALSE	Low	Sequest HT (A2)	Unambiguous	mDKVER	M1(Oxidation)	3	E7EQB2	E7EQB2; P02788; E7ER44	1	1	0.1351	0	1	1	793.389	793.389	793.387	1.93	0.00153	HCD (High Energy Collision Dissociation)	31.7	MS2	28.6673	75	0.8475	861	24059_E3_S1_2.raw	F205	1.48	1	0.1348	0.728
		FALSE	Low	Sequest HT (A2)	Unambiguous	RKPVTEAR		3	E7EQB2	E7EQB2; P02788; E7ER44	1	2	0.2257	0	1	1	478.786	956.564	956.564	0.63	0.0003	HCD (High Energy Collision Dissociation)	31.7	MS2	28.8568	75	0.9007	910	24059_E3_S1_2.raw	F205	2.57	1	0.05759	0.4755
		FALSE	Low	Sequest HT (A2)	Unambiguous	FGKDK		3	E7EQB2	E7EQB2; P02788; E7ER44	1	1	0.1465	0	1	1	594.323	594.323	594.325	-1.85	-0.0011	HCD (High Energy Collision Dissociation)	31.7	MS2	54.9742	75	0.9211	926	24059_E3_S1_2.raw	F205	1.57	1	0.4997	0.9856
		FALSE	Medium	Sequest HT (A2)	Unambiguous	mDKVER	M1(Oxidation)	3	E7EQB2	E7EQB2; P02788; E7ER44	1	2	0.0706	0	1	1	397.197	793.387	793.387	-0.01	0	HCD (High Energy Collision Dissociation)	31.7	MS2	66.6534	13.998	1.0528	1060	24059_E3_S1_2.raw	F205	0.85	1	0.03049	0.3253
		FALSE	Low	Sequest HT (A2)	Unambiguous	VPPR		59	C9J1X3; A0A0D9SG23; Q6ZUJ8; F8WCD9; O15050; P30043; O15056; E9PHH0; Q5CZC0; A0A0C4DG76; H0YAE8; Q5HYK7; E7EUB3; F5GWR7; C9JH25; F8VS60; A0A2R8YEP4; H7BZD6; O60347; E7EQB2; P02787; Q6UXG8; P08F94; P83111; Q9NYV4; A0A669KAV7; Q86SG2; P49641; A0A384DVL8; A0A7Z1N096; Q9UJM3	C9J1X3; A0A087WUX3; A0A0D9SG23; A0A5F9ZGX5; Q6ZUJ8; F8WCD9; O15050; A0A5F9ZHD0; P30043; O15056; Q8TD84; H0YNG5; E9PHH0; Q5CZC0; A0A0C4DG76; H0YAE8; A0A5F9ZHP4; Q5HYK7; A0A0U1RQE4; E7EUB3; A0A1B0GW10; A0A2R8YFV2; F5GWR7; A0A7Z1N7Y9; C9JH25; F8VS60; A0A2R8YEP4; A0A499FJ16; E7ER60; Q3KPI9; H7BZD6; O60347; Q07912; F8VPY5; E7EQB2; A0A5F9ZI29; P02787; A0A5F9ZHJ2; H7C066; Q6UXG8; P08F94; Q9P267; O95785;…	0	1	0.5878	0	1	1	468.294	468.294	468.293	1.4	0.00065	HCD (High Energy Collision Dissociation)	31.7	MS2	35.0533	75	1.0808	1088	24059_E3_S1_2.raw	F205	1.31	31	0.7696	0.993
		FALSE	High	Sequest HT (A2)	Unambiguous	RKPVTEAR		3	E7EQB2	E7EQB2; P02788; E7ER44	1	3	0.474	0	1	1	319.526	956.564	956.564	0.43	0.00014	HCD (High Energy Collision Dissociation)	31.7	MS2	49.723	4.696	1.15	1152	24059_E3_S1_2.raw	F205	1.54	1	0.005788	0.06701
		FALSE	High	Sequest HT (A2)	Unambiguous	RKPVTEAR		3	E7EQB2	E7EQB2; P02788; E7ER44	1	2	0.3094	0	1	1	478.785	956.564	956.564	0	0	HCD (High Energy Collision Dissociation)	31.7	MS2	24.4891	75	1.2379	1227	24059_E3_S1_2.raw	F205	2.78	1	7.099e-05	0.005037
		FALSE	Low	Sequest HT (A2)	Unambiguous	FGKDK		3	E7EQB2	E7EQB2; P02788; E7ER44	1	1	0.137	0	1	1	594.325	594.325	594.325	1.02	0.00061	HCD (High Energy Collision Dissociation)	31.7	MS2	50.9469	75	1.2537	1239	24059_E3_S1_2.raw	F205	1.46	1	0.5022	0.986
		FALSE	Low	Sequest HT (A2)	Unambiguous	mDKVER	M1(Oxidation)	3	E7EQB2	E7EQB2; P02788; E7ER44	1	2	0.046	0	1	1	397.197	793.386	793.387	-1.4	-0.00055	HCD (High Energy Collision Dissociation)	31.7	MS2	72.4796	17.37	1.3912	1374	24059_E3_S1_2.raw	F205	0.87	1	0.05756	0.4754
		FALSE	Low	Sequest HT (A2)	Unambiguous	VPPR		59	C9J1X3; A0A0D9SG23; Q6ZUJ8; F8WCD9; O15050; P30043; O15056; E9PHH0; Q5CZC0; A0A0C4DG76; H0YAE8; Q5HYK7; E7EUB3; F5GWR7; C9JH25; F8VS60; A0A2R8YEP4; H7BZD6; O60347; E7EQB2; P02787; Q6UXG8; P08F94; P83111; Q9NYV4; A0A669KAV7; Q86SG2; P49641; A0A384DVL8; A0A7Z1N096; Q9UJM3	C9J1X3; A0A087WUX3; A0A0D9SG23; A0A5F9ZGX5; Q6ZUJ8; F8WCD9; O15050; A0A5F9ZHD0; P30043; O15056; Q8TD84; H0YNG5; E9PHH0; Q5CZC0; A0A0C4DG76; H0YAE8; A0A5F9ZHP4; Q5HYK7; A0A0U1RQE4; E7EUB3; A0A1B0GW10; A0A2R8YFV2; F5GWR7; A0A7Z1N7Y9; C9JH25; F8VS60; A0A2R8YEP4; A0A499FJ16; E7ER60; Q3KPI9; H7BZD6; O60347; Q07912; F8VPY5; E7EQB2; A0A5F9ZI29; P02787; A0A5F9ZHJ2; H7C066; Q6UXG8; P08F94; Q9P267; O95785;…	0	1	0.6029	0	1	1	468.293	468.293	468.293	0.94	0.00044	HCD (High Energy Collision Dissociation)	31.7	MS2	24.6331	75	1.4135	1398	24059_E3_S1_2.raw	F205	1.36	31	0.758	0.993
		FALSE	High	Sequest HT (A2)	Unambiguous	RKPVTEAR		3	E7EQB2	E7EQB2; P02788; E7ER44	1	3	0.5561	0	1	1	319.526	956.564	956.564	0.81	0.00026	HCD (High Energy Collision Dissociation)	31.7	MS2	49.7843	4.73	1.4889	1468	24059_E3_S1_2.raw	F205	1.87	1	0.009762	0.1226
		FALSE	Medium	Sequest HT (A2)	Unambiguous	RKPVTEAR		3	E7EQB2	E7EQB2; P02788; E7ER44	1	2	0.2979	0	1	1	478.786	956.564	956.564	0.51	0.00024	HCD (High Energy Collision Dissociation)	31.7	MS2	8.93913	75	1.5788	1542	24059_E3_S1_2.raw	F205	2.82	1	0.01132	0.1484
		FALSE	Low	Sequest HT (A2)	Unambiguous	TTYEK		3	E7EQB2	E7EQB2; P02788; E7ER44	0	2		0.0072	2	2	321.159	641.311	641.314	-4.77	-0.00153	HCD (High Energy Collision Dissociation)	31.7	MS2	68.3023	7.191	1.7281	1681	24059_E3_S1_2.raw	F205	1.37	1	0.6843	0.993
		FALSE	Low	Sequest HT (A2)	Unambiguous	mDKVER	M1(Oxidation)	3	E7EQB2	E7EQB2; P02788; E7ER44	1	2	0.0263	0	1	1	397.196	793.386	793.387	-2.01	-0.0008	HCD (High Energy Collision Dissociation)	31.7	MS2	65.8884	16.914	1.7309	1685	24059_E3_S1_2.raw	F205	1.14	1	0.1234	0.7048
		FALSE	Low	Sequest HT (A2)	Unambiguous	VPPR		59	C9J1X3; A0A0D9SG23; Q6ZUJ8; F8WCD9; O15050; P30043; O15056; E9PHH0; Q5CZC0; A0A0C4DG76; H0YAE8; Q5HYK7; E7EUB3; F5GWR7; C9JH25; F8VS60; A0A2R8YEP4; H7BZD6; O60347; E7EQB2; P02787; Q6UXG8; P08F94; P83111; Q9NYV4; A0A669KAV7; Q86SG2; P49641; A0A384DVL8; A0A7Z1N096; Q9UJM3	C9J1X3; A0A087WUX3; A0A0D9SG23; A0A5F9ZGX5; Q6ZUJ8; F8WCD9; O15050; A0A5F9ZHD0; P30043; O15056; Q8TD84; H0YNG5; E9PHH0; Q5CZC0; A0A0C4DG76; H0YAE8; A0A5F9ZHP4; Q5HYK7; A0A0U1RQE4; E7EUB3; A0A1B0GW10; A0A2R8YFV2; F5GWR7; A0A7Z1N7Y9; C9JH25; F8VS60; A0A2R8YEP4; A0A499FJ16; E7ER60; Q3KPI9; H7BZD6; O60347; Q07912; F8VPY5; E7EQB2; A0A5F9ZI29; P02787; A0A5F9ZHJ2; H7C066; Q6UXG8; P08F94; Q9P267; O95785;…	0	1	0.637	0	1	1	468.293	468.293	468.293	0.75	0.00035	HCD (High Energy Collision Dissociation)	31.7	MS2	22.5683	75	1.753	1710	24059_E3_S1_2.raw	F205	1.35	31	0.7658	0.993
		FALSE	High	Sequest HT (A2)	Unambiguous	RKPVTEAR		3	E7EQB2	E7EQB2; P02788; E7ER44	1	3	0.4251	0	1	1	319.526	956.564	956.564	0.24	8e-05	HCD (High Energy Collision Dissociation)	31.7	MS2	50.7335	8.597	1.8308	1781	24059_E3_S1_2.raw	F205	1.67	1	0.00195	0.03531
		FALSE	Medium	Sequest HT (A2)	Unambiguous	RKPVTEAR		3	E7EQB2	E7EQB2; P02788; E7ER44	1	2	0.2734	0	1	1	478.785	956.563	956.564	-0.2	-9e-05	HCD (High Energy Collision Dissociation)	31.7	MS2	26.6127	75	1.9237	1864	24059_E3_S1_2.raw	F205	2.67	1	0.04501	0.4134
		FALSE	Low	Sequest HT (A2)	Unambiguous	VPPR		59	C9J1X3; A0A0D9SG23; Q6ZUJ8; F8WCD9; O15050; P30043; O15056; E9PHH0; Q5CZC0; A0A0C4DG76; H0YAE8; Q5HYK7; E7EUB3; F5GWR7; C9JH25; F8VS60; A0A2R8YEP4; H7BZD6; O60347; E7EQB2; P02787; Q6UXG8; P08F94; P83111; Q9NYV4; A0A669KAV7; Q86SG2; P49641; A0A384DVL8; A0A7Z1N096; Q9UJM3	C9J1X3; A0A087WUX3; A0A0D9SG23; A0A5F9ZGX5; Q6ZUJ8; F8WCD9; O15050; A0A5F9ZHD0; P30043; O15056; Q8TD84; H0YNG5; E9PHH0; Q5CZC0; A0A0C4DG76; H0YAE8; A0A5F9ZHP4; Q5HYK7; A0A0U1RQE4; E7EUB3; A0A1B0GW10; A0A2R8YFV2; F5GWR7; A0A7Z1N7Y9; C9JH25; F8VS60; A0A2R8YEP4; A0A499FJ16; E7ER60; Q3KPI9; H7BZD6; O60347; Q07912; F8VPY5; E7EQB2; A0A5F9ZI29; P02787; A0A5F9ZHJ2; H7C066; Q6UXG8; P08F94; Q9P267; O95785;…	0	1	0.6444	0	1	1	468.293	468.293	468.293	-0.36	-0.00017	HCD (High Energy Collision Dissociation)	31.7	MS2	20.8577	75	2.0942	2025	24059_E3_S1_2.raw	F205	1.35	31	0.7682	0.993
		FALSE	Medium	Sequest HT (A2)	Unambiguous	RKPVTEAR		3	E7EQB2	E7EQB2; P02788; E7ER44	1	3	0.4118	0	1	1	319.526	956.564	956.564	0.43	0.00014	HCD (High Energy Collision Dissociation)	31.7	MS2	56.9076	10.657	2.169	2094	24059_E3_S1_2.raw	F205	1.7	1	0.01376	0.1797
		FALSE	Low	Sequest HT (A2)	Unambiguous	TTYEK		3	E7EQB2	E7EQB2; P02788; E7ER44	0	2	0.0141	0	1	1	321.161	641.314	641.314	-0.3	-0.0001	HCD (High Energy Collision Dissociation)	31.7	MS2	74.1312	12.836	2.2216	2141	24059_E3_S1_2.raw	F205	1.42	1	0.282	0.9039
		FALSE	Medium	Sequest HT (A2)	Unambiguous	RKPVTEAR		3	E7EQB2	E7EQB2; P02788; E7ER44	1	2	0.3068	0	1	1	478.786	956.564	956.564	0.19	9e-05	HCD (High Energy Collision Dissociation)	31.7	MS2	19.8666	75	2.2734	2184	24059_E3_S1_2.raw	F205	2.64	1	0.04632	0.424
		FALSE	High	Sequest HT (A2)	Unambiguous	FGKDKSPK		3	E7EQB2	E7EQB2; P02788; E7ER44	2	2	0.4372	0	1	1	453.757	906.506	906.504	1.52	0.00069	HCD (High Energy Collision Dissociation)	31.7	MS2	53.0614	75	2.3173	2221	24059_E3_S1_2.raw	F205	2.31	1	0.0002022	0.007507
		FALSE	Medium	Sequest HT (A2)	Unambiguous	FGKDKSPK		3	E7EQB2	E7EQB2; P02788; E7ER44	2	3	0.1366	0	1	1	302.84	906.505	906.504	0.5	0.00015	HCD (High Energy Collision Dissociation)	31.7	MS2	60.3939	10.782	2.342	2243	24059_E3_S1_2.raw	F205	1.83	1	0.01123	0.1466
		FALSE	Medium	Sequest HT (A2)	Unambiguous	mDKVER	M1(Oxidation)	3	E7EQB2	E7EQB2; P02788; E7ER44	1	2	0.0096	0	1	1	397.197	793.387	793.387	-0.55	-0.00022	HCD (High Energy Collision Dissociation)	31.7	MS2	65.9915	25.138	2.4109	2314	24059_E3_S1_2.raw	F205	1.04	1	0.04344	0.4054
		FALSE	Low	Sequest HT (A2)	Unambiguous	VPPR		59	C9J1X3; A0A0D9SG23; Q6ZUJ8; F8WCD9; O15050; P30043; O15056; E9PHH0; Q5CZC0; A0A0C4DG76; H0YAE8; Q5HYK7; E7EUB3; F5GWR7; C9JH25; F8VS60; A0A2R8YEP4; H7BZD6; O60347; E7EQB2; P02787; Q6UXG8; P08F94; P83111; Q9NYV4; A0A669KAV7; Q86SG2; P49641; A0A384DVL8; A0A7Z1N096; Q9UJM3	C9J1X3; A0A087WUX3; A0A0D9SG23; A0A5F9ZGX5; Q6ZUJ8; F8WCD9; O15050; A0A5F9ZHD0; P30043; O15056; Q8TD84; H0YNG5; E9PHH0; Q5CZC0; A0A0C4DG76; H0YAE8; A0A5F9ZHP4; Q5HYK7; A0A0U1RQE4; E7EUB3; A0A1B0GW10; A0A2R8YFV2; F5GWR7; A0A7Z1N7Y9; C9JH25; F8VS60; A0A2R8YEP4; A0A499FJ16; E7ER60; Q3KPI9; H7BZD6; O60347; Q07912; F8VPY5; E7EQB2; A0A5F9ZI29; P02787; A0A5F9ZHJ2; H7C066; Q6UXG8; P08F94; Q9P267; O95785;…	0	1	0.6418	0	1	1	468.293	468.293	468.293	0.42	0.0002	HCD (High Energy Collision Dissociation)	31.7	MS2	33.1484	75	2.4322	2332	24059_E3_S1_2.raw	F205	1.34	31	0.7663	0.993
		FALSE	High	Sequest HT (A2)	Unambiguous	RKPVTEAR		3	E7EQB2	E7EQB2; P02788; E7ER44	1	3	0.4634	0	1	1	319.526	956.564	956.564	0.43	0.00014	HCD (High Energy Collision Dissociation)	31.7	MS2	66.5057	10.479	2.512	2405	24059_E3_S1_2.raw	F205	1.64	1	0.008627	0.1046
		FALSE	Low	Sequest HT (A2)	Unambiguous	RKPVTEAR		3	E7EQB2	E7EQB2; P02788; E7ER44	1	2	0.2395	0	1	1	478.786	956.564	956.564	0.44	0.00021	HCD (High Energy Collision Dissociation)	31.7	MS2	45.0304	72.858	2.6356	2516	24059_E3_S1_2.raw	F205	2.38	1	0.05744	0.4748
		FALSE	High	Sequest HT (A2)	Unambiguous	FGKDKSPK		3	E7EQB2	E7EQB2; P02788; E7ER44	2	2	0.5421	0	1	1	453.756	906.505	906.504	0.72	0.00032	HCD (High Energy Collision Dissociation)	31.7	MS2	35.4059	75	2.6486	2526	24059_E3_S1_2.raw	F205	2.73	1	7.099e-05	0.003012
		FALSE	Medium	Sequest HT (A2)	Unambiguous	FGKDKSPK		3	E7EQB2	E7EQB2; P02788; E7ER44	2	3	0.1106	0	1	1	302.84	906.505	906.504	0.6	0.00018	HCD (High Energy Collision Dissociation)	31.7	MS2	49.949	52.079	2.6845	2557	24059_E3_S1_2.raw	F205	2.26	1	0.02006	0.2544
[truncated: 42,617 more rows]

[truncated: 4 more sheets: AZM, DPI, Met, Unstim]
