# Supplementary material for: Dioxygenation of tryptophan residues by superoxide and myeloperoxidase
Source: J Biol Chem. 2025 Mar 11;301(4):108402. doi: 10.1016/j.jbc.2025.108402 (PMC12017991; doi:10.1016/j.jbc.2025.108402)
Supplement: Exp2 Lysate [file mmc5.xlsx]

## Sheet: Control
Checked	Protein FDR Confidence: Combined	Master	Accession	Description	Exp. q-value: Combined	Sum PEP Score	Coverage [%]	# Peptides	# PSMs	# Unique Peptides	# AAs	MW [kDa]	calc. pI	Score Sequest HT: Sequest HT	# Peptides (by Search Engine): Sequest HT	# Protein Groups
FALSE	High	Master Protein	P35579	Myosin-9 OS=Homo sapiens OX=9606 GN=MYH9 PE=1 SV=4	0	1688.14	69	176	2774	109	1960	226.4	5.6	8007.71	176	1
	Checked	Protein Group ID	# Proteins	# Unique Peptides	# Peptides	# PSMs	Group Description
	FALSE	23409	45	109	176	2810	[Master Protein] Myosin-9 OS=Homo sapiens OX=9606 GN=MYH9 PE=1 SV=4
		Checked	Confidence	Identifying Node	PSM Ambiguity	Annotated Sequence	Modifications	# Proteins	Master Protein Accessions	Protein Accessions	# Missed Cleavages	Charge	DeltaScore	DeltaCn	Rank	Search Engine Rank	m/z [Da]	MH+ [Da]	Theo. MH+ [Da]	DeltaM [ppm]	Deltam/z [Da]	Activation Type	NCE [%]	MS Order	Isolation Interference [%]	Ion Inject Time [ms]	RT [min]	First Scan	Spectrum File	File ID	XCorr	# Protein Groups	Percolator q-Value	Percolator PEP
		FALSE	Medium	Sequest HT (A2)	Unambiguous	NRDEAIK		1	P35579	P35579	1	2	0.1571	0	1	1	423.228	845.448	845.448	0.51	0.00021	HCD (High Energy Collision Dissociation)	31.7	MS2	36.2878	3.275	0.0271	30	24059_E3_S6_26.raw	F235	1.91	1	0.04842	0.4484
		FALSE	Low	Sequest HT (A2)	Unambiguous	DEQSEEK		1	P35579	P35579	0	2	0.097	0	1	1	432.682	864.356	864.358	-1.9	-0.00082	HCD (High Energy Collision Dissociation)	31.7	MS2	51.8715	29.713	0.0992	128	24059_E3_S6_26.raw	F235	1.34	1	0.104	0.6884
		FALSE	Medium	Sequest HT (A2)	Unambiguous	DRAEAEAR		3	P35580; P35749; P35579	P35580; P35749; P35579	1	3	0.2826	0	1	1	306.486	917.443	917.444	-0.62	-0.00019	HCD (High Energy Collision Dissociation)	31.7	MS2	90.7532	3.985	0.1253	160	24059_E3_S6_26.raw	F235	1.38	3	0.02271	0.2628
		FALSE	Low	Sequest HT (A2)	Unambiguous	ANLEK		10	Q2G2W3; Q9NYL5; P35580; P11055; P12883; P35579; P13533; A0A0U2XKU1	Q2G2W3; Q9NYL5; P35580; P11055; P12883; P35579; A0A087WTD2; P13533; P30049; A0A0U2XKU1	0	1	0.0782	0	1	1	574.319	574.319	574.319	-0.93	-0.00053	HCD (High Energy Collision Dissociation)	31.7	MS2	32.1389	74.037	0.1807	226	24059_E3_S6_26.raw	F235	1.79	8	0.2965	0.9123
		FALSE	Low	Sequest HT (A2)	Unambiguous	DRAEAEAR		3	P35580; P35749; P35579	P35580; P35749; P35579	1	3	0.3249	0	1	1	306.486	917.444	917.444	-0.02	-1e-05	HCD (High Energy Collision Dissociation)	31.7	MS2	94.2575	19.141	0.2693	325	24059_E3_S6_26.raw	F235	2.37	3	0.06585	0.5435
		FALSE	Low	Sequest HT (A2)	Unambiguous	DEQSEEK		1	P35579	P35579	0	2	0.0357	0	1	1	432.683	864.358	864.358	0.22	0.0001	HCD (High Energy Collision Dissociation)	31.7	MS2	57.6674	7.033	0.2998	360	24059_E3_S6_26.raw	F235	1.12	1	0.113	0.7111
		FALSE	Low	Sequest HT (A2)	Unambiguous	NRDEAIK		1	P35579	P35579	1	2	0.1292	0	1	1	423.227	845.447	845.448	-1.15	-0.00049	HCD (High Energy Collision Dissociation)	31.7	MS2	38.8357	3.626	0.3656	438	24059_E3_S6_26.raw	F235	1.78	1	0.1731	0.8168
		FALSE	Medium	Sequest HT (A2)	Unambiguous	DEQSEEK		1	P35579	P35579	0	1	0.0367	0	1	1	864.356	864.356	864.358	-2.02	-0.00175	HCD (High Energy Collision Dissociation)	31.7	MS2	0	75	0.4933	593	24059_E3_S6_26.raw	F235	2.45	1	0.01196	0.1668
		FALSE	High	Sequest HT (A2)	Unambiguous	DRAEAEAR		3	P35580; P35749; P35579	P35580; P35749; P35579	1	2	0.2471	0	1	1	459.225	917.444	917.444	0.06	3e-05	HCD (High Energy Collision Dissociation)	31.7	MS2	64.5832	75	0.5068	607	24059_E3_S6_26.raw	F235	2.55	3	0.002624	0.03144
		FALSE	Low	Sequest HT (A2)	Unambiguous	ANLEK		10	Q2G2W3; Q9NYL5; P35580; P11055; P12883; P35579; P13533; A0A0U2XKU1	Q2G2W3; Q9NYL5; P35580; P11055; P12883; P35579; A0A087WTD2; P13533; P30049; A0A0U2XKU1	0	1	0.1387	0	1	1	574.318	574.318	574.319	-1.99	-0.00114	HCD (High Energy Collision Dissociation)	31.7	MS2	44.1508	75	0.5205	620	24059_E3_S6_26.raw	F235	1.73	8	0.3084	0.9181
		FALSE	Low	Sequest HT (A2)	Unambiguous	NRDEAIK		1	P35579	P35579	1	2	0.1337	0	1	1	423.227	845.447	845.448	-1.01	-0.00043	HCD (High Energy Collision Dissociation)	31.7	MS2	39.5347	3.626	0.7023	821	24059_E3_S6_26.raw	F235	1.87	1	0.1803	0.8253
		FALSE	Low	Sequest HT (A2)	Unambiguous	DEQSEEK		1	P35579	P35579	0	2		0.0085	2	2	432.683	864.359	864.358	0.65	0.00028	HCD (High Energy Collision Dissociation)	31.7	MS2	53.626	38.095	0.7818	916	24059_E3_S6_26.raw	F235	1.17	1	0.0529	0.4742
		FALSE	High	Sequest HT (A2)	Unambiguous	DEQSEEK		1	P35579	P35579	0	1	0.1473	0	1	1	864.359	864.359	864.358	1.44	0.00124	HCD (High Energy Collision Dissociation)	31.7	MS2	0	75	0.8408	976	24059_E3_S6_26.raw	F235	2.58	1	0.002813	0.0341
		FALSE	Low	Sequest HT (A2)	Unambiguous	DRAEAEAR		3	P35580; P35749; P35579	P35580; P35749; P35579	1	2	0.2939	0	1	1	459.226	917.444	917.444	0.79	0.00036	HCD (High Energy Collision Dissociation)	31.7	MS2	54.6281	45.007	0.8665	1008	24059_E3_S6_26.raw	F235	2.28	3	0.06481	0.538
		FALSE	Low	Sequest HT (A2)	Unambiguous	ANLEK		10	Q2G2W3; Q9NYL5; P35580; P11055; P12883; P35579; P13533; A0A0U2XKU1	Q2G2W3; Q9NYL5; P35580; P11055; P12883; P35579; A0A087WTD2; P13533; P30049; A0A0U2XKU1	0	1	0.1361	0	1	1	574.32	574.32	574.319	1.09	0.00063	HCD (High Energy Collision Dissociation)	31.7	MS2	40.5412	75	0.9888	1142	24059_E3_S6_26.raw	F235	1.69	8	0.2664	0.8966
		FALSE	Low	Sequest HT (A2)	Unambiguous	NRDEAIK		1	P35579	P35579	1	2	0.1596	0	1	1	423.227	845.448	845.448	0.15	6e-05	HCD (High Energy Collision Dissociation)	31.7	MS2	34.1863	4.112	1.0373	1204	24059_E3_S6_26.raw	F235	1.88	1	0.1476	0.7804
		FALSE	High	Sequest HT (A2)	Unambiguous	DEQSEEK		1	P35579	P35579	0	2	0.1329	0	1	1	432.683	864.358	864.358	-0.48	-0.00021	HCD (High Energy Collision Dissociation)	31.7	MS2	54.6668	14.307	1.1369	1319	24059_E3_S6_26.raw	F235	1.58	1	0.002793	0.03363
		FALSE	High	Sequest HT (A2)	Unambiguous	DEQSEEK		1	P35579	P35579	0	1	0.1231	0	1	1	864.359	864.359	864.358	0.94	0.00082	HCD (High Energy Collision Dissociation)	31.7	MS2	0	75	1.1847	1367	24059_E3_S6_26.raw	F235	2.6	1	0.001346	0.01901
		FALSE	High	Sequest HT (A2)	Unambiguous	DRAEAEAR		3	P35580; P35749; P35579	P35580; P35749; P35579	1	2	0.2087	0	1	1	459.226	917.444	917.444	0.86	0.00039	HCD (High Energy Collision Dissociation)	31.7	MS2	52.3573	42.359	1.1964	1377	24059_E3_S6_26.raw	F235	2.54	3	0.003418	0.04341
		FALSE	High	Sequest HT (A2)	Unambiguous	DEQSEEK		1	P35579	P35579	0	2	0.1429	0	1	1	432.683	864.358	864.358	-0.2	-9e-05	HCD (High Energy Collision Dissociation)	31.7	MS2	64.2928	36.804	1.1979	1379	24059_E3_S6_26.raw	F235	1.54	1	0.00326	0.04081
		FALSE	Low	Sequest HT (A2)	Unambiguous	QVEDEK		1	P35579	P35579	0	1	0.1429	0	1	1	747.356	747.356	747.352	5.15	0.00385	HCD (High Energy Collision Dissociation)	31.7	MS2	41.5624	75	1.3068	1487	24059_E3_S6_26.raw	F235	1.96	1	0.1042	0.6891
		FALSE	Low	Sequest HT (A2)	Unambiguous	DRAEAEAR		3	P35580; P35749; P35579	P35580; P35749; P35579	1	3	0.1481	0	1	1	306.486	917.443	917.444	-0.62	-0.00019	HCD (High Energy Collision Dissociation)	31.7	MS2	92.2197	56.839	1.3395	1513	24059_E3_S6_26.raw	F235	1.62	3	0.1457	0.7771
		FALSE	Low	Sequest HT (A2)	Unambiguous	ANLEK		10	Q2G2W3; Q9NYL5; P35580; P11055; P12883; P35579; P13533; A0A0U2XKU1	Q2G2W3; Q9NYL5; P35580; P11055; P12883; P35579; A0A087WTD2; P13533; P30049; A0A0U2XKU1	0	1	0.068	0	1	1	574.322	574.322	574.319	4.17	0.0024	HCD (High Energy Collision Dissociation)	31.7	MS2	68.1439	75	1.352	1523	24059_E3_S6_26.raw	F235	2.06	8	0.2802	0.9041
		FALSE	High	Sequest HT (A2)	Unambiguous	DEQSEEK		1	P35579	P35579	0	1	0.1742	0	1	1	864.356	864.356	864.358	-2.52	-0.00217	HCD (High Energy Collision Dissociation)	31.7	MS2	0	75	1.519	1688	24059_E3_S6_26.raw	F235	2.87	1	0.001325	0.01847
		FALSE	Low	Sequest HT (A2)	Unambiguous	NRDEAIK		1	P35579	P35579	1	2	0.0613	0	1	1	423.226	845.445	845.448	-2.53	-0.00107	HCD (High Energy Collision Dissociation)	31.7	MS2	55.3974	8.513	1.5314	1699	24059_E3_S6_26.raw	F235	1.63	1	0.3674	0.9418
		FALSE	High	Sequest HT (A2)	Unambiguous	DEQSEEK		1	P35579	P35579	0	2	0.1989	0	1	1	432.683	864.358	864.358	0.36	0.00016	HCD (High Energy Collision Dissociation)	31.7	MS2	45.407	75	1.535	1702	24059_E3_S6_26.raw	F235	1.76	1	0.003325	0.04114
		FALSE	High	Sequest HT (A2)	Unambiguous	DRAEAEAR		3	P35580; P35749; P35579	P35580; P35749; P35579	1	2	0.193	0	1	1	459.226	917.444	917.444	0.26	0.00012	HCD (High Energy Collision Dissociation)	31.7	MS2	59.1943	60.422	1.5596	1724	24059_E3_S6_26.raw	F235	2.28	3	0.002211	0.02741
		FALSE	Low	Sequest HT (A2)	Unambiguous	NSFR		17	Q8IWJ2; R4GNH9; H0YKD8; R4GMQ7; Q2G1D8; H0YMF4; H0YLP6; Q7Z494; P35579; O94779	Q8IWJ2; R4GNH9; H0YKD8; R4GMQ7; Q9Y3B2; Q2G1D8; P46779; H0YMF4; H0YLP6; Q7Z494; B1AMU4; P35579; O94779; A0A087WTT8; A0A2X2M1A8; A0A0A0MQX5; B1AMU3	0	1		0.0404	2	2	523.264	523.264	523.262	2.81	0.00147	HCD (High Energy Collision Dissociation)	31.7	MS2	54.8554	75	1.8183	1980	24059_E3_S6_26.raw	F235	0.95	10	0.6162	0.9544
		FALSE	High	Sequest HT (A2)	Unambiguous	DEQSEEK		1	P35579	P35579	0	2	0.0597	0	1	1	432.683	864.359	864.358	0.79	0.00034	HCD (High Energy Collision Dissociation)	31.7	MS2	52.0243	63.948	1.8835	2044	24059_E3_S6_26.raw	F235	1.34	1	0.004837	0.06219
		FALSE	Low	Sequest HT (A2)	Ambiguous	RIEAR		5	A0A5B2Z163; Q5BKZ1; A0A5F0U0Z9	A0A5B2Z163; Q5BKZ1; A0A0A0MRN4; A0A5F0U0Z9; A0A854CSF7	1	2	0.1053	0	1	1	322.696	644.384	644.384	0.1	3e-05	HCD (High Energy Collision Dissociation)	31.7	MS2	88.1151	3.086	1.9189	2075	24059_E3_S6_26.raw	F235	1.33	13	0.4186	0.9534
		FALSE	Low	Sequest HT (A2)	Ambiguous	RLEAR		19	P35580; A0A590UJ45; P35749; A0A6N8I8U4; Q14687; Q02241; P35579; Q9UPX8; H7C1X5; Q86Y91	P35580; A0A494BYR6; A0A0A0MSQ6; A0A590UJF3; A0A590UJ45; P35749; A0A2U3TZL8; H7C3B5; A0A6N8I8U4; Q14687; Q02241; H0Y613; P35579; A6NHU9; E7EUA2; H7BYN4; Q9UPX8; H7C1X5; Q86Y91	1	2	0.1053	0	1	2	322.696	644.384	644.384	0.1	3e-05	HCD (High Energy Collision Dissociation)	31.7	MS2	88.1151	3.086	1.9189	2075	24059_E3_S6_26.raw	F235	1.33	10	0.4186	0.9534
		FALSE	Low	Sequest HT (A2)	Unambiguous	DRAEAEAR		3	P35580; P35749; P35579	P35580; P35749; P35579	1	2	0.2326	0	1	1	459.225	917.442	917.444	-1.67	-0.00077	HCD (High Energy Collision Dissociation)	31.7	MS2	69.9266	72.839	1.9316	2088	24059_E3_S6_26.raw	F235	2.58	3	0.06279	0.5276
		FALSE	High	Sequest HT (A2)	Unambiguous	DEQSEEK		1	P35579	P35579	0	1	0.1855	0	1	1	864.359	864.359	864.358	1.37	0.00118	HCD (High Energy Collision Dissociation)	31.7	MS2	0	75	1.9457	2100	24059_E3_S6_26.raw	F235	2.48	1	0.001144	0.01562
		FALSE	Low	Sequest HT (A2)	Unambiguous	QVEDEK		1	P35579	P35579	0	2	0.0656	0	1	1	374.182	747.356	747.352	5.21	0.00195	HCD (High Energy Collision Dissociation)	31.7	MS2	98.607	5.859	2.1947	2336	24059_E3_S6_26.raw	F235	1.22	1	0.3021	0.9151
		FALSE	Low	Sequest HT (A2)	Unambiguous	DRAEAEAR		3	P35580; P35749; P35579	P35580; P35749; P35579	1	3	0.3043	0	1	1	306.487	917.445	917.444	1.68	0.00051	HCD (High Energy Collision Dissociation)	31.7	MS2	93.4759	11.953	2.1973	2340	24059_E3_S6_26.raw	F235	1.61	3	0.216	0.8612
		FALSE	Low	Sequest HT (A2)	Unambiguous	DEQSEEK		1	P35579	P35579	0	2	0.2411	0	1	1	432.684	864.36	864.358	2.13	0.00092	HCD (High Energy Collision Dissociation)	31.7	MS2	69.208	64.958	2.2684	2399	24059_E3_S6_26.raw	F235	1.41	1	0.07867	0.6043
		FALSE	Low	Sequest HT (A2)	Unambiguous	DRAEAEAR		3	P35580; P35749; P35579	P35580; P35749; P35579	1	2	0.2996	0	1	1	459.225	917.444	917.444	0.13	6e-05	HCD (High Energy Collision Dissociation)	31.7	MS2	69.6495	75	2.2897	2419	24059_E3_S6_26.raw	F235	2.37	3	0.055	0.486
		FALSE	Medium	Sequest HT (A2)	Unambiguous	NAEQYK		1	P35579	P35579	0	1	0.2598	0	1	1	752.356	752.356	752.357	-2.01	-0.00151	HCD (High Energy Collision Dissociation)	31.7	MS2	0	75	2.3345	2459	24059_E3_S6_26.raw	F235	2.54	1	0.03093	0.3296
		FALSE	Low	Sequest HT (A2)	Unambiguous	ANLEK		10	Q2G2W3; Q9NYL5; P35580; P11055; P12883; P35579; P13533; A0A0U2XKU1	Q2G2W3; Q9NYL5; P35580; P11055; P12883; P35579; A0A087WTD2; P13533; P30049; A0A0U2XKU1	0	1	0.0653	0	1	1	574.321	574.321	574.319	3.11	0.00179	HCD (High Energy Collision Dissociation)	31.7	MS2	59.5509	75	2.3539	2478	24059_E3_S6_26.raw	F235	1.99	8	0.2855	0.9067
		FALSE	Medium	Sequest HT (A2)	Unambiguous	NAEQYK		1	P35579	P35579	0	2	0.1298	0	1	1	376.682	752.358	752.357	0.33	0.00012	HCD (High Energy Collision Dissociation)	31.7	MS2	65.0386	37.775	2.5123	2640	24059_E3_S6_26.raw	F235	1.31	1	0.01184	0.1658
		FALSE	Medium	Sequest HT (A2)	Unambiguous	NAEQYK		1	P35579	P35579	0	1	0.2325	0	1	1	752.358	752.358	752.357	0.67	0.0005	HCD (High Energy Collision Dissociation)	31.7	MS2	0	75	2.6935	2814	24059_E3_S6_26.raw	F235	2.28	1	0.02783	0.3032
		FALSE	Medium	Sequest HT (A2)	Unambiguous	DEQSEEK		1	P35579	P35579	0	2	0.1262	0	1	1	432.684	864.36	864.358	1.92	0.00083	HCD (High Energy Collision Dissociation)	31.7	MS2	83.9463	51.957	2.6971	2817	24059_E3_S6_26.raw	F235	1.03	1	0.02145	0.2519
		FALSE	Medium	Sequest HT (A2)	Unambiguous	QVEDEK		1	P35579	P35579	0	1	0.1773	0	1	1	747.351	747.351	747.352	-1.06	-0.00079	HCD (High Energy Collision Dissociation)	31.7	MS2	0	75	2.7016	2820	24059_E3_S6_26.raw	F235	2.2	1	0.04388	0.4225
		FALSE	Low	Sequest HT (A2)	Unambiguous	DRAEAEAR		3	P35580; P35749; P35579	P35580; P35749; P35579	1	2	0.1923	0	1	1	459.226	917.445	917.444	1.19	0.00055	HCD (High Energy Collision Dissociation)	31.7	MS2	63.7713	17.833	2.7945	2926	24059_E3_S6_26.raw	F235	2.34	3	0.08422	0.6254
		FALSE	Medium	Sequest HT (A2)	Unambiguous	NAEQYK		1	P35579	P35579	0	2	0.227	0	1	1	376.682	752.358	752.357	0.25	9e-05	HCD (High Energy Collision Dissociation)	31.7	MS2	36.8779	36.787	2.8474	2979	24059_E3_S6_26.raw	F235	1.63	1	0.01576	0.2028
		FALSE	Low	Sequest HT (A2)	Unambiguous	ATYER		7	P35580; M0QY43; P35749; Q8IV08; P35579; Q7Z406; A0A494C024	P35580; M0QY43; P35749; Q8IV08; P35579; Q7Z406; A0A494C024	0	2	0.0657	0	1	1	320.159	639.31	639.31	0.12	4e-05	HCD (High Energy Collision Dissociation)	31.7	MS2	80.3665	7.102	3.1543	3360	24059_E3_S6_26.raw	F235	1.37	7	0.1006	0.6793
		FALSE	Low	Sequest HT (A2)	Unambiguous	NAEQYK		1	P35579	P35579	0	2	0.0805	0	1	1	376.683	752.358	752.357	1.46	0.00055	HCD (High Energy Collision Dissociation)	31.7	MS2	39.2972	1.008	3.1861	3400	24059_E3_S6_26.raw	F235	0.87	1	0.06204	0.5238
		FALSE	High	Sequest HT (A2)	Unambiguous	VEEEAAQK		1	P35579	P35579	0	2	0.406	0	1	1	452.225	903.442	903.442	0.36	0.00016	HCD (High Energy Collision Dissociation)	31.7	MS2	0.822135	0.305	3.2707	3518	24059_E3_S6_26.raw	F235	2.34	1	0.0001454	0.002911
		FALSE	High	Sequest HT (A2)	Unambiguous	VEEEAAQK		1	P35579	P35579	0	1	0.3935	0	1	1	903.443	903.443	903.442	0.91	0.00082	HCD (High Energy Collision Dissociation)	31.7	MS2	0	5.367	3.2806	3534	24059_E3_S6_26.raw	F235	3.71	1	3.109e-05	0.0005254
		FALSE	Low	Sequest HT (A2)	Unambiguous	YAEER		4	P22413; P35580; Q92759; P35579	P22413; P35580; Q92759; P35579	0	1	0.1176	0	1	1	667.303	667.303	667.305	-2.03	-0.00136	HCD (High Energy Collision Dissociation)	31.7	MS2	0	4.547	3.3241	3600	24059_E3_S6_26.raw	F235	1.87	4	0.3169	0.9223
		FALSE	Low	Sequest HT (A2)	Unambiguous	KLQAQMK		3	P35580; P35749; P35579	P35580; P35749; P35579	1	2	0.3283	0	1	1	423.747	846.487	846.487	0.04	2e-05	HCD (High Energy Collision Dissociation)	31.7	MS2	23.3151	0.542	3.664	4080	24059_E3_S6_26.raw	F235	2.65	3	0.0645	0.5363
		FALSE	Low	Sequest HT (A2)	Ambiguous	DEAIK		2	A0A8G2M8X8; P35579	A0A8G2M8X8; P35579	0	1	0.1377	0	1	1	575.307	575.307	575.304	5.32	0.00306	HCD (High Energy Collision Dissociation)	31.7	MS2	61.0626	6.172	3.6747	4096	24059_E3_S6_26.raw	F235	1.67	2	0.4808	0.9544
		FALSE	Low	Sequest HT (A2)	Ambiguous	DEALK		14	J3KP97; E7EWW0; Q2FW52; A0A7I0BZP3; Q8IY63	J3KP97; C9J7I2; E9PFB9; H3BUS7; H3BV68; E7EWW0; Q5T9S5; Q7Z3J2; Q2FW52; F5H7K1; A0A2T4LBS4; Q5T9S2; A0A7I0BZP3; Q8IY63	0	1	0.1377	0	1	2	575.307	575.307	575.304	5.32	0.00306	HCD (High Energy Collision Dissociation)	31.7	MS2	61.0626	6.172	3.6747	4096	24059_E3_S6_26.raw	F235	1.67	7	0.4808	0.9544
		FALSE	High	Sequest HT (A2)	Unambiguous	KLQAQMK		3	P35580; P35749; P35579	P35580; P35749; P35579	1	1	0.2915	0	1	1	846.487	846.487	846.487	0.27	0.00023	HCD (High Energy Collision Dissociation)	31.7	MS2	0	67.392	3.7083	4142	24059_E3_S6_26.raw	F235	3.19	3	0.003019	0.03681
		FALSE	High	Sequest HT (A2)	Unambiguous	KDQGELER		1	P35579	P35579	1	2	0.5279	0	1	1	487.749	974.491	974.49	0.95	0.00046	HCD (High Energy Collision Dissociation)	31.7	MS2	24.5968	0.914	3.7408	4184	24059_E3_S6_26.raw	F235	2.69	1	3.109e-05	0.001509
		FALSE	High	Sequest HT (A2)	Unambiguous	KDQGELER		1	P35579	P35579	1	3	0.3571	0	1	1	325.502	974.492	974.49	1.47	0.00048	HCD (High Energy Collision Dissociation)	31.7	MS2	74.8128	0.625	3.7432	4188	24059_E3_S6_26.raw	F235	2.52	1	0.009225	0.136
		FALSE	Low	Sequest HT (A2)	Unambiguous	QAQQER		1	P35579	P35579	0	2	0.0263	0	1	1	380.19	759.373	759.374	-1.55	-0.00059	HCD (High Energy Collision Dissociation)	31.7	MS2	77.3888	4.426	3.7632	4217	24059_E3_S6_26.raw	F235	1.14	1	0.189	0.8347
		FALSE	High	Sequest HT (A2)	Unambiguous	KDQGELER		1	P35579	P35579	1	1	0.4604	0	1	1	974.489	974.489	974.49	-0.79	-0.00077	HCD (High Energy Collision Dissociation)	31.7	MS2	0	14.314	3.7879	4251	24059_E3_S6_26.raw	F235	3.41	1	0.0002551	0.004177
		FALSE	Low	Sequest HT (A2)	Unambiguous	MNPPK		12	A0A2R8Y4C3; Q5BKV1; P35580; M0QY43; P35749; P35579; Q7Z406; A0A494C024	A0A2R8Y4C3; Q5BKV1; P35580; M0QY43; A0A2R8Y454; P35749; P35579; Q7Z406; J3QLR0; E7ERA5; A0A494C024; B1AH99	0	1	0.3529	0	1	1	586.305	586.305	586.302	5.23	0.00307	HCD (High Energy Collision Dissociation)	31.7	MS2	0	30.198	3.8379	4318	24059_E3_S6_26.raw	F235	1.7	8	0.5235	0.9544
		FALSE	Low	Sequest HT (A2)	Unambiguous	TELADK		1	P35579	P35579	0	1	0.1423	0	1	1	676.352	676.352	676.351	0.54	0.00037	HCD (High Energy Collision Dissociation)	31.7	MS2	24.9696	5.131	3.9194	4416	24059_E3_S6_26.raw	F235	2.6	1	0.05208	0.4692
		FALSE	High	Sequest HT (A2)	Unambiguous	VEEEEER		2	P35580; P35579	P35580; P35579	0	2	0.149	0	1	1	460.204	919.402	919.4	1.44	0.00066	HCD (High Energy Collision Dissociation)	31.7	MS2	50.8096	1.588	3.9532	4463	24059_E3_S6_26.raw	F235	2.08	2	0.002793	0.03359
		FALSE	High	Sequest HT (A2)	Unambiguous	SVHELEK		1	P35579	P35579	0	2	0.287	0	1	1	421.225	841.442	841.441	0.85	0.00036	HCD (High Energy Collision Dissociation)	31.7	MS2	28.5593	0.205	3.9915	4515	24059_E3_S6_26.raw	F235	2.3	1	0.001048	0.01482
		FALSE	High	Sequest HT (A2)	Unambiguous	SVHELEK		1	P35579	P35579	0	1	0.4222	0	1	1	841.443	841.443	841.441	1.67	0.0014	HCD (High Energy Collision Dissociation)	31.7	MS2	0	2.721	3.9952	4521	24059_E3_S6_26.raw	F235	2.25	1	0.005549	0.07521
		FALSE	Medium	Sequest HT (A2)	Unambiguous	VEEEEER		2	P35580; P35579	P35580; P35579	0	1	0.0123	0	1	1	919.402	919.402	919.4	1.66	0.00152	HCD (High Energy Collision Dissociation)	31.7	MS2	15.9682	8.443	3.9995	4528	24059_E3_S6_26.raw	F235	2.43	2	0.014	0.1873
		FALSE	Medium	Sequest HT (A2)	Unambiguous	TELADK		1	P35579	P35579	0	2	0.1515	0	1	1	338.679	676.351	676.351	0.16	5e-05	HCD (High Energy Collision Dissociation)	31.7	MS2	10.4023	0.343	4.0757	4630	24059_E3_S6_26.raw	F235	1.98	1	0.0287	0.3111
		FALSE	Medium	Sequest HT (A2)	Unambiguous	VAAYDK		1	P35579	P35579	0	2	0.3224	0	1	1	333.677	666.346	666.346	0.14	5e-05	HCD (High Energy Collision Dissociation)	31.7	MS2	49.4537	0.41	4.0769	4632	24059_E3_S6_26.raw	F235	1.83	1	0.01274	0.1733
		FALSE	Low	Sequest HT (A2)	Unambiguous	VAAYDK		1	P35579	P35579	0	1	0.3107	0	1	1	666.347	666.347	666.346	2.27	0.00151	HCD (High Energy Collision Dissociation)	31.7	MS2	13.9343	1.766	4.1197	4693	24059_E3_S6_26.raw	F235	2.06	1	0.05236	0.4708
		FALSE	Low	Sequest HT (A2)	Unambiguous	TELADK		1	P35579	P35579	0	1	0.1512	0	1	1	676.352	676.352	676.351	1.9	0.00128	HCD (High Energy Collision Dissociation)	31.7	MS2	0	58.499	4.2681	4895	24059_E3_S6_26.raw	F235	2.91	1	0.05747	0.5
		FALSE	Low	Sequest HT (A2)	Unambiguous	VAAYDK		1	P35579	P35579	0	1	0.1013	0	1	1	666.347	666.347	666.346	1.63	0.00108	HCD (High Energy Collision Dissociation)	31.7	MS2	0	45.862	4.3223	4966	24059_E3_S6_26.raw	F235	1.58	1	0.0736	0.5803
		FALSE	Low	Sequest HT (A2)	Ambiguous	AELER		55	A0A5F9VB99; A0A2R8YEM9; Q9Y2K3; Q8TES7; Q96A11; Q68D86; Q15276; F5GYE8; Q8TE76; Q13409; Q8TF21; Q96L93; H7BZW9; Q6ZSZ5; Q8IZ52; P35579; Q16543; Q8NAF0; O14576; A0A590UJK3; Q8WZ64	A0A590UJS6; A0A5F9VB99; Q8N8E3; E7ET01; A0A2R8YEM9; J3QQV3; E7EQL5; K7EKQ2; Q9Y2K3; Q8TES7; E9PGG1; Q96A11; O15050; E7ESD3; Q68D86; A0A0R4J2E4; E7EUM4; E7EMU4; Q15276; M0QZS0; F5GYE8; E7ERH4; A0A087WZG4; E7EU01; E7ERR6; Q8TE76; H7C3M8; Q13409; Q8TF21; Q96L93; H7BZW9; E5RJ75; Q6ZSZ5; K7EQA9; Q8IZ52; P35579; A0A3B3IPE9; H0Y534; H7BZK0; K7EL64; E5RFE1; C9J3E7; K7ENJ9; Q16543; Q8NAF0; O14576; E7EV09;…	0	2	0.1232	0	1	2	309.166	617.326	617.325	0.38	0.00012	HCD (High Energy Collision Dissociation)	31.7	MS2	16.0922	0.448	4.3632	5022	24059_E3_S6_26.raw	F235	1.38	26	0.1566	0.7933
		FALSE	High	Sequest HT (A2)	Unambiguous	ADGAEAKPAE		1	P35579	P35579	0	2	0.5185	0	1	1	479.728	958.449	958.448	1.91	0.00092	HCD (High Energy Collision Dissociation)	31.7	MS2	50.8757	4.535	4.3774	5044	24059_E3_S6_26.raw	F235	2.97	1	3.109e-05	1.222e-05
		FALSE	High	Sequest HT (A2)	Unambiguous	VNKDDIQK		3	Q5BKV1; P35579	Q5BKV1; P35579; B1AH99	1	2	0.2873	0	1	1	480.261	959.515	959.516	-0.47	-0.00023	HCD (High Energy Collision Dissociation)	31.7	MS2	61.5444	0.849	4.4025	5077	24059_E3_S6_26.raw	F235	1.81	2	0.0003807	0.006445
		FALSE	High	Sequest HT (A2)	Unambiguous	ADGAEAKPAE		1	P35579	P35579	0	1	0.6604	0	1	1	958.449	958.449	958.448	1.67	0.0016	HCD (High Energy Collision Dissociation)	31.7	MS2	0	8.06	4.4222	5105	24059_E3_S6_26.raw	F235	3.21	1	3.109e-05	0.0001567
		FALSE	High	Sequest HT (A2)	Unambiguous	QLAAENR		1	P35579	P35579	0	2	0.328	0	1	1	401.215	801.422	801.421	0.65	0.00026	HCD (High Energy Collision Dissociation)	31.7	MS2	62.6624	0.612	4.4414	5131	24059_E3_S6_26.raw	F235	1.89	1	0.002813	0.03383
		FALSE	High	Sequest HT (A2)	Unambiguous	QLAAENR		1	P35579	P35579	0	1	0.1714	0	1	1	801.421	801.421	801.421	-0.17	-0.00014	HCD (High Energy Collision Dissociation)	31.7	MS2	0	7.474	4.4651	5166	24059_E3_S6_26.raw	F235	2.8	1	0.0005547	0.009663
		FALSE	Low	Sequest HT (A2)	Unambiguous	VNKDDIQK		3	Q5BKV1; P35579	Q5BKV1; P35579; B1AH99	1	1	0.2	0	1	1	959.512	959.512	959.516	-3.7	-0.00355	HCD (High Energy Collision Dissociation)	31.7	MS2	69.7105	7.075	4.4761	5182	24059_E3_S6_26.raw	F235	1.9	2	0.1184	0.7239
		FALSE	High	Sequest HT (A2)	Unambiguous	KGAGDGSDEEVDGK		1	P35579	P35579	1	2	0.6058	0	1	1	682.303	1363.6	1363.6	1.63	0.00111	HCD (High Energy Collision Dissociation)	31.7	MS2	0	44.07	4.7965	5615	24059_E3_S6_26.raw	F235	3.78	1	3.109e-05	1.853e-11
		FALSE	Low	Sequest HT (A2)	Ambiguous	QIVR		11	Q9UGU0; A0A0A0MTI1; Q8NI27; Q9BXP5	Q9UGU0; H3BSM8; A0A0A0MTI1; A0A7Z1SG09; Q8NI27; H7C3A1; Q15392; A0A3B3ITT9; A0A3B3IT58; Q9BXP5; A0A0C4DG98	0	1	0	0	1	1	515.33	515.33	515.33	0.02	1e-05	HCD (High Energy Collision Dissociation)	31.7	MS2	63.1139	3.769	4.8995	5754	24059_E3_S6_26.raw	F235	1.12	34	0.2493	0.8861
		FALSE	Low	Sequest HT (A2)	Ambiguous	QLVR		51	Q8IUG5; Q13487; Q96PD5; A0A0J9YXY1; F8VTT5; Q12840; F5H538; Q9BYJ4; Q07864; P33176; Q8IXW0; A0A3B3ITW1; Q9BXM7; B2RNG4; Q5HKG0; Q05D32; Q9UJY5; P51841; F8WFC6; O15021; P35579; O15033; A0A2R8Y891; F5H8G6; F5GWT4; P49840; O60282; A0A380EED1; A8MT37; Q9H089	Q8IUG5; Q13487; F8VYK8; Q96PD5; A0A0J9YXY1; F8VTT5; F8VNZ1; Q12840; F5H538; Q9BYJ4; Q07864; F5H4R1; A0A5F9YLF9; P33176; Q8IXW0; A0A3B3ITW1; J3KNA1; F5H1D6; H7C246; O14512; Q9BXM7; B2RNG4; D6RAK1; Q5HKG0; M0QXY9; Q05D32; Q9UJY5; P51841; F8WFC6; O15021; P50591; J3KNB8; F5H6I8; P35579; O15033; A0A2R8Y891; F5H8G6; A0A087X1Q5; F5GWT4; Q9H4A3; A0A0G2JMZ6; P49840; F8VVE3; F8VUB8; O60282; A0A380EED1; Q9Y…	0	1	0	0	1	2	515.33	515.33	515.33	0.02	1e-05	HCD (High Energy Collision Dissociation)	31.7	MS2	63.1139	3.769	4.8995	5754	24059_E3_S6_26.raw	F235	1.12	34	0.2493	0.8861
		FALSE	High	Sequest HT (A2)	Unambiguous	KTLEEEAK		1	P35579	P35579	1	2	0.4115	0	1	1	474.256	947.506	947.504	1.27	0.0006	HCD (High Energy Collision Dissociation)	31.7	MS2	26.1292	3.267	4.9927	5880	24059_E3_S6_26.raw	F235	2.6	1	0.0001177	0.00252
		FALSE	High	Sequest HT (A2)	Unambiguous	KTLEEEAK		1	P35579	P35579	1	1	0.3743	0	1	1	947.504	947.504	947.504	-0.14	-0.00013	HCD (High Energy Collision Dissociation)	31.7	MS2	0	75	5.0877	6010	24059_E3_S6_26.raw	F235	3.58	1	3.109e-05	0.0009887
		FALSE	Low	Sequest HT (A2)	Unambiguous	GFmDGK	M3(Oxidation)	5	P35580; M0QY43; P35749; P35579; Q7Z406	P35580; M0QY43; P35749; P35579; Q7Z406	0	2	0.0571	0	1	1	335.646	670.285	670.286	-1.55	-0.00052	HCD (High Energy Collision Dissociation)	31.7	MS2	75.3791	2.933	5.1185	6048	24059_E3_S6_26.raw	F235	1.05	5	0.06044	0.5145
		FALSE	High	Sequest HT (A2)	Unambiguous	cQHLQAEK	C1(Dioxidation)	1	P35579	P35579	0	2	0.2774	0	1	1	494.73	988.453	988.452	1.1	0.00055	HCD (High Energy Collision Dissociation)	31.7	MS2	36.7844	5.603	5.1271	6062	24059_E3_S6_26.raw	F235	1.37	1	0.004158	0.05243
		FALSE	Low	Sequest HT (A2)	Unambiguous	AQFER		2	P35580; P35579	P35580; P35579	0	2	0.1009	0	1	1	325.667	650.327	650.326	2.75	0.00089	HCD (High Energy Collision Dissociation)	31.7	MS2	47.0986	0.312	5.5016	6548	24059_E3_S6_26.raw	F235	1.09	2	0.1824	0.8275
		FALSE	Low	Sequest HT (A2)	Unambiguous	AQFER		2	P35580; P35579	P35580; P35579	0	1	0.0351	0	1	1	650.326	650.326	650.326	-0.14	-9e-05	HCD (High Energy Collision Dissociation)	31.7	MS2	12.4075	3.545	5.5472	6608	24059_E3_S6_26.raw	F235	1.71	2	0.4545	0.9544
		FALSE	Low	Sequest HT (A2)	Unambiguous	AQFER		2	P35580; P35579	P35580; P35579	0	2	0.0333	0	1	1	325.667	650.326	650.326	0.97	0.00032	HCD (High Energy Collision Dissociation)	31.7	MS2	56.6085	3.324	5.6098	6693	24059_E3_S6_26.raw	F235	1.2	2	0.4194	0.9535
		FALSE	Medium	Sequest HT (A2)	Unambiguous	CQHLQAEK		1	P35579	P35579	0	2	0.2846	0	1	1	478.734	956.461	956.462	-1.2	-0.00057	HCD (High Energy Collision Dissociation)	31.7	MS2	64.9497	60.815	5.6599	6755	24059_E3_S6_26.raw	F235	1.3	1	0.02502	0.2836
		FALSE	High	Sequest HT (A2)	Unambiguous	NAEQYKDQADK		1	P35579	P35579	1	3	0.381	0	1	1	437.206	1309.6	1309.6	0.41	0.00018	HCD (High Energy Collision Dissociation)	31.7	MS2	45.3657	17.996	5.6734	6772	24059_E3_S6_26.raw	F235	1.89	1	3.109e-05	1.599e-05
		FALSE	High	Sequest HT (A2)	Unambiguous	NAEQYKDQADK		1	P35579	P35579	1	2	0.634	0	1	1	655.303	1309.6	1309.6	-1.79	-0.00117	HCD (High Energy Collision Dissociation)	31.7	MS2	0	3.607	5.7193	6832	24059_E3_S6_26.raw	F235	3.88	1	3.109e-05	5.421e-07
		FALSE	High	Sequest HT (A2)	Unambiguous	QSAcNLEK	C4(Carbamidomethyl)	1	P35579	P35579	0	1	0.5279	0	1	1	949.437	949.437	949.441	-3.69	-0.0035	HCD (High Energy Collision Dissociation)	31.7	MS2	0	18.933	5.7256	6842	24059_E3_S6_26.raw	F235	3.41	1	3.109e-05	0.001322
		FALSE	Low	Sequest HT (A2)	Unambiguous	FNEGER		1	P35579	P35579	0	1	0.308	0	1	1	751.336	751.336	751.337	-1.83	-0.00137	HCD (High Energy Collision Dissociation)	31.7	MS2	0	5.462	5.7578	6884	24059_E3_S6_26.raw	F235	2.37	1	0.05728	0.4986
		FALSE	Low	Sequest HT (A2)	Unambiguous	DYVQK		4	P35580; M0QY43; P35579; Q7Z406	P35580; M0QY43; P35579; Q7Z406	0	2	0.2083	0	1	1	326.669	652.33	652.33	0.65	0.00021	HCD (High Energy Collision Dissociation)	31.7	MS2	31.2987	4.703	5.7967	6932	24059_E3_S6_26.raw	F235	1.44	4	0.09832	0.6718
		FALSE	Low	Sequest HT (A2)	Unambiguous	DYVQK		4	P35580; M0QY43; P35579; Q7Z406	P35580; M0QY43; P35579; Q7Z406	0	1	0.2568	0	1	1	652.33	652.33	652.33	-0.45	-0.00029	HCD (High Energy Collision Dissociation)	31.7	MS2	0	51.084	5.8958	7053	24059_E3_S6_26.raw	F235	2.22	4	0.2658	0.8961
		FALSE	High	Sequest HT (A2)	Unambiguous	QSAcNLEK	C4(Carbamidomethyl)	1	P35579	P35579	0	2	0.2419	0	1	1	475.224	949.44	949.441	-0.42	-0.0002	HCD (High Energy Collision Dissociation)	31.7	MS2	21.4436	4.027	5.9009	7060	24059_E3_S6_26.raw	F235	1.86	1	0.001624	0.02183
		FALSE	Low	Sequest HT (A2)	Unambiguous	NAEQYKDQADK		1	P35579	P35579	1	2		0.0167	2	2	655.304	1309.6	1309.6	-0.49	-0.00032	HCD (High Energy Collision Dissociation)	31.7	MS2	0	56.259	5.912	7073	24059_E3_S6_26.raw	F235	1.18	1	0.5162	0.9544
		FALSE	Medium	Sequest HT (A2)	Unambiguous	FNEGER		1	P35579	P35579	0	2	0.4176	0	1	1	376.172	751.337	751.337	0.02	1e-05	HCD (High Energy Collision Dissociation)	31.7	MS2	3.65229	0.259	5.9587	7130	24059_E3_S6_26.raw	F235	1.82	1	0.0119	0.166
		FALSE	High	Sequest HT (A2)	Unambiguous	QSAcNLEK	C4(Carbamidomethyl)	1	P35579	P35579	0	2	0.1139	0	1	1	475.224	949.441	949.441	-0.1	-5e-05	HCD (High Energy Collision Dissociation)	31.7	MS2	52.9117	3.114	5.9648	7140	24059_E3_S6_26.raw	F235	1.58	1	0.0003061	0.005049
		FALSE	Low	Sequest HT (A2)	Unambiguous	DYVQK		4	P35580; M0QY43; P35579; Q7Z406	P35580; M0QY43; P35579; Q7Z406	0	1	0.2	0	1	1	652.331	652.331	652.33	0.77	0.0005	HCD (High Energy Collision Dissociation)	31.7	MS2	0	36.899	5.9681	7145	24059_E3_S6_26.raw	F235	2	4	0.2522	0.8879
		FALSE	High	Sequest HT (A2)	Unambiguous	THEAQIQEmR	M9(Oxidation)	1	P35579	P35579	0	2	0.4532	0	1	1	629.796	1258.59	1258.58	0.44	0.00027	HCD (High Energy Collision Dissociation)	31.7	MS2	0	27.011	6.014	7209	24059_E3_S6_26.raw	F235	2.67	1	3.109e-05	0.0008982
		FALSE	High	Sequest HT (A2)	Unambiguous	THEAQIQEmR	M9(Oxidation)	1	P35579	P35579	0	3	0.4453	0	1	1	420.199	1258.58	1258.58	-0.79	-0.00033	HCD (High Energy Collision Dissociation)	31.7	MS2	59.5384	14.146	6.0474	7248	24059_E3_S6_26.raw	F235	2.56	1	0.004082	0.05069
		FALSE	Medium	Sequest HT (A2)	Unambiguous	QTLENER		1	P35579	P35579	0	1	0.2026	0	1	1	889.443	889.443	889.437	6.72	0.00597	HCD (High Energy Collision Dissociation)	31.7	MS2	0	7.239	6.3543	7663	24059_E3_S6_26.raw	F235	3.06	1	0.01169	0.1642
		FALSE	Medium	Sequest HT (A2)	Unambiguous	LQAQMK		3	P35580; P35749; P35579	P35580; P35749; P35579	0	2	0.1824	0	1	1	359.701	718.395	718.392	4.37	0.00157	HCD (High Energy Collision Dissociation)	31.7	MS2	26.7049	0.404	6.4256	7746	24059_E3_S6_26.raw	F235	1.48	3	0.04137	0.4066
		FALSE	Medium	Sequest HT (A2)	Unambiguous	LQAQMK		3	P35580; P35749; P35579	P35580; P35749; P35579	0	1	0.1328	0	1	1	718.392	718.392	718.392	0.4	0.00029	HCD (High Energy Collision Dissociation)	31.7	MS2	0	6.499	6.4718	7809	24059_E3_S6_26.raw	F235	2.41	3	0.04124	0.4049
		FALSE	Medium	Sequest HT (A2)	Unambiguous	ELDDTR		1	P35579	P35579	0	2	0.1667	0	1	1	374.677	748.347	748.347	0.38	0.00014	HCD (High Energy Collision Dissociation)	31.7	MS2	65.9951	0.68	6.5137	7866	24059_E3_S6_26.raw	F235	1.2	1	0.01842	0.2247
		FALSE	Medium	Sequest HT (A2)	Unambiguous	LQAQMK		3	P35580; P35749; P35579	P35580; P35749; P35579	0	2	0.2041	0	1	1	359.7	718.393	718.392	1.48	0.00053	HCD (High Energy Collision Dissociation)	31.7	MS2	19.5132	0.364	6.543	7906	24059_E3_S6_26.raw	F235	1.47	3	0.01354	0.1822
		FALSE	High	Sequest HT (A2)	Unambiguous	QTLENER		1	P35579	P35579	0	1	0.2186	0	1	1	889.438	889.438	889.437	0.27	0.00024	HCD (High Energy Collision Dissociation)	31.7	MS2	10.5662	61.201	6.5492	7915	24059_E3_S6_26.raw	F235	3.34	1	0.001325	0.01894
		FALSE	Low	Sequest HT (A2)	Unambiguous	ELDDTR		1	P35579	P35579	0	1	0.2228	0	1	1	748.347	748.347	748.347	0.16	0.00012	HCD (High Energy Collision Dissociation)	31.7	MS2	0	3.054	6.5555	7921	24059_E3_S6_26.raw	F235	2.02	1	0.05177	0.4679
		FALSE	Low	Sequest HT (A2)	Unambiguous	MQLAK		8	E9PHN7; E9PLF1; F6XZQ7; P35749; P35579; P28161	E9PHN7; E9PLF1; F6XZQ7; P35749; P35579; E9PGV1; P28161; E9PHN6	0	1	0.1389	0	1	1	590.333	590.333	590.333	0.46	0.00027	HCD (High Energy Collision Dissociation)	31.7	MS2	29.4967	2.122	6.9423	8437	24059_E3_S6_26.raw	F235	2.16	6	0.2845	0.9063
		FALSE	Low	Sequest HT (A2)	Unambiguous	SFVEK		11	Q5HPN9; M0QY43; P35749; P35579; Q7Z406; H0YA85; A0A494C024; O94955; Q8N5G2	Q5HPN9; M0QY43; P35749; Q5HLS0; P35579; Q7Z406; D6RC79; H0YA85; A0A494C024; O94955; Q8N5G2	0	2	0.1271	0	1	1	305.166	609.324	609.324	-0.28	-9e-05	HCD (High Energy Collision Dissociation)	31.7	MS2	47.4278	1.119	7.1062	8653	24059_E3_S6_26.raw	F235	1.18	9	0.1126	0.7103
		FALSE	Medium	Sequest HT (A2)	Unambiguous	KLLEDR		3	A0A0C4DFM8; P35579; Q7Z406	A0A0C4DFM8; P35579; Q7Z406	1	2	0.1463	0	1	1	387.229	773.452	773.452	-0.07	-3e-05	HCD (High Energy Collision Dissociation)	31.7	MS2	83.5011	15.581	7.117	8670	24059_E3_S6_26.raw	F235	2.05	3	0.04821	0.4473
		FALSE	Low	Sequest HT (A2)	Unambiguous	SFVEK		11	Q5HPN9; M0QY43; P35749; P35579; Q7Z406; H0YA85; A0A494C024; O94955; Q8N5G2	Q5HPN9; M0QY43; P35749; Q5HLS0; P35579; Q7Z406; D6RC79; H0YA85; A0A494C024; O94955; Q8N5G2	0	1	0.0588	0	1	1	609.323	609.323	609.324	-1.36	-0.00083	HCD (High Energy Collision Dissociation)	31.7	MS2	0	68.739	7.2237	8809	24059_E3_S6_26.raw	F235	1.53	9	0.5188	0.9544
		FALSE	Medium	Sequest HT (A2)	Unambiguous	SMMQDR		2	Q5BKV1; P35579	Q5BKV1; P35579	0	2	0.3068	0	1	1	384.163	767.318	767.317	0.82	0.00032	HCD (High Energy Collision Dissociation)	31.7	MS2	0	2.642	7.2388	8827	24059_E3_S6_26.raw	F235	1.76	2	0.02566	0.2902
		FALSE	Medium	Sequest HT (A2)	Unambiguous	SMMQDR		2	Q5BKV1; P35579	Q5BKV1; P35579	0	1	0.2959	0	1	1	767.318	767.318	767.317	0.12	0.0001	HCD (High Energy Collision Dissociation)	31.7	MS2	0	6.956	7.2801	8879	24059_E3_S6_26.raw	F235	1.96	2	0.03851	0.3863
		FALSE	High	Sequest HT (A2)	Unambiguous	SMAVAAR		1	P35579	P35579	0	1	0.1772	0	1	1	705.372	705.372	705.371	1.21	0.00085	HCD (High Energy Collision Dissociation)	31.7	MS2	0	9.116	7.2814	8881	24059_E3_S6_26.raw	F235	2.37	1	0.001236	0.01689
		FALSE	High	Sequest HT (A2)	Unambiguous	TLEEEAK		1	P35579	P35579	0	1	0.2774	0	1	1	819.409	819.409	819.409	-0.47	-0.00038	HCD (High Energy Collision Dissociation)	31.7	MS2	0	5.09	7.3557	8977	24059_E3_S6_26.raw	F235	3.28	1	0.0004565	0.007527
		FALSE	Low	Sequest HT (A2)	Unambiguous	KLLEDR		3	A0A0C4DFM8; P35579; Q7Z406	A0A0C4DFM8; P35579; Q7Z406	1	1	0.1747	0	1	1	773.452	773.452	773.452	0.74	0.00057	HCD (High Energy Collision Dissociation)	31.7	MS2	0	56.075	7.4071	9044	24059_E3_S6_26.raw	F235	2.69	3	0.08563	0.6311
		FALSE	Medium	Sequest HT (A2)	Unambiguous	SMAVAAR		1	P35579	P35579	0	2	0.2717	0	1	1	353.189	705.371	705.371	-0.28	-0.0001	HCD (High Energy Collision Dissociation)	31.7	MS2	55.5977	1.316	7.4144	9055	24059_E3_S6_26.raw	F235	1.84	1	0.01484	0.1956
		FALSE	Low	Sequest HT (A2)	Unambiguous	SMAVAAR		1	P35579	P35579	0	1	0.2114	0	1	1	705.371	705.371	705.371	-0.44	-0.00031	HCD (High Energy Collision Dissociation)	31.7	MS2	0	57.745	7.4289	9073	24059_E3_S6_26.raw	F235	2.46	1	0.1028	0.685
		FALSE	Low	Sequest HT (A2)	Unambiguous	KLLEDR		3	A0A0C4DFM8; P35579; Q7Z406	A0A0C4DFM8; P35579; Q7Z406	1	2	0.149	0	1	1	387.23	773.452	773.452	0.4	0.00016	HCD (High Energy Collision Dissociation)	31.7	MS2	3.35475	2.318	7.4364	9080	24059_E3_S6_26.raw	F235	2.08	3	0.1447	0.7754
		FALSE	High	Sequest HT (A2)	Unambiguous	TLEEEAK		1	P35579	P35579	0	1	0.277	0	1	1	819.41	819.41	819.409	0.8	0.00066	HCD (High Energy Collision Dissociation)	31.7	MS2	5.68932	2.06	7.4625	9114	24059_E3_S6_26.raw	F235	3.61	1	0.0003329	0.005217
		FALSE	Medium	Sequest HT (A2)	Unambiguous	SMAVAAR		1	P35579	P35579	0	2	0.2849	0	1	1	353.189	705.371	705.371	0.06	2e-05	HCD (High Energy Collision Dissociation)	31.7	MS2	65.593	6.694	7.5363	9206	24059_E3_S6_26.raw	F235	1.86	1	0.0113	0.1603
		FALSE	Low	Sequest HT (A2)	Unambiguous	KLLEDR		3	A0A0C4DFM8; P35579; Q7Z406	A0A0C4DFM8; P35579; Q7Z406	1	2	0.0718	0	1	1	387.23	773.452	773.452	0.8	0.00031	HCD (High Energy Collision Dissociation)	31.7	MS2	22.1568	5.44	7.5375	9208	24059_E3_S6_26.raw	F235	1.81	3	0.07805	0.6017
		FALSE	Medium	Sequest HT (A2)	Unambiguous	SMMQDR		2	Q5BKV1; P35579	Q5BKV1; P35579	0	2	0.3216	0	1	1	384.162	767.318	767.317	0.27	0.0001	HCD (High Energy Collision Dissociation)	31.7	MS2	3.94372	3.15	7.5453	9217	24059_E3_S6_26.raw	F235	1.71	2	0.02385	0.2733
		FALSE	High	Sequest HT (A2)	Unambiguous	SMAVAAR		1	P35579	P35579	0	2	0.305	0	1	1	353.189	705.371	705.371	0.15	5e-05	HCD (High Energy Collision Dissociation)	31.7	MS2	8.32835	3.638	7.5459	9218	24059_E3_S6_26.raw	F235	2	1	0.002035	0.02545
		FALSE	High	Sequest HT (A2)	Unambiguous	TLEEEAK		1	P35579	P35579	0	1	0.2586	0	1	1	819.41	819.41	819.409	0.13	0.00011	HCD (High Energy Collision Dissociation)	31.7	MS2	66.4746	68.663	7.5793	9258	24059_E3_S6_26.raw	F235	3.48	1	0.0003551	0.006211
		FALSE	Low	Sequest HT (A2)	Unambiguous	SMAVAAR		1	P35579	P35579	0	1	0.1991	0	1	1	705.371	705.371	705.371	-0.53	-0.00037	HCD (High Energy Collision Dissociation)	31.7	MS2	0	64.864	7.6066	9292	24059_E3_S6_26.raw	F235	2.21	1	0.1207	0.7293
		FALSE	High	Sequest HT (A2)	Unambiguous	TLEEEAK		1	P35579	P35579	0	2	0.3774	0	1	1	410.209	819.41	819.409	0.41	0.00017	HCD (High Energy Collision Dissociation)	31.7	MS2	11.5958	3.437	7.6281	9316	24059_E3_S6_26.raw	F235	1.59	1	0.00285	0.03454
		FALSE	High	Sequest HT (A2)	Unambiguous	TLEEEAK		1	P35579	P35579	0	1	0.2712	0	1	1	819.411	819.411	819.409	1.32	0.00108	HCD (High Energy Collision Dissociation)	31.7	MS2	0	67.434	7.6956	9402	24059_E3_S6_26.raw	F235	3.54	1	0.0003551	0.006175
		FALSE	Low	Sequest HT (A2)	Ambiguous	DEAIK		2	A0A8G2M8X8; P35579	A0A8G2M8X8; P35579	0	1	0.0976	0	1	1	575.304	575.304	575.304	1.29	0.00074	HCD (High Energy Collision Dissociation)	31.7	MS2	62.2261	35.51	7.8074	9542	24059_E3_S6_26.raw	F235	0.82	2	0.3082	0.9181
		FALSE	Low	Sequest HT (A2)	Ambiguous	DEALK		14	J3KP97; E7EWW0; Q2FW52; A0A7I0BZP3; Q8IY63	J3KP97; C9J7I2; E9PFB9; H3BUS7; H3BV68; E7EWW0; Q5T9S5; Q7Z3J2; Q2FW52; F5H7K1; A0A2T4LBS4; Q5T9S2; A0A7I0BZP3; Q8IY63	0	1	0.0976	0	1	2	575.304	575.304	575.304	1.29	0.00074	HCD (High Energy Collision Dissociation)	31.7	MS2	62.2261	35.51	7.8074	9542	24059_E3_S6_26.raw	F235	0.82	7	0.3082	0.9181
		FALSE	High	Sequest HT (A2)	Unambiguous	KLEmDLK	M4(Oxidation)	1	P35579	P35579	1	2	0.1429	0	1	1	446.745	892.482	892.481	1.29	0.00058	HCD (High Energy Collision Dissociation)	31.7	MS2	79.4189	23.706	7.8956	9655	24059_E3_S6_26.raw	F235	2.31	1	0.004158	0.0521
		FALSE	High	Sequest HT (A2)	Unambiguous	TLEEEAK		1	P35579	P35579	0	2	0.3365	0	1	1	410.209	819.41	819.409	1.01	0.00041	HCD (High Energy Collision Dissociation)	31.7	MS2	48.343	23.083	7.967	9739	24059_E3_S6_26.raw	F235	2.11	1	0.002775	0.03313
		FALSE	High	Sequest HT (A2)	Unambiguous	KLEmDLK	M4(Oxidation)	1	P35579	P35579	1	1	0.127	0	1	1	892.48	892.48	892.481	-1.16	-0.00103	HCD (High Energy Collision Dissociation)	31.7	MS2	0	75	7.9804	9757	24059_E3_S6_26.raw	F235	3.07	1	0.003365	0.04154
		FALSE	Low	Sequest HT (A2)	Unambiguous	KLEmDLK	M4(Dioxidation)	1	P35579	P35579	1	1	0.1125	0	1	1	908.483	908.483	908.476	8.22	0.00747	HCD (High Energy Collision Dissociation)	31.7	MS2	0	14.717	8.4085	10306	24059_E3_S6_26.raw	F235	1.6	1	0.5241	0.9544
		FALSE	High	Sequest HT (A2)	Unambiguous	ALEEAmEQK	M6(Oxidation)	1	P35579	P35579	0	2	0.5694	0	1	1	532.75	1064.49	1064.49	0.34	0.00018	HCD (High Energy Collision Dissociation)	31.7	MS2	54.8405	2.466	8.638	10608	24059_E3_S6_26.raw	F235	2.09	1	3.109e-05	0.0008003
		FALSE	High	Sequest HT (A2)	Unambiguous	ALEEAmEQK	M6(Oxidation)	1	P35579	P35579	0	2	0.1443	0	1	1	532.75	1064.49	1064.49	-0.81	-0.00043	HCD (High Energy Collision Dissociation)	31.7	MS2	38.3157	2.968	8.8151	10845	24059_E3_S6_26.raw	F235	0.97	1	0.0004317	0.007404
		FALSE	High	Sequest HT (A2)	Unambiguous	LQEmEGTVK	M4(Oxidation)	1	P35579	P35579	0	2	0.3142	0	1	1	525.76	1050.51	1050.51	0.01	1e-05	HCD (High Energy Collision Dissociation)	31.7	MS2	29.2035	20.267	8.9169	10982	24059_E3_S6_26.raw	F235	2.26	1	3.109e-05	0.0006822
		FALSE	High	Sequest HT (A2)	Unambiguous	LQEmEGTVK	M4(Oxidation)	1	P35579	P35579	0	2	0.2917	0	1	1	525.76	1050.51	1050.51	-0.34	-0.00018	HCD (High Energy Collision Dissociation)	31.7	MS2	8.64669	4.519	9.0625	11185	24059_E3_S6_26.raw	F235	1.92	1	3.109e-05	0.0004865
		FALSE	Medium	Sequest HT (A2)	Unambiguous	QSAcNLEK	C4(Dioxidation)	1	P35579	P35579	0	2	0.3015	0	1	1	462.709	924.411	924.409	1.5	0.00069	HCD (High Energy Collision Dissociation)	31.7	MS2	72.1812	15.037	9.2407	11437	24059_E3_S6_26.raw	F235	1.36	1	0.01192	0.1664
		FALSE	High	Sequest HT (A2)	Unambiguous	GAGDGSDEEVDGK		1	P35579	P35579	0	2	0.5524	0	1	1	618.255	1235.5	1235.5	0.6	0.00037	HCD (High Energy Collision Dissociation)	31.7	MS2	0	20.572	9.2516	11454	24059_E3_S6_26.raw	F235	3.15	1	3.109e-05	7.779e-07
		FALSE	Medium	Sequest HT (A2)	Unambiguous	QSAcNLEK	C4(Dioxidation)	1	P35579	P35579	0	1	0.505	0	1	1	924.41	924.41	924.409	0.72	0.00067	HCD (High Energy Collision Dissociation)	31.7	MS2	0	13.724	9.254	11458	24059_E3_S6_26.raw	F235	2	1	0.04145	0.4075
		FALSE	High	Sequest HT (A2)	Unambiguous	DQGELER		1	P35579	P35579	0	1	0.3356	0	1	1	846.396	846.396	846.395	1.46	0.00124	HCD (High Energy Collision Dissociation)	31.7	MS2	22.7012	3.337	9.2605	11468	24059_E3_S6_26.raw	F235	2.92	1	0.002415	0.02851
		FALSE	High	Sequest HT (A2)	Unambiguous	DQGELER		1	P35579	P35579	0	2	0.1	0	1	1	423.701	846.395	846.395	0.36	0.00015	HCD (High Energy Collision Dissociation)	31.7	MS2	47.2261	14.323	9.5372	11844	24059_E3_S6_26.raw	F235	1.1	1	0.006979	0.1002
		FALSE	High	Sequest HT (A2)	Unambiguous	TEmEDLmSSK	M3(Oxidation); M7(Oxidation)	1	P35579	P35579	0	2	0.2857	0	1	1	601.749	1202.49	1202.49	-0.63	-0.00038	HCD (High Energy Collision Dissociation)	31.7	MS2	44.8775	12.038	9.8702	12294	24059_E3_S6_26.raw	F235	1.61	1	3.109e-05	0.0003028
		FALSE	Medium	Sequest HT (A2)	Unambiguous	QGFPNR		7	A7E2Y1; P35580; M0QY43; P35749; P35579; Q7Z406	A7E2Y1; P35580; M0QY43; P35749; A0A6E1W127; P35579; Q7Z406	0	2	0.2827	0	1	1	359.686	718.364	718.363	1.43	0.00051	HCD (High Energy Collision Dissociation)	31.7	MS2	74.9818	4.659	10.1502	12655	24059_E3_S6_26.raw	F235	1.91	6	0.02079	0.2464
		FALSE	Medium	Sequest HT (A2)	Unambiguous	QGFPNR		7	A7E2Y1; P35580; M0QY43; P35749; P35579; Q7Z406	A7E2Y1; P35580; M0QY43; P35749; A0A6E1W127; P35579; Q7Z406	0	2	0.3027	0	1	1	359.685	718.362	718.363	-1.12	-0.0004	HCD (High Energy Collision Dissociation)	31.7	MS2	62.6869	4.659	10.1629	12670	24059_E3_S6_26.raw	F235	1.85	6	0.01449	0.1921
		FALSE	Low	Sequest HT (A2)	Ambiguous	LLEDR		9	A0A0C4DFM8; A5YM72; O75691; H0Y858; P35579; A0A1Q8DGC7; Q7Z406; A0A5F9ZHR6	A0A0C4DFM8; A5YM72; O75691; Q9NR96; H0Y858; P35579; A0A1Q8DGC7; Q7Z406; A0A5F9ZHR6	0	2	0.1806	0	1	2	323.182	645.356	645.357	-1.04	-0.00034	HCD (High Energy Collision Dissociation)	31.7	MS2	82.6975	1.657	10.7768	13500	24059_E3_S6_26.raw	F235	1.44	8	0.1181	0.7232
		FALSE	Low	Sequest HT (A2)	Ambiguous	LLEDR		9	A0A0C4DFM8; A5YM72; O75691; H0Y858; P35579; A0A1Q8DGC7; Q7Z406; A0A5F9ZHR6	A0A0C4DFM8; A5YM72; O75691; Q9NR96; H0Y858; P35579; A0A1Q8DGC7; Q7Z406; A0A5F9ZHR6	0	1	0.2158	0	1	2	645.355	645.355	645.357	-2.91	-0.00188	HCD (High Energy Collision Dissociation)	31.7	MS2	50.229	3.874	10.8295	13580	24059_E3_S6_26.raw	F235	1.9	8	0.3952	0.9495
		FALSE	High	Sequest HT (A2)	Unambiguous	QEEEMMAK		1	P35579	P35579	0	2	0.5887	0	1	1	498.214	995.421	995.417	3.84	0.00191	HCD (High Energy Collision Dissociation)	31.7	MS2	21.4584	13.297	10.9076	13692	24059_E3_S6_26.raw	F235	2.82	1	0.0003551	0.005325
		FALSE	Medium	Sequest HT (A2)	Unambiguous	QEEEMMAK		1	P35579	P35579	0	2	0.4783	0	1	1	498.213	995.418	995.417	0.53	0.00026	HCD (High Energy Collision Dissociation)	31.7	MS2	52.367	3.169	11.021	13852	24059_E3_S6_26.raw	F235	1.15	1	0.02835	0.3082
		FALSE	Low	Sequest HT (A2)	Unambiguous	LEmDLK	M3(Oxidation)	1	P35579	P35579	0	2	0.2035	0	1	1	382.699	764.39	764.386	5.57	0.00213	HCD (High Energy Collision Dissociation)	31.7	MS2	52.272	23.584	11.6926	14760	24059_E3_S6_26.raw	F235	1.72	1	0.05195	0.4689
		FALSE	Medium	Sequest HT (A2)	Unambiguous	LEmDLK	M3(Oxidation)	1	P35579	P35579	0	2	0.2	0	1	1	382.697	764.386	764.386	-0.1	-4e-05	HCD (High Energy Collision Dissociation)	31.7	MS2	58.4192	26.022	11.7532	14840	24059_E3_S6_26.raw	F235	1.9	1	0.02111	0.2495
		FALSE	Medium	Sequest HT (A2)	Unambiguous	VLLQGK		1	P35579	P35579	0	2	0.1552	0	1	1	329.218	657.429	657.429	-0.21	-7e-05	HCD (High Energy Collision Dissociation)	31.7	MS2	84.2838	15.383	12.0715	15244	24059_E3_S6_26.raw	F235	1.16	1	0.01955	0.2365
		FALSE	High	Sequest HT (A2)	Unambiguous	NcAAYLK	C2(Carbamidomethyl)	5	P35580; M0QY43; P35749; P35579; Q7Z406	P35580; M0QY43; P35749; P35579; Q7Z406	0	2	0.4201	0	1	1	420.208	839.409	839.408	0.88	0.00037	HCD (High Energy Collision Dissociation)	31.7	MS2	35.0444	26.977	12.5453	15849	24059_E3_S6_26.raw	F235	1.69	5	0.00463	0.06076
		FALSE	High	Sequest HT (A2)	Unambiguous	cIIPNHEK	C1(Carbamidomethyl)	3	P35580; P35749; P35579	P35580; P35749; P35579	0	2	0.4774	0	1	1	505.757	1010.51	1010.51	-2.66	-0.00134	HCD (High Energy Collision Dissociation)	31.7	MS2	53.7334	25.929	12.574	15887	24059_E3_S6_26.raw	F235	1.99	3	0.003528	0.04409
		FALSE	High	Sequest HT (A2)	Unambiguous	cIIPNHEK	C1(Carbamidomethyl)	3	P35580; P35749; P35579	P35580; P35749; P35579	0	3	0.3029	0	1	1	337.508	1010.51	1010.51	0.38	0.00013	HCD (High Energy Collision Dissociation)	31.7	MS2	77.7212	26.353	12.6895	16032	24059_E3_S6_26.raw	F235	1.75	3	3.109e-05	0.0007281
		FALSE	High	Sequest HT (A2)	Unambiguous	THEAQIQEMR		1	P35579	P35579	0	3	0.5	0	1	1	414.869	1242.59	1242.59	1.2	0.0005	HCD (High Energy Collision Dissociation)	31.7	MS2	90.882	0.696	12.7723	16136	24059_E3_S6_26.raw	F235	2.2	1	0.0009784	0.01322
		FALSE	High	Sequest HT (A2)	Unambiguous	THEAQIQEMR		1	P35579	P35579	0	2	0.6116	0	1	1	621.797	1242.59	1242.59	-1.59	-0.00099	HCD (High Energy Collision Dissociation)	31.7	MS2	0	1.446	12.7947	16164	24059_E3_S6_26.raw	F235	3.45	1	3.109e-05	8.145e-06
		FALSE	High	Sequest HT (A2)	Unambiguous	GELANEVK		1	P35579	P35579	0	2	0.217	0	1	1	430.23	859.452	859.452	0.61	0.00026	HCD (High Energy Collision Dissociation)	31.7	MS2	51.047	0.69	12.8782	16280	24059_E3_S6_26.raw	F235	2.12	1	0.001894	0.02475
		FALSE	High	Sequest HT (A2)	Unambiguous	cIIPNHEK	C1(Carbamidomethyl)	3	P35580; P35749; P35579	P35580; P35749; P35579	0	3	0.3892	0	1	1	337.508	1010.51	1010.51	0.83	0.00028	HCD (High Energy Collision Dissociation)	31.7	MS2	42.6779	8.669	12.8789	16281	24059_E3_S6_26.raw	F235	1.67	3	0.000227	0.003986
		FALSE	High	Sequest HT (A2)	Unambiguous	THEAQIQEMR		1	P35579	P35579	0	1	0.6203	0	1	1	1242.59	1242.59	1242.59	0.53	0.00066	HCD (High Energy Collision Dissociation)	31.7	MS2	0	75	12.8906	16298	24059_E3_S6_26.raw	F235	3.95	1	3.109e-05	1.438e-06
		FALSE	High	Sequest HT (A2)	Unambiguous	GELANEVK		1	P35579	P35579	0	1	0.1053	0	1	1	859.453	859.453	859.452	0.63	0.00054	HCD (High Energy Collision Dissociation)	31.7	MS2	0	3.994	12.9209	16337	24059_E3_S6_26.raw	F235	3.23	1	3.109e-05	0.0005189
		FALSE	High	Sequest HT (A2)	Unambiguous	THEAQIQEMR		1	P35579	P35579	0	1	0.6265	0	1	1	1242.59	1242.59	1242.59	0.14	0.00018	HCD (High Energy Collision Dissociation)	31.7	MS2	24.352	69.155	13.0005	16450	24059_E3_S6_26.raw	F235	4.15	1	3.109e-05	5.452e-06
		FALSE	High	Sequest HT (A2)	Unambiguous	QQQLTAMK		2	P35749; P35579	P35749; P35579	0	2	0.4884	0	1	1	474.256	947.504	947.498	6.8	0.00322	HCD (High Energy Collision Dissociation)	31.7	MS2	72.4317	16.91	13.0161	16471	24059_E3_S6_26.raw	F235	2.58	2	0.000731	0.01153
		FALSE	High	Sequest HT (A2)	Unambiguous	THEAQIQEMR		1	P35579	P35579	0	3	0.5032	0	1	1	414.868	1242.59	1242.59	0.76	0.00031	HCD (High Energy Collision Dissociation)	31.7	MS2	13.4105	0.341	13.0882	16563	24059_E3_S6_26.raw	F235	3.1	1	0.0008308	0.01236
		FALSE	High	Sequest HT (A2)	Unambiguous	THEAQIQEMR		1	P35579	P35579	0	2	0.5886	0	1	1	621.798	1242.59	1242.59	-0.11	-7e-05	HCD (High Energy Collision Dissociation)	31.7	MS2	0	1.907	13.1325	16626	24059_E3_S6_26.raw	F235	3.16	1	3.109e-05	6.778e-06
		FALSE	High	Sequest HT (A2)	Unambiguous	QQQLTAMK		2	P35749; P35579	P35749; P35579	0	2	0.5132	0	1	1	474.253	947.499	947.498	1.45	0.00069	HCD (High Energy Collision Dissociation)	31.7	MS2	71.2683	5.298	13.1622	16670	24059_E3_S6_26.raw	F235	3.04	2	0.0001177	0.002588
		FALSE	High	Sequest HT (A2)	Unambiguous	GELANEVK		1	P35579	P35579	0	2	0.1654	0	1	1	430.23	859.453	859.452	0.69	0.00029	HCD (High Energy Collision Dissociation)	31.7	MS2	40.9975	0.635	13.2156	16741	24059_E3_S6_26.raw	F235	1.33	1	0.001989	0.02515
		FALSE	Low	Sequest HT (A2)	Unambiguous	GELANEVK		1	P35579	P35579	0	1	0.0777	0	1	1	859.453	859.453	859.452	1.2	0.00103	HCD (High Energy Collision Dissociation)	31.7	MS2	0	64.162	13.245	16783	24059_E3_S6_26.raw	F235	1.93	1	0.2225	0.8666
		FALSE	High	Sequest HT (A2)	Unambiguous	GELANEVK		1	P35579	P35579	0	1	0.0625	0	1	1	859.453	859.453	859.452	0.63	0.00054	HCD (High Energy Collision Dissociation)	31.7	MS2	40.0641	62.395	13.2861	16837	24059_E3_S6_26.raw	F235	2.08	1	0.009044	0.1315
		FALSE	High	Sequest HT (A2)	Unambiguous	QQQLTAMK		2	P35749; P35579	P35749; P35579	0	2	0.1364	0	1	1	474.253	947.5	947.498	1.84	0.00087	HCD (High Energy Collision Dissociation)	31.7	MS2	33.7711	17.91	13.346	16915	24059_E3_S6_26.raw	F235	1.32	2	0.009166	0.1352
		FALSE	High	Sequest HT (A2)	Unambiguous	THEAQIQEMR		1	P35579	P35579	0	3	0.547	0	1	1	414.868	1242.59	1242.59	-1.16	-0.00048	HCD (High Energy Collision Dissociation)	31.7	MS2	17.0323	4.609	13.4169	17015	24059_E3_S6_26.raw	F235	2.34	1	0.006119	0.08564
		FALSE	High	Sequest HT (A2)	Unambiguous	THEAQIQEMR		1	P35579	P35579	0	3	0.4862	0	1	1	414.868	1242.59	1242.59	-0.64	-0.00027	HCD (High Energy Collision Dissociation)	31.7	MS2	41.4962	18.67	13.4354	17040	24059_E3_S6_26.raw	F235	3.27	1	0.002604	0.03128
		FALSE	Low	Sequest HT (A2)	Ambiguous	ISLSTK		1		Q2G0K0	0	1	0.1382	0	1	1	648.392	648.392	648.393	-0.61	-0.00039	HCD (High Energy Collision Dissociation)	31.7	MS2	27.2345	6.242	14.239	18071	24059_E3_S6_26.raw	F235	2.17	1	0.06091	0.5177
		FALSE	Low	Sequest HT (A2)	Ambiguous	LSLSTK		2	P35579	Q4L8W6; P35579	0	1	0.1382	0	1	2	648.392	648.392	648.393	-0.61	-0.00039	HCD (High Energy Collision Dissociation)	31.7	MS2	27.2345	6.242	14.239	18071	24059_E3_S6_26.raw	F235	2.17	1	0.06091	0.5177
		FALSE	Medium	Sequest HT (A2)	Ambiguous	ISLSTK		1		Q2G0K0	0	2	0.1341	0	1	1	324.7	648.393	648.393	0.5	0.00016	HCD (High Energy Collision Dissociation)	31.7	MS2	21.9566	0.236	14.3186	18179	24059_E3_S6_26.raw	F235	1.79	1	0.03362	0.3516
		FALSE	Medium	Sequest HT (A2)	Ambiguous	LSLSTK		2	P35579	Q4L8W6; P35579	0	2	0.1341	0	1	2	324.7	648.393	648.393	0.5	0.00016	HCD (High Energy Collision Dissociation)	31.7	MS2	21.9566	0.236	14.3186	18179	24059_E3_S6_26.raw	F235	1.79	1	0.03362	0.3516
		FALSE	High	Sequest HT (A2)	Unambiguous	VAAYDKLEK		1	P35579	P35579	1	2	0.3822	0	1	1	518.787	1036.57	1036.57	0.09	5e-05	HCD (High Energy Collision Dissociation)	31.7	MS2	76.4825	14.398	15.0951	19276	24059_E3_S6_26.raw	F235	2.59	1	3.109e-05	0.0003247
		FALSE	High	Sequest HT (A2)	Unambiguous	VAAYDKLEK		1	P35579	P35579	1	3	0.3568	0	1	1	346.195	1036.57	1036.57	2.93	0.00101	HCD (High Energy Collision Dissociation)	31.7	MS2	80.5323	2.915	15.2966	19554	24059_E3_S6_26.raw	F235	1.85	1	0.004158	0.05208
		FALSE	High	Sequest HT (A2)	Unambiguous	VAAYDKLEK		1	P35579	P35579	1	2	0.4703	0	1	1	518.788	1036.57	1036.57	0.91	0.00047	HCD (High Energy Collision Dissociation)	31.7	MS2	0	26.314	15.4258	19714	24059_E3_S6_26.raw	F235	2.36	1	3.109e-05	0.0002432
		FALSE	High	Sequest HT (A2)	Unambiguous	VAAYDKLEK		1	P35579	P35579	1	3	0.2071	0	1	1	346.194	1036.57	1036.57	0.64	0.00022	HCD (High Energy Collision Dissociation)	31.7	MS2	63.955	12.662	15.6365	20003	24059_E3_S6_26.raw	F235	1.69	1	0.006826	0.09658
		FALSE	High	Sequest HT (A2)	Unambiguous	EQLEEEEEAK		1	P35579	P35579	0	2	0.6288	0	1	1	617.278	1233.55	1233.55	1.01	0.00062	HCD (High Energy Collision Dissociation)	31.7	MS2	76.8601	0.78	15.8386	20291	24059_E3_S6_26.raw	F235	2.29	1	3.109e-05	0.00021
		FALSE	High	Sequest HT (A2)	Unambiguous	EQLEEEEEAK		1	P35579	P35579	0	1	0.7477	0	1	1	1233.55	1233.55	1233.55	-0.41	-0.00051	HCD (High Energy Collision Dissociation)	31.7	MS2	0	75	15.8987	20379	24059_E3_S6_26.raw	F235	4.28	1	3.109e-05	1.218e-07
		FALSE	High	Sequest HT (A2)	Unambiguous	NTDQASMPDNTAAQK		3	P35749; P35579; A0A494C024	P35749; P35579; A0A494C024	0	2	0.7459	0	1	1	796.354	1591.7	1591.7	-0.75	-0.00059	HCD (High Energy Collision Dissociation)	31.7	MS2	0	31.341	15.9784	20486	24059_E3_S6_26.raw	F235	4.84	3	3.109e-05	3.409e-09
		FALSE	Low	Sequest HT (A2)	Unambiguous	ALSLAR		3	P35580; P35749; P35579	P35580; P35749; P35579	0	2	0.0065	0	1	1	315.7	630.393	630.393	-0.06	-2e-05	HCD (High Energy Collision Dissociation)	31.7	MS2	68.8145	1.236	16.0428	20577	24059_E3_S6_26.raw	F235	1.54	3	0.06084	0.5174
		FALSE	Medium	Sequest HT (A2)	Unambiguous	ALSLAR		3	P35580; P35749; P35579	P35580; P35749; P35579	0	2	0.1053	0	1	1	315.7	630.393	630.393	0.04	1e-05	HCD (High Energy Collision Dissociation)	31.7	MS2	1.90624	0.46	16.0794	20623	24059_E3_S6_26.raw	F235	1.9	3	0.014	0.1873
		FALSE	Medium	Sequest HT (A2)	Unambiguous	ALSLAR		3	P35580; P35749; P35579	P35580; P35749; P35579	0	2	0.1022	0	1	1	315.7	630.393	630.393	0.23	7e-05	HCD (High Energy Collision Dissociation)	31.7	MS2	4.23118	0.979	16.1381	20696	24059_E3_S6_26.raw	F235	1.86	3	0.03219	0.3397
		FALSE	High	Sequest HT (A2)	Unambiguous	EQLEEEEEAK		1	P35579	P35579	0	2	0.6527	0	1	1	617.277	1233.55	1233.55	-0.37	-0.00023	HCD (High Energy Collision Dissociation)	31.7	MS2	45.7846	1.143	16.1805	20745	24059_E3_S6_26.raw	F235	2.62	1	3.109e-05	0.0002811
		FALSE	High	Sequest HT (A2)	Unambiguous	EQLEEEEEAK		1	P35579	P35579	0	1	0.7149	0	1	1	1233.55	1233.55	1233.55	2.95	0.00364	HCD (High Energy Collision Dissociation)	31.7	MS2	0	75	16.2277	20797	24059_E3_S6_26.raw	F235	4.49	1	3.109e-05	3.101e-07
		FALSE	High	Sequest HT (A2)	Unambiguous	TVGQLYK		5	P35580; M0QY43; P35749; P35579; Q7Z406	P35580; M0QY43; P35749; P35579; Q7Z406	0	2	0.349	0	1	1	404.732	808.456	808.456	-0.73	-0.0003	HCD (High Energy Collision Dissociation)	31.7	MS2	60.1395	3.74	16.2315	20802	24059_E3_S6_26.raw	F235	1.92	5	0.003035	0.03735
		FALSE	High	Sequest HT (A2)	Unambiguous	EQLEEEEEAK		1	P35579	P35579	0	1	0.2613	0	1	1	1233.55	1233.55	1233.55	-0.91	-0.00112	HCD (High Energy Collision Dissociation)	31.7	MS2	0	59.142	16.2616	20841	24059_E3_S6_26.raw	F235	2.22	1	0.00582	0.08156
		FALSE	Medium	Sequest HT (A2)	Unambiguous	ALSLAR		3	P35580; P35749; P35579	P35580; P35749; P35579	0	2	0.0963	0	1	1	315.7	630.393	630.393	-0.06	-2e-05	HCD (High Energy Collision Dissociation)	31.7	MS2	4.27323	1.837	16.2976	20884	24059_E3_S6_26.raw	F235	1.87	3	0.02116	0.25
		FALSE	High	Sequest HT (A2)	Unambiguous	NTDQASMPDNTAAQK		3	P35749; P35579; A0A494C024	P35749; P35579; A0A494C024	0	2	0.8041	0	1	1	796.354	1591.7	1591.7	-0.9	-0.00072	HCD (High Energy Collision Dissociation)	31.7	MS2	2.70556	1.593	16.308	20896	24059_E3_S6_26.raw	F235	4.44	3	3.109e-05	4.275e-09
		FALSE	Low	Sequest HT (A2)	Unambiguous	EQLEEEEEAK		1	P35579	P35579	0	2	0.0741	0	1	1	617.278	1233.55	1233.55	-0.08	-5e-05	HCD (High Energy Collision Dissociation)	31.7	MS2	13.9613	8.641	16.338	20938	24059_E3_S6_26.raw	F235	1.08	1	0.06565	0.5423
		FALSE	Low	Sequest HT (A2)	Unambiguous	ALSLAR		3	P35580; P35749; P35579	P35580; P35749; P35579	0	2	0.0345	0	1	1	315.701	630.395	630.393	2.46	0.00077	HCD (High Energy Collision Dissociation)	31.7	MS2	63.7222	2.602	16.4852	21120	24059_E3_S6_26.raw	F235	1.16	3	0.1643	0.8047
		FALSE	High	Sequest HT (A2)	Unambiguous	EQLEEEEEAK		1	P35579	P35579	0	2	0.5359	0	1	1	617.277	1233.55	1233.55	-1.56	-0.00096	HCD (High Energy Collision Dissociation)	31.7	MS2	12.4514	21.149	16.5217	21166	24059_E3_S6_26.raw	F235	2.37	1	3.109e-05	0.0003809
		FALSE	High	Sequest HT (A2)	Unambiguous	TVGQLYK		5	P35580; M0QY43; P35749; P35579; Q7Z406	P35580; M0QY43; P35749; P35579; Q7Z406	0	2	0.3089	0	1	1	404.732	808.457	808.456	0.47	0.00019	HCD (High Energy Collision Dissociation)	31.7	MS2	45.9514	2.077	16.56	21213	24059_E3_S6_26.raw	F235	1.91	5	0.004892	0.0649
		FALSE	High	Sequest HT (A2)	Unambiguous	RQLEEAEEEAQR		1	P35579	P35579	1	2	0.5833	0	1	1	744.359	1487.71	1487.71	1.36	0.00101	HCD (High Energy Collision Dissociation)	31.7	MS2	38.5842	29.106	17.4324	22439	24059_E3_S6_26.raw	F235	4.68	1	3.109e-05	1.37e-07
		FALSE	Low	Sequest HT (A2)	Unambiguous	QACVLMIK		1	P35579	P35579	0	3	0.1494	0	1	1	302.5	905.487	905.495	-8.71	-0.00263	HCD (High Energy Collision Dissociation)	31.7	MS2	91.3137	3.641	17.5554	22613	24059_E3_S6_26.raw	F235	0.87	1	0.08609	0.6328
		FALSE	High	Sequest HT (A2)	Unambiguous	RQLEEAEEEAQR		1	P35579	P35579	1	2	0.6236	0	1	1	744.358	1487.71	1487.71	-0.04	-3e-05	HCD (High Energy Collision Dissociation)	31.7	MS2	18.5119	6.71	17.6523	22746	24059_E3_S6_26.raw	F235	4.49	1	3.109e-05	1.4e-09
		FALSE	Low	Sequest HT (A2)	Ambiguous	GILTPR		1	P35579	P35579	0	2	0.2013	0	1	1	328.708	656.409	656.409	-0.38	-0.00012	HCD (High Energy Collision Dissociation)	31.7	MS2	57.3903	1.451	17.7002	22808	24059_E3_S6_26.raw	F235	1.54	1	0.09733	0.6685
		FALSE	Low	Sequest HT (A2)	Ambiguous	GLLTPR		4	O75525	O75525; H0YAQ1; H0YAQ3; E5RJZ9	0	2	0.2013	0	1	2	328.708	656.409	656.409	-0.38	-0.00012	HCD (High Energy Collision Dissociation)	31.7	MS2	57.3903	1.451	17.7002	22808	24059_E3_S6_26.raw	F235	1.54	2	0.09733	0.6685
		FALSE	High	Sequest HT (A2)	Unambiguous	RQLEEAEEEAQR		1	P35579	P35579	1	3	0.6608	0	1	1	496.574	1487.71	1487.71	-0.87	-0.00043	HCD (High Energy Collision Dissociation)	31.7	MS2	84.4622	25.218	17.7396	22859	24059_E3_S6_26.raw	F235	4.57	1	3.109e-05	8.463e-05
		FALSE	High	Sequest HT (A2)	Unambiguous	RQLEEAEEEAQR		1	P35579	P35579	1	2	0.6436	0	1	1	744.358	1487.71	1487.71	0.62	0.00046	HCD (High Energy Collision Dissociation)	31.7	MS2	26.1745	43.077	17.7406	22860	24059_E3_S6_26.raw	F235	4.91	1	3.109e-05	5.804e-11
		FALSE	Low	Sequest HT (A2)	Ambiguous	GILTPR		1	P35579	P35579	0	1	0.3684	0	1	1	656.409	656.409	656.409	-0.54	-0.00036	HCD (High Energy Collision Dissociation)	31.7	MS2	0	26.687	17.7855	22920	24059_E3_S6_26.raw	F235	1.9	1	0.1831	0.8284
		FALSE	Low	Sequest HT (A2)	Ambiguous	GLLTPR		4	O75525	O75525; H0YAQ1; H0YAQ3; E5RJZ9	0	1	0.3684	0	1	2	656.409	656.409	656.409	-0.54	-0.00036	HCD (High Energy Collision Dissociation)	31.7	MS2	0	26.687	17.7855	22920	24059_E3_S6_26.raw	F235	1.9	2	0.1831	0.8284
		FALSE	Low	Sequest HT (A2)	Ambiguous	GILTPR		1	P35579	P35579	0	2	0.3727	0	1	1	328.708	656.409	656.409	0	0	HCD (High Energy Collision Dissociation)	31.7	MS2	91.3813	0.596	18.0079	23221	24059_E3_S6_26.raw	F235	1.1	1	0.1013	0.6808
		FALSE	Low	Sequest HT (A2)	Ambiguous	GLLTPR		4	O75525	O75525; H0YAQ1; H0YAQ3; E5RJZ9	0	2	0.3727	0	1	2	328.708	656.409	656.409	0	0	HCD (High Energy Collision Dissociation)	31.7	MS2	91.3813	0.596	18.0079	23221	24059_E3_S6_26.raw	F235	1.1	2	0.1013	0.6808
		FALSE	Low	Sequest HT (A2)	Ambiguous	GILTPR		1	P35579	P35579	0	2	0.3439	0	1	1	328.708	656.409	656.409	0	0	HCD (High Energy Collision Dissociation)	31.7	MS2	6.23561	0.753	18.0139	23226	24059_E3_S6_26.raw	F235	1.57	1	0.1881	0.8339
		FALSE	Low	Sequest HT (A2)	Ambiguous	GLLTPR		4	O75525	O75525; H0YAQ1; H0YAQ3; E5RJZ9	0	2	0.3439	0	1	2	328.708	656.409	656.409	0	0	HCD (High Energy Collision Dissociation)	31.7	MS2	6.23561	0.753	18.0139	23226	24059_E3_S6_26.raw	F235	1.57	2	0.1881	0.8339
		FALSE	Low	Sequest HT (A2)	Ambiguous	GILTPR		1	P35579	P35579	0	1	0.2944	0	1	1	656.409	656.409	656.409	0.2	0.00013	HCD (High Energy Collision Dissociation)	31.7	MS2	0	26.932	18.1067	23348	24059_E3_S6_26.raw	F235	1.8	1	0.1847	0.8303
		FALSE	Low	Sequest HT (A2)	Ambiguous	GLLTPR		4	O75525	O75525; H0YAQ1; H0YAQ3; E5RJZ9	0	1	0.2944	0	1	2	656.409	656.409	656.409	0.2	0.00013	HCD (High Energy Collision Dissociation)	31.7	MS2	0	26.932	18.1067	23348	24059_E3_S6_26.raw	F235	1.8	2	0.1847	0.8303
		FALSE	High	Sequest HT (A2)	Unambiguous	LQEMEGTVK		1	P35579	P35579	0	1	0.4011	0	1	1	1034.52	1034.52	1034.52	0.83	0.00086	HCD (High Energy Collision Dissociation)	31.7	MS2	0	11.917	18.1135	23357	24059_E3_S6_26.raw	F235	3.49	1	3.109e-05	2.135e-05
		FALSE	Medium	Sequest HT (A2)	Unambiguous	GFMDGK		5	P35580; M0QY43; P35749; P35579; Q7Z406	P35580; M0QY43; P35749; P35579; Q7Z406	0	2	0.45	0	1	1	327.649	654.291	654.292	-0.22	-7e-05	HCD (High Energy Collision Dissociation)	31.7	MS2	68.2615	5.721	18.1546	23415	24059_E3_S6_26.raw	F235	1.2	5	0.03073	0.3277
		FALSE	Low	Sequest HT (A2)	Unambiguous	GFMDGK		5	P35580; M0QY43; P35749; P35579; Q7Z406	P35580; M0QY43; P35749; P35579; Q7Z406	0	1	0.3118	0	1	1	654.292	654.292	654.292	1.11	0.00072	HCD (High Energy Collision Dissociation)	31.7	MS2	47.7688	22.51	18.1946	23474	24059_E3_S6_26.raw	F235	1.86	5	0.07321	0.5783
		FALSE	High	Sequest HT (A2)	Unambiguous	LQEMEGTVK		1	P35579	P35579	0	2	0.4306	0	1	1	517.763	1034.52	1034.52	-0.19	-0.0001	HCD (High Energy Collision Dissociation)	31.7	MS2	0.857519	0.166	18.309	23632	24059_E3_S6_26.raw	F235	2.16	1	3.109e-05	0.000234
		FALSE	High	Sequest HT (A2)	Unambiguous	LQEMEGTVK		1	P35579	P35579	0	2	0.4057	0	1	1	517.763	1034.52	1034.52	0.17	9e-05	HCD (High Energy Collision Dissociation)	31.7	MS2	50.0977	0.344	18.3405	23676	24059_E3_S6_26.raw	F235	2.12	1	0.000227	0.003942
		FALSE	Low	Sequest HT (A2)	Unambiguous	REQEVNILK		1	P35579	P35579	1	3	0.1524	0	1	1	376.885	1128.64	1128.64	2.38	0.0009	HCD (High Energy Collision Dissociation)	31.7	MS2	93.6724	1.116	18.4281	23799	24059_E3_S6_26.raw	F235	1.05	1	0.3063	0.9171
		FALSE	High	Sequest HT (A2)	Unambiguous	LQEMEGTVK		1	P35579	P35579	0	1	0.3861	0	1	1	1034.52	1034.52	1034.52	0.83	0.00086	HCD (High Energy Collision Dissociation)	31.7	MS2	0	74.728	18.4412	23814	24059_E3_S6_26.raw	F235	3.73	1	3.109e-05	1.599e-05
		FALSE	Low	Sequest HT (A2)	Unambiguous	GFMDGK		5	P35580; M0QY43; P35749; P35579; Q7Z406	P35580; M0QY43; P35749; P35579; Q7Z406	0	2	0.3984	0	1	1	327.65	654.292	654.292	0.34	0.00011	HCD (High Energy Collision Dissociation)	31.7	MS2	19.1077	2.387	18.4715	23856	24059_E3_S6_26.raw	F235	1.23	5	0.07221	0.5722
		FALSE	Medium	Sequest HT (A2)	Unambiguous	GFMDGK		5	P35580; M0QY43; P35749; P35579; Q7Z406	P35580; M0QY43; P35749; P35579; Q7Z406	0	2	0.3304	0	1	1	327.649	654.292	654.292	0.15	5e-05	HCD (High Energy Collision Dissociation)	31.7	MS2	12.4164	3.689	18.4783	23864	24059_E3_S6_26.raw	F235	1.15	5	0.02879	0.3119
		FALSE	High	Sequest HT (A2)	Unambiguous	REQEVNILK		1	P35579	P35579	1	3	0.363	0	1	1	376.884	1128.64	1128.64	-0.54	-0.0002	HCD (High Energy Collision Dissociation)	31.7	MS2	79.269	19.398	18.5282	23938	24059_E3_S6_26.raw	F235	2.92	1	0.003325	0.04123
		FALSE	Low	Sequest HT (A2)	Unambiguous	GFMDGK		5	P35580; M0QY43; P35749; P35579; Q7Z406	P35580; M0QY43; P35749; P35579; Q7Z406	0	1	0.2486	0	1	1	654.292	654.292	654.292	0.36	0.00024	HCD (High Energy Collision Dissociation)	31.7	MS2	20.3268	26.746	18.5333	23946	24059_E3_S6_26.raw	F235	1.81	5	0.05444	0.4833
		FALSE	High	Sequest HT (A2)	Unambiguous	LQEMEGTVK		1	P35579	P35579	0	2	0.2222	0	1	1	517.763	1034.52	1034.52	0.05	3e-05	HCD (High Energy Collision Dissociation)	31.7	MS2	15.368	19.946	18.6471	24102	24059_E3_S6_26.raw	F235	2.34	1	3.109e-05	0.0008815
		FALSE	High	Sequest HT (A2)	Unambiguous	LQEMEGTVK		1	P35579	P35579	0	2	0.2439	0	1	1	517.764	1034.52	1034.52	1.47	0.00076	HCD (High Energy Collision Dissociation)	31.7	MS2	40.1263	4.059	18.6705	24138	24059_E3_S6_26.raw	F235	2.05	1	3.109e-05	0.001198
		FALSE	Low	Sequest HT (A2)	Unambiguous	EQLEEEEEAK		1	P35579	P35579	0	2	0.1856	0	1	1	617.281	1233.55	1233.55	5.27	0.00325	HCD (High Energy Collision Dissociation)	31.7	MS2	73.7952	34.528	18.7149	24195	24059_E3_S6_26.raw	F235	1.94	1	0.09089	0.6485
		FALSE	High	Sequest HT (A2)	Unambiguous	EEILAQAK		1	P35579	P35579	0	2	0.4531	0	1	1	451.253	901.5	901.499	0.77	0.00035	HCD (High Energy Collision Dissociation)	31.7	MS2	63.5166	2.927	18.7427	24233	24059_E3_S6_26.raw	F235	2.45	1	6.167e-05	0.001671
		FALSE	Medium	Sequest HT (A2)	Unambiguous	REQEVNILK		1	P35579	P35579	1	2	0.0538	0	1	1	564.822	1128.64	1128.64	-0.12	-7e-05	HCD (High Energy Collision Dissociation)	31.7	MS2	49.567	25.143	18.7765	24278	24059_E3_S6_26.raw	F235	2.6	1	0.02862	0.3103
		FALSE	High	Sequest HT (A2)	Unambiguous	EEILAQAK		1	P35579	P35579	0	1	0.4377	0	1	1	901.5	901.5	901.499	1.26	0.00114	HCD (High Energy Collision Dissociation)	31.7	MS2	0	4.672	18.8561	24382	24059_E3_S6_26.raw	F235	3.61	1	3.109e-05	0.0003491
		FALSE	Medium	Sequest HT (A2)	Unambiguous	REQEVNILK		1	P35579	P35579	1	3	0.1027	0	1	1	376.884	1128.64	1128.64	1	0.00038	HCD (High Energy Collision Dissociation)	31.7	MS2	81.643	7.43	18.8998	24438	24059_E3_S6_26.raw	F235	1.46	1	0.0464	0.4356
		FALSE	High	Sequest HT (A2)	Unambiguous	LQEMEGTVK		1	P35579	P35579	0	2	0.242	0	1	1	517.763	1034.52	1034.52	-0.3	-0.00016	HCD (High Energy Collision Dissociation)	31.7	MS2	44.8024	43.177	18.9885	24552	24059_E3_S6_26.raw	F235	2.19	1	3.109e-05	0.0005132
		FALSE	High	Sequest HT (A2)	Unambiguous	EEILAQAK		1	P35579	P35579	0	2	0.4853	0	1	1	451.253	901.499	901.499	0.03	1e-05	HCD (High Energy Collision Dissociation)	31.7	MS2	86.1502	2.014	19.0113	24581	24059_E3_S6_26.raw	F235	2.04	1	0.00112	0.01541
		FALSE	High	Sequest HT (A2)	Unambiguous	EEILAQAK		1	P35579	P35579	0	2	0.5349	0	1	1	451.253	901.499	901.499	0.57	0.00026	HCD (High Energy Collision Dissociation)	31.7	MS2	0	0.248	19.0693	24652	24059_E3_S6_26.raw	F235	2.58	1	0.0001737	0.003219
		FALSE	High	Sequest HT (A2)	Unambiguous	EEILAQAK		1	P35579	P35579	0	1	0.4144	0	1	1	901.498	901.498	901.499	-0.7	-0.00063	HCD (High Energy Collision Dissociation)	31.7	MS2	0	11.856	19.1964	24826	24059_E3_S6_26.raw	F235	3.62	1	3.109e-05	0.0001798
		FALSE	High	Sequest HT (A2)	Unambiguous	EEILAQAK		1	P35579	P35579	0	2	0.122	0	1	1	451.256	901.505	901.499	6.19	0.00279	HCD (High Energy Collision Dissociation)	31.7	MS2	14.6827	3.789	19.4102	25130	24059_E3_S6_26.raw	F235	2.05	1	0.002732	0.03247
		FALSE	Low	Sequest HT (A2)	Unambiguous	NKHEAmITDLEER	M6(Oxidation)	1	P35579	P35579	1	3	0.0204	0	1	1	534.593	1601.76	1601.76	3.1	0.00166	HCD (High Energy Collision Dissociation)	31.7	MS2	95.3657	2.866	19.9787	25950	24059_E3_S6_26.raw	F235	1.47	1	0.113	0.711
		FALSE	High	Sequest HT (A2)	Unambiguous	GALALEEK		1	P35579	P35579	0	2	0.3	0	1	1	415.735	830.463	830.462	1.43	0.00059	HCD (High Energy Collision Dissociation)	31.7	MS2	46.3478	0.216	20.0832	26101	24059_E3_S6_26.raw	F235	2.2	1	0.001002	0.0139
		FALSE	High	Sequest HT (A2)	Unambiguous	GALALEEK		1	P35579	P35579	0	1	0.2474	0	1	1	830.463	830.463	830.462	1.01	0.00084	HCD (High Energy Collision Dissociation)	31.7	MS2	27.0998	4.476	20.0948	26120	24059_E3_S6_26.raw	F235	2.91	1	3.109e-05	0.0004266
		FALSE	High	Sequest HT (A2)	Unambiguous	ALEQQVEEmK	M9(Oxidation)	1	P35579	P35579	0	2	0.3859	0	1	1	610.796	1220.58	1220.58	1.47	0.0009	HCD (High Energy Collision Dissociation)	31.7	MS2	16.9883	21.955	20.3083	26426	24059_E3_S6_26.raw	F235	2.41	1	3.109e-05	0.0008444
		FALSE	High	Sequest HT (A2)	Unambiguous	KLEMDLK		1	P35579	P35579	1	1	0.1006	0	1	1	876.486	876.486	876.486	-0.3	-0.00026	HCD (High Energy Collision Dissociation)	31.7	MS2	0	38.551	20.348	26480	24059_E3_S6_26.raw	F235	3.28	1	0.00285	0.03473
		FALSE	High	Sequest HT (A2)	Unambiguous	EmEAELEDER	M2(Oxidation)	1	P35579	P35579	0	2	0.6784	0	1	1	633.762	1266.52	1266.52	0.57	0.00036	HCD (High Energy Collision Dissociation)	31.7	MS2	0	22.859	20.3492	26482	24059_E3_S6_26.raw	F235	2.55	1	3.109e-05	0.00043
		FALSE	High	Sequest HT (A2)	Unambiguous	GALALEEK		1	P35579	P35579	0	2	0.311	0	1	1	415.735	830.462	830.462	0.11	5e-05	HCD (High Energy Collision Dissociation)	31.7	MS2	49.1927	1.001	20.4212	26586	24059_E3_S6_26.raw	F235	2.09	1	0.0008059	0.01223
		FALSE	Low	Sequest HT (A2)	Unambiguous	GALALEEK		1	P35579	P35579	0	1	0.1633	0	1	1	830.456	830.456	830.462	-6.93	-0.00575	HCD (High Energy Collision Dissociation)	31.7	MS2	78.8611	4.162	20.4274	26596	24059_E3_S6_26.raw	F235	0.98	1	0.07731	0.5978
		FALSE	Medium	Sequest HT (A2)	Unambiguous	GALALEEK		1	P35579	P35579	0	2	0.1287	0	1	1	415.735	830.462	830.462	-0.04	-2e-05	HCD (High Energy Collision Dissociation)	31.7	MS2	60.4511	0.375	20.449	26630	24059_E3_S6_26.raw	F235	1.01	1	0.04146	0.4077
		FALSE	High	Sequest HT (A2)	Unambiguous	QLEEAEEEAQR		1	P35579	P35579	0	2	0.5492	0	1	1	666.308	1331.61	1331.61	0.54	0.00036	HCD (High Energy Collision Dissociation)	31.7	MS2	40.3267	1.156	20.4647	26651	24059_E3_S6_26.raw	F235	3.15	1	3.109e-05	1.32e-06
		FALSE	Low	Sequest HT (A2)	Unambiguous	KLEMDLK		1	P35579	P35579	1	2		0.02	2	2	438.747	876.486	876.486	0.39	0.00017	HCD (High Energy Collision Dissociation)	31.7	MS2	50.0339	2.199	20.5311	26749	24059_E3_S6_26.raw	F235	1.47	1	0.1349	0.7571
		FALSE	High	Sequest HT (A2)	Unambiguous	KLEMDLK		1	P35579	P35579	1	2	0.102	0	1	1	438.747	876.486	876.486	0.04	2e-05	HCD (High Energy Collision Dissociation)	31.7	MS2	22.8373	10.964	20.5477	26770	24059_E3_S6_26.raw	F235	2.94	1	0.002325	0.02791
		FALSE	High	Sequest HT (A2)	Unambiguous	QLEEAEEEAQR		1	P35579	P35579	0	1	0.5642	0	1	1	1331.6	1331.6	1331.61	-2.61	-0.00348	HCD (High Energy Collision Dissociation)	31.7	MS2	0	75	20.5654	26797	24059_E3_S6_26.raw	F235	4.13	1	3.109e-05	3.793e-08
		FALSE	Low	Sequest HT (A2)	Unambiguous	QLEEAEEEAQR		1	P35579	P35579	0	3	0.0761	0	1	1	444.54	1331.61	1331.61	-1.15	-0.00051	HCD (High Energy Collision Dissociation)	31.7	MS2	84.4068	1.576	20.6517	26916	24059_E3_S6_26.raw	F235	0.92	1	0.05779	0.5017
		FALSE	High	Sequest HT (A2)	Unambiguous	QLEEAEEEAQR		1	P35579	P35579	0	2	0.5455	0	1	1	666.307	1331.61	1331.61	-0.65	-0.00044	HCD (High Energy Collision Dissociation)	31.7	MS2	0	35.248	20.7034	26989	24059_E3_S6_26.raw	F235	3.08	1	3.109e-05	5.059e-05
		FALSE	High	Sequest HT (A2)	Unambiguous	QLEEAEEEAQR		1	P35579	P35579	0	2	0.5754	0	1	1	666.307	1331.61	1331.61	0.17	0.00011	HCD (High Energy Collision Dissociation)	31.7	MS2	3.72012	22.468	20.7944	27117	24059_E3_S6_26.raw	F235	3.58	1	3.109e-05	2.571e-06
		FALSE	High	Sequest HT (A2)	Unambiguous	KLEMDLK		1	P35579	P35579	1	2	0.0891	0	1	1	438.746	876.485	876.486	-1.01	-0.00044	HCD (High Energy Collision Dissociation)	31.7	MS2	41.5986	9.946	20.8768	27232	24059_E3_S6_26.raw	F235	2.47	1	0.004235	0.05335
		FALSE	High	Sequest HT (A2)	Unambiguous	ALEEAMEQK		1	P35579	P35579	0	1	0.6954	0	1	1	1048.5	1048.5	1048.5	0.69	0.00072	HCD (High Energy Collision Dissociation)	31.7	MS2	0	2.837	20.9201	27292	24059_E3_S6_26.raw	F235	3.94	1	3.109e-05	1.862e-05
		FALSE	High	Sequest HT (A2)	Unambiguous	ALEEAMEQK		1	P35579	P35579	0	2	0.5992	0	1	1	524.753	1048.5	1048.5	0.62	0.00032	HCD (High Energy Collision Dissociation)	31.7	MS2	11.9355	0.558	21.1277	27583	24059_E3_S6_26.raw	F235	2.42	1	0.0001177	0.002321
		FALSE	High	Sequest HT (A2)	Unambiguous	KLEMDLK		1	P35579	P35579	1	2	0.1285	0	1	1	438.746	876.485	876.486	-0.94	-0.00041	HCD (High Energy Collision Dissociation)	31.7	MS2	71.1271	12.373	21.2238	27723	24059_E3_S6_26.raw	F235	2.88	1	0.004177	0.0526
		FALSE	Medium	Sequest HT (A2)	Unambiguous	LMATLR		2	P35580; P35579	P35580; P35579	0	2	0.3147	0	1	1	352.71	704.412	704.412	-0.46	-0.00016	HCD (High Energy Collision Dissociation)	31.7	MS2	77.5297	1.502	21.2987	27832	24059_E3_S6_26.raw	F235	1.43	2	0.02252	0.2603
		FALSE	Medium	Sequest HT (A2)	Unambiguous	GALALEEK		1	P35579	P35579	0	2	0.0693	0	1	1	415.736	830.464	830.462	2.68	0.00111	HCD (High Energy Collision Dissociation)	31.7	MS2	77.8432	1.861	21.4532	28068	24059_E3_S6_26.raw	F235	1.01	1	0.02156	0.2528
		FALSE	High	Sequest HT (A2)	Unambiguous	DLEAHIDSANK		1	P35579	P35579	0	3	0.4868	0	1	1	404.867	1212.59	1212.59	0.26	0.0001	HCD (High Energy Collision Dissociation)	31.7	MS2	41.0975	0.565	21.8426	28623	24059_E3_S6_26.raw	F235	2.28	1	3.109e-05	2.478e-05
		FALSE	High	Sequest HT (A2)	Unambiguous	DLEAHIDSANK		1	P35579	P35579	0	2	0.6694	0	1	1	606.795	1212.58	1212.59	-1.92	-0.00116	HCD (High Energy Collision Dissociation)	31.7	MS2	65.9269	1.11	21.845	28627	24059_E3_S6_26.raw	F235	3.63	1	3.109e-05	2.415e-07
		FALSE	Low	Sequest HT (A2)	Unambiguous	QAQQER		1	P35579	P35579	0	2	0.3289	0	1	1	380.19	759.373	759.374	-2.19	-0.00083	HCD (High Energy Collision Dissociation)	31.7	MS2	94.686	0.959	21.8502	28635	24059_E3_S6_26.raw	F235	0.76	1	0.5133	0.9544
		FALSE	High	Sequest HT (A2)	Unambiguous	VKPLLQVSR		1	P35579	P35579	0	3	0.1364	0	1	1	347.225	1039.66	1039.66	-0.74	-0.00026	HCD (High Energy Collision Dissociation)	31.7	MS2	77.2316	23.967	22.0304	28889	24059_E3_S6_26.raw	F235	2.2	1	0.0004565	0.00756
		FALSE	High	Sequest HT (A2)	Unambiguous	DLEAHIDSANK		1	P35579	P35579	0	2	0.6538	0	1	1	606.796	1212.58	1212.59	-0.61	-0.00037	HCD (High Energy Collision Dissociation)	31.7	MS2	2.42518	0.538	22.16	29072	24059_E3_S6_26.raw	F235	4.13	1	3.109e-05	3.673e-08
		FALSE	High	Sequest HT (A2)	Unambiguous	DLEAHIDSANK		1	P35579	P35579	0	1	0.6545	0	1	1	1212.59	1212.59	1212.59	0.56	0.00068	HCD (High Energy Collision Dissociation)	31.7	MS2	0	56.806	22.1698	29085	24059_E3_S6_26.raw	F235	4.66	1	3.109e-05	1.408e-07
		FALSE	High	Sequest HT (A2)	Unambiguous	DLEAHIDSANK		1	P35579	P35579	0	3	0.5198	0	1	1	404.867	1212.59	1212.59	-0.19	-8e-05	HCD (High Energy Collision Dissociation)	31.7	MS2	7.90227	0.306	22.1756	29091	24059_E3_S6_26.raw	F235	2.27	1	3.109e-05	0.0005894
		FALSE	High	Sequest HT (A2)	Unambiguous	DLEAHIDSANK		1	P35579	P35579	0	2	0.6651	0	1	1	606.796	1212.58	1212.59	-0.51	-0.00031	HCD (High Energy Collision Dissociation)	31.7	MS2	2.32213	0.66	22.1762	29092	24059_E3_S6_26.raw	F235	4.39	1	3.109e-05	3.724e-08
		FALSE	High	Sequest HT (A2)	Unambiguous	EMEAELEDERK		1	P35579	P35579	1	3	0.5336	0	1	1	460.209	1378.61	1378.62	-1.37	-0.00063	HCD (High Energy Collision Dissociation)	31.7	MS2	62.8038	18.323	22.3478	29327	24059_E3_S6_26.raw	F235	2.38	1	3.109e-05	5.369e-05
		FALSE	High	Sequest HT (A2)	Unambiguous	EMEAELEDERK		1	P35579	P35579	1	2	0.6142	0	1	1	689.81	1378.61	1378.62	-2.63	-0.00181	HCD (High Energy Collision Dissociation)	31.7	MS2	0	24.44	22.4285	29439	24059_E3_S6_26.raw	F235	2.67	1	3.109e-05	9.059e-06
		FALSE	High	Sequest HT (A2)	Unambiguous	DLEAHIDSANK		1	P35579	P35579	0	3	0.3146	0	1	1	404.867	1212.59	1212.59	0.18	7e-05	HCD (High Energy Collision Dissociation)	31.7	MS2	23.9975	0.776	22.4939	29528	24059_E3_S6_26.raw	F235	2.13	1	0.002035	0.02528
		FALSE	High	Sequest HT (A2)	Unambiguous	DLEAHIDSANK		1	P35579	P35579	0	2	0.7	0	1	1	606.796	1212.59	1212.59	-0.41	-0.00025	HCD (High Energy Collision Dissociation)	31.7	MS2	0	1.985	22.4945	29529	24059_E3_S6_26.raw	F235	4.7	1	3.109e-05	3.789e-08
		FALSE	High	Sequest HT (A2)	Unambiguous	DLEAHIDSANK		1	P35579	P35579	0	2	0.5209	0	1	1	606.796	1212.58	1212.59	-0.51	-0.00031	HCD (High Energy Collision Dissociation)	31.7	MS2	25.6994	2.302	22.5156	29560	24059_E3_S6_26.raw	F235	2.63	1	0.0003551	0.005391
		FALSE	High	Sequest HT (A2)	Unambiguous	EMEAELEDERK		1	P35579	P35579	1	3	0.6987	0	1	1	460.21	1378.61	1378.62	-0.64	-0.0003	HCD (High Energy Collision Dissociation)	31.7	MS2	81.1048	0.766	22.5997	29672	24059_E3_S6_26.raw	F235	2.39	1	3.109e-05	7.911e-06
		FALSE	High	Sequest HT (A2)	Unambiguous	EMEAELEDERK		1	P35579	P35579	1	3	0.7219	0	1	1	460.21	1378.61	1378.62	-0.51	-0.00024	HCD (High Energy Collision Dissociation)	31.7	MS2	5.31951	1.139	22.6588	29748	24059_E3_S6_26.raw	F235	3.2	1	3.109e-05	4.724e-07
		FALSE	High	Sequest HT (A2)	Unambiguous	EMEAELEDERK		1	P35579	P35579	1	2	0.5355	0	1	1	689.811	1378.62	1378.62	0.03	2e-05	HCD (High Energy Collision Dissociation)	31.7	MS2	48.1276	33.507	22.7229	29837	24059_E3_S6_26.raw	F235	3.1	1	3.109e-05	4.737e-05
		FALSE	High	Sequest HT (A2)	Unambiguous	EMEAELEDERK		1	P35579	P35579	1	2	0.5719	0	1	1	689.813	1378.62	1378.62	1.71	0.00118	HCD (High Energy Collision Dissociation)	31.7	MS2	0	26.662	22.7413	29863	24059_E3_S6_26.raw	F235	2.85	1	3.109e-05	9.211e-07
		FALSE	High	Sequest HT (A2)	Unambiguous	EMEAELEDERK		1	P35579	P35579	1	2	0.5586	0	1	1	689.812	1378.62	1378.62	0.83	0.00057	HCD (High Energy Collision Dissociation)	31.7	MS2	0	34.049	22.7619	29892	24059_E3_S6_26.raw	F235	2.9	1	3.109e-05	1.731e-06
		FALSE	High	Sequest HT (A2)	Unambiguous	DLEAHIDSANK		1	P35579	P35579	0	2	0.6184	0	1	1	606.797	1212.59	1212.59	0.19	0.00012	HCD (High Energy Collision Dissociation)	31.7	MS2	0	25.209	22.8165	29962	24059_E3_S6_26.raw	F235	4.56	1	3.109e-05	3.16e-07
		FALSE	High	Sequest HT (A2)	Unambiguous	EMEAELEDERK		1	P35579	P35579	1	3	0.4527	0	1	1	460.211	1378.62	1378.62	1.35	0.00062	HCD (High Energy Collision Dissociation)	31.7	MS2	0	2.553	22.9797	30179	24059_E3_S6_26.raw	F235	2.01	1	3.109e-05	7.078e-05
		FALSE	High	Sequest HT (A2)	Unambiguous	EMEAELEDERK		1	P35579	P35579	1	2	0.6061	0	1	1	689.811	1378.62	1378.62	-0.15	-0.0001	HCD (High Energy Collision Dissociation)	31.7	MS2	25.19	30.511	23.0697	30298	24059_E3_S6_26.raw	F235	2.97	1	3.109e-05	1.463e-06
		FALSE	High	Sequest HT (A2)	Unambiguous	DLEAHIDSANK		1	P35579	P35579	0	2	0.5929	0	1	1	606.798	1212.59	1212.59	2.11	0.00128	HCD (High Energy Collision Dissociation)	31.7	MS2	11.8115	38.032	23.1408	30395	24059_E3_S6_26.raw	F235	4.2	1	3.109e-05	2.622e-07
		FALSE	High	Sequest HT (A2)	Unambiguous	DLEAHIDSANK		1	P35579	P35579	0	2	0.5744	0	1	1	606.797	1212.59	1212.59	1	0.00061	HCD (High Energy Collision Dissociation)	31.7	MS2	0	25.236	23.1613	30421	24059_E3_S6_26.raw	F235	4.37	1	3.109e-05	3.041e-07
		FALSE	High	Sequest HT (A2)	Unambiguous	DLEAHIDSANK		1	P35579	P35579	0	2	0.6237	0	1	1	606.796	1212.58	1212.59	-1.32	-0.0008	HCD (High Energy Collision Dissociation)	31.7	MS2	0	20.796	23.4942	30860	24059_E3_S6_26.raw	F235	4.73	1	3.109e-05	1.475e-07
		FALSE	Low	Sequest HT (A2)	Unambiguous	DLEAHIDSANK		1	P35579	P35579	0	3	0.2949	0	1	1	404.867	1212.59	1212.59	1.39	0.00056	HCD (High Energy Collision Dissociation)	31.7	MS2	80.8573	3.939	23.5388	30917	24059_E3_S6_26.raw	F235	1.56	1	0.08446	0.6261
		FALSE	High	Sequest HT (A2)	Unambiguous	TEMEDLmSSK	M7(Oxidation)	1	P35579	P35579	0	2	0.5583	0	1	1	593.751	1186.5	1186.5	-0.81	-0.00048	HCD (High Energy Collision Dissociation)	31.7	MS2	25.5394	22.236	23.7569	31210	24059_E3_S6_26.raw	F235	2.4	1	3.109e-05	8.747e-05
		FALSE	High	Sequest HT (A2)	Unambiguous	TEMEDLmSSK	M7(Oxidation)	1	P35579	P35579	0	1	0.5292	0	1	1	1186.5	1186.5	1186.5	-0.75	-0.00089	HCD (High Energy Collision Dissociation)	31.7	MS2	0	53.367	23.9889	31528	24059_E3_S6_26.raw	F235	3.25	1	3.109e-05	2.744e-06
		FALSE	Medium	Sequest HT (A2)	Unambiguous	YLYVDK		3	Q5BKV1; P35579	Q5BKV1; P35579; B1AH99	0	2	0.3247	0	1	1	400.714	800.42	800.419	1.43	0.00057	HCD (High Energy Collision Dissociation)	31.7	MS2	52.1174	2.512	24.0428	31603	24059_E3_S6_26.raw	F235	1.54	2	0.01522	0.1981
		FALSE	High	Sequest HT (A2)	Unambiguous	TEMEDLmSSK	M7(Oxidation)	1	P35579	P35579	0	2	0.5739	0	1	1	593.752	1186.5	1186.5	0.11	7e-05	HCD (High Energy Collision Dissociation)	31.7	MS2	7.91104	1.412	24.082	31659	24059_E3_S6_26.raw	F235	2.3	1	3.109e-05	2.564e-05
		FALSE	Medium	Sequest HT (A2)	Unambiguous	YLYVDK		3	Q5BKV1; P35579	Q5BKV1; P35579; B1AH99	0	2	0.3193	0	1	1	400.713	800.419	800.419	-0.01	-1e-05	HCD (High Energy Collision Dissociation)	31.7	MS2	23.5236	4.713	24.3803	32079	24059_E3_S6_26.raw	F235	1.66	2	0.01773	0.2194
		FALSE	Medium	Sequest HT (A2)	Unambiguous	YLYVDK		3	Q5BKV1; P35579	Q5BKV1; P35579; B1AH99	0	2	0.1909	0	1	1	400.713	800.419	800.419	0.21	9e-05	HCD (High Energy Collision Dissociation)	31.7	MS2	49.7471	0.953	24.4151	32133	24059_E3_S6_26.raw	F235	1.1	2	0.01885	0.228
		FALSE	High	Sequest HT (A2)	Unambiguous	DLEAHIDSANK		1	P35579	P35579	0	2	0.408	0	1	1	606.794	1212.58	1212.59	-4.34	-0.00263	HCD (High Energy Collision Dissociation)	31.7	MS2	33.8317	18.641	24.7768	32640	24059_E3_S6_26.raw	F235	2.01	1	0.0004317	0.006994
		FALSE	High	Sequest HT (A2)	Unambiguous	EQLEEEEEAKHNLEK		1	P35579	P35579	1	4	0.5508	0	1	1	464.473	1854.87	1854.87	-1.76	-0.00082	HCD (High Energy Collision Dissociation)	31.7	MS2	55.1948	4.592	24.8511	32745	24059_E3_S6_26.raw	F235	4.63	1	3.109e-05	1.559e-06
		FALSE	High	Sequest HT (A2)	Unambiguous	EQLEEEEEAKHNLEK		1	P35579	P35579	1	2	0.6564	0	1	1	927.938	1854.87	1854.87	-1.88	-0.00174	HCD (High Energy Collision Dissociation)	31.7	MS2	57.1968	32.861	24.9121	32831	24059_E3_S6_26.raw	F235	4.54	1	3.109e-05	1.368e-10
		FALSE	High	Sequest HT (A2)	Unambiguous	EQLEEEEEAKHNLEK		1	P35579	P35579	1	4	0.4592	0	1	1	464.473	1854.87	1854.87	0.28	0.00013	HCD (High Energy Collision Dissociation)	31.7	MS2	27.7551	2.892	25.1824	33215	24059_E3_S6_26.raw	F235	3.55	1	3.109e-05	5.695e-06
		FALSE	High	Sequest HT (A2)	Unambiguous	EQLEEEEEAKHNLEK		1	P35579	P35579	1	3	0.3742	0	1	1	618.962	1854.87	1854.87	-0.6	-0.00037	HCD (High Energy Collision Dissociation)	31.7	MS2	49.2664	14.007	25.2267	33279	24059_E3_S6_26.raw	F235	3.1	1	3.109e-05	1.516e-06
		FALSE	Low	Sequest HT (A2)	Unambiguous	KKVEAQLQELQVK		1	P35579	P35579	2	3	0.2472	0	1	1	514.307	1540.91	1540.91	0.49	0.00025	HCD (High Energy Collision Dissociation)	31.7	MS2	92.214	4.018	25.2419	33301	24059_E3_S6_26.raw	F235	1.78	1	0.1892	0.8348
		FALSE	High	Sequest HT (A2)	Unambiguous	EQLEEEEEAKHNLEK		1	P35579	P35579	1	2	0.7178	0	1	1	927.943	1854.88	1854.87	3.98	0.00369	HCD (High Energy Collision Dissociation)	31.7	MS2	55.0989	35.578	25.2957	33377	24059_E3_S6_26.raw	F235	4.11	1	3.109e-05	1.792e-09
		FALSE	High	Sequest HT (A2)	Unambiguous	ASITALEAK		1	P35579	P35579	0	1	0.119	0	1	1	903.515	903.515	903.515	0.29	0.00026	HCD (High Energy Collision Dissociation)	31.7	MS2	0	7.342	25.3559	33464	24059_E3_S6_26.raw	F235	3.36	1	3.109e-05	1.002e-05
		FALSE	High	Sequest HT (A2)	Unambiguous	ASITALEAK		1	P35579	P35579	0	2	0.1801	0	1	1	452.261	903.515	903.515	0.14	6e-05	HCD (High Energy Collision Dissociation)	31.7	MS2	3.97965	0.241	25.5596	33756	24059_E3_S6_26.raw	F235	2.61	1	3.109e-05	0.000253
		FALSE	High	Sequest HT (A2)	Unambiguous	ASITALEAK		1	P35579	P35579	0	1	0.0914	0	1	1	903.512	903.512	903.515	-2.42	-0.00218	HCD (High Energy Collision Dissociation)	31.7	MS2	0	40.524	25.6802	33934	24059_E3_S6_26.raw	F235	1.97	1	0.005663	0.07771
		FALSE	Low	Sequest HT (A2)	Unambiguous	KKVEAQLQELQVK		1	P35579	P35579	2	3	0.3253	0	1	1	514.307	1540.91	1540.91	0.96	0.00049	HCD (High Energy Collision Dissociation)	31.7	MS2	70.7609	14.554	25.7039	33968	24059_E3_S6_26.raw	F235	1.66	1	0.3931	0.949
		FALSE	High	Sequest HT (A2)	Unambiguous	KEEELQAALAR		4	A0A0C4DFM8; P35749; P35579; Q7Z406	A0A0C4DFM8; P35749; P35579; Q7Z406	1	3	0.2593	0	1	1	419.898	1257.68	1257.68	-1.16	-0.00048	HCD (High Energy Collision Dissociation)	31.7	MS2	63.0894	34.174	26.5137	35115	24059_E3_S6_26.raw	F235	2.7	4	0.003094	0.03844
		FALSE	High	Sequest HT (A2)	Unambiguous	KEEELQAALAR		4	A0A0C4DFM8; P35749; P35579; Q7Z406	A0A0C4DFM8; P35749; P35579; Q7Z406	1	3	0.1806	0	1	1	419.898	1257.68	1257.68	0.45	0.00019	HCD (High Energy Collision Dissociation)	31.7	MS2	41.5613	30.816	26.5898	35211	24059_E3_S6_26.raw	F235	3.1	4	0.00742	0.1092
		FALSE	High	Sequest HT (A2)	Unambiguous	ELEDATETADAmNR	M12(Oxidation)	1	P35579	P35579	0	2	0.7162	0	1	1	791.339	1581.67	1581.67	0.55	0.00044	HCD (High Energy Collision Dissociation)	31.7	MS2	31.4272	36.89	26.6568	35294	24059_E3_S6_26.raw	F235	3.03	1	3.109e-05	1.127e-08
		FALSE	High	Sequest HT (A2)	Unambiguous	KEEELQAALAR		4	A0A0C4DFM8; P35749; P35579; Q7Z406	A0A0C4DFM8; P35749; P35579; Q7Z406	1	3	0.3166	0	1	1	419.898	1257.68	1257.68	-0.06	-3e-05	HCD (High Energy Collision Dissociation)	31.7	MS2	46.215	0.944	26.7695	35447	24059_E3_S6_26.raw	F235	2.59	4	0.003737	0.04586
		FALSE	High	Sequest HT (A2)	Unambiguous	KEEELQAALAR		4	A0A0C4DFM8; P35749; P35579; Q7Z406	A0A0C4DFM8; P35749; P35579; Q7Z406	1	2	0.6154	0	1	1	629.343	1257.68	1257.68	-0.39	-0.00025	HCD (High Energy Collision Dissociation)	31.7	MS2	0	0.669	26.8075	35495	24059_E3_S6_26.raw	F235	3.38	4	3.109e-05	2.544e-06
		FALSE	High	Sequest HT (A2)	Unambiguous	KEEELQAALAR		4	A0A0C4DFM8; P35749; P35579; Q7Z406	A0A0C4DFM8; P35749; P35579; Q7Z406	1	3	0.3625	0	1	1	419.898	1257.68	1257.68	-0.28	-0.00012	HCD (High Energy Collision Dissociation)	31.7	MS2	2.27826	0.34	26.8484	35547	24059_E3_S6_26.raw	F235	2.4	4	0.008416	0.1228
		FALSE	High	Sequest HT (A2)	Unambiguous	KEEELQAALAR		4	A0A0C4DFM8; P35749; P35579; Q7Z406	A0A0C4DFM8; P35749; P35579; Q7Z406	1	1	0.5273	0	1	1	1257.68	1257.68	1257.68	-2.08	-0.00262	HCD (High Energy Collision Dissociation)	31.7	MS2	0	66.886	26.9207	35645	24059_E3_S6_26.raw	F235	3.3	4	3.109e-05	1.749e-05
		FALSE	High	Sequest HT (A2)	Unambiguous	KEEELQAALAR		4	A0A0C4DFM8; P35749; P35579; Q7Z406	A0A0C4DFM8; P35749; P35579; Q7Z406	1	2	0.3864	0	1	1	629.343	1257.68	1257.68	-0.68	-0.00043	HCD (High Energy Collision Dissociation)	31.7	MS2	34.897	26.897	27.0192	35774	24059_E3_S6_26.raw	F235	2.95	4	3.109e-05	6.049e-05
		FALSE	High	Sequest HT (A2)	Unambiguous	ADEWLmK	M6(Oxidation)	2	P35580; P35579	P35580; P35579	0	2	0.2679	0	1	1	454.713	908.418	908.418	-0.44	-0.0002	HCD (High Energy Collision Dissociation)	31.7	MS2	36.7072	4.732	27.0674	35838	24059_E3_S6_26.raw	F235	1.68	2	0.002646	0.03181
		FALSE	High	Sequest HT (A2)	Unambiguous	KEEELQAALAR		4	A0A0C4DFM8; P35749; P35579; Q7Z406	A0A0C4DFM8; P35749; P35579; Q7Z406	1	1	0.4654	0	1	1	1257.68	1257.68	1257.68	-2.08	-0.00262	HCD (High Energy Collision Dissociation)	31.7	MS2	80.7344	60.931	27.0706	35841	24059_E3_S6_26.raw	F235	2.17	4	0.005985	0.08307
		FALSE	High	Sequest HT (A2)	Unambiguous	KEEELQAALAR		4	A0A0C4DFM8; P35749; P35579; Q7Z406	A0A0C4DFM8; P35749; P35579; Q7Z406	1	2	0.6267	0	1	1	629.343	1257.68	1257.68	-0.59	-0.00037	HCD (High Energy Collision Dissociation)	31.7	MS2	1.47352	0.485	27.1384	35926	24059_E3_S6_26.raw	F235	3	4	3.109e-05	7.011e-06
		FALSE	Medium	Sequest HT (A2)	Unambiguous	KEEELQAALAR		4	A0A0C4DFM8; P35749; P35579; Q7Z406	A0A0C4DFM8; P35749; P35579; Q7Z406	1	3	0.3877	0	1	1	419.898	1257.68	1257.68	0.08	3e-05	HCD (High Energy Collision Dissociation)	31.7	MS2	6.74271	0.257	27.163	35958	24059_E3_S6_26.raw	F235	2.27	4	0.01385	0.1859
		FALSE	High	Sequest HT (A2)	Unambiguous	KEEELQAALAR		4	A0A0C4DFM8; P35749; P35579; Q7Z406	A0A0C4DFM8; P35749; P35579; Q7Z406	1	3	0.4183	0	1	1	419.898	1257.68	1257.68	0.23	0.0001	HCD (High Energy Collision Dissociation)	31.7	MS2	3.9944	0.2	27.2567	36085	24059_E3_S6_26.raw	F235	2.51	4	0.003825	0.04636
		FALSE	High	Sequest HT (A2)	Unambiguous	NKHEAMITDLEER		1	P35579	P35579	1	4	0.4878	0	1	1	397.197	1585.77	1585.76	1.81	0.00072	HCD (High Energy Collision Dissociation)	31.7	MS2	33.0537	3.236	27.2705	36103	24059_E3_S6_26.raw	F235	3.69	1	3.109e-05	0.0001036
		FALSE	High	Sequest HT (A2)	Unambiguous	NKHEAMITDLEER		1	P35579	P35579	1	3	0.5496	0	1	1	529.26	1585.76	1585.76	0.43	0.00023	HCD (High Energy Collision Dissociation)	31.7	MS2	45.4699	0.764	27.2998	36144	24059_E3_S6_26.raw	F235	3.53	1	3.109e-05	1.556e-05
		FALSE	High	Sequest HT (A2)	Unambiguous	ADEWLmK	M6(Oxidation)	2	P35580; P35579	P35580; P35579	0	2	0.2512	0	1	1	454.712	908.417	908.418	-1.78	-0.00081	HCD (High Energy Collision Dissociation)	31.7	MS2	0	6.581	27.3319	36191	24059_E3_S6_26.raw	F235	2.11	2	0.004368	0.05714
		FALSE	High	Sequest HT (A2)	Unambiguous	NKHEAMITDLEER		1	P35579	P35579	1	3	0.4912	0	1	1	529.26	1585.76	1585.76	0.08	4e-05	HCD (High Energy Collision Dissociation)	31.7	MS2	62.4499	1.519	27.3337	36194	24059_E3_S6_26.raw	F235	3.42	1	3.109e-05	8.611e-05
		FALSE	High	Sequest HT (A2)	Unambiguous	NKHEAMITDLEER		1	P35579	P35579	1	2	0.6373	0	1	1	793.385	1585.76	1585.76	-0.79	-0.00063	HCD (High Energy Collision Dissociation)	31.7	MS2	0	24.188	27.3543	36221	24059_E3_S6_26.raw	F235	3.97	1	3.109e-05	1.518e-09
		FALSE	High	Sequest HT (A2)	Unambiguous	HEAmITDLEER	M4(Oxidation)	1	P35579	P35579	0	2	0.552	0	1	1	680.316	1359.62	1359.62	2.6	0.00177	HCD (High Energy Collision Dissociation)	31.7	MS2	0	18.1	27.3605	36231	24059_E3_S6_26.raw	F235	3.46	1	3.109e-05	1.483e-06
		FALSE	High	Sequest HT (A2)	Unambiguous	ADEWLmK	M6(Oxidation)	2	P35580; P35579	P35580; P35579	0	2	0.3251	0	1	1	454.713	908.418	908.418	0.23	0.00011	HCD (High Energy Collision Dissociation)	31.7	MS2	26.2098	25.313	27.3635	36235	24059_E3_S6_26.raw	F235	2.03	2	0.002539	0.03047
		FALSE	High	Sequest HT (A2)	Unambiguous	HEAmITDLEER	M4(Oxidation)	1	P35579	P35579	0	3	0.5447	0	1	1	453.878	1359.62	1359.62	-0.15	-7e-05	HCD (High Energy Collision Dissociation)	31.7	MS2	84.9573	2.641	27.422	36318	24059_E3_S6_26.raw	F235	2.46	1	3.109e-05	0.00154
		FALSE	High	Sequest HT (A2)	Unambiguous	NKHEAMITDLEER		1	P35579	P35579	1	3	0.5364	0	1	1	529.259	1585.76	1585.76	-0.38	-0.0002	HCD (High Energy Collision Dissociation)	31.7	MS2	20.5898	2.031	27.4341	36332	24059_E3_S6_26.raw	F235	3.71	1	3.109e-05	7.649e-06
		FALSE	High	Sequest HT (A2)	Unambiguous	KEEELQAALAR		4	A0A0C4DFM8; P35749; P35579; Q7Z406	A0A0C4DFM8; P35749; P35579; Q7Z406	1	3	0.2978	0	1	1	419.898	1257.68	1257.68	-0.43	-0.00018	HCD (High Energy Collision Dissociation)	31.7	MS2	14.9259	1.078	27.4787	36396	24059_E3_S6_26.raw	F235	2.72	4	0.001645	0.02218
		FALSE	High	Sequest HT (A2)	Unambiguous	KEEELQAALAR		4	A0A0C4DFM8; P35749; P35579; Q7Z406	A0A0C4DFM8; P35749; P35579; Q7Z406	1	2	0.6192	0	1	1	629.343	1257.68	1257.68	-1.36	-0.00086	HCD (High Energy Collision Dissociation)	31.7	MS2	0	16.01	27.4799	36398	24059_E3_S6_26.raw	F235	3.65	4	3.109e-05	2.56e-05
		FALSE	High	Sequest HT (A2)	Unambiguous	HEAmITDLEER	M4(Oxidation)	1	P35579	P35579	0	3	0.473	0	1	1	453.879	1359.62	1359.62	0.25	0.00011	HCD (High Energy Collision Dissociation)	31.7	MS2	78.7507	5.696	27.5084	36442	24059_E3_S6_26.raw	F235	2.41	1	3.109e-05	0.0009488
		FALSE	High	Sequest HT (A2)	Unambiguous	KEEELQAALAR		4	A0A0C4DFM8; P35749; P35579; Q7Z406	A0A0C4DFM8; P35749; P35579; Q7Z406	1	2	0.2525	0	1	1	629.343	1257.68	1257.68	-0.78	-0.00049	HCD (High Energy Collision Dissociation)	31.7	MS2	0	5.831	27.51	36444	24059_E3_S6_26.raw	F235	1.98	4	0.0009303	0.01312
		FALSE	High	Sequest HT (A2)	Unambiguous	NKHEAMITDLEER		1	P35579	P35579	1	4	0.3881	0	1	1	397.197	1585.77	1585.76	2.27	0.0009	HCD (High Energy Collision Dissociation)	31.7	MS2	42.235	10.334	27.6092	36586	24059_E3_S6_26.raw	F235	3.53	1	3.109e-05	0.0001487
		FALSE	High	Sequest HT (A2)	Unambiguous	ADEWLmK	M6(Oxidation)	2	P35580; P35579	P35580; P35579	0	2	0.317	0	1	1	454.713	908.419	908.418	0.77	0.00035	HCD (High Energy Collision Dissociation)	31.7	MS2	44.1723	19.291	27.7059	36726	24059_E3_S6_26.raw	F235	2.24	2	0.003153	0.03901
		FALSE	High	Sequest HT (A2)	Unambiguous	NKHEAMITDLEER		1	P35579	P35579	1	2	0.706	0	1	1	793.387	1585.77	1585.76	1.51	0.0012	HCD (High Energy Collision Dissociation)	31.7	MS2	24.0892	25.004	27.7114	36733	24059_E3_S6_26.raw	F235	3.81	1	3.109e-05	1.75e-10
		FALSE	High	Sequest HT (A2)	Unambiguous	NKHEAMITDLEER		1	P35579	P35579	1	3	0.4794	0	1	1	529.259	1585.76	1585.76	-0.96	-0.00051	HCD (High Energy Collision Dissociation)	31.7	MS2	0	10.444	27.7862	36842	24059_E3_S6_26.raw	F235	3.88	1	3.109e-05	7.33e-06
		FALSE	High	Sequest HT (A2)	Unambiguous	HEAmITDLEER	M4(Oxidation)	1	P35579	P35579	0	2	0.6198	0	1	1	680.315	1359.62	1359.62	0.8	0.00055	HCD (High Energy Collision Dissociation)	31.7	MS2	18.0261	12.337	27.8363	36917	24059_E3_S6_26.raw	F235	3.34	1	3.109e-05	9.13e-08
		FALSE	High	Sequest HT (A2)	Unambiguous	NKHEAMITDLEER		1	P35579	P35579	1	3	0.6173	0	1	1	529.26	1585.76	1585.76	0.08	4e-05	HCD (High Energy Collision Dissociation)	31.7	MS2	48.3839	23.954	28.7202	38115	24059_E3_S6_26.raw	F235	3.58	1	3.109e-05	3.479e-06
		FALSE	High	Sequest HT (A2)	Unambiguous	DLEGLSQR		1	P35579	P35579	0	1	0.3584	0	1	1	917.47	917.47	917.469	0.94	0.00086	HCD (High Energy Collision Dissociation)	31.7	MS2	0	36.138	29.1187	38610	24059_E3_S6_26.raw	F235	2.93	1	3.109e-05	0.0009047
		FALSE	High	Sequest HT (A2)	Unambiguous	DLEGLSQR		1	P35579	P35579	0	2	0.4219	0	1	1	459.238	917.469	917.469	0.06	3e-05	HCD (High Energy Collision Dissociation)	31.7	MS2	72.9924	0.658	29.2186	38735	24059_E3_S6_26.raw	F235	1.92	1	0.0007051	0.01117
		FALSE	High	Sequest HT (A2)	Unambiguous	DLEGLSQR		1	P35579	P35579	0	2	0.2228	0	1	1	459.238	917.469	917.469	0.06	3e-05	HCD (High Energy Collision Dissociation)	31.7	MS2	77.9036	30.935	29.3116	38850	24059_E3_S6_26.raw	F235	1.84	1	0.001554	0.02126
		FALSE	High	Sequest HT (A2)	Unambiguous	EQEVNILK		1	P35579	P35579	0	1	0.2825	0	1	1	972.536	972.536	972.536	-0.22	-0.00021	HCD (High Energy Collision Dissociation)	31.7	MS2	0	7.678	29.3258	38868	24059_E3_S6_26.raw	F235	3.08	1	3.109e-05	0.0004433
		FALSE	High	Sequest HT (A2)	Unambiguous	DLEGLSQR		1	P35579	P35579	0	2	0.3382	0	1	1	459.238	917.469	917.469	0.32	0.00015	HCD (High Energy Collision Dissociation)	31.7	MS2	60.0202	6.499	29.3367	38883	24059_E3_S6_26.raw	F235	2.04	1	0.0009303	0.01301
		FALSE	High	Sequest HT (A2)	Unambiguous	DLEGLSQR		1	P35579	P35579	0	2	0.4585	0	1	1	459.238	917.469	917.469	-0.01	-1e-05	HCD (High Energy Collision Dissociation)	31.7	MS2	1.31643	0.17	29.35	38900	24059_E3_S6_26.raw	F235	2.05	1	0.000956	0.01316
		FALSE	High	Sequest HT (A2)	Unambiguous	EQEVNILK		1	P35579	P35579	0	1	0.3179	0	1	1	972.537	972.537	972.536	1.35	0.00132	HCD (High Energy Collision Dissociation)	31.7	MS2	25.6489	8.531	29.401	38965	24059_E3_S6_26.raw	F235	3.24	1	0.004368	0.05711
		FALSE	High	Sequest HT (A2)	Unambiguous	DLEGLSQR		1	P35579	P35579	0	1	0.3208	0	1	1	917.469	917.469	917.469	0.14	0.00013	HCD (High Energy Collision Dissociation)	31.7	MS2	0	1.078	29.4445	39022	24059_E3_S6_26.raw	F235	2.65	1	3.109e-05	0.000523
		FALSE	High	Sequest HT (A2)	Unambiguous	EQEVNILK		1	P35579	P35579	0	1	0.3313	0	1	1	972.536	972.536	972.536	0.41	0.0004	HCD (High Energy Collision Dissociation)	31.7	MS2	3.52073	4.213	29.6375	39270	24059_E3_S6_26.raw	F235	3.32	1	3.109e-05	0.0002957
		FALSE	High	Sequest HT (A2)	Unambiguous	DLEGLSQR		1	P35579	P35579	0	2	0.2987	0	1	1	459.238	917.469	917.469	-0.01	-1e-05	HCD (High Energy Collision Dissociation)	31.7	MS2	19.3984	1.454	29.6674	39312	24059_E3_S6_26.raw	F235	1.54	1	0.001826	0.02426
		FALSE	High	Sequest HT (A2)	Unambiguous	EQEVNILK		1	P35579	P35579	0	1	0.3173	0	1	1	972.536	972.536	972.536	-0.22	-0.00021	HCD (High Energy Collision Dissociation)	31.7	MS2	14.5064	53.184	29.7418	39416	24059_E3_S6_26.raw	F235	2.71	1	0.006412	0.0903
		FALSE	High	Sequest HT (A2)	Unambiguous	DLEGLSQR		1	P35579	P35579	0	2		0.0169	3	3	459.238	917.47	917.469	0.99	0.00045	HCD (High Energy Collision Dissociation)	31.7	MS2	42.4278	2.208	29.7737	39461	24059_E3_S6_26.raw	F235	1.16	1	0.00795	0.1161
		FALSE	High	Sequest HT (A2)	Unambiguous	DLEGLSQR		1	P35579	P35579	0	1	0.3068	0	1	1	917.467	917.467	917.469	-1.93	-0.00177	HCD (High Energy Collision Dissociation)	31.7	MS2	0	47.812	29.7775	39466	24059_E3_S6_26.raw	F235	2.51	1	0.004855	0.0633
		FALSE	High	Sequest HT (A2)	Unambiguous	LEMDLK		1	P35579	P35579	0	2	0.0672	0	1	1	374.699	748.391	748.391	0.03	1e-05	HCD (High Energy Collision Dissociation)	31.7	MS2	82.0957	2.931	31.1586	41291	24059_E3_S6_26.raw	F235	1.34	1	0.009261	0.1371
		FALSE	Medium	Sequest HT (A2)	Unambiguous	LEMDLK		1	P35579	P35579	0	2	0.2553	0	1	1	374.699	748.391	748.391	-0.46	-0.00017	HCD (High Energy Collision Dissociation)	31.7	MS2	7.87099	0.743	31.4846	41719	24059_E3_S6_26.raw	F235	1.41	1	0.02213	0.2573
		FALSE	Low	Sequest HT (A2)	Unambiguous	LEMDLK		1	P35579	P35579	0	1	0.0065	0	1	1	748.391	748.391	748.391	0.3	0.00022	HCD (High Energy Collision Dissociation)	31.7	MS2	89.3996	2.134	31.4964	41738	24059_E3_S6_26.raw	F235	1.54	1	0.1102	0.7039
		FALSE	Medium	Sequest HT (A2)	Unambiguous	LEMDLK		1	P35579	P35579	0	2	0.1657	0	1	1	374.699	748.391	748.391	-0.37	-0.00014	HCD (High Energy Collision Dissociation)	31.7	MS2	17.048	0.639	31.5373	41790	24059_E3_S6_26.raw	F235	1.75	1	0.02007	0.2412
		FALSE	High	Sequest HT (A2)	Unambiguous	QIATLHAQVADMK		1	P35579	P35579	0	3	0.2283	0	1	1	475.922	1425.75	1425.75	-0.04	-2e-05	HCD (High Energy Collision Dissociation)	31.7	MS2	94.1366	3.297	32.6335	43255	24059_E3_S6_26.raw	F235	1.27	1	0.001192	0.01609
		FALSE	High	Sequest HT (A2)	Unambiguous	QIATLHAQVADMK		1	P35579	P35579	0	2	0.6565	0	1	1	713.378	1425.75	1425.75	-2.73	-0.00194	HCD (High Energy Collision Dissociation)	31.7	MS2	20.4512	28.135	32.9271	43631	24059_E3_S6_26.raw	F235	3.61	1	3.109e-05	4.07e-08
		FALSE	High	Sequest HT (A2)	Unambiguous	QIATLHAQVADMK		1	P35579	P35579	0	3	0.4316	0	1	1	475.922	1425.75	1425.75	0.09	4e-05	HCD (High Energy Collision Dissociation)	31.7	MS2	29.366	2.227	32.9602	43667	24059_E3_S6_26.raw	F235	2.34	1	3.109e-05	8.741e-05
		FALSE	High	Sequest HT (A2)	Unambiguous	QIATLHAQVADMK		1	P35579	P35579	0	2	0.717	0	1	1	713.38	1425.75	1425.75	0.01	1e-05	HCD (High Energy Collision Dissociation)	31.7	MS2	4.83355	1.881	33.2548	44042	24059_E3_S6_26.raw	F235	3.64	1	3.109e-05	6.069e-09
		FALSE	High	Sequest HT (A2)	Unambiguous	QIATLHAQVADMK		1	P35579	P35579	0	3	0.6809	0	1	1	475.922	1425.75	1425.75	0.03	1e-05	HCD (High Energy Collision Dissociation)	31.7	MS2	26.4071	0.301	33.2968	44095	24059_E3_S6_26.raw	F235	2.82	1	3.109e-05	1.09e-05
		FALSE	High	Sequest HT (A2)	Unambiguous	EMEAELEDER		1	P35579	P35579	0	2	0.7134	0	1	1	625.764	1250.52	1250.52	0.61	0.00038	HCD (High Energy Collision Dissociation)	31.7	MS2	41.7142	20.744	33.3435	44156	24059_E3_S6_26.raw	F235	3.07	1	3.109e-05	1.704e-05
		FALSE	High	Sequest HT (A2)	Unambiguous	QIATLHAQVADMK		1	P35579	P35579	0	2	0.6258	0	1	1	713.38	1425.75	1425.75	0.53	0.00038	HCD (High Energy Collision Dissociation)	31.7	MS2	15.8649	6.568	33.3769	44204	24059_E3_S6_26.raw	F235	3.26	1	3.109e-05	1.8e-07
		FALSE	High	Sequest HT (A2)	Unambiguous	EMEAELEDER		1	P35579	P35579	0	1	0.6955	0	1	1	1250.52	1250.52	1250.52	-1.18	-0.00148	HCD (High Energy Collision Dissociation)	31.7	MS2	19.1401	14.026	33.5172	44393	24059_E3_S6_26.raw	F235	3.12	1	3.109e-05	6.811e-08
		FALSE	High	Sequest HT (A2)	Unambiguous	QIATLHAQVADMK		1	P35579	P35579	0	3	0.411	0	1	1	475.922	1425.75	1425.75	0.15	7e-05	HCD (High Energy Collision Dissociation)	31.7	MS2	84.6266	0.788	33.635	44550	24059_E3_S6_26.raw	F235	1.46	1	0.001624	0.02176
		FALSE	High	Sequest HT (A2)	Unambiguous	QIATLHAQVADMK		1	P35579	P35579	0	2	0.5944	0	1	1	713.38	1425.75	1425.75	0.27	0.00019	HCD (High Energy Collision Dissociation)	31.7	MS2	42.1059	22.409	33.6459	44565	24059_E3_S6_26.raw	F235	2.86	1	3.109e-05	6.706e-07
		FALSE	High	Sequest HT (A2)	Unambiguous	EMEAELEDER		1	P35579	P35579	0	2	0.6641	0	1	1	625.764	1250.52	1250.52	-0.17	-0.00011	HCD (High Energy Collision Dissociation)	31.7	MS2	17.9145	1.679	33.6635	44586	24059_E3_S6_26.raw	F235	2.62	1	3.109e-05	0.0001304
		FALSE	High	Sequest HT (A2)	Unambiguous	EMEAELEDER		1	P35579	P35579	0	2	0.775	0	1	1	625.764	1250.52	1250.52	-0.36	-0.00023	HCD (High Energy Collision Dissociation)	31.7	MS2	1.78726	0.416	33.6776	44604	24059_E3_S6_26.raw	F235	2.8	1	3.109e-05	2.776e-06
		FALSE	High	Sequest HT (A2)	Unambiguous	EMEAELEDER		1	P35579	P35579	0	1	0.6074	0	1	1	1250.52	1250.52	1250.52	0.38	0.00047	HCD (High Energy Collision Dissociation)	31.7	MS2	0	16.54	33.8496	44816	24059_E3_S6_26.raw	F235	2.98	1	3.109e-05	6.26e-08
		FALSE	High	Sequest HT (A2)	Unambiguous	QIATLHAQVADMK		1	P35579	P35579	0	3	0.5826	0	1	1	475.923	1425.75	1425.75	1.89	0.0009	HCD (High Energy Collision Dissociation)	31.7	MS2	84.6802	2.991	33.9775	44983	24059_E3_S6_26.raw	F235	2.42	1	3.109e-05	0.001202
		FALSE	High	Sequest HT (A2)	Unambiguous	EMEAELEDER		1	P35579	P35579	0	2	0.7653	0	1	1	625.764	1250.52	1250.52	-0.56	-0.00035	HCD (High Energy Collision Dissociation)	31.7	MS2	4.68037	1.506	34.0153	45030	24059_E3_S6_26.raw	F235	2.77	1	3.109e-05	4.302e-05
		FALSE	High	Sequest HT (A2)	Unambiguous	QIATLHAQVADMK		1	P35579	P35579	0	3	0.2778	0	1	1	475.921	1425.75	1425.75	-2.48	-0.00118	HCD (High Energy Collision Dissociation)	31.7	MS2	63.5791	1.975	34.0906	45137	24059_E3_S6_26.raw	F235	1.8	1	0.0004809	0.008628
		FALSE	High	Sequest HT (A2)	Unambiguous	EDQSILcTGESGAGK	C7(Carbamidomethyl)	9	A0A2R8Y4C3; Q5BKV1; P35580; M0QY43; P35749; P35579; Q7Z406; A0A494C024	A0A2R8Y4C3; Q5BKV1; P35580; M0QY43; P35749; P35579; Q7Z406; E7ERA5; A0A494C024	0	2	0.6729	0	1	1	776.356	1551.7	1551.7	5.56	0.00431	HCD (High Energy Collision Dissociation)	31.7	MS2	62.0228	5.028	34.1121	45168	24059_E3_S6_26.raw	F235	3.76	8	3.109e-05	2.835e-08
		FALSE	High	Sequest HT (A2)	Unambiguous	KVEAQLQELQVK		1	P35579	P35579	1	3	0.4778	0	1	1	471.609	1412.81	1412.81	2.06	0.00097	HCD (High Energy Collision Dissociation)	31.7	MS2	67.0607	1.298	34.2758	45391	24059_E3_S6_26.raw	F235	2.7	1	9.164e-05	0.00172
		FALSE	High	Sequest HT (A2)	Unambiguous	KVEAQLQELQVK		1	P35579	P35579	1	2	0.6722	0	1	1	706.909	1412.81	1412.81	-0.03	-2e-05	HCD (High Energy Collision Dissociation)	31.7	MS2	54.3708	22.689	34.2784	45395	24059_E3_S6_26.raw	F235	5.4	1	3.109e-05	7.845e-10
		FALSE	High	Sequest HT (A2)	Unambiguous	EDQSILcTGESGAGK	C7(Carbamidomethyl)	9	A0A2R8Y4C3; Q5BKV1; P35580; M0QY43; P35749; P35579; Q7Z406; A0A494C024	A0A2R8Y4C3; Q5BKV1; P35580; M0QY43; P35749; P35579; Q7Z406; E7ERA5; A0A494C024	0	1	0.6701	0	1	1	1551.69	1551.69	1551.7	-1.87	-0.0029	HCD (High Energy Collision Dissociation)	31.7	MS2	18.668	75	34.2851	45403	24059_E3_S6_26.raw	F235	4.82	8	3.109e-05	2.037e-12
		FALSE	High	Sequest HT (A2)	Unambiguous	EMEAELEDER		1	P35579	P35579	0	2	0.744	0	1	1	625.763	1250.52	1250.52	-1.15	-0.00072	HCD (High Energy Collision Dissociation)	31.7	MS2	33.9142	19.239	34.3574	45498	24059_E3_S6_26.raw	F235	2.93	1	3.109e-05	0.0001386
		FALSE	High	Sequest HT (A2)	Unambiguous	EDQSILcTGESGAGK	C7(Carbamidomethyl)	9	A0A2R8Y4C3; Q5BKV1; P35580; M0QY43; P35749; P35579; Q7Z406; A0A494C024	A0A2R8Y4C3; Q5BKV1; P35580; M0QY43; P35749; P35579; Q7Z406; E7ERA5; A0A494C024	0	2	0.5153	0	1	1	776.351	1551.7	1551.7	-0.26	-0.00021	HCD (High Energy Collision Dissociation)	31.7	MS2	0	39.14	34.4362	45600	24059_E3_S6_26.raw	F235	1.96	8	3.109e-05	2.079e-05
		FALSE	High	Sequest HT (A2)	Unambiguous	EDQSILcTGESGAGK	C7(Carbamidomethyl)	9	A0A2R8Y4C3; Q5BKV1; P35580; M0QY43; P35749; P35579; Q7Z406; A0A494C024	A0A2R8Y4C3; Q5BKV1; P35580; M0QY43; P35749; P35579; Q7Z406; E7ERA5; A0A494C024	0	2	0.639	0	1	1	776.351	1551.69	1551.7	-0.34	-0.00027	HCD (High Energy Collision Dissociation)	31.7	MS2	2.65634	0.802	34.4415	45605	24059_E3_S6_26.raw	F235	3.49	8	3.109e-05	6.03e-09
		FALSE	High	Sequest HT (A2)	Unambiguous	KVEAQLQELQVK		1	P35579	P35579	1	3	0.5845	0	1	1	471.608	1412.81	1412.81	-0.47	-0.00022	HCD (High Energy Collision Dissociation)	31.7	MS2	8.84304	0.67	34.506	45688	24059_E3_S6_26.raw	F235	2.19	1	0.0001177	0.001977
		FALSE	High	Sequest HT (A2)	Unambiguous	QTLENERGELANEVK		1	P35579	P35579	1	3	0.3693	0	1	1	577.294	1729.87	1729.87	-1.6	-0.00092	HCD (High Energy Collision Dissociation)	31.7	MS2	34.4104	18.954	34.529	45719	24059_E3_S6_26.raw	F235	3.06	1	0.0003551	0.005605
		FALSE	High	Sequest HT (A2)	Unambiguous	KFDQLLAEEK		6	A0A0C4DFM8; P35580; P35749; P35579; Q7Z406	A0A0C4DFM8; P35580; P35749; P35579; A1L2Z2; Q7Z406	1	2	0.6048	0	1	1	610.83	1220.65	1220.65	0.11	7e-05	HCD (High Energy Collision Dissociation)	31.7	MS2	0	19.008	34.5325	45723	24059_E3_S6_26.raw	F235	4.2	5	3.109e-05	1.92e-06
		FALSE	High	Sequest HT (A2)	Unambiguous	KFDQLLAEEK		6	A0A0C4DFM8; P35580; P35749; P35579; Q7Z406	A0A0C4DFM8; P35580; P35749; P35579; A1L2Z2; Q7Z406	1	3	0.4329	0	1	1	407.556	1220.65	1220.65	-0.05	-2e-05	HCD (High Energy Collision Dissociation)	31.7	MS2	58.9026	1.527	34.5689	45770	24059_E3_S6_26.raw	F235	2.98	5	0.003418	0.04351
		FALSE	High	Sequest HT (A2)	Unambiguous	KVEAQLQELQVK		1	P35579	P35579	1	3	0.5379	0	1	1	471.608	1412.81	1412.81	0.11	5e-05	HCD (High Energy Collision Dissociation)	31.7	MS2	7.62498	0.714	34.6083	45824	24059_E3_S6_26.raw	F235	2.9	1	3.109e-05	0.0001903
		FALSE	High	Sequest HT (A2)	Unambiguous	KVEAQLQELQVK		1	P35579	P35579	1	2	0.6667	0	1	1	706.909	1412.81	1412.81	0.49	0.00035	HCD (High Energy Collision Dissociation)	31.7	MS2	0	3.501	34.6089	45825	24059_E3_S6_26.raw	F235	4.86	1	3.109e-05	2.834e-10
		FALSE	High	Sequest HT (A2)	Unambiguous	KFDQLLAEEK		6	A0A0C4DFM8; P35580; P35749; P35579; Q7Z406	A0A0C4DFM8; P35580; P35749; P35579; A1L2Z2; Q7Z406	1	1	0.5233	0	1	1	1220.65	1220.65	1220.65	-2.32	-0.00284	HCD (High Energy Collision Dissociation)	31.7	MS2	0	56.302	34.7539	46031	24059_E3_S6_26.raw	F235	4.07	5	3.109e-05	1.763e-06
		FALSE	High	Sequest HT (A2)	Unambiguous	EDQSILcTGESGAGK	C7(Carbamidomethyl)	9	A0A2R8Y4C3; Q5BKV1; P35580; M0QY43; P35749; P35579; Q7Z406; A0A494C024	A0A2R8Y4C3; Q5BKV1; P35580; M0QY43; P35749; P35579; Q7Z406; E7ERA5; A0A494C024	0	2	0.5552	0	1	1	776.352	1551.7	1551.7	0.36	0.00028	HCD (High Energy Collision Dissociation)	31.7	MS2	68.423	29.388	34.8007	46092	24059_E3_S6_26.raw	F235	2.9	8	3.109e-05	2.013e-06
		FALSE	Medium	Sequest HT (A2)	Unambiguous	KFDQLLAEEK		6	A0A0C4DFM8; P35580; P35749; P35579; Q7Z406	A0A0C4DFM8; P35580; P35749; P35579; A1L2Z2; Q7Z406	1	3	0.3792	0	1	1	407.555	1220.65	1220.65	-0.35	-0.00014	HCD (High Energy Collision Dissociation)	31.7	MS2	12.3003	1.255	34.8089	46105	24059_E3_S6_26.raw	F235	2.69	5	0.01701	0.2134
		FALSE	High	Sequest HT (A2)	Unambiguous	EDQSILcTGESGAGK	C7(Carbamidomethyl)	9	A0A2R8Y4C3; Q5BKV1; P35580; M0QY43; P35749; P35579; Q7Z406; A0A494C024	A0A2R8Y4C3; Q5BKV1; P35580; M0QY43; P35749; P35579; Q7Z406; E7ERA5; A0A494C024	0	2	0.5508	0	1	1	776.352	1551.7	1551.7	1.23	0.00095	HCD (High Energy Collision Dissociation)	31.7	MS2	21.0469	29.406	34.8155	46114	24059_E3_S6_26.raw	F235	2.36	8	3.109e-05	3.16e-05
		FALSE	High	Sequest HT (A2)	Unambiguous	KFDQLLAEEK		6	A0A0C4DFM8; P35580; P35749; P35579; Q7Z406	A0A0C4DFM8; P35580; P35749; P35579; A1L2Z2; Q7Z406	1	2	0.6267	0	1	1	610.829	1220.65	1220.65	-0.79	-0.00048	HCD (High Energy Collision Dissociation)	31.7	MS2	1.36788	0.377	34.861	46175	24059_E3_S6_26.raw	F235	3.75	5	3.109e-05	3.486e-08
		FALSE	High	Sequest HT (A2)	Unambiguous	KFDQLLAEEK		6	A0A0C4DFM8; P35580; P35749; P35579; Q7Z406	A0A0C4DFM8; P35580; P35749; P35579; A1L2Z2; Q7Z406	1	2	0.4351	0	1	1	610.83	1220.65	1220.65	-0.29	-0.00017	HCD (High Energy Collision Dissociation)	31.7	MS2	0	7.887	34.8846	46210	24059_E3_S6_26.raw	F235	2.39	5	0.001416	0.02001
		FALSE	High	Sequest HT (A2)	Unambiguous	KFDQLLAEEK		6	A0A0C4DFM8; P35580; P35749; P35579; Q7Z406	A0A0C4DFM8; P35580; P35749; P35579; A1L2Z2; Q7Z406	1	3	0.4034	0	1	1	407.555	1220.65	1220.65	-0.5	-0.0002	HCD (High Energy Collision Dissociation)	31.7	MS2	2.70466	0.425	34.9016	46229	24059_E3_S6_26.raw	F235	2.33	5	0.004798	0.06183
		FALSE	Low	Sequest HT (A2)	Unambiguous	KVEAQLQELQVK		1	P35579	P35579	1	2		0	2	2	706.908	1412.81	1412.81	-1.06	-0.00075	HCD (High Energy Collision Dissociation)	31.7	MS2	0	32.908	35.0085	46374	24059_E3_S6_26.raw	F235	0.92	1	0.5817	0.9544
		FALSE	Medium	Sequest HT (A2)	Unambiguous	KFDQLLAEEK		6	A0A0C4DFM8; P35580; P35749; P35579; Q7Z406	A0A0C4DFM8; P35580; P35749; P35579; A1L2Z2; Q7Z406	1	3	0.3173	0	1	1	407.555	1220.65	1220.65	-0.8	-0.00032	HCD (High Energy Collision Dissociation)	31.7	MS2	3.39775	2.361	35.0851	46467	24059_E3_S6_26.raw	F235	2.49	5	0.02093	0.2477
		FALSE	High	Sequest HT (A2)	Unambiguous	EMEAELEDER		1	P35579	P35579	0	2	0.6963	0	1	1	625.763	1250.52	1250.52	-2.22	-0.00139	HCD (High Energy Collision Dissociation)	31.7	MS2	56.7912	34.61	35.1137	46506	24059_E3_S6_26.raw	F235	2.7	1	3.109e-05	0.000136
		FALSE	Medium	Sequest HT (A2)	Unambiguous	KFDQLLAEEK		6	A0A0C4DFM8; P35580; P35749; P35579; Q7Z406	A0A0C4DFM8; P35580; P35749; P35579; A1L2Z2; Q7Z406	1	3	0.2778	0	1	1	407.555	1220.65	1220.65	-0.65	-0.00026	HCD (High Energy Collision Dissociation)	31.7	MS2	64.7703	0.724	35.1186	46513	24059_E3_S6_26.raw	F235	1.26	5	0.014	0.1878
		FALSE	High	Sequest HT (A2)	Unambiguous	AGVLAHLEEER		2	P35580; P35579	P35580; P35579	0	2	0.5719	0	1	1	612.322	1223.64	1223.64	-0.31	-0.00019	HCD (High Energy Collision Dissociation)	31.7	MS2	63.4773	4.077	35.1287	46525	24059_E3_S6_26.raw	F235	2.92	2	3.109e-05	1.136e-08
		FALSE	High	Sequest HT (A2)	Unambiguous	KFDQLLAEEK		6	A0A0C4DFM8; P35580; P35749; P35579; Q7Z406	A0A0C4DFM8; P35580; P35749; P35579; A1L2Z2; Q7Z406	1	2	0.4892	0	1	1	610.829	1220.65	1220.65	-1.39	-0.00085	HCD (High Energy Collision Dissociation)	31.7	MS2	33.9967	19.17	35.2035	46623	24059_E3_S6_26.raw	F235	2.78	5	3.109e-05	2.033e-06
		FALSE	High	Sequest HT (A2)	Unambiguous	KFDQLLAEEK		6	A0A0C4DFM8; P35580; P35749; P35579; Q7Z406	A0A0C4DFM8; P35580; P35749; P35579; A1L2Z2; Q7Z406	1	2	0.367	0	1	1	610.829	1220.65	1220.65	-1.19	-0.00072	HCD (High Energy Collision Dissociation)	31.7	MS2	79.4816	3.563	35.2195	46645	24059_E3_S6_26.raw	F235	1.09	5	0.0004809	0.00847
		FALSE	High	Sequest HT (A2)	Unambiguous	AGVLAHLEEER		2	P35580; P35579	P35580; P35579	0	3	0.5962	0	1	1	408.551	1223.64	1223.64	-0.29	-0.00012	HCD (High Energy Collision Dissociation)	31.7	MS2	18.4696	0.567	35.2335	46663	24059_E3_S6_26.raw	F235	3.17	2	3.109e-05	4.373e-07
		FALSE	High	Sequest HT (A2)	Unambiguous	AGVLAHLEEER		2	P35580; P35579	P35580; P35579	0	2	0.5025	0	1	1	612.322	1223.64	1223.64	-0.41	-0.00025	HCD (High Energy Collision Dissociation)	31.7	MS2	37.5375	8.211	35.3344	46795	24059_E3_S6_26.raw	F235	2.03	2	3.109e-05	9.368e-05
		FALSE	High	Sequest HT (A2)	Unambiguous	ALEQQVEEMK		1	P35579	P35579	0	2	0.6915	0	1	1	602.798	1204.59	1204.59	1.12	0.00067	HCD (High Energy Collision Dissociation)	31.7	MS2	64.628	3.324	35.3883	46862	24059_E3_S6_26.raw	F235	2.82	1	3.109e-05	2.193e-05
		FALSE	High	Sequest HT (A2)	Unambiguous	AGVLAHLEEER		2	P35580; P35579	P35580; P35579	0	2	0.5638	0	1	1	612.323	1223.64	1223.64	0.09	6e-05	HCD (High Energy Collision Dissociation)	31.7	MS2	56.4573	21.275	35.4666	46963	24059_E3_S6_26.raw	F235	2.43	2	3.109e-05	5.674e-07
		FALSE	High	Sequest HT (A2)	Unambiguous	ALEQQVEEMK		1	P35579	P35579	0	1	0.6005	0	1	1	1204.59	1204.59	1204.59	0.77	0.00093	HCD (High Energy Collision Dissociation)	31.7	MS2	0	56.071	35.4792	46981	24059_E3_S6_26.raw	F235	4.43	1	3.109e-05	2.859e-07
		FALSE	High	Sequest HT (A2)	Unambiguous	AGVLAHLEEER		2	P35580; P35579	P35580; P35579	0	3	0.4739	0	1	1	408.551	1223.64	1223.64	-0.22	-9e-05	HCD (High Energy Collision Dissociation)	31.7	MS2	84.6743	1.018	35.5913	47122	24059_E3_S6_26.raw	F235	2.3	2	3.109e-05	2.935e-06
		FALSE	High	Sequest HT (A2)	Unambiguous	ALEQQVEEMK		1	P35579	P35579	0	2	0.6832	0	1	1	602.798	1204.59	1204.59	0.61	0.00037	HCD (High Energy Collision Dissociation)	31.7	MS2	0.329773	0.129	35.7162	47277	24059_E3_S6_26.raw	F235	2.62	1	3.109e-05	4.685e-05
		FALSE	High	Sequest HT (A2)	Unambiguous	ALEQQVEEMK		1	P35579	P35579	0	1	0.582	0	1	1	1204.59	1204.59	1204.59	1.28	0.00154	HCD (High Energy Collision Dissociation)	31.7	MS2	0	4.553	35.8034	47402	24059_E3_S6_26.raw	F235	4.33	1	3.109e-05	2.893e-07
		FALSE	High	Sequest HT (A2)	Unambiguous	AGVLAHLEEER		2	P35580; P35579	P35580; P35579	0	2	0.6165	0	1	1	612.322	1223.64	1223.64	-0.61	-0.00037	HCD (High Energy Collision Dissociation)	31.7	MS2	41.6536	16.434	35.8109	47414	24059_E3_S6_26.raw	F235	3.39	2	3.109e-05	3.414e-07
		FALSE	High	Sequest HT (A2)	Unambiguous	ALEQQVEEMK		1	P35579	P35579	0	2	0.4023	0	1	1	602.798	1204.59	1204.59	0.91	0.00055	HCD (High Energy Collision Dissociation)	31.7	MS2	0	15.355	36.0564	47751	24059_E3_S6_26.raw	F235	2.61	1	3.109e-05	0.0003005
		FALSE	High	Sequest HT (A2)	Unambiguous	HEAMITDLEER		1	P35579	P35579	0	2	0.6845	0	1	1	672.315	1343.62	1343.63	-1.97	-0.00133	HCD (High Energy Collision Dissociation)	31.7	MS2	82.3194	1.819	36.0576	47753	24059_E3_S6_26.raw	F235	3.36	1	3.109e-05	7.194e-08
		FALSE	High	Sequest HT (A2)	Unambiguous	HEAMITDLEER		1	P35579	P35579	0	3	0.4239	0	1	1	448.546	1343.62	1343.63	-0.96	-0.00043	HCD (High Energy Collision Dissociation)	31.7	MS2	87.0001	6.929	36.1151	47837	24059_E3_S6_26.raw	F235	3.35	1	3.109e-05	0.0003109
		FALSE	High	Sequest HT (A2)	Unambiguous	HEAMITDLEER		1	P35579	P35579	0	2	0.5448	0	1	1	672.316	1343.63	1343.63	-0.34	-0.00023	HCD (High Energy Collision Dissociation)	31.7	MS2	19.177	4.373	36.3001	48092	24059_E3_S6_26.raw	F235	2.79	1	3.109e-05	1.043e-06
		FALSE	High	Sequest HT (A2)	Unambiguous	HEAMITDLEER		1	P35579	P35579	0	2	0.6867	0	1	1	672.316	1343.63	1343.63	-0.25	-0.00017	HCD (High Energy Collision Dissociation)	31.7	MS2	54.0719	0.156	36.3927	48220	24059_E3_S6_26.raw	F235	2.33	1	3.109e-05	3.497e-06
		FALSE	High	Sequest HT (A2)	Unambiguous	HEAMITDLEER		1	P35579	P35579	0	3	0.2338	0	1	1	448.547	1343.63	1343.63	1.29	0.00058	HCD (High Energy Collision Dissociation)	31.7	MS2	90.4411	0.179	36.439	48285	24059_E3_S6_26.raw	F235	0.77	1	0.0008059	0.01219
		FALSE	High	Sequest HT (A2)	Unambiguous	HEAMITDLEER		1	P35579	P35579	0	2	0.6299	0	1	1	672.316	1343.63	1343.63	-0.61	-0.00041	HCD (High Energy Collision Dissociation)	31.7	MS2	20.771	6.471	36.6744	48613	24059_E3_S6_26.raw	F235	3.54	1	3.109e-05	6.435e-06
		FALSE	High	Sequest HT (A2)	Unambiguous	HEAMITDLEER		1	P35579	P35579	0	2	0.7139	0	1	1	672.317	1343.63	1343.63	0.48	0.00032	HCD (High Energy Collision Dissociation)	31.7	MS2	0	2.044	36.7275	48683	24059_E3_S6_26.raw	F235	3.39	1	3.109e-05	1.056e-07
		FALSE	High	Sequest HT (A2)	Unambiguous	HEAMITDLEER		1	P35579	P35579	0	3	0.2118	0	1	1	448.546	1343.62	1343.63	-2.46	-0.0011	HCD (High Energy Collision Dissociation)	31.7	MS2	59.4276	9.198	36.7787	48748	24059_E3_S6_26.raw	F235	1.7	1	0.0003551	0.005562
		FALSE	High	Sequest HT (A2)	Unambiguous	HEAMITDLEER		1	P35579	P35579	0	3	0.358	0	1	1	448.545	1343.62	1343.63	-3.55	-0.00159	HCD (High Energy Collision Dissociation)	31.7	MS2	80.0882	5.629	36.9394	48963	24059_E3_S6_26.raw	F235	1.62	1	0.0004809	0.008042
		FALSE	High	Sequest HT (A2)	Unambiguous	HEAMITDLEER		1	P35579	P35579	0	2	0.6785	0	1	1	672.317	1343.63	1343.63	0.39	0.00026	HCD (High Energy Collision Dissociation)	31.7	MS2	0	27.662	37.0434	49097	24059_E3_S6_26.raw	F235	3.67	1	3.109e-05	4e-08
		FALSE	High	Sequest HT (A2)	Unambiguous	HEAMITDLEER		1	P35579	P35579	0	2	0.5335	0	1	1	672.316	1343.62	1343.63	-1.34	-0.0009	HCD (High Energy Collision Dissociation)	31.7	MS2	0	34.164	37.0701	49131	24059_E3_S6_26.raw	F235	3.13	1	3.109e-05	0.0001485
		FALSE	High	Sequest HT (A2)	Unambiguous	HEAMITDLEER		1	P35579	P35579	0	2	0.5429	0	1	1	672.317	1343.63	1343.63	1.02	0.00069	HCD (High Energy Collision Dissociation)	31.7	MS2	53.6777	26.167	37.3938	49521	24059_E3_S6_26.raw	F235	3.61	1	3.109e-05	6.332e-08
		FALSE	High	Sequest HT (A2)	Unambiguous	LKDVLLQVDDERR		1	P35579	P35579	2	3	0.403	0	1	1	533.633	1598.88	1598.89	-0.78	-0.00042	HCD (High Energy Collision Dissociation)	31.7	MS2	86.7891	27.426	37.4017	49532	24059_E3_S6_26.raw	F235	2.01	1	3.109e-05	2.887e-05
		FALSE	High	Sequest HT (A2)	Unambiguous	LKDVLLQVDDERR		1	P35579	P35579	2	4	0.3778	0	1	1	400.477	1598.89	1598.89	0.97	0.00039	HCD (High Energy Collision Dissociation)	31.7	MS2	88.0658	1.156	37.5072	49660	24059_E3_S6_26.raw	F235	1.35	1	0.0004317	0.007359
		FALSE	High	Sequest HT (A2)	Unambiguous	KMEDSVGcLETAEEVKR	C8(Carbamidomethyl)	1	P35579	P35579	2	3	0.5877	0	1	1	660.982	1980.93	1980.94	-1.82	-0.0012	HCD (High Energy Collision Dissociation)	31.7	MS2	78.8854	23.228	37.5144	49670	24059_E3_S6_26.raw	F235	4.05	1	3.109e-05	7.074e-06
		FALSE	High	Sequest HT (A2)	Unambiguous	KMEDSVGcLETAEEVKR	C8(Carbamidomethyl)	1	P35579	P35579	2	3	0.5724	0	1	1	660.984	1980.94	1980.94	-0.25	-0.00016	HCD (High Energy Collision Dissociation)	31.7	MS2	82.4641	4.409	37.6096	49784	24059_E3_S6_26.raw	F235	2.9	1	3.109e-05	3.01e-05
		FALSE	High	Sequest HT (A2)	Unambiguous	LKDVLLQVDDERR		1	P35579	P35579	2	3	0.4853	0	1	1	533.634	1598.89	1598.89	1.4	0.00074	HCD (High Energy Collision Dissociation)	31.7	MS2	9.4724	32.639	37.715	49907	24059_E3_S6_26.raw	F235	3.4	1	3.109e-05	5.617e-07
		FALSE	High	Sequest HT (A2)	Unambiguous	KMEDSVGcLETAEEVKR	C8(Carbamidomethyl)	1	P35579	P35579	2	3	0.7513	0	1	1	660.984	1980.94	1980.94	0.03	2e-05	HCD (High Energy Collision Dissociation)	31.7	MS2	20.6216	6.166	37.8371	50056	24059_E3_S6_26.raw	F235	5.79	1	3.109e-05	4.417e-14
		FALSE	High	Sequest HT (A2)	Unambiguous	LKDVLLQVDDERR		1	P35579	P35579	2	4	0.4327	0	1	1	400.477	1598.89	1598.89	-0.33	-0.00013	HCD (High Energy Collision Dissociation)	31.7	MS2	84.7081	1.45	37.8377	50057	24059_E3_S6_26.raw	F235	1.71	1	0.0003551	0.005793
		FALSE	High	Sequest HT (A2)	Unambiguous	KMEDSVGcLETAEEVKR	C8(Carbamidomethyl)	1	P35579	P35579	2	4	0.7184	0	1	1	495.99	1980.94	1980.94	0.02	1e-05	HCD (High Energy Collision Dissociation)	31.7	MS2	8.91069	1.316	37.8785	50108	24059_E3_S6_26.raw	F235	4.51	1	3.109e-05	3.282e-06
		FALSE	High	Sequest HT (A2)	Unambiguous	AGVLAHLEEER		2	P35580; P35579	P35580; P35579	0	3	0.3011	0	1	1	408.551	1223.64	1223.64	1.2	0.00049	HCD (High Energy Collision Dissociation)	31.7	MS2	87.2069	15.274	37.9139	50153	24059_E3_S6_26.raw	F235	1.86	2	3.109e-05	0.0001118
		FALSE	High	Sequest HT (A2)	Unambiguous	LKDVLLQVDDERR		1	P35579	P35579	2	3	0.3671	0	1	1	533.634	1598.89	1598.89	0.94	0.0005	HCD (High Energy Collision Dissociation)	31.7	MS2	68.8792	8.003	38.1373	50432	24059_E3_S6_26.raw	F235	2.37	1	3.109e-05	3.605e-06
		FALSE	High	Sequest HT (A2)	Unambiguous	KMEDSVGcLETAEEVKR	C8(Carbamidomethyl)	1	P35579	P35579	2	3	0.673	0	1	1	660.984	1980.94	1980.94	0.12	8e-05	HCD (High Energy Collision Dissociation)	31.7	MS2	38.9818	23.016	38.1818	50488	24059_E3_S6_26.raw	F235	4.74	1	3.109e-05	2.523e-09
		FALSE	High	Sequest HT (A2)	Unambiguous	KMEDSVGcLETAEEVKR	C8(Carbamidomethyl)	1	P35579	P35579	2	3	0.4895	0	1	1	660.983	1980.94	1980.94	-0.43	-0.00029	HCD (High Energy Collision Dissociation)	31.7	MS2	59.2131	37.469	38.2081	50523	24059_E3_S6_26.raw	F235	3.82	1	3.109e-05	2.497e-06
		FALSE	High	Sequest HT (A2)	Unambiguous	KMEDSVGcLETAEEVKR	C8(Carbamidomethyl)	1	P35579	P35579	2	4	0.3627	0	1	1	495.989	1980.93	1980.94	-1.21	-0.0006	HCD (High Energy Collision Dissociation)	31.7	MS2	89.3352	8.801	38.2245	50544	24059_E3_S6_26.raw	F235	2.95	1	3.109e-05	2.869e-05
		FALSE	High	Sequest HT (A2)	Unambiguous	KMEDSVGcLETAEEVKR	C8(Carbamidomethyl)	1	P35579	P35579	2	4	0.3394	0	1	1	495.99	1980.94	1980.94	1.32	0.00065	HCD (High Energy Collision Dissociation)	31.7	MS2	41.8638	7.074	38.257	50587	24059_E3_S6_26.raw	F235	2.77	1	3.109e-05	0.0005661
		FALSE	High	Sequest HT (A2)	Unambiguous	LKDVLLQVDDERR		1	P35579	P35579	2	4	0.2941	0	1	1	400.477	1598.89	1598.89	0.05	2e-05	HCD (High Energy Collision Dissociation)	31.7	MS2	45.8723	3.143	38.344	50702	24059_E3_S6_26.raw	F235	1.87	1	0.0006582	0.01009
		FALSE	High	Sequest HT (A2)	Unambiguous	FDQLLAEEK		6	A0A0C4DFM8; P35580; P35749; P35579; Q7Z406	A0A0C4DFM8; P35580; P35749; P35579; A1L2Z2; Q7Z406	0	2	0.4	0	1	1	546.781	1092.55	1092.56	-2.23	-0.00122	HCD (High Energy Collision Dissociation)	31.7	MS2	91.6832	0.478	39.6607	52493	24059_E3_S6_26.raw	F235	1.2	5	3.109e-05	0.0004602
		FALSE	High	Sequest HT (A2)	Unambiguous	FDQLLAEEK		6	A0A0C4DFM8; P35580; P35749; P35579; Q7Z406	A0A0C4DFM8; P35580; P35749; P35579; A1L2Z2; Q7Z406	0	1	0.3821	0	1	1	1092.56	1092.56	1092.56	1.75	0.00192	HCD (High Energy Collision Dissociation)	31.7	MS2	79.2952	6.241	39.8334	52726	24059_E3_S6_26.raw	F235	2.8	5	3.109e-05	0.0002827
		FALSE	High	Sequest HT (A2)	Unambiguous	EEELQAALAR		4	A0A0C4DFM8; P35749; P35579; Q7Z406	A0A0C4DFM8; P35749; P35579; Q7Z406	0	2	0.3466	0	1	1	565.296	1129.59	1129.58	0.42	0.00024	HCD (High Energy Collision Dissociation)	31.7	MS2	29.9141	7.19	39.9281	52850	24059_E3_S6_26.raw	F235	2.77	4	3.109e-05	0.0003395
		FALSE	High	Sequest HT (A2)	Unambiguous	FDQLLAEEK		6	A0A0C4DFM8; P35580; P35749; P35579; Q7Z406	A0A0C4DFM8; P35580; P35749; P35579; A1L2Z2; Q7Z406	0	2	0.6331	0	1	1	546.782	1092.56	1092.56	-0.33	-0.00018	HCD (High Energy Collision Dissociation)	31.7	MS2	23.9767	0.347	39.9915	52936	24059_E3_S6_26.raw	F235	2.78	5	3.109e-05	4.572e-05
		FALSE	High	Sequest HT (A2)	Unambiguous	FDQLLAEEK		6	A0A0C4DFM8; P35580; P35749; P35579; Q7Z406	A0A0C4DFM8; P35580; P35749; P35579; A1L2Z2; Q7Z406	0	1	0.3981	0	1	1	1092.56	1092.56	1092.56	1.98	0.00216	HCD (High Energy Collision Dissociation)	31.7	MS2	14.7166	40.978	40.1078	53096	24059_E3_S6_26.raw	F235	3.24	5	3.109e-05	0.0007447
		FALSE	High	Sequest HT (A2)	Unambiguous	FDQLLAEEK		6	A0A0C4DFM8; P35580; P35749; P35579; Q7Z406	A0A0C4DFM8; P35580; P35749; P35579; A1L2Z2; Q7Z406	0	1	0.4368	0	1	1	1092.56	1092.56	1092.56	-0.82	-0.00089	HCD (High Energy Collision Dissociation)	31.7	MS2	0	50.776	40.1744	53185	24059_E3_S6_26.raw	F235	3.64	5	3.109e-05	1.798e-05
		FALSE	High	Sequest HT (A2)	Unambiguous	EEELQAALAR		4	A0A0C4DFM8; P35749; P35579; Q7Z406	A0A0C4DFM8; P35749; P35579; Q7Z406	0	2	0.3636	0	1	1	565.296	1129.59	1129.58	0.2	0.00012	HCD (High Energy Collision Dissociation)	31.7	MS2	11.0154	1.95	40.1906	53207	24059_E3_S6_26.raw	F235	2.64	4	3.109e-05	6.558e-05
		FALSE	High	Sequest HT (A2)	Unambiguous	DVLLQVDDERR		1	P35579	P35579	1	3	0.3155	0	1	1	453.241	1357.71	1357.71	0.78	0.00035	HCD (High Energy Collision Dissociation)	31.7	MS2	67.0997	1.814	40.2094	53233	24059_E3_S6_26.raw	F235	1.87	1	0.00326	0.04069
		FALSE	High	Sequest HT (A2)	Unambiguous	EEELQAALAR		4	A0A0C4DFM8; P35749; P35579; Q7Z406	A0A0C4DFM8; P35749; P35579; Q7Z406	0	1	0.564	0	1	1	1129.58	1129.58	1129.58	-1.24	-0.0014	HCD (High Energy Collision Dissociation)	31.7	MS2	0	42.861	40.2326	53266	24059_E3_S6_26.raw	F235	3.67	4	3.109e-05	8.092e-07
		FALSE	High	Sequest HT (A2)	Unambiguous	EEELQAALAR		4	A0A0C4DFM8; P35749; P35579; Q7Z406	A0A0C4DFM8; P35749; P35579; Q7Z406	0	2	0.6027	0	1	1	565.296	1129.58	1129.58	-0.44	-0.00025	HCD (High Energy Collision Dissociation)	31.7	MS2	0	3.635	40.2479	53284	24059_E3_S6_26.raw	F235	2.92	4	3.109e-05	5.362e-05
		FALSE	Low	Sequest HT (A2)	Unambiguous	DVLLQVDDERR		1	P35579	P35579	1	2		0.0357	3	3	679.359	1357.71	1357.71	2.92	0.00198	HCD (High Energy Collision Dissociation)	31.7	MS2	97.3038	0.7	40.2674	53314	24059_E3_S6_26.raw	F235	0.54	1	0.4613	0.9544
		FALSE	High	Sequest HT (A2)	Unambiguous	ELEDATETADAMNR		1	P35579	P35579	0	2	0.7318	0	1	1	783.34	1565.67	1565.67	-0.82	-0.00064	HCD (High Energy Collision Dissociation)	31.7	MS2	0	23.705	40.4231	53524	24059_E3_S6_26.raw	F235	4.4	1	3.109e-05	2.558e-10
		FALSE	High	Sequest HT (A2)	Unambiguous	DVLLQVDDERR		1	P35579	P35579	1	3	0.2707	0	1	1	453.242	1357.71	1357.71	2.19	0.00099	HCD (High Energy Collision Dissociation)	31.7	MS2	77.9894	1.875	40.5308	53671	24059_E3_S6_26.raw	F235	1.81	1	0.009261	0.1367
		FALSE	High	Sequest HT (A2)	Unambiguous	DVLLQVDDERR		1	P35579	P35579	1	3	0.5124	0	1	1	453.242	1357.71	1357.71	2.33	0.00105	HCD (High Energy Collision Dissociation)	31.7	MS2	23.4649	1.216	40.5418	53684	24059_E3_S6_26.raw	F235	2.42	1	3.109e-05	0.0003331
		FALSE	High	Sequest HT (A2)	Unambiguous	DVLLQVDDERR		1	P35579	P35579	1	2	0.2952	0	1	1	679.359	1357.71	1357.71	3.28	0.00223	HCD (High Energy Collision Dissociation)	31.7	MS2	37.9962	17.59	40.5884	53748	24059_E3_S6_26.raw	F235	2.71	1	3.109e-05	0.0001038
		FALSE	High	Sequest HT (A2)	Unambiguous	EEELQAALAR		4	A0A0C4DFM8; P35749; P35579; Q7Z406	A0A0C4DFM8; P35749; P35579; Q7Z406	0	2	0.5631	0	1	1	565.294	1129.58	1129.58	-3.36	-0.0019	HCD (High Energy Collision Dissociation)	31.7	MS2	50.88	20.519	40.5974	53760	24059_E3_S6_26.raw	F235	2.93	4	3.109e-05	0.0009188
		FALSE	High	Sequest HT (A2)	Unambiguous	ELEDATETADAMNR		1	P35579	P35579	0	3	0.4912	0	1	1	522.564	1565.68	1565.67	1.28	0.00067	HCD (High Energy Collision Dissociation)	31.7	MS2	71.4967	6.472	40.6328	53809	24059_E3_S6_26.raw	F235	2.83	1	3.109e-05	0.000972
		FALSE	High	Sequest HT (A2)	Unambiguous	EEELQAALAR		4	A0A0C4DFM8; P35749; P35579; Q7Z406	A0A0C4DFM8; P35749; P35579; Q7Z406	0	2	0.4982	0	1	1	565.295	1129.58	1129.58	-0.98	-0.00056	HCD (High Energy Collision Dissociation)	31.7	MS2	65.4442	21.214	40.6413	53821	24059_E3_S6_26.raw	F235	2.83	4	3.109e-05	6.008e-05
		FALSE	High	Sequest HT (A2)	Unambiguous	ELEDATETADAMNR		1	P35579	P35579	0	1	0.6129	0	1	1	1565.67	1565.67	1565.67	-4.05	-0.00633	HCD (High Energy Collision Dissociation)	31.7	MS2	0	71.702	40.6588	53842	24059_E3_S6_26.raw	F235	2.79	1	3.109e-05	8.313e-09
		FALSE	High	Sequest HT (A2)	Unambiguous	ELEDATETADAMNR		1	P35579	P35579	0	3	0.5714	0	1	1	522.563	1565.67	1565.67	-0.59	-0.00031	HCD (High Energy Collision Dissociation)	31.7	MS2	79.2083	6.658	40.6732	53860	24059_E3_S6_26.raw	F235	2.94	1	3.109e-05	0.0007061
		FALSE	High	Sequest HT (A2)	Unambiguous	ELEDATETADAMNR		1	P35579	P35579	0	2	0.8	0	1	1	783.341	1565.67	1565.67	0.04	3e-05	HCD (High Energy Collision Dissociation)	31.7	MS2	0	0.333	40.7521	53968	24059_E3_S6_26.raw	F235	4.3	1	3.109e-05	6.231e-10
		FALSE	High	Sequest HT (A2)	Unambiguous	ELEDATETADAMNR		1	P35579	P35579	0	2	0.6236	0	1	1	783.341	1565.67	1565.67	-0.19	-0.00015	HCD (High Energy Collision Dissociation)	31.7	MS2	5.70933	34.413	40.792	54022	24059_E3_S6_26.raw	F235	3.56	1	3.109e-05	2.189e-07
		FALSE	High	Sequest HT (A2)	Unambiguous	ELEDATETADAMNR		1	P35579	P35579	0	1	0.64	0	1	1	1565.67	1565.67	1565.67	-3.66	-0.00572	HCD (High Energy Collision Dissociation)	31.7	MS2	0	75	40.829	54070	24059_E3_S6_26.raw	F235	3.75	1	3.109e-05	1.88e-09
		FALSE	High	Sequest HT (A2)	Unambiguous	DVLLQVDDERR		1	P35579	P35579	1	3	0.4439	0	1	1	453.241	1357.71	1357.71	0.51	0.00023	HCD (High Energy Collision Dissociation)	31.7	MS2	76.3593	7.578	40.8833	54140	24059_E3_S6_26.raw	F235	2.14	1	0.0001454	0.003058
		FALSE	High	Sequest HT (A2)	Unambiguous	ELEDATETADAMNR		1	P35579	P35579	0	2	0.6036	0	1	1	783.342	1565.68	1565.67	1.6	0.00125	HCD (High Energy Collision Dissociation)	31.7	MS2	39.9545	24.578	41.1002	54421	24059_E3_S6_26.raw	F235	3.38	1	3.109e-05	1.324e-06
		FALSE	High	Sequest HT (A2)	Unambiguous	DVLLQVDDERR		1	P35579	P35579	1	3	0.116	0	1	1	453.24	1357.71	1357.71	-0.37	-0.00017	HCD (High Energy Collision Dissociation)	31.7	MS2	61.4537	6.237	41.22	54578	24059_E3_S6_26.raw	F235	1.81	1	0.006889	0.09728
		FALSE	Low	Sequest HT (A2)	Ambiguous	LTAK		42	A0A087WYZ5; Q5TBF5; Q6QNK2; Q08209; Q2FVW9; A0A087WYN9; A0A380DXA9; A0A380EL17; Q709F0; Q15077; Q6K0P9; P11717; P19784; Q14669; Q15418; Q4LAB0; P35579; A0A2T4KUM2; A0A133Q3K6; Q92545; Q9HAU5; A0A6B5PPB9; Q96MT8; Q9NP73	Q96KC9; A0A087WYZ5; H0Y900; Q5TBF5; Q6QNK2; Q5SVM7; A0A380DU74; Q08209; Q2FVW9; A0A087WYN9; A0A1B0GVW6; A0A380DXA9; H0Y8L1; A0A3B3IT05; A0A380EL17; Q709F0; Q7Z478; D6RAY6; Q15077; Q6K0P9; H3BV19; H0Y2U9; P11717; Q4L7Z4; P19784; Q14669; Q15418; X6RHR0; Q4LAB0; P20774; P35579; A0A2T4KUM2; A0A133Q3K6; Q92545; Q9HAU5; E9PGT3; H3BSA1; A0A7U9ANR6; A0A6B5PPB9; Q96MT8; Q9NP73; Q2G1Y0	0	1	0	0	1	2	432.281	432.281	432.282	-2.08	-0.0009	HCD (High Energy Collision Dissociation)	31.7	MS2	46.3047	5.245	41.3896	54802	24059_E3_S6_26.raw	F235	0.67	42	0.6133	0.9544
		FALSE	High	Sequest HT (A2)	Unambiguous	ADEWLMK		2	P35580; P35579	P35580; P35579	0	2	0.54	0	1	1	446.718	892.428	892.423	5.69	0.00254	HCD (High Energy Collision Dissociation)	31.7	MS2	89.4902	0.971	42.0297	55662	24059_E3_S6_26.raw	F235	2	2	0.005722	0.07972
		FALSE	High	Sequest HT (A2)	Unambiguous	MEDSVGcLETAEEVKR	C7(Carbamidomethyl)	1	P35579	P35579	1	3	0.7223	0	1	1	618.285	1852.84	1852.84	-0.04	-2e-05	HCD (High Energy Collision Dissociation)	31.7	MS2	6.25613	20.216	42.1125	55774	24059_E3_S6_26.raw	F235	5.33	1	3.109e-05	5.223e-12
		FALSE	High	Sequest HT (A2)	Unambiguous	ADEWLMK		2	P35580; P35579	P35580; P35579	0	1	0.4967	0	1	1	892.422	892.422	892.423	-1.14	-0.00101	HCD (High Energy Collision Dissociation)	31.7	MS2	24.8683	34.173	42.1247	55791	24059_E3_S6_26.raw	F235	3	2	0.001461	0.02059
		FALSE	High	Sequest HT (A2)	Unambiguous	MEDSVGcLETAEEVKR	C7(Carbamidomethyl)	1	P35579	P35579	1	2	0.739	0	1	1	926.923	1852.84	1852.84	-1.35	-0.00125	HCD (High Energy Collision Dissociation)	31.7	MS2	31.4454	38.675	42.1854	55866	24059_E3_S6_26.raw	F235	4.56	1	3.109e-05	6.926e-12
		FALSE	High	Sequest HT (A2)	Unambiguous	ADEWLMK		2	P35580; P35579	P35580; P35579	0	2	0.5294	0	1	1	446.716	892.424	892.423	0.56	0.00025	HCD (High Energy Collision Dissociation)	31.7	MS2	20.6156	0.225	42.3607	56097	24059_E3_S6_26.raw	F235	2.38	2	0.001002	0.01378
		FALSE	High	Sequest HT (A2)	Unambiguous	ADEWLMK		2	P35580; P35579	P35580; P35579	0	1	0.5377	0	1	1	892.424	892.424	892.423	0.92	0.00082	HCD (High Energy Collision Dissociation)	31.7	MS2	7.45457	5.894	42.4502	56219	24059_E3_S6_26.raw	F235	2.92	2	0.001325	0.01853
		FALSE	Low	Sequest HT (A2)	Unambiguous	MEDSVGcLETAEEVKR	C7(Carbamidomethyl)	1	P35579	P35579	1	3	0.0175	0	1	1	618.285	1852.84	1852.84	-0.34	-0.00021	HCD (High Energy Collision Dissociation)	31.7	MS2	80.2943	0.356	42.4514	56221	24059_E3_S6_26.raw	F235	1.14	1	0.2275	0.8708
		FALSE	High	Sequest HT (A2)	Unambiguous	KMEDSVGcLETAEEVKR	C8(Dioxidation)	1	P35579	P35579	2	3	0.162	0	1	1	652.642	1955.91	1955.9	3.41	0.00222	HCD (High Energy Collision Dissociation)	31.7	MS2	86.6695	15.723	42.4644	56242	24059_E3_S6_26.raw	F235	3.95	1	3.109e-05	3.523e-05
		FALSE	High	Sequest HT (A2)	Unambiguous	VVFQEFR		1	P35579	P35579	0	2	0.522	0	1	1	462.752	924.496	924.494	2.09	0.00097	HCD (High Energy Collision Dissociation)	31.7	MS2	23.7947	0.501	42.5729	56390	24059_E3_S6_26.raw	F235	1.82	1	0.002325	0.02794
		FALSE	Medium	Sequest HT (A2)	Unambiguous	VVFQEFR		1	P35579	P35579	0	1	0.4121	0	1	1	924.489	924.489	924.494	-4.82	-0.00446	HCD (High Energy Collision Dissociation)	31.7	MS2	0	35.874	42.5911	56418	24059_E3_S6_26.raw	F235	1.99	1	0.0133	0.1791
		FALSE	High	Sequest HT (A2)	Unambiguous	KQELEEIcHDLEAR	C8(Dioxidation)	1	P35579	P35579	1	2	0.4396	0	1	1	872.912	1744.82	1744.82	0.01	1e-05	HCD (High Energy Collision Dissociation)	31.7	MS2	51.9251	33.584	42.6402	56484	24059_E3_S6_26.raw	F235	2.98	1	3.109e-05	3.567e-07
		FALSE	High	Sequest HT (A2)	Unambiguous	ADEWLMK		2	P35580; P35579	P35580; P35579	0	2	0.4899	0	1	1	446.716	892.424	892.423	1.04	0.00046	HCD (High Energy Collision Dissociation)	31.7	MS2	30.2914	2.376	42.7002	56563	24059_E3_S6_26.raw	F235	2.47	2	0.001257	0.01706
		FALSE	High	Sequest HT (A2)	Unambiguous	KQELEEIcHDLEAR	C8(Dioxidation)	1	P35579	P35579	1	3	0.3233	0	1	1	582.277	1744.82	1744.82	-0.69	-0.0004	HCD (High Energy Collision Dissociation)	31.7	MS2	21.6562	3.108	42.7008	56564	24059_E3_S6_26.raw	F235	3	1	0.001779	0.02409
		FALSE	High	Sequest HT (A2)	Unambiguous	KLEEEQIILEDQNcK	C14(Carbamidomethyl)	1	P35579	P35579	1	2	0.7694	0	1	1	944.971	1888.93	1888.93	1.28	0.00121	HCD (High Energy Collision Dissociation)	31.7	MS2	0	38.748	42.7488	56626	24059_E3_S6_26.raw	F235	6.2	1	3.109e-05	6.061e-14
		FALSE	High	Sequest HT (A2)	Unambiguous	KMEDSVGcLETAEEVKR	C8(Dioxidation)	1	P35579	P35579	2	3	0.1317	0	1	1	652.64	1955.91	1955.9	0.32	0.00021	HCD (High Energy Collision Dissociation)	31.7	MS2	6.99186	16.644	42.7882	56679	24059_E3_S6_26.raw	F235	4.63	1	3.109e-05	2.882e-07
		FALSE	High	Sequest HT (A2)	Unambiguous	MEDSVGcLETAEEVKR	C7(Carbamidomethyl)	1	P35579	P35579	1	3	0.1706	0	1	1	618.287	1852.85	1852.84	3.32	0.00205	HCD (High Energy Collision Dissociation)	31.7	MS2	79.0739	4.413	42.7931	56687	24059_E3_S6_26.raw	F235	1.7	1	0.0002806	0.004642
		FALSE	Medium	Sequest HT (A2)	Unambiguous	KQELEEIcHDLEAR	C8(Dioxidation)	1	P35579	P35579	1	4	0.3011	0	1	1	436.96	1744.82	1744.82	-0.14	-6e-05	HCD (High Energy Collision Dissociation)	31.7	MS2	86.34	3.882	42.8539	56770	24059_E3_S6_26.raw	F235	1.86	1	0.01548	0.2005
		FALSE	High	Sequest HT (A2)	Unambiguous	LVWVPSDK		3	Q5BKV1; P35579	Q5BKV1; P35579; B1AH99	0	2	0.5449	0	1	1	472.266	943.525	943.525	0.02	1e-05	HCD (High Energy Collision Dissociation)	31.7	MS2	68.9799	0.599	42.915	56846	24059_E3_S6_26.raw	F235	1.78	2	0.0001177	0.002623
		FALSE	High	Sequest HT (A2)	Unambiguous	KLEEEQIILEDQNcK	C14(Carbamidomethyl)	1	P35579	P35579	1	3	0.5462	0	1	1	630.315	1888.93	1888.93	-0.37	-0.00023	HCD (High Energy Collision Dissociation)	31.7	MS2	0	0.727	42.9581	56904	24059_E3_S6_26.raw	F235	3.79	1	3.109e-05	1.473e-05
		FALSE	High	Sequest HT (A2)	Unambiguous	KQELEEIcHDLEAR	C8(Dioxidation)	1	P35579	P35579	1	2	0.4342	0	1	1	872.911	1744.82	1744.82	-0.82	-0.00072	HCD (High Energy Collision Dissociation)	31.7	MS2	0	32.996	42.9659	56916	24059_E3_S6_26.raw	F235	3.04	1	3.109e-05	2.052e-06
		FALSE	High	Sequest HT (A2)	Unambiguous	LVWVPSDK		3	Q5BKV1; P35579	Q5BKV1; P35579; B1AH99	0	1	0.625	0	1	1	943.523	943.523	943.525	-1.71	-0.00161	HCD (High Energy Collision Dissociation)	31.7	MS2	0	41.901	42.9719	56925	24059_E3_S6_26.raw	F235	2.72	2	0.0002003	0.003541
		FALSE	Medium	Sequest HT (A2)	Unambiguous	KQELEEIcHDLEAR	C8(Dioxidation)	1	P35579	P35579	1	3	0.273	0	1	1	582.277	1744.82	1744.82	-0.17	-0.0001	HCD (High Energy Collision Dissociation)	31.7	MS2	40.4617	19.417	43.0457	57025	24059_E3_S6_26.raw	F235	3.04	1	0.02471	0.28
		FALSE	High	Sequest HT (A2)	Unambiguous	KLEEEQIILEDQNcK	C14(Carbamidomethyl)	1	P35579	P35579	1	2	0.8177	0	1	1	944.97	1888.93	1888.93	0.06	5e-05	HCD (High Energy Collision Dissociation)	31.7	MS2	6.24965	3.12	43.0851	57078	24059_E3_S6_26.raw	F235	5.54	1	3.109e-05	5.159e-14
		FALSE	High	Sequest HT (A2)	Unambiguous	LVWVPSDK		3	Q5BKV1; P35579	Q5BKV1; P35579; B1AH99	0	2	0.3413	0	1	1	472.266	943.525	943.525	0.28	0.00013	HCD (High Energy Collision Dissociation)	31.7	MS2	56.066	39.504	43.272	57316	24059_E3_S6_26.raw	F235	2.08	2	0.0002003	0.003684
		FALSE	High	Sequest HT (A2)	Unambiguous	KLEEEQIILEDQNcK	C14(Carbamidomethyl)	1	P35579	P35579	1	3	0.5827	0	1	1	630.314	1888.93	1888.93	-2.11	-0.00133	HCD (High Energy Collision Dissociation)	31.7	MS2	16.7768	1.107	43.2966	57346	24059_E3_S6_26.raw	F235	4.05	1	3.109e-05	0.0001889
		FALSE	High	Sequest HT (A2)	Unambiguous	KLEEEQIILEDQNcK	C14(Carbamidomethyl)	1	P35579	P35579	1	3	0.5246	0	1	1	630.314	1888.93	1888.93	-2.11	-0.00133	HCD (High Energy Collision Dissociation)	31.7	MS2	41.213	1.185	43.3203	57379	24059_E3_S6_26.raw	F235	2.44	1	6.167e-05	0.001682
		FALSE	High	Sequest HT (A2)	Unambiguous	KLEEEQIILEDQNcK	C14(Carbamidomethyl)	1	P35579	P35579	1	2	0.801	0	1	1	944.971	1888.93	1888.93	1.16	0.00109	HCD (High Energy Collision Dissociation)	31.7	MS2	0	36.619	43.4014	57486	24059_E3_S6_26.raw	F235	6.08	1	3.109e-05	6.147e-14
		FALSE	High	Sequest HT (A2)	Unambiguous	KMEDSVGcLETAEEVK	C8(Carbamidomethyl)	1	P35579	P35579	1	2	0.702	0	1	1	912.923	1824.84	1824.84	1.8	0.00164	HCD (High Energy Collision Dissociation)	31.7	MS2	0	33.236	43.7006	57860	24059_E3_S6_26.raw	F235	5.47	1	3.109e-05	1.028e-13
		FALSE	High	Sequest HT (A2)	Unambiguous	KMEDSVGcLETAEEVK	C8(Carbamidomethyl)	1	P35579	P35579	1	3	0.6437	0	1	1	608.949	1824.83	1824.84	-1.66	-0.00101	HCD (High Energy Collision Dissociation)	31.7	MS2	0	21.795	43.7162	57879	24059_E3_S6_26.raw	F235	4.21	1	3.109e-05	7.805e-06
		FALSE	High	Sequest HT (A2)	Unambiguous	VEAQLQELQVK		1	P35579	P35579	0	2	0.5619	0	1	1	642.863	1284.72	1284.72	1.77	0.00114	HCD (High Energy Collision Dissociation)	31.7	MS2	0	20.696	43.7277	57892	24059_E3_S6_26.raw	F235	4.04	1	3.109e-05	1.346e-07
		FALSE	High	Sequest HT (A2)	Unambiguous	VEAQLQELQVK		1	P35579	P35579	0	1	0.5604	0	1	1	1284.71	1284.71	1284.72	-2.83	-0.00363	HCD (High Energy Collision Dissociation)	31.7	MS2	0	62.306	43.876	58084	24059_E3_S6_26.raw	F235	4.55	1	3.109e-05	9.946e-08
		FALSE	High	Sequest HT (A2)	Unambiguous	VEAQLQELQVK		1	P35579	P35579	0	2	0.536	0	1	1	642.861	1284.71	1284.72	-0.7	-0.00045	HCD (High Energy Collision Dissociation)	31.7	MS2	1.08941	0.251	43.8905	58100	24059_E3_S6_26.raw	F235	3.47	1	3.109e-05	2.668e-07
		FALSE	High	Sequest HT (A2)	Unambiguous	VEAQLQELQVK		1	P35579	P35579	0	3	0.3827	0	1	1	428.91	1284.71	1284.72	-1.33	-0.00057	HCD (High Energy Collision Dissociation)	31.7	MS2	70.9196	50.836	43.8991	58109	24059_E3_S6_26.raw	F235	2.77	1	0.0001177	0.002352
		FALSE	High	Sequest HT (A2)	Unambiguous	VEAQLQELQVK		1	P35579	P35579	0	2	0.4716	0	1	1	642.861	1284.71	1284.72	-0.99	-0.00063	HCD (High Energy Collision Dissociation)	31.7	MS2	49.7384	4.152	43.9402	58160	24059_E3_S6_26.raw	F235	2.99	1	3.109e-05	0.0002357
		FALSE	High	Sequest HT (A2)	Unambiguous	KMEDSVGcLETAEEVK	C8(Carbamidomethyl)	1	P35579	P35579	1	3	0.4134	0	1	1	608.95	1824.83	1824.84	-0.65	-0.0004	HCD (High Energy Collision Dissociation)	31.7	MS2	49.5624	22.303	43.9652	58194	24059_E3_S6_26.raw	F235	3.87	1	3.109e-05	0.0002228
		FALSE	High	Sequest HT (A2)	Unambiguous	VEAQLQELQVK		1	P35579	P35579	0	2	0.5864	0	1	1	642.861	1284.71	1284.72	-0.7	-0.00045	HCD (High Energy Collision Dissociation)	31.7	MS2	2.91221	0.349	43.9664	58196	24059_E3_S6_26.raw	F235	3.53	1	3.109e-05	5.751e-06
		FALSE	High	Sequest HT (A2)	Unambiguous	KMEDSVGcLETAEEVK	C8(Carbamidomethyl)	1	P35579	P35579	1	3	0.5913	0	1	1	608.95	1824.84	1824.84	0.55	0.00034	HCD (High Energy Collision Dissociation)	31.7	MS2	0	25.663	43.9783	58208	24059_E3_S6_26.raw	F235	4.38	1	3.109e-05	4.53e-06
		FALSE	High	Sequest HT (A2)	Unambiguous	VEAQLQELQVK		1	P35579	P35579	0	2	0.5423	0	1	1	642.861	1284.72	1284.72	-0.42	-0.00027	HCD (High Energy Collision Dissociation)	31.7	MS2	0	0.241	44.0432	58287	24059_E3_S6_26.raw	F235	3.19	1	3.109e-05	9.749e-08
		FALSE	High	Sequest HT (A2)	Unambiguous	VEAQLQELQVK		1	P35579	P35579	0	1	0.511	0	1	1	1284.72	1284.72	1284.72	-0.45	-0.00058	HCD (High Energy Collision Dissociation)	31.7	MS2	0	59.318	44.0936	58352	24059_E3_S6_26.raw	F235	4.54	1	3.109e-05	2.568e-06
		FALSE	High	Sequest HT (A2)	Unambiguous	KMEDSVGcLETAEEVK	C8(Carbamidomethyl)	1	P35579	P35579	1	2	0.7179	0	1	1	912.923	1824.84	1824.84	2.33	0.00213	HCD (High Energy Collision Dissociation)	31.7	MS2	0	33.012	44.1072	58370	24059_E3_S6_26.raw	F235	5.6	1	3.109e-05	3.582e-14
		FALSE	High	Sequest HT (A2)	Unambiguous	KMEDSVGcLETAEEVK	C8(Carbamidomethyl)	1	P35579	P35579	1	3	0.7394	0	1	1	608.951	1824.84	1824.84	1.05	0.00064	HCD (High Energy Collision Dissociation)	31.7	MS2	14.4082	2.022	44.3002	58601	24059_E3_S6_26.raw	F235	3.07	1	3.109e-05	4.437e-05
		FALSE	High	Sequest HT (A2)	Unambiguous	KMEDSVGcLETAEEVK	C8(Carbamidomethyl)	1	P35579	P35579	1	3	0.7099	0	1	1	608.949	1824.83	1824.84	-1.66	-0.00101	HCD (High Energy Collision Dissociation)	31.7	MS2	15.9355	6.171	44.31	58613	24059_E3_S6_26.raw	F235	3.93	1	3.109e-05	1.99e-05
		FALSE	High	Sequest HT (A2)	Unambiguous	KMEDSVGcLETAEEVK	C8(Carbamidomethyl)	1	P35579	P35579	1	3	0.4286	0	1	1	608.95	1824.83	1824.84	-0.25	-0.00015	HCD (High Energy Collision Dissociation)	31.7	MS2	0	44.576	44.3336	58642	24059_E3_S6_26.raw	F235	3.85	1	3.109e-05	5.542e-05
		FALSE	High	Sequest HT (A2)	Unambiguous	KMEDSVGcLETAEEVK	C8(Carbamidomethyl)	1	P35579	P35579	1	2	0.5556	0	1	1	912.923	1824.84	1824.84	1.93	0.00176	HCD (High Energy Collision Dissociation)	31.7	MS2	0	39.902	44.3667	58682	24059_E3_S6_26.raw	F235	3.87	1	3.109e-05	8.441e-12
		FALSE	High	Sequest HT (A2)	Unambiguous	VEAQLQELQVK		1	P35579	P35579	0	2	0.4581	0	1	1	642.861	1284.71	1284.72	-1.46	-0.00094	HCD (High Energy Collision Dissociation)	31.7	MS2	0	45.561	44.411	58741	24059_E3_S6_26.raw	F235	2.27	1	3.109e-05	3.273e-05
		FALSE	High	Sequest HT (A2)	Unambiguous	KMEDSVGcLETAEEVK	C8(Carbamidomethyl)	1	P35579	P35579	1	2	0.6949	0	1	1	912.923	1824.84	1824.84	2.13	0.00194	HCD (High Energy Collision Dissociation)	31.7	MS2	18.0727	37.459	44.4264	58759	24059_E3_S6_26.raw	F235	4.49	1	3.109e-05	9.22e-14
		FALSE	High	Sequest HT (A2)	Unambiguous	KMEDSVGcLETAEEVK	C8(Carbamidomethyl)	1	P35579	P35579	1	3	0.5163	0	1	1	608.949	1824.83	1824.84	-1.05	-0.00064	HCD (High Energy Collision Dissociation)	31.7	MS2	48.243	19.969	44.6396	59030	24059_E3_S6_26.raw	F235	3.37	1	3.109e-05	0.0005169
		FALSE	High	Sequest HT (A2)	Unambiguous	KMEDSVGcLETAEEVK	C8(Carbamidomethyl)	1	P35579	P35579	1	3	0.3883	0	1	1	608.949	1824.83	1824.84	-1.25	-0.00076	HCD (High Energy Collision Dissociation)	31.7	MS2	0	42.284	44.7411	59158	24059_E3_S6_26.raw	F235	3.76	1	3.109e-05	6.258e-05
		FALSE	High	Sequest HT (A2)	Unambiguous	TEMEDLMSSK		1	P35579	P35579	0	2	0.5092	0	1	1	585.756	1170.51	1170.5	3.38	0.00198	HCD (High Energy Collision Dissociation)	31.7	MS2	81.9646	3.49	44.8175	59262	24059_E3_S6_26.raw	F235	2.71	1	3.109e-05	2.363e-05
		FALSE	High	Sequest HT (A2)	Unambiguous	TEMEDLMSSK		1	P35579	P35579	0	1	0.5925	0	1	1	1170.51	1170.51	1170.5	4.07	0.00477	HCD (High Energy Collision Dissociation)	31.7	MS2	51.024	61.883	44.9425	59431	24059_E3_S6_26.raw	F235	4.27	1	3.109e-05	1.427e-06
		FALSE	High	Sequest HT (A2)	Unambiguous	TEMEDLMSSK		1	P35579	P35579	0	2	0.5547	0	1	1	585.755	1170.5	1170.5	0.57	0.00033	HCD (High Energy Collision Dissociation)	31.7	MS2	3.11085	0.174	45.1317	59683	24059_E3_S6_26.raw	F235	2.65	1	3.109e-05	7.674e-06
		FALSE	High	Sequest HT (A2)	Unambiguous	TEMEDLMSSK		1	P35579	P35579	0	1	0.5506	0	1	1	1170.5	1170.5	1170.5	0.11	0.00013	HCD (High Energy Collision Dissociation)	31.7	MS2	0	44.266	45.2491	59848	24059_E3_S6_26.raw	F235	2.67	1	0.0001177	0.002048
		FALSE	High	Sequest HT (A2)	Unambiguous	TEMEDLMSSK		1	P35579	P35579	0	1	0.648	0	1	1	1170.5	1170.5	1170.5	-0.31	-0.00036	HCD (High Energy Collision Dissociation)	31.7	MS2	0	6.288	45.2601	59862	24059_E3_S6_26.raw	F235	3.58	1	3.109e-05	5.933e-07
		FALSE	High	Sequest HT (A2)	Unambiguous	TEMEDLMSSK		1	P35579	P35579	0	2	0.4747	0	1	1	585.754	1170.5	1170.5	-0.37	-0.00022	HCD (High Energy Collision Dissociation)	31.7	MS2	29.7587	16.862	45.4736	60154	24059_E3_S6_26.raw	F235	2.57	1	3.109e-05	8.743e-05
		FALSE	High	Sequest HT (A2)	Unambiguous	IAQLEEQLDNETK		1	P35579	P35579	0	2	0.6244	0	1	1	765.888	1530.77	1530.76	2.38	0.00182	HCD (High Energy Collision Dissociation)	31.7	MS2	71.7446	17.036	45.4908	60180	24059_E3_S6_26.raw	F235	4.02	1	3.109e-05	2.296e-08
		FALSE	High	Sequest HT (A2)	Unambiguous	LKDVLLQVDDER		1	P35579	P35579	1	3	0.6179	0	1	1	481.602	1442.79	1442.78	3.92	0.00189	HCD (High Energy Collision Dissociation)	31.7	MS2	84.4697	1.006	45.7336	60509	24059_E3_S6_26.raw	F235	2.12	1	0.0007051	0.01045
		FALSE	High	Sequest HT (A2)	Unambiguous	IAQLEEQLDNETK		1	P35579	P35579	0	3	0.4808	0	1	1	510.925	1530.76	1530.76	-2.49	-0.00127	HCD (High Energy Collision Dissociation)	31.7	MS2	86.8534	2.929	45.7391	60517	24059_E3_S6_26.raw	F235	1.56	1	0.0004565	0.007858
		FALSE	High	Sequest HT (A2)	Unambiguous	IAQLEEQLDNETK		1	P35579	P35579	0	2	0.6807	0	1	1	765.886	1530.76	1530.76	0.07	5e-05	HCD (High Energy Collision Dissociation)	31.7	MS2	0	0.284	45.8067	60607	24059_E3_S6_26.raw	F235	3.79	1	3.109e-05	4.355e-08
		FALSE	High	Sequest HT (A2)	Unambiguous	IAQLEEQLDNETK		1	P35579	P35579	0	1	0.743	0	1	1	1530.76	1530.76	1530.76	-3.07	-0.0047	HCD (High Energy Collision Dissociation)	31.7	MS2	0	67.427	45.8684	60687	24059_E3_S6_26.raw	F235	4.98	1	3.109e-05	6.928e-10
		FALSE	High	Sequest HT (A2)	Unambiguous	IAQLEEQLDNETK		1	P35579	P35579	0	2	0.4811	0	1	1	765.886	1530.76	1530.76	-0.09	-7e-05	HCD (High Energy Collision Dissociation)	31.7	MS2	1.38035	0.363	45.9188	60750	24059_E3_S6_26.raw	F235	3.18	1	3.109e-05	5.179e-06
		FALSE	High	Sequest HT (A2)	Unambiguous	LKDVLLQVDDER		1	P35579	P35579	1	3	0.395	0	1	1	481.6	1442.79	1442.78	1.26	0.0006	HCD (High Energy Collision Dissociation)	31.7	MS2	86.3173	1.578	45.934	60768	24059_E3_S6_26.raw	F235	2	1	0.003844	0.04668
		FALSE	High	Sequest HT (A2)	Unambiguous	RGDLPFVVPR		1	P35579	P35579	1	3	0.6134	0	1	1	385.892	1155.66	1155.66	-0.42	-0.00016	HCD (High Energy Collision Dissociation)	31.7	MS2	71.1794	4.363	45.9352	60770	24059_E3_S6_26.raw	F235	2.69	1	3.109e-05	0.001162
		FALSE	High	Sequest HT (A2)	Unambiguous	IAQLEEQLDNETK		1	P35579	P35579	0	2	0.7026	0	1	1	765.886	1530.76	1530.76	-0.01	-1e-05	HCD (High Energy Collision Dissociation)	31.7	MS2	1.93321	0.185	45.9523	60789	24059_E3_S6_26.raw	F235	4.17	1	3.109e-05	1.481e-08
		FALSE	High	Sequest HT (A2)	Unambiguous	LKDVLLQVDDER		1	P35579	P35579	1	2	0.5884	0	1	1	721.899	1442.79	1442.78	4.25	0.00306	HCD (High Energy Collision Dissociation)	31.7	MS2	0	25.572	45.9748	60819	24059_E3_S6_26.raw	F235	3.28	1	3.109e-05	1.481e-06
		FALSE	High	Sequest HT (A2)	Unambiguous	RGDLPFVVPR		1	P35579	P35579	1	2	0.4986	0	1	1	578.335	1155.66	1155.66	-0.46	-0.00027	HCD (High Energy Collision Dissociation)	31.7	MS2	68.1004	23.872	45.9767	60822	24059_E3_S6_26.raw	F235	3.49	1	3.109e-05	1.065e-05
		FALSE	High	Sequest HT (A2)	Unambiguous	DELADEIANSSGK		1	P35579	P35579	0	2	0.5126	0	1	1	674.814	1348.62	1348.62	-1.41	-0.00095	HCD (High Energy Collision Dissociation)	31.7	MS2	19.9934	23.007	45.978	60824	24059_E3_S6_26.raw	F235	2.77	1	3.109e-05	7.978e-07
		FALSE	High	Sequest HT (A2)	Unambiguous	IAQLEEQLDNETK		1	P35579	P35579	0	3	0.4078	0	1	1	510.926	1530.76	1530.76	-0.4	-0.0002	HCD (High Energy Collision Dissociation)	31.7	MS2	50.5344	1.253	46.0545	60924	24059_E3_S6_26.raw	F235	1.79	1	3.109e-05	7.135e-05
		FALSE	High	Sequest HT (A2)	Unambiguous	EDQSILcTGESGAGK	C7(Dioxidation)	9	A0A2R8Y4C3; Q5BKV1; P35580; M0QY43; P35749; P35579; Q7Z406; A0A494C024	A0A2R8Y4C3; Q5BKV1; P35580; M0QY43; P35749; P35579; Q7Z406; E7ERA5; A0A494C024	0	2	0.4453	0	1	1	763.837	1526.67	1526.66	2.06	0.00157	HCD (High Energy Collision Dissociation)	31.7	MS2	0	25.872	46.0624	60936	24059_E3_S6_26.raw	F235	2.65	8	3.109e-05	2.646e-05
		FALSE	High	Sequest HT (A2)	Unambiguous	IAQLEEQLDNETK		1	P35579	P35579	0	2	0.6706	0	1	1	765.886	1530.76	1530.76	-0.17	-0.00013	HCD (High Energy Collision Dissociation)	31.7	MS2	1.27446	0.264	46.1307	61022	24059_E3_S6_26.raw	F235	3.43	1	3.109e-05	2.242e-08
		FALSE	High	Sequest HT (A2)	Unambiguous	IAQLEEQLDNETK		1	P35579	P35579	0	1	0.7843	0	1	1	1530.76	1530.76	1530.76	-3.15	-0.00483	HCD (High Energy Collision Dissociation)	31.7	MS2	0	75	46.1877	61102	24059_E3_S6_26.raw	F235	5.1	1	3.109e-05	2.846e-09
		FALSE	High	Sequest HT (A2)	Unambiguous	RGDLPFVVPR		1	P35579	P35579	1	3	0.7273	0	1	1	385.893	1155.66	1155.66	0.37	0.00014	HCD (High Energy Collision Dissociation)	31.7	MS2	6.29237	1.097	46.2582	61187	24059_E3_S6_26.raw	F235	3.19	1	3.109e-05	0.0007763
		FALSE	High	Sequest HT (A2)	Unambiguous	LKDVLLQVDDER		1	P35579	P35579	1	3	0.5661	0	1	1	481.6	1442.79	1442.78	0.05	2e-05	HCD (High Energy Collision Dissociation)	31.7	MS2	32.4591	1.281	46.2595	61189	24059_E3_S6_26.raw	F235	2.42	1	0.000227	0.003877
		FALSE	High	Sequest HT (A2)	Unambiguous	LKDVLLQVDDER		1	P35579	P35579	1	2	0.6285	0	1	1	721.898	1442.79	1442.78	2.64	0.0019	HCD (High Energy Collision Dissociation)	31.7	MS2	0	38.429	46.2962	61235	24059_E3_S6_26.raw	F235	4.28	1	3.109e-05	6.116e-07
		FALSE	High	Sequest HT (A2)	Unambiguous	RGDLPFVVPR		1	P35579	P35579	1	2	0.5428	0	1	1	578.336	1155.66	1155.66	0.91	0.00053	HCD (High Energy Collision Dissociation)	31.7	MS2	4.02496	2.39	46.3003	61238	24059_E3_S6_26.raw	F235	3.74	1	3.109e-05	4.631e-07
		FALSE	High	Sequest HT (A2)	Unambiguous	LKDVLLQVDDER		1	P35579	P35579	1	2	0.646	0	1	1	721.897	1442.79	1442.78	1.79	0.00129	HCD (High Energy Collision Dissociation)	31.7	MS2	0	24.007	46.309	61252	24059_E3_S6_26.raw	F235	4.35	1	3.109e-05	8.933e-09
		FALSE	High	Sequest HT (A2)	Unambiguous	EDQSILcTGESGAGK	C7(Dioxidation)	9	A0A2R8Y4C3; Q5BKV1; P35580; M0QY43; P35749; P35579; Q7Z406; A0A494C024	A0A2R8Y4C3; Q5BKV1; P35580; M0QY43; P35749; P35579; Q7Z406; E7ERA5; A0A494C024	0	2	0.5799	0	1	1	763.835	1526.66	1526.66	-0.98	-0.00075	HCD (High Energy Collision Dissociation)	31.7	MS2	4.57441	24.984	46.3869	61351	24059_E3_S6_26.raw	F235	3.38	8	3.109e-05	2.749e-07
		FALSE	High	Sequest HT (A2)	Unambiguous	IAQLEEQLDNETK		1	P35579	P35579	0	3	0.5029	0	1	1	510.927	1530.77	1530.76	1.04	0.00053	HCD (High Energy Collision Dissociation)	31.7	MS2	56.205	4.939	46.3919	61359	24059_E3_S6_26.raw	F235	1.75	1	0.00828	0.1207
		FALSE	High	Sequest HT (A2)	Unambiguous	IAQLEEQLDNETK		1	P35579	P35579	0	2	0.5946	0	1	1	765.886	1530.77	1530.76	0.71	0.00054	HCD (High Energy Collision Dissociation)	31.7	MS2	11.9907	2.218	46.4708	61459	24059_E3_S6_26.raw	F235	3.7	1	3.109e-05	4.331e-07
		FALSE	High	Sequest HT (A2)	Unambiguous	LKDVLLQVDDER		1	P35579	P35579	1	3	0.6226	0	1	1	481.6	1442.79	1442.78	0.75	0.00036	HCD (High Energy Collision Dissociation)	31.7	MS2	9.24798	0.406	46.5964	61618	24059_E3_S6_26.raw	F235	3.1	1	0.002813	0.03394
		FALSE	High	Sequest HT (A2)	Unambiguous	RGDLPFVVPR		1	P35579	P35579	1	3	0.65	0	1	1	385.893	1155.66	1155.66	0.61	0.00023	HCD (High Energy Collision Dissociation)	31.7	MS2	6.18873	3.122	46.5976	61620	24059_E3_S6_26.raw	F235	3	1	0.0001177	0.002121
		FALSE	High	Sequest HT (A2)	Unambiguous	LKDVLLQVDDER		1	P35579	P35579	1	2	0.7117	0	1	1	721.896	1442.79	1442.78	0.44	0.00032	HCD (High Energy Collision Dissociation)	31.7	MS2	0	19.122	46.6391	61679	24059_E3_S6_26.raw	F235	4.37	1	3.109e-05	1.353e-08
		FALSE	High	Sequest HT (A2)	Unambiguous	IAQLEEQLDNETK		1	P35579	P35579	0	2	0.5864	0	1	1	765.886	1530.76	1530.76	-0.17	-0.00013	HCD (High Energy Collision Dissociation)	31.7	MS2	28.422	22.903	46.8115	61905	24059_E3_S6_26.raw	F235	2.95	1	3.109e-05	2.127e-07
		FALSE	High	Sequest HT (A2)	Unambiguous	LEVNLQAMK		1	P35579	P35579	0	2	0.1621	0	1	1	523.291	1045.57	1045.57	2.73	0.00143	HCD (High Energy Collision Dissociation)	31.7	MS2	71.1788	0.343	46.9216	62057	24059_E3_S6_26.raw	F235	2.53	1	3.109e-05	0.0001376
		FALSE	High	Sequest HT (A2)	Unambiguous	LKDVLLQVDDER		1	P35579	P35579	1	3	0.4271	0	1	1	481.6	1442.79	1442.78	0.94	0.00045	HCD (High Energy Collision Dissociation)	31.7	MS2	22.8524	33.219	46.9406	62082	24059_E3_S6_26.raw	F235	2.95	1	0.0005306	0.009028
		FALSE	High	Sequest HT (A2)	Unambiguous	LEVNLQAMK		1	P35579	P35579	0	1	0.3759	0	1	1	1045.57	1045.57	1045.57	1.64	0.00171	HCD (High Energy Collision Dissociation)	31.7	MS2	0	42.732	46.9432	62085	24059_E3_S6_26.raw	F235	4.39	1	3.109e-05	1.385e-05
		FALSE	High	Sequest HT (A2)	Unambiguous	LEVNLQAMK		1	P35579	P35579	0	2	0.1454	0	1	1	523.289	1045.57	1045.57	0.05	3e-05	HCD (High Energy Collision Dissociation)	31.7	MS2	7.25111	0.219	47.0188	62184	24059_E3_S6_26.raw	F235	2.27	1	3.109e-05	0.0001787
		FALSE	Low	Sequest HT (A2)	Unambiguous	LEVNLQAMK		1	P35579	P35579	0	1	0.2463	0	1	1	1045.58	1045.58	1045.57	4.67	0.00489	HCD (High Energy Collision Dissociation)	31.7	MS2	0	38.08	47.1415	62352	24059_E3_S6_26.raw	F235	2.03	1	0.1421	0.7709
		FALSE	High	Sequest HT (A2)	Unambiguous	DELADEIANSSGK		1	P35579	P35579	0	2	0.5735	0	1	1	674.814	1348.62	1348.62	-1.59	-0.00107	HCD (High Energy Collision Dissociation)	31.7	MS2	0	19.079	47.16	62377	24059_E3_S6_26.raw	F235	2.72	1	3.109e-05	5.838e-05
		FALSE	High	Sequest HT (A2)	Unambiguous	LEVNLQAMK		1	P35579	P35579	0	2	0.1435	0	1	1	523.288	1045.57	1045.57	-1.35	-0.00071	HCD (High Energy Collision Dissociation)	31.7	MS2	65.137	3.364	47.3574	62632	24059_E3_S6_26.raw	F235	2.16	1	0.0007051	0.01139
		FALSE	High	Sequest HT (A2)	Unambiguous	LEVNLQAMK		1	P35579	P35579	0	2	0.0667	0	1	1	523.289	1045.57	1045.57	-0.07	-4e-05	HCD (High Energy Collision Dissociation)	31.7	MS2	73.6863	2.375	47.4379	62731	24059_E3_S6_26.raw	F235	1.65	1	0.0004317	0.007313
		FALSE	High	Sequest HT (A2)	Unambiguous	LEVNLQAMK		1	P35579	P35579	0	2	0.2582	0	1	1	523.289	1045.57	1045.57	-0.42	-0.00022	HCD (High Energy Collision Dissociation)	31.7	MS2	54.0552	5.038	47.5106	62812	24059_E3_S6_26.raw	F235	2.44	1	3.109e-05	0.0002433
		FALSE	High	Sequest HT (A2)	Unambiguous	LEVNLQAMK		1	P35579	P35579	0	2	0.1934	0	1	1	523.289	1045.57	1045.57	-1.12	-0.00059	HCD (High Energy Collision Dissociation)	31.7	MS2	55.218	3.278	47.5561	62863	24059_E3_S6_26.raw	F235	2.43	1	3.109e-05	0.0002305
		FALSE	High	Sequest HT (A2)	Unambiguous	IAQLEEQLDNETK		1	P35579	P35579	0	2	0.5437	0	1	1	765.884	1530.76	1530.76	-2.32	-0.00178	HCD (High Energy Collision Dissociation)	31.7	MS2	50.0384	28.973	47.7432	63086	24059_E3_S6_26.raw	F235	3.66	1	3.109e-05	1.334e-07
		FALSE	High	Sequest HT (A2)	Unambiguous	LEVNLQAMK		1	P35579	P35579	0	2	0.1128	0	1	1	523.289	1045.57	1045.57	-0.77	-0.0004	HCD (High Energy Collision Dissociation)	31.7	MS2	70.4966	36.127	47.8659	63233	24059_E3_S6_26.raw	F235	2.57	1	3.109e-05	0.0002347
		FALSE	High	Sequest HT (A2)	Unambiguous	LEVNLQAMK		1	P35579	P35579	0	2	0.093	0	1	1	523.289	1045.57	1045.57	-0.89	-0.00046	HCD (High Energy Collision Dissociation)	31.7	MS2	17.6519	38.201	48.1233	63548	24059_E3_S6_26.raw	F235	2.15	1	3.109e-05	0.0004661
		FALSE	High	Sequest HT (A2)	Unambiguous	LEVNLQAMK		1	P35579	P35579	0	2	0.1449	0	1	1	523.287	1045.57	1045.57	-3.22	-0.00168	HCD (High Energy Collision Dissociation)	31.7	MS2	56.6446	38.83	48.1779	63610	24059_E3_S6_26.raw	F235	2.07	1	6.167e-05	0.001669
		FALSE	High	Sequest HT (A2)	Unambiguous	LEVNLQAMK		1	P35579	P35579	0	2	0.1062	0	1	1	523.287	1045.57	1045.57	-4.27	-0.00223	HCD (High Energy Collision Dissociation)	31.7	MS2	38.4195	33.982	48.3617	63828	24059_E3_S6_26.raw	F235	2.26	1	3.109e-05	0.0007653
		FALSE	High	Sequest HT (A2)	Unambiguous	KQELEEIcHDLEAR	C8(Carbamidomethyl)	1	P35579	P35579	1	3	0.551	0	1	1	590.621	1769.85	1769.85	0.65	0.00038	HCD (High Energy Collision Dissociation)	31.7	MS2	56.3691	25.657	48.488	63974	24059_E3_S6_26.raw	F235	4.41	1	3.109e-05	1.466e-09
		FALSE	High	Sequest HT (A2)	Unambiguous	DELADEIANSSGK		1	P35579	P35579	0	2	0.6667	0	1	1	674.815	1348.62	1348.62	-0.51	-0.00034	HCD (High Energy Collision Dissociation)	31.7	MS2	55.3841	5.385	48.6195	64132	24059_E3_S6_26.raw	F235	3.78	1	3.109e-05	6.818e-09
		FALSE	High	Sequest HT (A2)	Unambiguous	IAQLEEQLDNETK		1	P35579	P35579	0	2	0.3705	0	1	1	765.885	1530.76	1530.76	-1.77	-0.00135	HCD (High Energy Collision Dissociation)	31.7	MS2	0	24.273	48.6497	64167	24059_E3_S6_26.raw	F235	2.24	1	3.109e-05	4.733e-05
		FALSE	High	Sequest HT (A2)	Unambiguous	LEVNLQAMK		1	P35579	P35579	0	2	0.0876	0	1	1	523.288	1045.57	1045.57	-1.59	-0.00083	HCD (High Energy Collision Dissociation)	31.7	MS2	36.6847	58.417	48.7012	64230	24059_E3_S6_26.raw	F235	1.37	1	0.001346	0.0193
		FALSE	High	Sequest HT (A2)	Unambiguous	DELADEIANSSGK		1	P35579	P35579	0	1	0.7384	0	1	1	1348.62	1348.62	1348.62	-0.81	-0.0011	HCD (High Energy Collision Dissociation)	31.7	MS2	0	58.186	48.7174	64251	24059_E3_S6_26.raw	F235	5.16	1	3.109e-05	4.999e-11
		FALSE	High	Sequest HT (A2)	Unambiguous	DELADEIANSSGK		1	P35579	P35579	0	3	0.6283	0	1	1	450.213	1348.62	1348.62	0.93	0.00042	HCD (High Energy Collision Dissociation)	31.7	MS2	78.1021	13.358	48.8004	64356	24059_E3_S6_26.raw	F235	3.04	1	3.109e-05	2.758e-05
		FALSE	High	Sequest HT (A2)	Unambiguous	DELADEIANSSGK		1	P35579	P35579	0	2	0.5636	0	1	1	674.815	1348.62	1348.62	-0.14	-0.0001	HCD (High Energy Collision Dissociation)	31.7	MS2	19.7329	0.751	48.8532	64426	24059_E3_S6_26.raw	F235	2.75	1	3.109e-05	7.233e-07
		FALSE	High	Sequest HT (A2)	Unambiguous	DELADEIANSSGK		1	P35579	P35579	0	2	0.6713	0	1	1	674.815	1348.62	1348.62	0.13	9e-05	HCD (High Energy Collision Dissociation)	31.7	MS2	0	0.135	48.9535	64547	24059_E3_S6_26.raw	F235	3.62	1	3.109e-05	3.409e-09
		FALSE	High	Sequest HT (A2)	Unambiguous	DELADEIANSSGK		1	P35579	P35579	0	3	0.6442	0	1	1	450.213	1348.63	1348.62	1.75	0.00078	HCD (High Energy Collision Dissociation)	31.7	MS2	24.1263	11.652	48.9917	64599	24059_E3_S6_26.raw	F235	3.71	1	3.109e-05	0.0002428
		FALSE	High	Sequest HT (A2)	Unambiguous	DELADEIANSSGK		1	P35579	P35579	0	1	0.5624	0	1	1	1348.62	1348.62	1348.62	-0.63	-0.00085	HCD (High Energy Collision Dissociation)	31.7	MS2	0	61.706	49.022	64633	24059_E3_S6_26.raw	F235	4.41	1	3.109e-05	3.402e-07
		FALSE	High	Sequest HT (A2)	Unambiguous	KQELEEIcHDLEAR	C8(Carbamidomethyl)	1	P35579	P35579	1	3	0.5	0	1	1	590.623	1769.85	1769.85	2.72	0.00161	HCD (High Energy Collision Dissociation)	31.7	MS2	40.8043	12.235	49.0237	64635	24059_E3_S6_26.raw	F235	3.48	1	3.109e-05	6.833e-10
		FALSE	High	Sequest HT (A2)	Unambiguous	DELADEIANSSGK		1	P35579	P35579	0	1	0.7195	0	1	1	1348.62	1348.62	1348.62	-0.36	-0.00049	HCD (High Energy Collision Dissociation)	31.7	MS2	0	10.23	49.0406	64653	24059_E3_S6_26.raw	F235	5.24	1	3.109e-05	2.204e-12
		FALSE	High	Sequest HT (A2)	Unambiguous	DELADEIANSSGK		1	P35579	P35579	0	3	0.5067	0	1	1	450.213	1348.62	1348.62	1	0.00045	HCD (High Energy Collision Dissociation)	31.7	MS2	57.9194	4.145	49.1289	64756	24059_E3_S6_26.raw	F235	2.25	1	3.109e-05	9.149e-05
		FALSE	High	Sequest HT (A2)	Unambiguous	KQELEEIcHDLEAR	C8(Carbamidomethyl)	1	P35579	P35579	1	3	0.5203	0	1	1	590.622	1769.85	1769.85	1.07	0.00063	HCD (High Energy Collision Dissociation)	31.7	MS2	78.2246	29.604	49.1703	64806	24059_E3_S6_26.raw	F235	4.19	1	3.109e-05	5.194e-11
		FALSE	High	Sequest HT (A2)	Unambiguous	DELADEIANSSGK		1	P35579	P35579	0	2	0.6068	0	1	1	674.815	1348.62	1348.62	0.4	0.00027	HCD (High Energy Collision Dissociation)	31.7	MS2	24.7131	2.497	49.2933	64954	24059_E3_S6_26.raw	F235	3.23	1	3.109e-05	7.724e-08
		FALSE	High	Sequest HT (A2)	Unambiguous	MEDSVGcLETAEEVKR	C7(Dioxidation)	1	P35579	P35579	1	2	0.4293	0	1	1	914.411	1827.81	1827.81	2.25	0.00205	HCD (High Energy Collision Dissociation)	31.7	MS2	0	33.33	49.9346	65778	24059_E3_S6_26.raw	F235	3.75	1	3.109e-05	1.416e-06
		FALSE	Medium	Sequest HT (A2)	Unambiguous	KMEDSVGcLETAEEVK	C8(Dioxidation)	1	P35579	P35579	1	2	0.2865	0	1	1	900.41	1799.81	1799.8	4.55	0.00409	HCD (High Energy Collision Dissociation)	31.7	MS2	0	47.373	50.5839	66564	24059_E3_S6_26.raw	F235	1.78	1	0.01422	0.19
		FALSE	High	Sequest HT (A2)	Unambiguous	KMEDSVGcLETAEEVK	C8(Dioxidation)	1	P35579	P35579	1	3	0.185	0	1	1	600.606	1799.8	1799.8	0.27	0.00016	HCD (High Energy Collision Dissociation)	31.7	MS2	59.2872	27.688	50.8996	66970	24059_E3_S6_26.raw	F235	2.27	1	0.0009784	0.0136
		FALSE	High	Sequest HT (A2)	Unambiguous	KLEEEQIILEDQNcK	C14(Dioxidation)	1	P35579	P35579	1	2	0.6559	0	1	1	932.458	1863.91	1863.9	4	0.00373	HCD (High Energy Collision Dissociation)	31.7	MS2	57.3877	40.516	50.9078	66980	24059_E3_S6_26.raw	F235	4.33	1	3.109e-05	2.002e-08
		FALSE	High	Sequest HT (A2)	Unambiguous	KMEDSVGcLETAEEVK	C8(Dioxidation)	1	P35579	P35579	1	2	0.4682	0	1	1	900.407	1799.81	1799.8	1.29	0.00116	HCD (High Energy Collision Dissociation)	31.7	MS2	0	28.377	50.944	67025	24059_E3_S6_26.raw	F235	3.14	1	3.109e-05	0.0001514
		FALSE	High	Sequest HT (A2)	Unambiguous	MEDSVGcLETAEEVK	C7(Carbamidomethyl)	1	P35579	P35579	0	2	0.6785	0	1	1	848.875	1696.74	1696.74	1.28	0.00109	HCD (High Energy Collision Dissociation)	31.7	MS2	20.5177	26.492	51.1855	67336	24059_E3_S6_26.raw	F235	4.23	1	3.109e-05	3.451e-09
		FALSE	High	Sequest HT (A2)	Unambiguous	KLEEEQIILEDQNcK	C14(Dioxidation)	1	P35579	P35579	1	2	0.4559	0	1	1	932.455	1863.9	1863.9	1.57	0.00147	HCD (High Energy Collision Dissociation)	31.7	MS2	38.5726	50.339	51.2221	67389	24059_E3_S6_26.raw	F235	2.61	1	3.109e-05	0.0002246
		FALSE	High	Sequest HT (A2)	Unambiguous	KLEEEQIILEDQNcK	C14(Dioxidation)	1	P35579	P35579	1	2	0.1441	0	1	1	932.454	1863.9	1863.9	-0.33	-0.0003	HCD (High Energy Collision Dissociation)	31.7	MS2	75.8742	6.432	51.2381	67410	24059_E3_S6_26.raw	F235	1.11	1	0.005985	0.08309
		FALSE	High	Sequest HT (A2)	Unambiguous	KLEEEQIILEDQNcK	C14(Dioxidation)	1	P35579	P35579	1	2	0.3413	0	1	1	932.45	1863.89	1863.9	-3.93	-0.00366	HCD (High Energy Collision Dissociation)	31.7	MS2	79.726	40.592	51.5945	67853	24059_E3_S6_26.raw	F235	2.52	1	3.109e-05	7.159e-06
		FALSE	High	Sequest HT (A2)	Unambiguous	MEDSVGcLETAEEVK	C7(Carbamidomethyl)	1	P35579	P35579	0	2	0.4294	0	1	1	848.875	1696.74	1696.74	1.71	0.00145	HCD (High Energy Collision Dissociation)	31.7	MS2	75.5933	9.92	51.798	68124	24059_E3_S6_26.raw	F235	1.63	1	3.109e-05	1.432e-06
		FALSE	High	Sequest HT (A2)	Unambiguous	LEEEQIILEDQNcK	C13(Carbamidomethyl)	1	P35579	P35579	0	2	0.6512	0	1	1	880.923	1760.84	1760.84	0.82	0.00072	HCD (High Energy Collision Dissociation)	31.7	MS2	55.8562	33.251	51.8674	68207	24059_E3_S6_26.raw	F235	4.96	1	3.109e-05	2.238e-08
		FALSE	High	Sequest HT (A2)	Unambiguous	LEEEQIILEDQNcK	C13(Carbamidomethyl)	1	P35579	P35579	0	3	0.5241	0	1	1	587.618	1760.84	1760.84	1.82	0.00107	HCD (High Energy Collision Dissociation)	31.7	MS2	52.2813	6.935	52.1601	68589	24059_E3_S6_26.raw	F235	3.11	1	9.164e-05	0.001741
		FALSE	High	Sequest HT (A2)	Unambiguous	LEEEQIILEDQNcK	C13(Carbamidomethyl)	1	P35579	P35579	0	2	0.6861	0	1	1	880.923	1760.84	1760.84	0.96	0.00084	HCD (High Energy Collision Dissociation)	31.7	MS2	0	29.613	52.1966	68631	24059_E3_S6_26.raw	F235	4.97	1	3.109e-05	1.674e-10
		FALSE	High	Sequest HT (A2)	Unambiguous	LEEEQIILEDQNcK	C13(Carbamidomethyl)	1	P35579	P35579	0	2	0.6598	0	1	1	880.923	1760.84	1760.84	0.47	0.00042	HCD (High Energy Collision Dissociation)	31.7	MS2	17.321	46.669	52.3502	68824	24059_E3_S6_26.raw	F235	4.85	1	3.109e-05	1.273e-08
		FALSE	High	Sequest HT (A2)	Unambiguous	IAEFTTNLTEEEEK		1	P35579	P35579	0	2	0.652	0	1	1	827.398	1653.79	1653.79	1.73	0.00143	HCD (High Energy Collision Dissociation)	31.7	MS2	0	24.181	52.6317	69184	24059_E3_S6_26.raw	F235	4.31	1	3.109e-05	5.061e-09
		FALSE	High	Sequest HT (A2)	Unambiguous	IAEFTTNLTEEEEK		1	P35579	P35579	0	2	0.644	0	1	1	827.399	1653.79	1653.79	2.84	0.00235	HCD (High Energy Collision Dissociation)	31.7	MS2	16.0251	32.784	52.7432	69335	24059_E3_S6_26.raw	F235	3.82	1	3.109e-05	1.325e-06
		FALSE	High	Sequest HT (A2)	Unambiguous	FVSELWK		1	P35579	P35579	0	2	0.4696	0	1	1	454.748	908.488	908.488	0.37	0.00017	HCD (High Energy Collision Dissociation)	31.7	MS2	13.8397	0.829	52.9096	69559	24059_E3_S6_26.raw	F235	1.81	1	0.001215	0.01622
		FALSE	High	Sequest HT (A2)	Unambiguous	FVSELWK		1	P35579	P35579	0	1	0.2058	0	1	1	908.489	908.489	908.488	1.19	0.00108	HCD (High Energy Collision Dissociation)	31.7	MS2	0	33.421	52.9316	69588	24059_E3_S6_26.raw	F235	2.77	1	0.002886	0.03601
		FALSE	High	Sequest HT (A2)	Unambiguous	IAEFTTNLTEEEEK		1	P35579	P35579	0	2	0.7526	0	1	1	827.396	1653.78	1653.79	-0.26	-0.00021	HCD (High Energy Collision Dissociation)	31.7	MS2	0	2.427	52.9516	69615	24059_E3_S6_26.raw	F235	3.92	1	3.109e-05	3.126e-09
		FALSE	High	Sequest HT (A2)	Unambiguous	DVLLQVDDER		1	P35579	P35579	0	2	0.7239	0	1	1	601.305	1201.6	1201.61	-1.85	-0.00111	HCD (High Energy Collision Dissociation)	31.7	MS2	29.5726	2.789	53.247	69995	24059_E3_S6_26.raw	F235	2.97	1	3.109e-05	0.0001271
		FALSE	High	Sequest HT (A2)	Unambiguous	FVSELWK		1	P35579	P35579	0	2	0.4382	0	1	1	454.748	908.489	908.488	1.37	0.00062	HCD (High Energy Collision Dissociation)	31.7	MS2	16.4076	4.892	53.2476	69996	24059_E3_S6_26.raw	F235	1.78	1	0.001668	0.02256
		FALSE	High	Sequest HT (A2)	Unambiguous	IAEFTTNLTEEEEK		1	P35579	P35579	0	2	0.5248	0	1	1	827.395	1653.78	1653.79	-1.14	-0.00095	HCD (High Energy Collision Dissociation)	31.7	MS2	0	36.178	53.2717	70028	24059_E3_S6_26.raw	F235	3.43	1	3.109e-05	1.13e-05
		FALSE	High	Sequest HT (A2)	Unambiguous	IAEFTTNLTEEEEK		1	P35579	P35579	0	2	0.7571	0	1	1	827.395	1653.78	1653.79	-1.73	-0.00143	HCD (High Energy Collision Dissociation)	31.7	MS2	0	2.117	53.2887	70049	24059_E3_S6_26.raw	F235	4.24	1	3.109e-05	3.653e-09
		FALSE	High	Sequest HT (A2)	Unambiguous	DVLLQVDDER		1	P35579	P35579	0	1	0.528	0	1	1	1201.61	1201.61	1201.61	0.96	0.00115	HCD (High Energy Collision Dissociation)	31.7	MS2	0	50.647	53.3184	70083	24059_E3_S6_26.raw	F235	2.5	1	3.109e-05	5.781e-06
		FALSE	High	Sequest HT (A2)	Unambiguous	DVLLQVDDER		1	P35579	P35579	0	2	0.7254	0	1	1	601.306	1201.61	1201.61	-0.33	-0.0002	HCD (High Energy Collision Dissociation)	31.7	MS2	11.0935	1.209	53.5847	70414	24059_E3_S6_26.raw	F235	2.44	1	3.109e-05	7.351e-05
		FALSE	High	Sequest HT (A2)	Unambiguous	IAEFTTNLTEEEEK		1	P35579	P35579	0	2	0.7506	0	1	1	827.397	1653.79	1653.79	0.92	0.00076	HCD (High Energy Collision Dissociation)	31.7	MS2	0	2.393	53.6253	70464	24059_E3_S6_26.raw	F235	4.05	1	3.109e-05	7.182e-10
		FALSE	High	Sequest HT (A2)	Unambiguous	DVLLQVDDER		1	P35579	P35579	0	1	0.6075	0	1	1	1201.6	1201.6	1201.61	-1.48	-0.00178	HCD (High Energy Collision Dissociation)	31.7	MS2	0	54.049	53.6434	70486	24059_E3_S6_26.raw	F235	2.93	1	3.109e-05	3.289e-06
		FALSE	High	Sequest HT (A2)	Unambiguous	DVLLQVDDER		1	P35579	P35579	0	2	0.6442	0	1	1	601.307	1201.61	1201.61	0.39	0.00023	HCD (High Energy Collision Dissociation)	31.7	MS2	37.7302	1.925	53.9214	70820	24059_E3_S6_26.raw	F235	2.67	1	3.109e-05	0.0001155
		FALSE	High	Sequest HT (A2)	Unambiguous	DVLLQVDDER		1	P35579	P35579	0	1	0.5691	0	1	1	1201.6	1201.6	1201.61	-5.34	-0.00642	HCD (High Energy Collision Dissociation)	31.7	MS2	67.9278	52.934	54.0403	70969	24059_E3_S6_26.raw	F235	2.46	1	3.109e-05	0.0003378
		FALSE	High	Sequest HT (A2)	Unambiguous	IAEFTTNLTEEEEK		1	P35579	P35579	0	2	0.7794	0	1	1	827.398	1653.79	1653.79	1.81	0.0015	HCD (High Energy Collision Dissociation)	31.7	MS2	0	2.721	54.0472	70975	24059_E3_S6_26.raw	F235	4.17	1	3.109e-05	2.459e-09
		FALSE	High	Sequest HT (A2)	Unambiguous	ALELDSNLYR		1	P35579	P35579	0	2	0.5535	0	1	1	597.313	1193.62	1193.62	2.09	0.00125	HCD (High Energy Collision Dissociation)	31.7	MS2	34.014	0.544	54.1327	71076	24059_E3_S6_26.raw	F235	2.71	1	3.109e-05	0.0001718
		FALSE	High	Sequest HT (A2)	Unambiguous	HSQAVEELAEQLEQTKR		1	P35579	P35579	1	3	0.5863	0	1	1	666.008	1996.01	1996.01	0.29	0.00019	HCD (High Energy Collision Dissociation)	31.7	MS2	51.4983	23.716	54.1432	71091	24059_E3_S6_26.raw	F235	5.1	1	3.109e-05	1.463e-08
		FALSE	High	Sequest HT (A2)	Unambiguous	HSQAVEELAEQLEQTKR		1	P35579	P35579	1	4	0.5562	0	1	1	499.757	1996.01	1996.01	-1.16	-0.00058	HCD (High Energy Collision Dissociation)	31.7	MS2	64.8449	21.438	54.1463	71096	24059_E3_S6_26.raw	F235	3.65	1	3.109e-05	3.756e-05
		FALSE	High	Sequest HT (A2)	Unambiguous	ALELDSNLYR		1	P35579	P35579	0	1	0.7019	0	1	1	1193.61	1193.61	1193.62	-1.52	-0.00182	HCD (High Energy Collision Dissociation)	31.7	MS2	49.4137	54.807	54.154	71105	24059_E3_S6_26.raw	F235	3.69	1	3.109e-05	9.215e-07
		FALSE	High	Sequest HT (A2)	Unambiguous	DVLLQVDDER		1	P35579	P35579	0	2	0.4692	0	1	1	601.307	1201.61	1201.61	0.18	0.00011	HCD (High Energy Collision Dissociation)	31.7	MS2	89.2197	0.345	54.2595	71238	24059_E3_S6_26.raw	F235	1.3	1	0.0007051	0.01151
		FALSE	High	Sequest HT (A2)	Unambiguous	IAEFTTNLTEEEEK		1	P35579	P35579	0	2	0.689	0	1	1	827.397	1653.79	1653.79	1.22	0.00101	HCD (High Energy Collision Dissociation)	31.7	MS2	0	24.431	54.3863	71406	24059_E3_S6_26.raw	F235	4.18	1	3.109e-05	3.998e-09
		FALSE	High	Sequest HT (A2)	Unambiguous	ALELDSNLYR		1	P35579	P35579	0	2	0.4831	0	1	1	597.312	1193.62	1193.62	0.76	0.00046	HCD (High Energy Collision Dissociation)	31.7	MS2	43.8278	0.342	54.4695	71509	24059_E3_S6_26.raw	F235	2.07	1	3.109e-05	0.0001326
		FALSE	High	Sequest HT (A2)	Unambiguous	TDLLLEPYNK		1	P35579	P35579	0	2	0.5564	0	1	1	603.324	1205.64	1205.64	-0.36	-0.00022	HCD (High Energy Collision Dissociation)	31.7	MS2	27.6347	0.658	54.4701	71510	24059_E3_S6_26.raw	F235	2.66	1	3.109e-05	6.09e-05
		FALSE	High	Sequest HT (A2)	Unambiguous	ALELDSNLYR		1	P35579	P35579	0	1	0.6514	0	1	1	1193.62	1193.62	1193.62	3.49	0.00416	HCD (High Energy Collision Dissociation)	31.7	MS2	0	47.761	54.4755	71518	24059_E3_S6_26.raw	F235	3.27	1	3.109e-05	0.0001063
		FALSE	High	Sequest HT (A2)	Unambiguous	TDLLLEPYNK		1	P35579	P35579	0	2	0.6166	0	1	1	603.324	1205.64	1205.64	-0.66	-0.0004	HCD (High Energy Collision Dissociation)	31.7	MS2	59.3805	0.899	54.5	71549	24059_E3_S6_26.raw	F235	3.13	1	3.109e-05	0.0002712
		FALSE	High	Sequest HT (A2)	Unambiguous	DVLLQVDDER		1	P35579	P35579	0	2	0.6516	0	1	1	601.306	1201.6	1201.61	-0.93	-0.00056	HCD (High Energy Collision Dissociation)	31.7	MS2	92.1435	0.684	54.5972	71675	24059_E3_S6_26.raw	F235	1.55	1	3.109e-05	0.0003204
		FALSE	High	Sequest HT (A2)	Unambiguous	TDLLLEPYNK		1	P35579	P35579	0	1	0.523	0	1	1	1205.64	1205.64	1205.64	0.92	0.0011	HCD (High Energy Collision Dissociation)	31.7	MS2	0	45.531	54.673	71769	24059_E3_S6_26.raw	F235	2.83	1	0.0006582	0.01026
		FALSE	High	Sequest HT (A2)	Unambiguous	IAEFTTNLTEEEEK		1	P35579	P35579	0	2	0.6585	0	1	1	827.398	1653.79	1653.79	2.1	0.00174	HCD (High Energy Collision Dissociation)	31.7	MS2	0	23.192	54.7265	71834	24059_E3_S6_26.raw	F235	4.1	1	3.109e-05	5.795e-09
		FALSE	High	Sequest HT (A2)	Unambiguous	IAEFTTNLTEEEEK		1	P35579	P35579	0	2	0.6307	0	1	1	827.396	1653.78	1653.79	-0.48	-0.0004	HCD (High Energy Collision Dissociation)	31.7	MS2	0	10.263	54.7506	71869	24059_E3_S6_26.raw	F235	3.52	1	3.109e-05	4.347e-07
		FALSE	High	Sequest HT (A2)	Unambiguous	TDLLLEPYNK		1	P35579	P35579	0	1	0.5613	0	1	1	1205.64	1205.64	1205.64	0.21	0.00025	HCD (High Energy Collision Dissociation)	31.7	MS2	0	43.683	54.7715	71896	24059_E3_S6_26.raw	F235	3.51	1	3.109e-05	5.965e-06
		FALSE	High	Sequest HT (A2)	Unambiguous	TDLLLEPYNK		1	P35579	P35579	0	2	0.4643	0	1	1	603.325	1205.64	1205.64	0.45	0.00027	HCD (High Energy Collision Dissociation)	31.7	MS2	3.4704	1.782	54.806	71939	24059_E3_S6_26.raw	F235	2.8	1	3.109e-05	0.0001655
		FALSE	High	Sequest HT (A2)	Unambiguous	TDLLLEPYNK		1	P35579	P35579	0	2	0.5575	0	1	1	603.324	1205.64	1205.64	-0.26	-0.00016	HCD (High Energy Collision Dissociation)	31.7	MS2	15.7283	2.879	54.8374	71977	24059_E3_S6_26.raw	F235	2.87	1	3.109e-05	0.0002358
		FALSE	High	Sequest HT (A2)	Unambiguous	DVLLQVDDER		1	P35579	P35579	0	2	0.4348	0	1	1	601.308	1201.61	1201.61	2.52	0.00151	HCD (High Energy Collision Dissociation)	31.7	MS2	86.4942	3.145	55.0289	72234	24059_E3_S6_26.raw	F235	2.3	1	3.109e-05	0.0004742
		FALSE	High	Sequest HT (A2)	Unambiguous	DVLLQVDDER		1	P35579	P35579	0	2	0.4693	0	1	1	601.308	1201.61	1201.61	3.13	0.00188	HCD (High Energy Collision Dissociation)	31.7	MS2	75.6799	11.796	55.376	72671	24059_E3_S6_26.raw	F235	2.77	1	3.109e-05	0.000266
		FALSE	High	Sequest HT (A2)	Unambiguous	IAEFTTNLTEEEEK		1	P35579	P35579	0	2	0.6861	0	1	1	827.399	1653.79	1653.79	2.92	0.00241	HCD (High Energy Collision Dissociation)	31.7	MS2	0	35.155	55.6724	73018	24059_E3_S6_26.raw	F235	3.95	1	3.109e-05	1.77e-08
		FALSE	High	Sequest HT (A2)	Unambiguous	DVLLQVDDER		1	P35579	P35579	0	2	0.6182	0	1	1	601.306	1201.6	1201.61	-1.75	-0.00105	HCD (High Energy Collision Dissociation)	31.7	MS2	47.4469	34.732	55.7168	73062	24059_E3_S6_26.raw	F235	2.96	1	3.109e-05	0.000169
		FALSE	High	Sequest HT (A2)	Unambiguous	DVLLQVDDER		1	P35579	P35579	0	2	0.5793	0	1	1	601.305	1201.6	1201.61	-2.26	-0.00136	HCD (High Energy Collision Dissociation)	31.7	MS2	46.7977	34.06	55.9436	73307	24059_E3_S6_26.raw	F235	2.71	1	3.109e-05	0.0001659
		FALSE	High	Sequest HT (A2)	Unambiguous	IAEFTTNLTEEEEK		1	P35579	P35579	0	2	0.6087	0	1	1	827.394	1653.78	1653.79	-3.36	-0.00278	HCD (High Energy Collision Dissociation)	31.7	MS2	65.459	33.024	56.0023	73373	24059_E3_S6_26.raw	F235	3.22	1	3.109e-05	1.252e-07
		FALSE	High	Sequest HT (A2)	Unambiguous	QELEEIcHDLEAR	C7(Carbamidomethyl)	1	P35579	P35579	0	3	0.0543	0	1	1	547.923	1641.75	1641.75	-0.16	-9e-05	HCD (High Energy Collision Dissociation)	31.7	MS2	61.1409	35.285	56.2599	73661	24059_E3_S6_26.raw	F235	1.84	1	3.109e-05	4.807e-05
		FALSE	High	Sequest HT (A2)	Unambiguous	IAEFTTNLTEEEEK		1	P35579	P35579	0	2	0.2935	0	1	1	827.396	1653.78	1653.79	-0.78	-0.00064	HCD (High Energy Collision Dissociation)	31.7	MS2	95.4703	1.428	56.3263	73744	24059_E3_S6_26.raw	F235	0.92	1	3.109e-05	0.0007257
		FALSE	High	Sequest HT (A2)	Unambiguous	DVLLQVDDER		1	P35579	P35579	0	2	0.3889	0	1	1	601.307	1201.61	1201.61	0.89	0.00054	HCD (High Energy Collision Dissociation)	31.7	MS2	70.1834	27.247	56.4863	73950	24059_E3_S6_26.raw	F235	1.8	1	3.109e-05	0.0005647
		FALSE	High	Sequest HT (A2)	Unambiguous	IAEFTTNLTEEEEK		1	P35579	P35579	0	2	0.607	0	1	1	827.395	1653.78	1653.79	-1.59	-0.00131	HCD (High Energy Collision Dissociation)	31.7	MS2	55.2373	28.848	57.8311	75526	24059_E3_S6_26.raw	F235	3.13	1	3.109e-05	3.484e-07
		FALSE	High	Sequest HT (A2)	Unambiguous	DVLLQVDDER		1	P35579	P35579	0	2	0.3667	0	1	1	601.31	1201.61	1201.61	4.96	0.00298	HCD (High Energy Collision Dissociation)	31.7	MS2	62.359	7.897	60.5662	78927	24059_E3_S6_26.raw	F235	1.8	1	9.164e-05	0.001886
		FALSE	High	Sequest HT (A2)	Unambiguous	GDLPFVVPR		1	P35579	P35579	0	2	0.5606	0	1	1	500.284	999.561	999.562	-0.99	-0.00049	HCD (High Energy Collision Dissociation)	31.7	MS2	75.0186	4.699	60.7186	79132	24059_E3_S6_26.raw	F235	1.98	1	0.001509	0.02091
		FALSE	High	Sequest HT (A2)	Unambiguous	IAEFTTNLTEEEEK		1	P35579	P35579	0	2	0.4561	0	1	1	827.395	1653.78	1653.79	-1.44	-0.00119	HCD (High Energy Collision Dissociation)	31.7	MS2	0	28.239	60.8915	79358	24059_E3_S6_26.raw	F235	2.85	1	3.109e-05	5.489e-05
		FALSE	Medium	Sequest HT (A2)	Unambiguous	GDLPFVVPR		1	P35579	P35579	0	1	0.3581	0	1	1	999.557	999.557	999.562	-4.94	-0.00494	HCD (High Energy Collision Dissociation)	31.7	MS2	0	33.133	60.9699	79456	24059_E3_S6_26.raw	F235	2.15	1	0.01245	0.1707
		FALSE	High	Sequest HT (A2)	Unambiguous	GDLPFVVPR		1	P35579	P35579	0	2	0.5837	0	1	1	500.285	999.562	999.562	-0.13	-7e-05	HCD (High Energy Collision Dissociation)	31.7	MS2	20.2204	1.448	61.0412	79547	24059_E3_S6_26.raw	F235	2.33	1	3.109e-05	0.000626
		FALSE	High	Sequest HT (A2)	Unambiguous	GDLPFVVPR		1	P35579	P35579	0	2	0.5495	0	1	1	500.284	999.561	999.562	-0.87	-0.00043	HCD (High Energy Collision Dissociation)	31.7	MS2	13.4622	3.577	61.0771	79595	24059_E3_S6_26.raw	F235	2.22	1	0.0004317	0.007197
		FALSE	High	Sequest HT (A2)	Unambiguous	HSQAVEELAEQLEQTK		1	P35579	P35579	0	3	0.5586	0	1	1	613.974	1839.91	1839.91	0.03	2e-05	HCD (High Energy Collision Dissociation)	31.7	MS2	23.4984	3.498	61.1893	79738	24059_E3_S6_26.raw	F235	4.78	1	3.109e-05	2.489e-11
		FALSE	High	Sequest HT (A2)	Unambiguous	HSQAVEELAEQLEQTK		1	P35579	P35579	0	2	0.7496	0	1	1	920.458	1839.91	1839.91	-0.29	-0.00027	HCD (High Energy Collision Dissociation)	31.7	MS2	0	24.992	61.227	79788	24059_E3_S6_26.raw	F235	6.51	1	3.109e-05	3.135e-15
		FALSE	High	Sequest HT (A2)	Unambiguous	KANLQIDQINTDLNLER		1	P35579	P35579	1	3	0.6389	0	1	1	666.693	1998.06	1998.06	1.31	0.00087	HCD (High Energy Collision Dissociation)	31.7	MS2	76.9855	22.111	61.3713	79971	24059_E3_S6_26.raw	F235	4.57	1	3.109e-05	1.397e-07
		FALSE	Medium	Sequest HT (A2)	Unambiguous	GDLPFVVPR		1	P35579	P35579	0	2	0.0741	0	1	1	500.284	999.56	999.562	-1.78	-0.00089	HCD (High Energy Collision Dissociation)	31.7	MS2	86.1772	29.049	61.3996	80007	24059_E3_S6_26.raw	F235	1.08	1	0.04356	0.4207
		FALSE	High	Sequest HT (A2)	Unambiguous	HSQAVEELAEQLEQTK		1	P35579	P35579	0	3	0.7122	0	1	1	613.974	1839.91	1839.91	0.03	2e-05	HCD (High Energy Collision Dissociation)	31.7	MS2	0	0.35	61.4937	80126	24059_E3_S6_26.raw	F235	4.9	1	3.109e-05	4.654e-10
		FALSE	High	Sequest HT (A2)	Unambiguous	HSQAVEELAEQLEQTK		1	P35579	P35579	0	2	0.7785	0	1	1	920.458	1839.91	1839.91	-0.22	-0.00021	HCD (High Energy Collision Dissociation)	31.7	MS2	0	1.762	61.5363	80182	24059_E3_S6_26.raw	F235	6.05	1	3.109e-05	1.938e-15
		FALSE	High	Sequest HT (A2)	Unambiguous	KANLQIDQINTDLNLER		1	P35579	P35579	1	2	0.7263	0	1	1	999.534	1998.06	1998.06	0.13	0.00013	HCD (High Energy Collision Dissociation)	31.7	MS2	0	48.223	61.5672	80226	24059_E3_S6_26.raw	F235	5.48	1	3.109e-05	9.158e-12
		FALSE	High	Sequest HT (A2)	Unambiguous	KANLQIDQINTDLNLER		1	P35579	P35579	1	3	0.6612	0	1	1	666.692	1998.06	1998.06	-0.71	-0.00047	HCD (High Energy Collision Dissociation)	31.7	MS2	4.91022	3.073	61.7034	80402	24059_E3_S6_26.raw	F235	4.87	1	3.109e-05	2.19e-08
		FALSE	High	Sequest HT (A2)	Unambiguous	KANLQIDQINTDLNLER		1	P35579	P35579	1	3	0.5538	0	1	1	666.692	1998.06	1998.06	-0.71	-0.00047	HCD (High Energy Collision Dissociation)	31.7	MS2	86.829	1.242	61.734	80443	24059_E3_S6_26.raw	F235	2.6	1	3.109e-05	0.0002246
		FALSE	High	Sequest HT (A2)	Unambiguous	KANLQIDQINTDLNLER		1	P35579	P35579	1	2	0.7402	0	1	1	999.534	1998.06	1998.06	-0.3	-0.0003	HCD (High Energy Collision Dissociation)	31.7	MS2	0	27.105	61.7893	80514	24059_E3_S6_26.raw	F235	5.62	1	3.109e-05	9.164e-16
		FALSE	High	Sequest HT (A2)	Unambiguous	HSQAVEELAEQLEQTK		1	P35579	P35579	0	3	0.5796	0	1	1	613.974	1839.91	1839.91	-0.36	-0.00022	HCD (High Energy Collision Dissociation)	31.7	MS2	0.73529	0.25	61.8178	80554	24059_E3_S6_26.raw	F235	4.52	1	3.109e-05	7.569e-11
		FALSE	High	Sequest HT (A2)	Unambiguous	HSQAVEELAEQLEQTK		1	P35579	P35579	0	2	0.791	0	1	1	920.458	1839.91	1839.91	0.04	4e-05	HCD (High Energy Collision Dissociation)	31.7	MS2	0	1.298	61.8629	80616	24059_E3_S6_26.raw	F235	5.98	1	3.109e-05	3.024e-15
		FALSE	High	Sequest HT (A2)	Unambiguous	HSQAVEELAEQLEQTK		1	P35579	P35579	0	2	0.6553	0	1	1	920.457	1839.91	1839.91	-0.42	-0.00039	HCD (High Energy Collision Dissociation)	31.7	MS2	62.2996	10.235	61.8861	80652	24059_E3_S6_26.raw	F235	4.41	1	3.109e-05	1.562e-10
		FALSE	High	Sequest HT (A2)	Unambiguous	KANLQIDQINTDLNLER		1	P35579	P35579	1	3	0.6815	0	1	1	666.69	1998.06	1998.06	-2.72	-0.00181	HCD (High Energy Collision Dissociation)	31.7	MS2	17.0697	23.147	62.0291	80836	24059_E3_S6_26.raw	F235	4.71	1	3.109e-05	3.665e-08
		FALSE	High	Sequest HT (A2)	Unambiguous	HSQAVEELAEQLEQTK		1	P35579	P35579	0	3	0.6247	0	1	1	613.974	1839.91	1839.91	-0.56	-0.00035	HCD (High Energy Collision Dissociation)	31.7	MS2	5.38416	0.582	62.1507	80984	24059_E3_S6_26.raw	F235	4.69	1	3.109e-05	1.465e-10
		FALSE	High	Sequest HT (A2)	Unambiguous	HSQAVEELAEQLEQTK		1	P35579	P35579	0	2	0.5356	0	1	1	920.458	1839.91	1839.91	-0.09	-8e-05	HCD (High Energy Collision Dissociation)	31.7	MS2	0	40.827	62.1883	81033	24059_E3_S6_26.raw	F235	3.79	1	3.109e-05	0.0008275
		FALSE	High	Sequest HT (A2)	Unambiguous	HSQAVEELAEQLEQTK		1	P35579	P35579	0	2	0.7676	0	1	1	920.458	1839.91	1839.91	0.37	0.00034	HCD (High Energy Collision Dissociation)	31.7	MS2	0	2.368	62.1945	81039	24059_E3_S6_26.raw	F235	5.81	1	3.109e-05	3.477e-15
		FALSE	High	Sequest HT (A2)	Unambiguous	KANLQIDQINTDLNLER		1	P35579	P35579	1	3	0.4495	0	1	1	666.691	1998.06	1998.06	-2.08	-0.00139	HCD (High Energy Collision Dissociation)	31.7	MS2	73.2308	24.693	62.3768	81278	24059_E3_S6_26.raw	F235	2.87	1	3.109e-05	0.0008853
		FALSE	High	Sequest HT (A2)	Unambiguous	HSQAVEELAEQLEQTK		1	P35579	P35579	0	3	0.6172	0	1	1	613.973	1839.9	1839.91	-2.55	-0.00157	HCD (High Energy Collision Dissociation)	31.7	MS2	46.3856	1.472	62.488	81417	24059_E3_S6_26.raw	F235	4.65	1	3.109e-05	1.182e-07
		FALSE	High	Sequest HT (A2)	Unambiguous	HSQAVEELAEQLEQTK		1	P35579	P35579	0	2	0.7312	0	1	1	920.457	1839.91	1839.91	-0.42	-0.00039	HCD (High Energy Collision Dissociation)	31.7	MS2	0	7.497	62.6427	81608	24059_E3_S6_26.raw	F235	6.25	1	3.109e-05	2.192e-13
		FALSE	High	Sequest HT (A2)	Unambiguous	HSQAVEELAEQLEQTK		1	P35579	P35579	0	3	0.4268	0	1	1	613.97	1839.9	1839.91	-7.13	-0.00437	HCD (High Energy Collision Dissociation)	31.7	MS2	84.8274	0.994	62.854	81870	24059_E3_S6_26.raw	F235	1.57	1	0.0001177	0.002171
		FALSE	High	Sequest HT (A2)	Unambiguous	HSQAVEELAEQLEQTK		1	P35579	P35579	0	3	0.4605	0	1	1	613.974	1839.91	1839.91	-1.06	-0.00065	HCD (High Energy Collision Dissociation)	31.7	MS2	49.1782	29.399	63.3511	82498	24059_E3_S6_26.raw	F235	3.54	1	3.109e-05	3.677e-05
		FALSE	High	Sequest HT (A2)	Unambiguous	TELEDTLDSTAAQQELR		1	P35579	P35579	0	3	0.6724	0	1	1	640.644	1919.92	1919.92	-1.26	-0.0008	HCD (High Energy Collision Dissociation)	31.7	MS2	0	9.332	63.5254	82714	24059_E3_S6_26.raw	F235	4.67	1	3.109e-05	1.214e-07
		FALSE	High	Sequest HT (A2)	Unambiguous	TELEDTLDSTAAQQELR		1	P35579	P35579	0	2	0.777	0	1	1	960.463	1919.92	1919.92	0.25	0.00024	HCD (High Energy Collision Dissociation)	31.7	MS2	0	28.829	63.5495	82747	24059_E3_S6_26.raw	F235	5.38	1	3.109e-05	1.251e-12
		FALSE	High	Sequest HT (A2)	Unambiguous	LTEMETLQSQLmAEK	M12(Oxidation)	1	P35579	P35579	0	2	0.6645	0	1	1	884.426	1767.85	1767.85	-2.65	-0.00234	HCD (High Energy Collision Dissociation)	31.7	MS2	51.7359	25.344	63.5571	82757	24059_E3_S6_26.raw	F235	4.68	1	3.109e-05	4.274e-09
		FALSE	Medium	Sequest HT (A2)	Unambiguous	DVLLQVDDER		1	P35579	P35579	0	2	0.1071	0	1	1	601.31	1201.61	1201.61	5.57	0.00334	HCD (High Energy Collision Dissociation)	31.7	MS2	67.2704	38.654	63.6848	82918	24059_E3_S6_26.raw	F235	1.4	1	0.03289	0.3458
		FALSE	High	Sequest HT (A2)	Unambiguous	HSQAVEELAEQLEQTK		1	P35579	P35579	0	3	0.2602	0	1	1	613.974	1839.91	1839.91	-0.76	-0.00047	HCD (High Energy Collision Dissociation)	31.7	MS2	44.9773	9.305	63.789	83058	24059_E3_S6_26.raw	F235	2.46	1	0.0004317	0.007048
		FALSE	High	Sequest HT (A2)	Unambiguous	TELEDTLDSTAAQQELR		1	P35579	P35579	0	3	0.7463	0	1	1	640.645	1919.92	1919.92	0.27	0.00017	HCD (High Energy Collision Dissociation)	31.7	MS2	1.19996	1.074	63.8389	83120	24059_E3_S6_26.raw	F235	4.1	1	3.109e-05	2.75e-09
		FALSE	High	Sequest HT (A2)	Unambiguous	TELEDTLDSTAAQQELR		1	P35579	P35579	0	2	0.7094	0	1	1	960.463	1919.92	1919.92	0.25	0.00024	HCD (High Energy Collision Dissociation)	31.7	MS2	16.7178	38.73	63.8766	83170	24059_E3_S6_26.raw	F235	5.23	1	3.109e-05	7.896e-11
		FALSE	High	Sequest HT (A2)	Unambiguous	TELEDTLDSTAAQQELR		1	P35579	P35579	0	2	0.7711	0	1	1	960.463	1919.92	1919.92	-0.33	-0.00031	HCD (High Energy Collision Dissociation)	31.7	MS2	0	1.444	63.8818	83174	24059_E3_S6_26.raw	F235	5.33	1	3.109e-05	2.446e-12
		FALSE	High	Sequest HT (A2)	Unambiguous	LTEMETLQSQLmAEK	M12(Oxidation)	1	P35579	P35579	0	2	0.6932	0	1	1	884.431	1767.85	1767.85	2.46	0.00217	HCD (High Energy Collision Dissociation)	31.7	MS2	22.7571	20.3	63.8888	83184	24059_E3_S6_26.raw	F235	4.4	1	3.109e-05	1.709e-09
		FALSE	High	Sequest HT (A2)	Unambiguous	TELEDTLDSTAAQQELR		1	P35579	P35579	0	2	0.6485	0	1	1	960.463	1919.92	1919.92	0.12	0.00011	HCD (High Energy Collision Dissociation)	31.7	MS2	32.5539	35.892	63.9154	83222	24059_E3_S6_26.raw	F235	4.41	1	3.109e-05	2.099e-09
		FALSE	High	Sequest HT (A2)	Unambiguous	TELEDTLDSTAAQQELR		1	P35579	P35579	0	2	0.7718	0	1	1	960.463	1919.92	1919.92	0.05	5e-05	HCD (High Energy Collision Dissociation)	31.7	MS2	7.92953	8.665	64.0418	83397	24059_E3_S6_26.raw	F235	5.04	1	3.109e-05	3.19e-12
		FALSE	High	Sequest HT (A2)	Unambiguous	IAEFTTNLTEEEEK		1	P35579	P35579	0	2	0.4792	0	1	1	827.391	1653.77	1653.79	-6.98	-0.00577	HCD (High Energy Collision Dissociation)	31.7	MS2	0	27.952	65.4749	85171	24059_E3_S6_26.raw	F235	2.4	1	0.0001177	0.001946
		FALSE	High	Sequest HT (A2)	Ambiguous	EQADFAIEALAK		1	P35579	P35579	0	2	0.3121	0	1	1	653.339	1305.67	1305.67	1.68	0.0011	HCD (High Energy Collision Dissociation)	31.7	MS2	90.2881	7.894	66.1562	86008	24059_E3_S6_26.raw	F235	1.57	1	3.109e-05	3.201e-05
		FALSE	Medium	Sequest HT (A2)	Unambiguous	NWQWWR		2	P35749; P35579	P35749; P35579	0	2	0.5152	0	1	1	488.232	975.457	975.458	-1.79	-0.00087	HCD (High Energy Collision Dissociation)	31.7	MS2	57.1856	6.882	66.3947	86305	24059_E3_S6_26.raw	F235	1.65	2	0.01029	0.1503
		FALSE	Low	Sequest HT (A2)	Unambiguous	NWQWWR		2	P35749; P35579	P35749; P35579	0	1	0.5266	0	1	1	975.457	975.457	975.458	-1.15	-0.00112	HCD (High Energy Collision Dissociation)	31.7	MS2	0	27.88	66.6858	86667	24059_E3_S6_26.raw	F235	2.07	2	0.0595	0.5093
		FALSE	Medium	Sequest HT (A2)	Unambiguous	NWQWWR		2	P35749; P35579	P35749; P35579	0	2	0.5087	0	1	1	488.233	975.459	975.458	0.59	0.00029	HCD (High Energy Collision Dissociation)	31.7	MS2	15.6255	1.117	66.7246	86717	24059_E3_S6_26.raw	F235	1.73	2	0.01483	0.1952
		FALSE	High	Sequest HT (A2)	Unambiguous	LDPHLVLDQLR		2	P35580; P35579	P35580; P35579	0	2	0.619	0	1	1	659.88	1318.75	1318.75	3.4	0.00224	HCD (High Energy Collision Dissociation)	31.7	MS2	59.2246	28.751	66.8218	86843	24059_E3_S6_26.raw	F235	2.52	2	3.109e-05	0.0007699
		FALSE	High	Sequest HT (A2)	Unambiguous	LDPHLVLDQLR		2	P35580; P35579	P35580; P35579	0	3	0.6601	0	1	1	440.254	1318.75	1318.75	0.59	0.00026	HCD (High Energy Collision Dissociation)	31.7	MS2	33.3669	0.568	66.8956	86938	24059_E3_S6_26.raw	F235	3.03	2	3.109e-05	4.936e-05
		FALSE	High	Sequest HT (A2)	Unambiguous	NWQWWR		2	P35749; P35579	P35749; P35579	0	2	0.5055	0	1	1	488.232	975.457	975.458	-0.97	-0.00048	HCD (High Energy Collision Dissociation)	31.7	MS2	42.7991	8.886	67.0666	87156	24059_E3_S6_26.raw	F235	1.82	2	0.007635	0.1123
		FALSE	High	Sequest HT (A2)	Unambiguous	LDPHLVLDQLR		2	P35580; P35579	P35580; P35579	0	2	0.6549	0	1	1	659.877	1318.75	1318.75	-0.12	-8e-05	HCD (High Energy Collision Dissociation)	31.7	MS2	0	0.585	67.1489	87262	24059_E3_S6_26.raw	F235	2.26	2	3.109e-05	4.93e-06
		FALSE	High	Sequest HT (A2)	Unambiguous	LDPHLVLDQLR		2	P35580; P35579	P35580; P35579	0	3	0.6985	0	1	1	440.254	1318.75	1318.75	0.52	0.00023	HCD (High Energy Collision Dissociation)	31.7	MS2	6.39491	0.173	67.2334	87365	24059_E3_S6_26.raw	F235	3.25	2	3.109e-05	1.995e-06
		FALSE	High	Sequest HT (A2)	Ambiguous	EQADFAIEALAK		1	P35579	P35579	0	2	0.476	0	1	1	653.339	1305.67	1305.67	1.68	0.0011	HCD (High Energy Collision Dissociation)	31.7	MS2	94.0633	25.93	67.2486	87389	24059_E3_S6_26.raw	F235	2.29	1	3.109e-05	2.46e-05
		FALSE	High	Sequest HT (A2)	Unambiguous	VSHLLGINVTDFTR		1	P35579	P35579	0	3	0.5714	0	1	1	524.62	1571.85	1571.85	-5.23	-0.00274	HCD (High Energy Collision Dissociation)	31.7	MS2	85.2706	31.281	67.3085	87462	24059_E3_S6_26.raw	F235	3.08	1	3.109e-05	0.0009728
		FALSE	High	Sequest HT (A2)	Unambiguous	LDPHLVLDQLR		2	P35580; P35579	P35580; P35579	0	2	0.6605	0	1	1	659.878	1318.75	1318.75	0.16	0.00011	HCD (High Energy Collision Dissociation)	31.7	MS2	0	25.672	67.4892	87696	24059_E3_S6_26.raw	F235	2.71	2	3.109e-05	8.459e-06
		FALSE	High	Sequest HT (A2)	Unambiguous	LDPHLVLDQLR		2	P35580; P35579	P35580; P35579	0	3	0.7035	0	1	1	440.254	1318.75	1318.75	-0.66	-0.00029	HCD (High Energy Collision Dissociation)	31.7	MS2	18.8592	12.353	67.5612	87785	24059_E3_S6_26.raw	F235	3.17	2	3.109e-05	7.936e-05
		FALSE	High	Sequest HT (A2)	Unambiguous	VSHLLGINVTDFTR		1	P35579	P35579	0	3	0.609	0	1	1	524.623	1571.86	1571.85	1.06	0.00056	HCD (High Energy Collision Dissociation)	31.7	MS2	74.3884	16.869	67.7206	87986	24059_E3_S6_26.raw	F235	2.89	1	0.00219	0.02705
		FALSE	High	Sequest HT (A2)	Ambiguous	EQADFAIEALAK		1	P35579	P35579	0	2	0.5328	0	1	1	653.337	1305.67	1305.67	-1.87	-0.00122	HCD (High Energy Collision Dissociation)	31.7	MS2	60.6774	38.088	67.9892	88301	24059_E3_S6_26.raw	F235	2.44	1	3.109e-05	1.285e-05
		FALSE	High	Sequest HT (A2)	Ambiguous	EQADFAIEALAK		1	P35579	P35579	0	2	0.4385	0	1	1	653.337	1305.67	1305.67	-0.75	-0.00049	HCD (High Energy Collision Dissociation)	31.7	MS2	51.0799	33.94	68.3311	88706	24059_E3_S6_26.raw	F235	1.87	1	3.109e-05	3.417e-05
		FALSE	High	Sequest HT (A2)	Ambiguous	EQADFAIEALAK		1	P35579	P35579	0	2	0.516	0	1	1	653.337	1305.67	1305.67	-1.78	-0.00116	HCD (High Energy Collision Dissociation)	31.7	MS2	71.9437	39.443	68.6665	89101	24059_E3_S6_26.raw	F235	1.88	1	3.109e-05	8.878e-05
		FALSE	High	Sequest HT (A2)	Ambiguous	EQADFAIEALAK		1	P35579	P35579	0	2	0.484	0	1	1	653.336	1305.67	1305.67	-2.62	-0.00171	HCD (High Energy Collision Dissociation)	31.7	MS2	65.2066	8.426	69.004	89498	24059_E3_S6_26.raw	F235	2.5	1	3.109e-05	1.068e-05
		FALSE	High	Sequest HT (A2)	Ambiguous	EQADFAIEALAK		1	P35579	P35579	0	2	0.545	0	1	1	653.337	1305.67	1305.67	-0.94	-0.00061	HCD (High Energy Collision Dissociation)	31.7	MS2	60.7592	6.459	69.3489	89910	24059_E3_S6_26.raw	F235	2.11	1	3.109e-05	0.0001957
		FALSE	High	Sequest HT (A2)	Ambiguous	EQADFAIEALAK		1	P35579	P35579	0	2	0.1782	0	1	1	653.336	1305.66	1305.67	-3.18	-0.00208	HCD (High Energy Collision Dissociation)	31.7	MS2	94.2529	9.09	69.6879	90315	24059_E3_S6_26.raw	F235	1.74	1	3.109e-05	0.0001243
		FALSE	High	Sequest HT (A2)	Ambiguous	EQADFAIEALAK		1	P35579	P35579	0	2	0.3552	0	1	1	653.338	1305.67	1305.67	-0.19	-0.00012	HCD (High Energy Collision Dissociation)	31.7	MS2	71.6529	42.436	70.496	91255	24059_E3_S6_26.raw	F235	1.83	1	3.109e-05	3.024e-05
		FALSE	High	Sequest HT (A2)	Unambiguous	KMQQNIQELEEQLEEEESAR		1	P35579	P35579	1	3	0.5573	0	1	1	821.059	2461.16	2461.15	4.55	0.00373	HCD (High Energy Collision Dissociation)	31.7	MS2	22.956	71.981	70.8003	91594	24059_E3_S6_26.raw	F235	6.37	1	3.109e-05	6.561e-12
		FALSE	High	Sequest HT (A2)	Ambiguous	EQADFAIEALAK		1	P35579	P35579	0	2	0.3766	0	1	1	653.338	1305.67	1305.67	0.75	0.00049	HCD (High Energy Collision Dissociation)	31.7	MS2	49.0928	14.744	70.8306	91626	24059_E3_S6_26.raw	F235	1.54	1	3.109e-05	0.0003441
		FALSE	High	Sequest HT (A2)	Ambiguous	EQADFAIEALAK		1	P35579	P35579	0	2	0.4561	0	1	1	653.343	1305.68	1305.67	7.1	0.00464	HCD (High Energy Collision Dissociation)	31.7	MS2	35.2089	10.081	71.2685	92106	24059_E3_S6_26.raw	F235	1.71	1	0.0003551	0.005896
		FALSE	High	Sequest HT (A2)	Ambiguous	EQADFAIEALAK		1	P35579	P35579	0	2	0.2342	0	1	1	653.333	1305.66	1305.67	-7.11	-0.00464	HCD (High Energy Collision Dissociation)	31.7	MS2	58.2744	36.521	71.4276	92288	24059_E3_S6_26.raw	F235	1.58	1	3.109e-05	0.0004086
		FALSE	High	Sequest HT (A2)	Unambiguous	LTEMETLQSQLMAEK		1	P35579	P35579	0	2	0.7919	0	1	1	876.432	1751.86	1751.86	0.28	0.00024	HCD (High Energy Collision Dissociation)	31.7	MS2	2.3551	1.123	71.453	92312	24059_E3_S6_26.raw	F235	4.47	1	3.109e-05	8.981e-11
		FALSE	High	Sequest HT (A2)	Unambiguous	LTEMETLQSQLMAEK		1	P35579	P35579	0	3	0.6969	0	1	1	584.624	1751.86	1751.86	0.37	0.00022	HCD (High Energy Collision Dissociation)	31.7	MS2	4.9782	0.877	71.496	92358	24059_E3_S6_26.raw	F235	2.87	1	3.109e-05	7.603e-05
		FALSE	High	Sequest HT (A2)	Unambiguous	ANLQIDQINTDLNLER		1	P35579	P35579	0	3	0.5118	0	1	1	623.995	1869.97	1869.97	2.11	0.00132	HCD (High Energy Collision Dissociation)	31.7	MS2	34.8413	2.572	71.6646	92561	24059_E3_S6_26.raw	F235	3.4	1	3.109e-05	1.603e-06
		FALSE	High	Sequest HT (A2)	Unambiguous	ANLQIDQINTDLNLER		1	P35579	P35579	0	2	0.5441	0	1	1	935.489	1869.97	1869.97	2.48	0.00232	HCD (High Energy Collision Dissociation)	31.7	MS2	78.9139	0.334	71.7069	92615	24059_E3_S6_26.raw	F235	3.29	1	3.109e-05	1.844e-08
		FALSE	High	Sequest HT (A2)	Unambiguous	LTEMETLQSQLMAEK		1	P35579	P35579	0	2	0.7598	0	1	1	876.431	1751.85	1751.86	-0.49	-0.00043	HCD (High Energy Collision Dissociation)	31.7	MS2	0	4.452	71.7917	92715	24059_E3_S6_26.raw	F235	4.58	1	3.109e-05	3.007e-11
		FALSE	High	Sequest HT (A2)	Unambiguous	DLGEELEALK		2	P35749; P35579	P35749; P35579	0	2	0.5891	0	1	1	558.792	1116.58	1116.58	-0.98	-0.00055	HCD (High Energy Collision Dissociation)	31.7	MS2	76.9507	19.4	71.8835	92820	24059_E3_S6_26.raw	F235	2.75	2	3.109e-05	0.0001381
		FALSE	High	Sequest HT (A2)	Unambiguous	ANLQIDQINTDLNLER		1	P35579	P35579	0	3	0.6138	0	1	1	623.993	1869.97	1869.97	-0.63	-0.00039	HCD (High Energy Collision Dissociation)	31.7	MS2	18.0844	1.338	72.0023	92966	24059_E3_S6_26.raw	F235	3.47	1	3.109e-05	5.367e-07
		FALSE	High	Sequest HT (A2)	Unambiguous	DLGEELEALK		2	P35749; P35579	P35749; P35579	0	1	0.4832	0	1	1	1116.58	1116.58	1116.58	3.13	0.00349	HCD (High Energy Collision Dissociation)	31.7	MS2	0	7.229	72.0265	92999	24059_E3_S6_26.raw	F235	4.16	2	3.109e-05	5.769e-07
		FALSE	High	Sequest HT (A2)	Unambiguous	ANLQIDQINTDLNLER		1	P35579	P35579	0	2	0.5763	0	1	1	935.489	1869.97	1869.97	2.61	0.00244	HCD (High Energy Collision Dissociation)	31.7	MS2	21.0616	0.59	72.0439	93018	24059_E3_S6_26.raw	F235	3.54	1	3.109e-05	4.047e-10
		FALSE	High	Sequest HT (A2)	Unambiguous	LTEMETLQSQLMAEK		1	P35579	P35579	0	3	0.3526	0	1	1	584.626	1751.86	1751.86	3.82	0.00223	HCD (High Energy Collision Dissociation)	31.7	MS2	83.5265	51.51	72.105	93095	24059_E3_S6_26.raw	F235	3.29	1	3.109e-05	0.0005487
		FALSE	High	Sequest HT (A2)	Unambiguous	DLGEELEALK		2	P35749; P35579	P35749; P35579	0	2	0.4348	0	1	1	558.793	1116.58	1116.58	-0.22	-0.00012	HCD (High Energy Collision Dissociation)	31.7	MS2	22.0273	1.303	72.1238	93117	24059_E3_S6_26.raw	F235	2.07	2	9.164e-05	0.001854
		FALSE	High	Sequest HT (A2)	Unambiguous	LTEMETLQSQLMAEK		1	P35579	P35579	0	2	0.7174	0	1	1	876.431	1751.86	1751.86	0.14	0.00012	HCD (High Energy Collision Dissociation)	31.7	MS2	0	24.986	72.1305	93124	24059_E3_S6_26.raw	F235	4.53	1	3.109e-05	5.976e-10
		FALSE	High	Sequest HT (A2)	Unambiguous	DLGEELEALK		2	P35749; P35579	P35749; P35579	0	2	0.5733	0	1	1	558.792	1116.58	1116.58	-0.77	-0.00043	HCD (High Energy Collision Dissociation)	31.7	MS2	1.78476	0.212	72.212	93214	24059_E3_S6_26.raw	F235	2.32	2	3.109e-05	0.0001804
		FALSE	High	Sequest HT (A2)	Unambiguous	DLGEELEALK		2	P35749; P35579	P35749; P35579	0	1	0.539	0	1	1	1116.58	1116.58	1116.58	-1.57	-0.00176	HCD (High Energy Collision Dissociation)	31.7	MS2	0	36.95	72.3393	93363	24059_E3_S6_26.raw	F235	4.36	2	3.109e-05	4.206e-07
		FALSE	High	Sequest HT (A2)	Unambiguous	ANLQIDQINTDLNLER		1	P35579	P35579	0	3	0.511	0	1	1	623.993	1869.96	1869.97	-1.12	-0.0007	HCD (High Energy Collision Dissociation)	31.7	MS2	0	35.478	72.3469	93374	24059_E3_S6_26.raw	F235	3.62	1	3.109e-05	4.008e-06
		FALSE	High	Sequest HT (A2)	Unambiguous	ANLQIDQINTDLNLER		1	P35579	P35579	0	3	0.5265	0	1	1	623.993	1869.96	1869.97	-1.02	-0.00064	HCD (High Energy Collision Dissociation)	31.7	MS2	19.051	11.876	72.3724	93403	24059_E3_S6_26.raw	F235	2.83	1	3.109e-05	1.997e-05
		FALSE	High	Sequest HT (A2)	Unambiguous	ANLQIDQINTDLNLER		1	P35579	P35579	0	2	0.6557	0	1	1	935.491	1869.97	1869.97	4.37	0.00409	HCD (High Energy Collision Dissociation)	31.7	MS2	25.2805	5.946	72.3797	93411	24059_E3_S6_26.raw	F235	4.24	1	3.109e-05	1.085e-10
		FALSE	Medium	Sequest HT (A2)	Unambiguous	ANLQIDQINTDLNLER		1	P35579	P35579	0	2	0.3281	0	1	1	935.489	1869.97	1869.97	2.09	0.00195	HCD (High Energy Collision Dissociation)	31.7	MS2	94.7626	0.931	72.4042	93441	24059_E3_S6_26.raw	F235	1.28	1	0.03876	0.3876
		FALSE	High	Sequest HT (A2)	Unambiguous	DLGEELEALK		2	P35749; P35579	P35749; P35579	0	2	0.5833	0	1	1	558.793	1116.58	1116.58	-0.33	-0.00018	HCD (High Energy Collision Dissociation)	31.7	MS2	26.0069	7.515	72.5346	93588	24059_E3_S6_26.raw	F235	2.4	2	3.109e-05	0.000314
		FALSE	High	Sequest HT (A2)	Unambiguous	DLGEELEALK		2	P35749; P35579	P35749; P35579	0	2	0.4475	0	1	1	558.793	1116.58	1116.58	-0.33	-0.00018	HCD (High Energy Collision Dissociation)	31.7	MS2	0	48.303	72.553	93611	24059_E3_S6_26.raw	F235	1.81	2	3.109e-05	0.0006428
		FALSE	High	Sequest HT (A2)	Unambiguous	LTEMETLQSQLMAEK		1	P35579	P35579	0	2	0.6683	0	1	1	876.431	1751.85	1751.86	-0.28	-0.00025	HCD (High Energy Collision Dissociation)	31.7	MS2	0	32.993	72.6297	93694	24059_E3_S6_26.raw	F235	4.13	1	3.109e-05	8.624e-10
		FALSE	High	Sequest HT (A2)	Unambiguous	ANLQIDQINTDLNLER		1	P35579	P35579	0	3	0.4913	0	1	1	623.992	1869.96	1869.97	-1.9	-0.00119	HCD (High Energy Collision Dissociation)	31.7	MS2	60.5286	46.843	72.6784	93753	24059_E3_S6_26.raw	F235	4.01	1	3.109e-05	2.859e-06
		FALSE	High	Sequest HT (A2)	Unambiguous	ANLQIDQINTDLNLER		1	P35579	P35579	0	2	0.6059	0	1	1	935.49	1869.97	1869.97	3.13	0.00293	HCD (High Energy Collision Dissociation)	31.7	MS2	37.6032	34.472	72.7058	93783	24059_E3_S6_26.raw	F235	4.77	1	3.109e-05	7.142e-12
		FALSE	High	Sequest HT (A2)	Unambiguous	ANLQIDQINTDLNLER		1	P35579	P35579	0	2	0.5324	0	1	1	935.487	1869.97	1869.97	0.59	0.00055	HCD (High Energy Collision Dissociation)	31.7	MS2	65.0334	42.058	73.0453	94159	24059_E3_S6_26.raw	F235	4.17	1	3.109e-05	1.262e-10
		FALSE	High	Sequest HT (A2)	Unambiguous	LTEMETLQSQLMAEK		1	P35579	P35579	0	3	0.4634	0	1	1	584.624	1751.86	1751.86	1.11	0.00065	HCD (High Energy Collision Dissociation)	31.7	MS2	73.8643	39.36	73.4419	94601	24059_E3_S6_26.raw	F235	3.69	1	0.0003061	0.004677
		FALSE	High	Sequest HT (A2)	Unambiguous	mQQNIQELEEQLEEEESAR	M1(Oxidation)	1	P35579	P35579	0	3	0.5584	0	1	1	783.69	2349.06	2349.05	1.86	0.00146	HCD (High Energy Collision Dissociation)	31.7	MS2	84.362	33.196	73.4808	94650	24059_E3_S6_26.raw	F235	5.48	1	3.109e-05	3.204e-10
		FALSE	High	Sequest HT (A2)	Unambiguous	IAQLEEELEEEQGNTELINDR		1	P35579	P35579	0	3	0.6308	0	1	1	824.729	2472.17	2472.17	0.04	4e-05	HCD (High Energy Collision Dissociation)	31.7	MS2	15.7054	29.243	73.5071	94681	24059_E3_S6_26.raw	F235	5.58	1	3.109e-05	3.053e-10
		FALSE	High	Sequest HT (A2)	Unambiguous	IAQLEEELEEEQGNTELINDR		1	P35579	P35579	0	2	0.6898	0	1	1	1236.59	2472.17	2472.17	-2.37	-0.00293	HCD (High Energy Collision Dissociation)	31.7	MS2	0	54.651	73.5113	94685	24059_E3_S6_26.raw	F235	6.35	1	3.109e-05	1.667e-16
		FALSE	High	Sequest HT (A2)	Unambiguous	mQQNIQELEEQLEEEESAR	M1(Oxidation)	1	P35579	P35579	0	2	0.752	0	1	1	1175.03	2349.05	2349.05	-1.56	-0.00183	HCD (High Energy Collision Dissociation)	31.7	MS2	79.3744	46.827	73.5137	94688	24059_E3_S6_26.raw	F235	5.12	1	3.109e-05	1.766e-15
		FALSE	High	Sequest HT (A2)	Unambiguous	mQQNIQELEEQLEEEESAR	M1(Oxidation)	1	P35579	P35579	0	2	0.7665	0	1	1	1175.03	2349.06	2349.05	2.49	0.00293	HCD (High Energy Collision Dissociation)	31.7	MS2	39.1297	51.658	73.6368	94823	24059_E3_S6_26.raw	F235	6.68	1	3.109e-05	3.55e-15
		FALSE	High	Sequest HT (A2)	Unambiguous	IAQLEEELEEEQGNTELINDR		1	P35579	P35579	0	4	0.5291	0	1	1	618.799	2472.17	2472.17	0.14	8e-05	HCD (High Energy Collision Dissociation)	31.7	MS2	28.3916	12.746	73.6947	94885	24059_E3_S6_26.raw	F235	3.27	1	3.109e-05	3.498e-05
		FALSE	High	Sequest HT (A2)	Unambiguous	IAQLEEELEEEQGNTELINDR		1	P35579	P35579	0	3	0.6464	0	1	1	824.73	2472.18	2472.17	0.64	0.00052	HCD (High Energy Collision Dissociation)	31.7	MS2	14.0963	0.678	73.8397	95038	24059_E3_S6_26.raw	F235	3.62	1	3.109e-05	1.194e-09
		FALSE	High	Sequest HT (A2)	Unambiguous	IAQLEEELEEEQGNTELINDR		1	P35579	P35579	0	2	0.7444	0	1	1	1236.59	2472.17	2472.17	0	0	HCD (High Energy Collision Dissociation)	31.7	MS2	0	1.48	73.8403	95039	24059_E3_S6_26.raw	F235	6.22	1	3.109e-05	1.117e-15
		FALSE	High	Sequest HT (A2)	Unambiguous	IAQLEEELEEEQGNTELINDR		1	P35579	P35579	0	4	0.4788	0	1	1	618.8	2472.18	2472.17	1.42	0.00088	HCD (High Energy Collision Dissociation)	31.7	MS2	45.2102	8.846	73.912	95120	24059_E3_S6_26.raw	F235	2.59	1	9.164e-05	0.001844
		FALSE	High	Sequest HT (A2)	Unambiguous	IAQLEEELEEEQGNTELINDR		1	P35579	P35579	0	4	0.3795	0	1	1	618.797	2472.17	2472.17	-2.83	-0.00175	HCD (High Energy Collision Dissociation)	31.7	MS2	58.5416	38.445	74.0217	95246	24059_E3_S6_26.raw	F235	3.03	1	0.0002003	0.003648
		FALSE	High	Sequest HT (A2)	Unambiguous	IAQLEEELEEEQGNTELINDR		1	P35579	P35579	0	2	0.6611	0	1	1	1236.59	2472.17	2472.17	-1.88	-0.00232	HCD (High Energy Collision Dissociation)	31.7	MS2	0	51.816	74.1767	95414	24059_E3_S6_26.raw	F235	5.96	1	3.109e-05	2.849e-16
		FALSE	High	Sequest HT (A2)	Unambiguous	ANLQIDQINTDLNLER		1	P35579	P35579	0	2	0.2207	0	1	1	935.478	1869.95	1869.97	-9.73	-0.0091	HCD (High Energy Collision Dissociation)	31.7	MS2	0	34.811	74.3082	95554	24059_E3_S6_26.raw	F235	2.13	1	3.109e-05	0.0003014
		FALSE	High	Sequest HT (A2)	Unambiguous	IAQLEEELEEEQGNTELINDR		1	P35579	P35579	0	3	0.6607	0	1	1	824.73	2472.18	2472.17	0.56	0.00046	HCD (High Energy Collision Dissociation)	31.7	MS2	33.8168	8.085	74.5134	95757	24059_E3_S6_26.raw	F235	3.89	1	3.109e-05	3.802e-10
		FALSE	High	Sequest HT (A2)	Unambiguous	IAQLEEELEEEQGNTELINDR		1	P35579	P35579	0	2	0.7063	0	1	1	1236.59	2472.18	2472.17	1.38	0.00171	HCD (High Energy Collision Dissociation)	31.7	MS2	0	59.408	74.523	95767	24059_E3_S6_26.raw	F235	6.23	1	3.109e-05	1.233e-15
		FALSE	High	Sequest HT (A2)	Unambiguous	NFINNPLAQADWAAK		3	Q5BKV1; P35579	Q5BKV1; P35579; B1AH99	0	2	0.6789	0	1	1	836.928	1672.85	1672.84	2.25	0.00188	HCD (High Energy Collision Dissociation)	31.7	MS2	49.585	40.405	74.6008	95839	24059_E3_S6_26.raw	F235	3.8	2	3.109e-05	6.218e-08
		FALSE	High	Sequest HT (A2)	Unambiguous	NFINNPLAQADWAAK		3	Q5BKV1; P35579	Q5BKV1; P35579; B1AH99	0	2	0.4281	0	1	1	836.928	1672.85	1672.84	2.18	0.00182	HCD (High Energy Collision Dissociation)	31.7	MS2	50.565	59.689	74.8366	96060	24059_E3_S6_26.raw	F235	2.85	2	3.109e-05	1.89e-06
		FALSE	High	Sequest HT (A2)	Unambiguous	IAQLEEELEEEQGNTELINDR		1	P35579	P35579	0	3	0.6184	0	1	1	824.728	2472.17	2472.17	-1.81	-0.00149	HCD (High Energy Collision Dissociation)	31.7	MS2	18.9752	47.289	74.8551	96076	24059_E3_S6_26.raw	F235	5.53	1	3.109e-05	1.787e-09
		FALSE	High	Sequest HT (A2)	Unambiguous	IAQLEEELEEEQGNTELINDR		1	P35579	P35579	0	2	0.67	0	1	1	1236.59	2472.17	2472.17	-0.1	-0.00012	HCD (High Energy Collision Dissociation)	31.7	MS2	0	69.702	74.8647	96084	24059_E3_S6_26.raw	F235	5.94	1	3.109e-05	4.196e-15
		FALSE	High	Sequest HT (A2)	Ambiguous	EQADFAIEALAK		1	P35579	P35579	0	2	0.3318	0	1	1	653.338	1305.67	1305.67	-0.1	-6e-05	HCD (High Energy Collision Dissociation)	31.7	MS2	0	67.957	74.8765	96093	24059_E3_S6_26.raw	F235	2.2	1	3.109e-05	3.792e-05
		FALSE	High	Sequest HT (A2)	Unambiguous	IAQLEEELEEEQGNTELINDR		1	P35579	P35579	0	3	0.3964	0	1	1	824.729	2472.17	2472.17	-0.99	-0.00082	HCD (High Energy Collision Dissociation)	31.7	MS2	71.9596	55.097	75.0986	96298	24059_E3_S6_26.raw	F235	2.8	1	3.109e-05	3.866e-06
		FALSE	High	Sequest HT (A2)	Unambiguous	IAQLEEELEEEQGNTELINDR		1	P35579	P35579	0	2	0.6924	0	1	1	1236.59	2472.17	2472.17	-2.96	-0.00366	HCD (High Energy Collision Dissociation)	31.7	MS2	0	60.358	75.1951	96391	24059_E3_S6_26.raw	F235	6.08	1	3.109e-05	3.743e-15
		FALSE	High	Sequest HT (A2)	Unambiguous	IMGIPEEEQMGLLR		1	P35579	P35579	0	2	0.5226	0	1	1	808.413	1615.82	1615.82	0.19	0.00015	HCD (High Energy Collision Dissociation)	31.7	MS2	4.97251	0.998	75.4817	96664	24059_E3_S6_26.raw	F235	3.1	1	3.109e-05	7.453e-11
		FALSE	High	Sequest HT (A2)	Unambiguous	IMGIPEEEQMGLLR		1	P35579	P35579	0	3	0.2016	0	1	1	539.273	1615.81	1615.82	-7.83	-0.00422	HCD (High Energy Collision Dissociation)	31.7	MS2	96.9628	2.807	75.6036	96790	24059_E3_S6_26.raw	F235	1.24	1	0.003588	0.04491
		FALSE	High	Sequest HT (A2)	Unambiguous	IAQLEEELEEEQGNTELINDR		1	P35579	P35579	0	3	0.5139	0	1	1	824.733	2472.19	2472.17	4.93	0.00406	HCD (High Energy Collision Dissociation)	31.7	MS2	78.0717	39.472	75.6986	96882	24059_E3_S6_26.raw	F235	4.32	1	3.109e-05	2.217e-07
		FALSE	High	Sequest HT (A2)	Unambiguous	IMGIPEEEQMGLLR		1	P35579	P35579	0	2	0.3866	0	1	1	808.414	1615.82	1615.82	1.7	0.00137	HCD (High Energy Collision Dissociation)	31.7	MS2	1.43804	1.876	75.8221	97014	24059_E3_S6_26.raw	F235	2.38	1	3.109e-05	1.358e-08
		FALSE	High	Sequest HT (A2)	Unambiguous	NMDPLNDNIATLLHQSSDK		1	P35579	P35579	0	3	0.6902	0	1	1	709.345	2126.02	2126.02	0.9	0.00064	HCD (High Energy Collision Dissociation)	31.7	MS2	22.7153	15.576	75.9567	97156	24059_E3_S6_26.raw	F235	4.81	1	3.109e-05	3.644e-13
		FALSE	High	Sequest HT (A2)	Unambiguous	IAQLEEELEEEQGNTELINDR		1	P35579	P35579	0	3	0.3214	0	1	1	824.733	2472.19	2472.17	4.71	0.00388	HCD (High Energy Collision Dissociation)	31.7	MS2	53.8814	39.083	76.0419	97249	24059_E3_S6_26.raw	F235	3.36	1	3.109e-05	1.844e-07
		FALSE	High	Sequest HT (A2)	Ambiguous	EQADFAIEALAK		1	P35579	P35579	0	2	0.2654	0	1	1	653.338	1305.67	1305.67	0.93	0.00061	HCD (High Energy Collision Dissociation)	31.7	MS2	47.6169	26.673	76.0615	97270	24059_E3_S6_26.raw	F235	1.62	1	3.109e-05	0.0006763
		FALSE	High	Sequest HT (A2)	Unambiguous	IMGIPEEEQMGLLR		1	P35579	P35579	0	2	0.3319	0	1	1	808.418	1615.83	1615.82	6.84	0.00552	HCD (High Energy Collision Dissociation)	31.7	MS2	20.0506	39.898	76.1676	97395	24059_E3_S6_26.raw	F235	2.35	1	3.109e-05	0.0002105
		FALSE	High	Sequest HT (A2)	Unambiguous	NMDPLNDNIATLLHQSSDK		1	P35579	P35579	0	3	0.806	0	1	1	709.345	2126.02	2126.02	1.25	0.00088	HCD (High Energy Collision Dissociation)	31.7	MS2	9.17142	4.11	76.2848	97520	24059_E3_S6_26.raw	F235	5.67	1	3.109e-05	8.177e-16
		FALSE	High	Sequest HT (A2)	Unambiguous	NMDPLNDNIATLLHQSSDK		1	P35579	P35579	0	3	0.6105	0	1	1	709.346	2126.02	2126.02	1.85	0.00131	HCD (High Energy Collision Dissociation)	31.7	MS2	57.1722	14.509	76.6241	97869	24059_E3_S6_26.raw	F235	4.93	1	3.109e-05	1.932e-09
		FALSE	High	Sequest HT (A2)	Unambiguous	IAQLEEELEEEQGNTELINDR		1	P35579	P35579	0	3	0.3968	0	1	1	824.729	2472.17	2472.17	-0.47	-0.00039	HCD (High Energy Collision Dissociation)	31.7	MS2	89.2496	8.623	76.721	97957	24059_E3_S6_26.raw	F235	2.47	1	3.109e-05	5.164e-06
		FALSE	High	Sequest HT (A2)	Unambiguous	MQQNIQELEEQLEEEESAR		1	P35579	P35579	0	2	0.7673	0	1	1	1167.03	2333.06	2333.06	0.96	0.00112	HCD (High Energy Collision Dissociation)	31.7	MS2	0	58.075	77.006	98243	24059_E3_S6_26.raw	F235	6.79	1	3.109e-05	2.316e-15
		FALSE	High	Sequest HT (A2)	Unambiguous	MQQNIQELEEQLEEEESAR		1	P35579	P35579	0	3	0.7197	0	1	1	778.359	2333.06	2333.06	2.39	0.00186	HCD (High Energy Collision Dissociation)	31.7	MS2	45.2685	8.707	77.0489	98285	24059_E3_S6_26.raw	F235	3.96	1	3.109e-05	4.854e-12
		FALSE	High	Sequest HT (A2)	Unambiguous	MQQNIQELEEQLEEEESAR		1	P35579	P35579	0	2	0.8302	0	1	1	1167.03	2333.06	2333.06	0.12	0.00014	HCD (High Energy Collision Dissociation)	31.7	MS2	0	1.506	77.3432	98578	24059_E3_S6_26.raw	F235	6.36	1	3.109e-05	1.33e-15
		FALSE	High	Sequest HT (A2)	Unambiguous	MQQNIQELEEQLEEEESAR		1	P35579	P35579	0	3	0.6621	0	1	1	778.358	2333.06	2333.06	0.9	0.0007	HCD (High Energy Collision Dissociation)	31.7	MS2	9.7077	1.785	77.3852	98621	24059_E3_S6_26.raw	F235	5.8	1	3.109e-05	1.186e-14
		FALSE	High	Sequest HT (A2)	Unambiguous	MQQNIQELEEQLEEEESAR		1	P35579	P35579	0	2	0.8269	0	1	1	1167.03	2333.06	2333.06	-0.3	-0.00035	HCD (High Energy Collision Dissociation)	31.7	MS2	0	2.241	77.6814	98918	24059_E3_S6_26.raw	F235	6.76	1	3.109e-05	1.397e-15
		FALSE	High	Sequest HT (A2)	Unambiguous	MQQNIQELEEQLEEEESAR		1	P35579	P35579	0	3	0.6225	0	1	1	778.357	2333.06	2333.06	0.51	0.0004	HCD (High Energy Collision Dissociation)	31.7	MS2	4.20976	3.283	77.7234	98960	24059_E3_S6_26.raw	F235	6.12	1	3.109e-05	2.919e-14
		FALSE	High	Sequest HT (A2)	Unambiguous	MQQNIQELEEQLEEEESAR		1	P35579	P35579	0	2	0.7856	0	1	1	1167.03	2333.06	2333.06	0.33	0.00039	HCD (High Energy Collision Dissociation)	31.7	MS2	0	64.123	78.0244	99262	24059_E3_S6_26.raw	F235	6.95	1	3.109e-05	1.296e-15
		FALSE	High	Sequest HT (A2)	Unambiguous	MQQNIQELEEQLEEEESAR		1	P35579	P35579	0	3	0.7056	0	1	1	778.356	2333.05	2333.06	-1.45	-0.00113	HCD (High Energy Collision Dissociation)	31.7	MS2	26.9952	41.869	78.0636	99296	24059_E3_S6_26.raw	F235	6.42	1	3.109e-05	7.789e-12
		FALSE	High	Sequest HT (A2)	Unambiguous	DMFQETMEAMR		1	P35579	P35579	0	2	0.6954	0	1	1	694.785	1388.56	1388.56	-1.28	-0.00089	HCD (High Energy Collision Dissociation)	31.7	MS2	67.6249	58.952	78.4079	99632	24059_E3_S6_26.raw	F235	3.25	1	3.109e-05	2.106e-05
		FALSE	High	Sequest HT (A2)	Unambiguous	DMFQETMEAMR		1	P35579	P35579	0	2	0.78	0	1	1	694.786	1388.57	1388.56	0.66	0.00046	HCD (High Energy Collision Dissociation)	31.7	MS2	3.50751	2.754	78.7408	99948	24059_E3_S6_26.raw	F235	3	1	3.109e-05	5.972e-06
		FALSE	High	Sequest HT (A2)	Unambiguous	DMFQETMEAMR		1	P35579	P35579	0	1	0.7748	0	1	1	1388.57	1388.57	1388.56	0.62	0.00087	HCD (High Energy Collision Dissociation)	31.7	MS2	0	75	78.8133	100016	24059_E3_S6_26.raw	F235	4.04	1	3.109e-05	1.028e-07
		FALSE	High	Sequest HT (A2)	Unambiguous	DMFQETMEAMR		1	P35579	P35579	0	2	0.6801	0	1	1	694.786	1388.56	1388.56	-0.04	-3e-05	HCD (High Energy Collision Dissociation)	31.7	MS2	22.6671	60.036	79.0804	100271	24059_E3_S6_26.raw	F235	3.22	1	3.109e-05	1.157e-05
		FALSE	High	Sequest HT (A2)	Unambiguous	IAQLEEELEEEQGNTELINDR		1	P35579	P35579	0	2	0.5737	0	1	1	1236.58	2472.15	2472.17	-8.99	-0.01111	HCD (High Energy Collision Dissociation)	31.7	MS2	0	75	79.327	100508	24059_E3_S6_26.raw	F235	3.8	1	3.109e-05	1.243e-10
		FALSE	High	Sequest HT (A2)	Ambiguous	EQADFAIEALAK		1	P35579	P35579	0	2	0.4824	0	1	1	653.339	1305.67	1305.67	1.59	0.00104	HCD (High Energy Collision Dissociation)	31.7	MS2	25.2822	15.989	79.7444	100931	24059_E3_S6_26.raw	F235	1.7	1	0.0004317	0.006957
		FALSE	High	Sequest HT (A2)	Unambiguous	IRELESQISELQEDLESER		1	P35579	P35579	1	3	0.6743	0	1	1	768.386	2303.14	2303.14	3.56	0.00273	HCD (High Energy Collision Dissociation)	31.7	MS2	36.9491	44.432	79.8063	100993	24059_E3_S6_26.raw	F235	6.08	1	3.109e-05	5.27e-08
		FALSE	High	Sequest HT (A2)	Unambiguous	IRELESQISELQEDLESER		1	P35579	P35579	1	3	0.6866	0	1	1	768.386	2303.14	2303.14	3.48	0.00267	HCD (High Energy Collision Dissociation)	31.7	MS2	28.1236	41.215	80.0314	101207	24059_E3_S6_26.raw	F235	5.68	1	3.109e-05	1.956e-09
		FALSE	High	Sequest HT (A2)	Unambiguous	IAQLEEELEEEQGNTELINDR		1	P35579	P35579	0	3	0.2429	0	1	1	824.732	2472.18	2472.17	3.67	0.00303	HCD (High Energy Collision Dissociation)	31.7	MS2	44.7392	61.827	80.1318	101309	24059_E3_S6_26.raw	F235	3.17	1	3.109e-05	9.32e-06
		FALSE	High	Sequest HT (A2)	Unambiguous	IRELESQISELQEDLESER		1	P35579	P35579	1	3	0.6305	0	1	1	768.383	2303.13	2303.14	-1.37	-0.00105	HCD (High Energy Collision Dissociation)	31.7	MS2	44.949	43.273	80.1389	101315	24059_E3_S6_26.raw	F235	5.71	1	3.109e-05	1.548e-08
		FALSE	High	Sequest HT (A2)	Unambiguous	IRELESQISELQEDLESER		1	P35579	P35579	1	3	0.66	0	1	1	768.382	2303.13	2303.14	-1.61	-0.00123	HCD (High Energy Collision Dissociation)	31.7	MS2	0	44.866	80.4842	101642	24059_E3_S6_26.raw	F235	6.5	1	3.109e-05	2.97e-07
		FALSE	High	Sequest HT (A2)	Unambiguous	NLPIYSEEIVEMYK		2	Q5BKV1; P35579	Q5BKV1; P35579	0	2	0.6569	0	1	1	864.431	1727.85	1727.86	-0.73	-0.00063	HCD (High Energy Collision Dissociation)	31.7	MS2	22.6857	43.009	80.5241	101680	24059_E3_S6_26.raw	F235	3.76	2	3.109e-05	1.511e-07
		FALSE	High	Sequest HT (A2)	Unambiguous	NMDPLNDNIATLLHQSSDK		1	P35579	P35579	0	3		0.0041	2	2	709.343	2126.01	2126.02	-1.6	-0.00113	HCD (High Energy Collision Dissociation)	31.7	MS2	73.2697	54.217	80.6557	101801	24059_E3_S6_26.raw	F235	2.43	1	0.001025	0.01408
		FALSE	High	Sequest HT (A2)	Unambiguous	NMDPLNDNIATLLHQSSDK		1	P35579	P35579	0	3	0.3048	0	1	1	709.338	2126	2126.02	-8.66	-0.00614	HCD (High Energy Collision Dissociation)	31.7	MS2	89.3625	59.139	80.6958	101836	24059_E3_S6_26.raw	F235	3.15	1	0.0001177	0.002198
		FALSE	High	Sequest HT (A2)	Ambiguous	EQADFAIEALAK		1	P35579	P35579	0	2	0.0435	0	1	1	653.338	1305.67	1305.67	0.56	0.00036	HCD (High Energy Collision Dissociation)	31.7	MS2	63.5976	75	81.4828	102592	24059_E3_S6_26.raw	F235	1.38	1	3.109e-05	0.0005342
		FALSE	High	Sequest HT (A2)	Unambiguous	TQLEELEDELQATEDAK		3	P35580; P35749; P35579	P35580; P35749; P35579	0	2	0.7059	0	1	1	981.466	1961.92	1961.92	2.88	0.00283	HCD (High Energy Collision Dissociation)	31.7	MS2	85.4155	6.511	82.6285	103600	24059_E3_S6_26.raw	F235	4.25	3	3.109e-05	1.476e-11
		FALSE	High	Sequest HT (A2)	Unambiguous	LQVELDNVTGLLSQSDSK		1	P35579	P35579	0	2	0.6189	0	1	1	973.506	1946	1946.01	-1.72	-0.00168	HCD (High Energy Collision Dissociation)	31.7	MS2	73.0552	12.49	82.6439	103616	24059_E3_S6_26.raw	F235	3.91	1	3.109e-05	1.244e-11
		FALSE	High	Sequest HT (A2)	Unambiguous	TQLEELEDELQATEDAK		3	P35580; P35749; P35579	P35580; P35749; P35579	0	3	0.5978	0	1	1	654.646	1961.92	1961.92	2.19	0.00143	HCD (High Energy Collision Dissociation)	31.7	MS2	56.7637	30.737	82.6529	103625	24059_E3_S6_26.raw	F235	4.6	3	3.109e-05	7.48e-07
		FALSE	High	Sequest HT (A2)	Unambiguous	LQVELDNVTGLLSQSDSK		1	P35579	P35579	0	3	0.5941	0	1	1	649.341	1946.01	1946.01	0.12	8e-05	HCD (High Energy Collision Dissociation)	31.7	MS2	86.515	22.931	82.6572	103629	24059_E3_S6_26.raw	F235	3.4	1	3.109e-05	3.777e-06
		FALSE	High	Sequest HT (A2)	Unambiguous	TQLEELEDELQATEDAK		3	P35580; P35749; P35579	P35580; P35749; P35579	0	2	0.7896	0	1	1	981.464	1961.92	1961.92	0.77	0.00075	HCD (High Energy Collision Dissociation)	31.7	MS2	7.43046	1.288	82.9368	103874	24059_E3_S6_26.raw	F235	5.37	3	3.109e-05	6.074e-13
		FALSE	High	Sequest HT (A2)	Unambiguous	LQVELDNVTGLLSQSDSK		1	P35579	P35579	0	3	0.7057	0	1	1	649.341	1946.01	1946.01	0.87	0.00057	HCD (High Energy Collision Dissociation)	31.7	MS2	28.4357	7.167	82.938	103876	24059_E3_S6_26.raw	F235	4.01	1	3.109e-05	7.182e-07
		FALSE	High	Sequest HT (A2)	Unambiguous	TQLEELEDELQATEDAK		3	P35580; P35749; P35579	P35580; P35749; P35579	0	3	0.6941	0	1	1	654.645	1961.92	1961.92	0.51	0.00033	HCD (High Energy Collision Dissociation)	31.7	MS2	2.40639	1.039	82.9791	103913	24059_E3_S6_26.raw	F235	4.38	3	3.109e-05	1.11e-08
		FALSE	High	Sequest HT (A2)	Unambiguous	LQVELDNVTGLLSQSDSK		1	P35579	P35579	0	2	0.6721	0	1	1	973.508	1946.01	1946.01	0.66	0.00064	HCD (High Energy Collision Dissociation)	31.7	MS2	37.4159	3.58	82.9797	103914	24059_E3_S6_26.raw	F235	4.88	1	3.109e-05	1.747e-12
		FALSE	High	Sequest HT (A2)	Unambiguous	TQLEELEDELQATEDAK		3	P35580; P35749; P35579	P35580; P35749; P35579	0	2	0.7669	0	1	1	981.463	1961.92	1961.92	0.33	0.00033	HCD (High Energy Collision Dissociation)	31.7	MS2	2.01141	1.83	83.2769	104173	24059_E3_S6_26.raw	F235	4.89	3	3.109e-05	4.154e-13
		FALSE	High	Sequest HT (A2)	Unambiguous	LQVELDNVTGLLSQSDSK		1	P35579	P35579	0	3	0.6958	0	1	1	649.341	1946.01	1946.01	0.78	0.0005	HCD (High Energy Collision Dissociation)	31.7	MS2	24.2889	8.266	83.2788	104176	24059_E3_S6_26.raw	F235	3.78	1	3.109e-05	5.995e-07
		FALSE	High	Sequest HT (A2)	Unambiguous	TQLEELEDELQATEDAK		3	P35580; P35749; P35579	P35580; P35749; P35579	0	3	0.6899	0	1	1	654.645	1961.92	1961.92	0.23	0.00015	HCD (High Energy Collision Dissociation)	31.7	MS2	0.475154	1.693	83.3201	104209	24059_E3_S6_26.raw	F235	5.16	3	3.109e-05	1.295e-08
		FALSE	High	Sequest HT (A2)	Unambiguous	LQVELDNVTGLLSQSDSK		1	P35579	P35579	0	2	0.7158	0	1	1	973.508	1946.01	1946.01	0.91	0.00089	HCD (High Energy Collision Dissociation)	31.7	MS2	29.8465	6.722	83.3207	104210	24059_E3_S6_26.raw	F235	4.82	1	3.109e-05	1.499e-12
		FALSE	High	Sequest HT (A2)	Unambiguous	ELESQISELQEDLESER		1	P35579	P35579	0	2	0.7287	0	1	1	1017.48	2033.95	2033.95	0.73	0.00075	HCD (High Energy Collision Dissociation)	31.7	MS2	0	75	83.4988	104369	24059_E3_S6_26.raw	F235	5.05	1	3.109e-05	5.278e-14
		FALSE	High	Sequest HT (A2)	Unambiguous	ELESQISELQEDLESER		1	P35579	P35579	0	3	0.596	0	1	1	678.654	2033.95	2033.95	-2.45	-0.00166	HCD (High Energy Collision Dissociation)	31.7	MS2	90.1369	19.622	83.5081	104376	24059_E3_S6_26.raw	F235	3.02	1	3.109e-05	4.169e-07
		FALSE	High	Sequest HT (A2)	Unambiguous	TQLEELEDELQATEDAK		3	P35580; P35749; P35579	P35580; P35749; P35579	0	2	0.8018	0	1	1	981.464	1961.92	1961.92	0.77	0.00075	HCD (High Energy Collision Dissociation)	31.7	MS2	7.91126	11.922	83.6163	104474	24059_E3_S6_26.raw	F235	5.5	3	3.109e-05	2.705e-12
		FALSE	High	Sequest HT (A2)	Unambiguous	LQVELDNVTGLLSQSDSK		1	P35579	P35579	0	3	0.6114	0	1	1	649.342	1946.01	1946.01	1.53	0.00099	HCD (High Energy Collision Dissociation)	31.7	MS2	34.0375	11.989	83.6181	104477	24059_E3_S6_26.raw	F235	4.04	1	3.109e-05	1.2e-06
		FALSE	High	Sequest HT (A2)	Unambiguous	LQVELDNVTGLLSQSDSK		1	P35579	P35579	0	2	0.7295	0	1	1	973.51	1946.01	1946.01	2.16	0.00211	HCD (High Energy Collision Dissociation)	31.7	MS2	17.1139	10.222	83.658	104512	24059_E3_S6_26.raw	F235	4.99	1	3.109e-05	5.179e-14
		FALSE	High	Sequest HT (A2)	Unambiguous	TQLEELEDELQATEDAK		3	P35580; P35749; P35579	P35580; P35749; P35579	0	3	0.6398	0	1	1	654.645	1961.92	1961.92	0.32	0.00021	HCD (High Energy Collision Dissociation)	31.7	MS2	26.589	14.207	83.6586	104513	24059_E3_S6_26.raw	F235	4.47	3	3.109e-05	6.216e-06
		FALSE	High	Sequest HT (A2)	Unambiguous	ELESQISELQEDLESER		1	P35579	P35579	0	2	0.7146	0	1	1	1017.48	2033.95	2033.95	-0.83	-0.00084	HCD (High Energy Collision Dissociation)	31.7	MS2	0	0.967	83.8257	104667	24059_E3_S6_26.raw	F235	4.94	1	3.109e-05	5.314e-15
		FALSE	High	Sequest HT (A2)	Unambiguous	ELESQISELQEDLESER		1	P35579	P35579	0	3	0.7114	0	1	1	678.655	2033.95	2033.95	-0.38	-0.00026	HCD (High Energy Collision Dissociation)	31.7	MS2	1.57255	1.003	83.8263	104668	24059_E3_S6_26.raw	F235	4.4	1	3.109e-05	1.268e-09
		FALSE	High	Sequest HT (A2)	Unambiguous	TQLEELEDELQATEDAK		3	P35580; P35749; P35579	P35580; P35749; P35579	0	2	0.7335	0	1	1	981.464	1961.92	1961.92	0.83	0.00081	HCD (High Energy Collision Dissociation)	31.7	MS2	0	62.39	83.9573	104784	24059_E3_S6_26.raw	F235	4.99	3	3.109e-05	1.512e-12
		FALSE	High	Sequest HT (A2)	Unambiguous	LQVELDNVTGLLSQSDSK		1	P35579	P35579	0	3	0.5416	0	1	1	649.34	1946	1946.01	-1.48	-0.00096	HCD (High Energy Collision Dissociation)	31.7	MS2	78.1076	39.123	83.9606	104787	24059_E3_S6_26.raw	F235	4.21	1	3.109e-05	2.222e-06
		FALSE	High	Sequest HT (A2)	Unambiguous	LQVELDNVTGLLSQSDSK		1	P35579	P35579	0	2	0.7115	0	1	1	973.512	1946.02	1946.01	4.3	0.00418	HCD (High Energy Collision Dissociation)	31.7	MS2	0	15.909	83.9972	104819	24059_E3_S6_26.raw	F235	5.06	1	3.109e-05	7.751e-13
		FALSE	High	Sequest HT (A2)	Unambiguous	TQLEELEDELQATEDAK		3	P35580; P35749; P35579	P35580; P35749; P35579	0	3	0.5361	0	1	1	654.644	1961.92	1961.92	-0.89	-0.00058	HCD (High Energy Collision Dissociation)	31.7	MS2	53.7761	75	84.1074	104914	24059_E3_S6_26.raw	F235	4.29	3	3.109e-05	2.952e-06
		FALSE	High	Sequest HT (A2)	Unambiguous	ELESQISELQEDLESER		1	P35579	P35579	0	3	0.7205	0	1	1	678.656	2033.95	2033.95	1.15	0.00078	HCD (High Energy Collision Dissociation)	31.7	MS2	2.08827	1.1	84.1641	104969	24059_E3_S6_26.raw	F235	4.15	1	3.109e-05	9.675e-09
		FALSE	High	Sequest HT (A2)	Unambiguous	ELESQISELQEDLESER		1	P35579	P35579	0	2	0.7505	0	1	1	1017.48	2033.95	2033.95	0.49	0.0005	HCD (High Energy Collision Dissociation)	31.7	MS2	0	2.142	84.1647	104970	24059_E3_S6_26.raw	F235	5.25	1	3.109e-05	4.003e-14
		FALSE	High	Sequest HT (A2)	Unambiguous	LQVELDNVTGLLSQSDSK		1	P35579	P35579	0	3	0.624	0	1	1	649.343	1946.01	1946.01	2.85	0.00185	HCD (High Energy Collision Dissociation)	31.7	MS2	74.7277	34.001	84.2995	105086	24059_E3_S6_26.raw	F235	3.67	1	3.109e-05	1.804e-06
		FALSE	High	Sequest HT (A2)	Unambiguous	TQLEELEDELQATEDAK		3	P35580; P35749; P35579	P35580; P35749; P35579	0	2	0.6998	0	1	1	981.463	1961.92	1961.92	-0.04	-4e-05	HCD (High Energy Collision Dissociation)	31.7	MS2	20.7315	75	84.3221	105104	24059_E3_S6_26.raw	F235	4.53	3	3.109e-05	1.857e-12
		FALSE	High	Sequest HT (A2)	Unambiguous	LQVELDNVTGLLSQSDSK		1	P35579	P35579	0	2	0.6903	0	1	1	973.51	1946.01	1946.01	2.85	0.00278	HCD (High Energy Collision Dissociation)	31.7	MS2	18.5891	57.441	84.3359	105117	24059_E3_S6_26.raw	F235	4.65	1	3.109e-05	4.472e-12
		FALSE	High	Sequest HT (A2)	Unambiguous	VEDMAELTcLNEASVLHNLK	C9(Dioxidation)	5	Q5BKV1; P35580; P35579	Q5BKV1; P35580; P35579; E7ERA5; B1AH99	0	3	0.1099	0	1	1	754.364	2261.08	2261.08	-0.18	-0.00014	HCD (High Energy Collision Dissociation)	31.7	MS2	36.1408	67.369	84.3566	105137	24059_E3_S6_26.raw	F235	2.82	3	3.109e-05	0.0005752
		FALSE	High	Sequest HT (A2)	Unambiguous	LQQELDDLLVDLDHQR		1	P35579	P35579	0	2	0.7176	0	1	1	975.502	1950	1949.99	2.46	0.00239	HCD (High Energy Collision Dissociation)	31.7	MS2	42.988	62.372	84.4686	105240	24059_E3_S6_26.raw	F235	5.1	1	3.109e-05	6.997e-14
		FALSE	High	Sequest HT (A2)	Unambiguous	TQLEELEDELQATEDAK		3	P35580; P35749; P35579	P35580; P35749; P35579	0	3	0.5	0	1	1	654.643	1961.92	1961.92	-1.82	-0.00119	HCD (High Energy Collision Dissociation)	31.7	MS2	46.4942	25.785	84.4958	105266	24059_E3_S6_26.raw	F235	3.12	3	3.109e-05	0.0002445
		FALSE	High	Sequest HT (A2)	Unambiguous	ELESQISELQEDLESER		1	P35579	P35579	0	3	0.6494	0	1	1	678.656	2033.95	2033.95	1.06	0.00072	HCD (High Energy Collision Dissociation)	31.7	MS2	26.6021	13.86	84.5027	105272	24059_E3_S6_26.raw	F235	4.25	1	3.109e-05	1.235e-07
		FALSE	High	Sequest HT (A2)	Unambiguous	ELESQISELQEDLESER		1	P35579	P35579	0	2	0.7356	0	1	1	1017.48	2033.95	2033.95	0.13	0.00014	HCD (High Energy Collision Dissociation)	31.7	MS2	0	55.607	84.5039	105273	24059_E3_S6_26.raw	F235	5.37	1	3.109e-05	3.925e-15
		FALSE	High	Sequest HT (A2)	Unambiguous	LQQELDDLLVDLDHQR		1	P35579	P35579	0	3	0.6965	0	1	1	650.669	1949.99	1949.99	0.07	5e-05	HCD (High Energy Collision Dissociation)	31.7	MS2	0.804438	0.315	84.6311	105391	24059_E3_S6_26.raw	F235	4.02	1	3.109e-05	1.695e-13
		FALSE	High	Sequest HT (A2)	Unambiguous	LQVELDNVTGLLSQSDSK		1	P35579	P35579	0	2	0.714	0	1	1	973.511	1946.01	1946.01	3.42	0.00333	HCD (High Energy Collision Dissociation)	31.7	MS2	25.2165	70.643	84.6764	105432	24059_E3_S6_26.raw	F235	4.79	1	3.109e-05	8.275e-13
		FALSE	Medium	Sequest HT (A2)	Unambiguous	VEDMAELTcLNEASVLHNLK	C9(Dioxidation)	5	Q5BKV1; P35580; P35579	Q5BKV1; P35580; P35579; E7ERA5; B1AH99	0	3	0.096	0	1	1	754.369	2261.09	2261.08	5.65	0.00426	HCD (High Energy Collision Dissociation)	31.7	MS2	21.9178	67.413	84.6966	105447	24059_E3_S6_26.raw	F235	2.5	3	0.01294	0.176
		FALSE	High	Sequest HT (A2)	Unambiguous	LQQELDDLLVDLDHQR		1	P35579	P35579	0	2	0.7012	0	1	1	975.5	1949.99	1949.99	-0.42	-0.00041	HCD (High Energy Collision Dissociation)	31.7	MS2	0	7.222	84.7997	105538	24059_E3_S6_26.raw	F235	5.12	1	3.109e-05	1.93e-14
		FALSE	High	Sequest HT (A2)	Unambiguous	ELESQISELQEDLESER		1	P35579	P35579	0	2	0.6905	0	1	1	1017.48	2033.95	2033.95	1.69	0.00172	HCD (High Energy Collision Dissociation)	31.7	MS2	0	70.775	84.8694	105596	24059_E3_S6_26.raw	F235	4.62	1	3.109e-05	9.128e-13
		FALSE	High	Sequest HT (A2)	Unambiguous	LQQELDDLLVDLDHQR		1	P35579	P35579	0	3	0.7279	0	1	1	650.669	1949.99	1949.99	-0.12	-8e-05	HCD (High Energy Collision Dissociation)	31.7	MS2	0	0.207	84.9677	105679	24059_E3_S6_26.raw	F235	4.52	1	3.109e-05	2.778e-12
		FALSE	High	Sequest HT (A2)	Unambiguous	LQVELDNVTGLLSQSDSK		1	P35579	P35579	0	2	0.6554	0	1	1	973.511	1946.01	1946.01	3.17	0.00308	HCD (High Energy Collision Dissociation)	31.7	MS2	71.8552	11.744	85.0164	105721	24059_E3_S6_26.raw	F235	2.96	1	3.109e-05	2.475e-09
		FALSE	High	Sequest HT (A2)	Unambiguous	LQQELDDLLVDLDHQR		1	P35579	P35579	0	2	0.741	0	1	1	975.502	1950	1949.99	1.83	0.00178	HCD (High Energy Collision Dissociation)	31.7	MS2	17.7596	10.85	85.1394	105830	24059_E3_S6_26.raw	F235	5.25	1	3.109e-05	7.763e-15
		FALSE	High	Sequest HT (A2)	Unambiguous	TQLEELEDELQATEDAK		3	P35580; P35749; P35579	P35580; P35749; P35579	0	2	0.6256	0	1	1	981.466	1961.92	1961.92	3.13	0.00307	HCD (High Energy Collision Dissociation)	31.7	MS2	24.6627	75	85.2954	105958	24059_E3_S6_26.raw	F235	4.22	3	3.109e-05	3.581e-11
		FALSE	High	Sequest HT (A2)	Unambiguous	LQQELDDLLVDLDHQR		1	P35579	P35579	0	3	0.7347	0	1	1	650.67	1949.99	1949.99	0.82	0.00053	HCD (High Energy Collision Dissociation)	31.7	MS2	0.424631	0.642	85.3072	105966	24059_E3_S6_26.raw	F235	4.75	1	3.109e-05	1.726e-14
		FALSE	High	Sequest HT (A2)	Unambiguous	LQVELDNVTGLLSQSDSK		1	P35579	P35579	0	2	0.6531	0	1	1	973.508	1946.01	1946.01	1.04	0.00101	HCD (High Energy Collision Dissociation)	31.7	MS2	81.7614	7.302	85.354	106007	24059_E3_S6_26.raw	F235	2.94	1	3.109e-05	1.287e-09
		FALSE	High	Sequest HT (A2)	Unambiguous	LQQELDDLLVDLDHQR		1	P35579	P35579	0	2	0.7275	0	1	1	975.503	1950	1949.99	2.96	0.00288	HCD (High Energy Collision Dissociation)	31.7	MS2	21.3531	75	85.4786	106106	24059_E3_S6_26.raw	F235	4.99	1	3.109e-05	2.891e-12
		FALSE	High	Sequest HT (A2)	Ambiguous	EQADFAIEALAK		1	P35579	P35579	0	2	0.4775	0	1	1	653.337	1305.67	1305.67	-2.06	-0.00134	HCD (High Energy Collision Dissociation)	31.7	MS2	48.3764	22.802	85.6341	106229	24059_E3_S6_26.raw	F235	1.78	1	3.109e-05	8.442e-06
		FALSE	High	Sequest HT (A2)	Unambiguous	LQQELDDLLVDLDHQR		1	P35579	P35579	0	3	0.7537	0	1	1	650.67	1950	1949.99	1.29	0.00084	HCD (High Energy Collision Dissociation)	31.7	MS2	3.98394	2.263	85.6454	106238	24059_E3_S6_26.raw	F235	4.75	1	3.109e-05	8.299e-14
		FALSE	High	Sequest HT (A2)	Unambiguous	LQVELDNVTGLLSQSDSK		1	P35579	P35579	0	2	0.699	0	1	1	973.512	1946.02	1946.01	5.11	0.00497	HCD (High Energy Collision Dissociation)	31.7	MS2	18.2887	74.058	85.7022	106291	24059_E3_S6_26.raw	F235	5.05	1	3.109e-05	2.454e-11
		FALSE	High	Sequest HT (A2)	Unambiguous	LQVELDNVTGLLSQSDSK		1	P35579	P35579	0	3	0.4255	0	1	1	649.342	1946.01	1946.01	1.81	0.00118	HCD (High Energy Collision Dissociation)	31.7	MS2	65.4051	17.72	85.9612	106506	24059_E3_S6_26.raw	F235	2.35	1	0.0003061	0.004848
		FALSE	Medium	Sequest HT (A2)	Ambiguous	EQADFAIEALAK		1	P35579	P35579	0	2	0.2057	0	1	1	653.341	1305.68	1305.67	5.14	0.00336	HCD (High Energy Collision Dissociation)	31.7	MS2	29.5065	75	85.9639	106508	24059_E3_S6_26.raw	F235	1.41	1	0.02574	0.2905
		FALSE	High	Sequest HT (A2)	Unambiguous	LQQELDDLLVDLDHQR		1	P35579	P35579	0	3	0.7162	0	1	1	650.669	1949.99	1949.99	0.35	0.00023	HCD (High Energy Collision Dissociation)	31.7	MS2	12.76	11.434	85.9839	106525	24059_E3_S6_26.raw	F235	4.37	1	3.109e-05	1.579e-14
		FALSE	High	Sequest HT (A2)	Unambiguous	LQVELDNVTGLLSQSDSK		1	P35579	P35579	0	2	0.625	0	1	1	973.504	1946	1946.01	-3.61	-0.00351	HCD (High Energy Collision Dissociation)	31.7	MS2	0	73.81	86.0506	106579	24059_E3_S6_26.raw	F235	4.88	1	3.109e-05	9.454e-12
		FALSE	High	Sequest HT (A2)	Unambiguous	LQQELDDLLVDLDHQR		1	P35579	P35579	0	3	0.6142	0	1	1	650.669	1949.99	1949.99	-0.77	-0.0005	HCD (High Energy Collision Dissociation)	31.7	MS2	21.4059	75	86.3312	106812	24059_E3_S6_26.raw	F235	5.08	1	3.109e-05	1.828e-13
		FALSE	High	Sequest HT (A2)	Unambiguous	LQVELDNVTGLLSQSDSK		1	P35579	P35579	0	2	0.6583	0	1	1	973.51	1946.01	1946.01	2.79	0.00272	HCD (High Energy Collision Dissociation)	31.7	MS2	51.7268	34.903	86.3934	106862	24059_E3_S6_26.raw	F235	4.36	1	3.109e-05	4.033e-12
		FALSE	High	Sequest HT (A2)	Unambiguous	QLLQANPILEAFGNAK		6	A0A2R8Y4C3; M0QY43; P35749; P35579; Q7Z406; A0A494C024	A0A2R8Y4C3; M0QY43; P35749; P35579; Q7Z406; A0A494C024	0	2	0.7291	0	1	1	863.986	1726.97	1726.95	9.69	0.00837	HCD (High Energy Collision Dissociation)	31.7	MS2	43.2413	61.423	86.4651	106923	24059_E3_S6_26.raw	F235	4.43	6	3.109e-05	7.129e-08
		FALSE	High	Sequest HT (A2)	Unambiguous	LQVELDNVTGLLSQSDSK		1	P35579	P35579	0	3	0.4733	0	1	1	649.34	1946.01	1946.01	-0.82	-0.00053	HCD (High Energy Collision Dissociation)	31.7	MS2	67.0358	47.046	86.5524	107002	24059_E3_S6_26.raw	F235	2.43	1	0.001645	0.02206
		FALSE	High	Sequest HT (A2)	Unambiguous	QLLQANPILEAFGNAK		6	A0A2R8Y4C3; M0QY43; P35749; P35579; Q7Z406; A0A494C024	A0A2R8Y4C3; M0QY43; P35749; P35579; Q7Z406; A0A494C024	0	3	0.731	0	1	1	576.322	1726.95	1726.95	1.02	0.00059	HCD (High Energy Collision Dissociation)	31.7	MS2	58.8684	8.904	86.6225	107058	24059_E3_S6_26.raw	F235	3.16	6	3.109e-05	5.177e-06
		FALSE	High	Sequest HT (A2)	Unambiguous	LQVELDNVTGLLSQSDSK		1	P35579	P35579	0	2	0.6581	0	1	1	973.506	1946	1946.01	-1.54	-0.00149	HCD (High Energy Collision Dissociation)	31.7	MS2	53.5169	75	86.7635	107169	24059_E3_S6_26.raw	F235	4.68	1	3.109e-05	5.988e-13
		FALSE	High	Sequest HT (A2)	Unambiguous	QLLQANPILEAFGNAK		6	A0A2R8Y4C3; M0QY43; P35749; P35579; Q7Z406; A0A494C024	A0A2R8Y4C3; M0QY43; P35749; P35579; Q7Z406; A0A494C024	0	2	0.6797	0	1	1	863.979	1726.95	1726.95	1.35	0.00117	HCD (High Energy Collision Dissociation)	31.7	MS2	2.80925	3.23	86.7892	107188	24059_E3_S6_26.raw	F235	4.62	6	3.109e-05	1.057e-09
		FALSE	High	Sequest HT (A2)	Unambiguous	LQQELDDLLVDLDHQR		1	P35579	P35579	0	3	0.5273	0	1	1	650.667	1949.99	1949.99	-2.75	-0.00179	HCD (High Energy Collision Dissociation)	31.7	MS2	60.9424	75	86.8556	107240	24059_E3_S6_26.raw	F235	4.76	1	3.109e-05	1.137e-11
		FALSE	High	Sequest HT (A2)	Unambiguous	QLLQANPILEAFGNAK		6	A0A2R8Y4C3; M0QY43; P35749; P35579; Q7Z406; A0A494C024	A0A2R8Y4C3; M0QY43; P35749; P35579; Q7Z406; A0A494C024	0	3	0.7487	0	1	1	576.321	1726.95	1726.95	-0.35	-0.0002	HCD (High Energy Collision Dissociation)	31.7	MS2	14.6538	5.201	86.9592	107326	24059_E3_S6_26.raw	F235	3.94	6	3.109e-05	9.624e-09
		FALSE	High	Sequest HT (A2)	Unambiguous	LQVELDNVTGLLSQSDSK		1	P35579	P35579	0	2	0.7143	0	1	1	973.51	1946.01	1946.01	2.79	0.00272	HCD (High Energy Collision Dissociation)	31.7	MS2	22.0846	69.729	87.1009	107447	24059_E3_S6_26.raw	F235	5.11	1	3.109e-05	1.267e-11
		FALSE	Medium	Sequest HT (A2)	Unambiguous	LQVELDNVTGLLSQSDSK		1	P35579	P35579	0	3	0.2365	0	1	1	649.343	1946.01	1946.01	3.6	0.00234	HCD (High Energy Collision Dissociation)	31.7	MS2	76.0257	11.872	87.1213	107464	24059_E3_S6_26.raw	F235	1.48	1	0.04606	0.4343
		FALSE	High	Sequest HT (A2)	Unambiguous	QLLQANPILEAFGNAK		6	A0A2R8Y4C3; M0QY43; P35749; P35579; Q7Z406; A0A494C024	A0A2R8Y4C3; M0QY43; P35749; P35579; Q7Z406; A0A494C024	0	2	0.691	0	1	1	863.979	1726.95	1726.95	1.42	0.00123	HCD (High Energy Collision Dissociation)	31.7	MS2	0	1.693	87.1281	107470	24059_E3_S6_26.raw	F235	4.24	6	3.109e-05	4.484e-10
		FALSE	Medium	Sequest HT (A2)	Unambiguous	ELESQISELQEDLESER		1	P35579	P35579	0	2	0.1768	0	1	1	1017.47	2033.93	2033.95	-9.77	-0.00994	HCD (High Energy Collision Dissociation)	31.7	MS2	0	75	87.1385	107480	24059_E3_S6_26.raw	F235	1.81	1	0.01309	0.1776
		FALSE	High	Sequest HT (A2)	Unambiguous	IAQLEEELEEEQGNTELINDR		1	P35579	P35579	0	3	0.1526	0	1	1	824.731	2472.18	2472.17	2.27	0.00187	HCD (High Energy Collision Dissociation)	31.7	MS2	34.4148	75	87.143	107483	24059_E3_S6_26.raw	F235	2.49	1	0.001416	0.01972
		FALSE	High	Sequest HT (A2)	Unambiguous	LQQELDDLLVDLDHQR		1	P35579	P35579	0	3	0.5386	0	1	1	650.671	1950	1949.99	2.32	0.00151	HCD (High Energy Collision Dissociation)	31.7	MS2	38.0532	75	87.2325	107559	24059_E3_S6_26.raw	F235	4.53	1	3.109e-05	4.617e-10
		FALSE	High	Sequest HT (A2)	Unambiguous	QLLQANPILEAFGNAK		6	A0A2R8Y4C3; M0QY43; P35749; P35579; Q7Z406; A0A494C024	A0A2R8Y4C3; M0QY43; P35749; P35579; Q7Z406; A0A494C024	0	3	0.7117	0	1	1	576.322	1726.95	1726.95	2.3	0.00132	HCD (High Energy Collision Dissociation)	31.7	MS2	31.3243	16.631	87.3007	107615	24059_E3_S6_26.raw	F235	4.44	6	3.109e-05	8.061e-07
		FALSE	High	Sequest HT (A2)	Unambiguous	LQVELDNVTGLLSQSDSK		1	P35579	P35579	0	2	0.6853	0	1	1	973.51	1946.01	1946.01	2.79	0.00272	HCD (High Energy Collision Dissociation)	31.7	MS2	74.9519	61.725	87.4382	107733	24059_E3_S6_26.raw	F235	4.64	1	3.109e-05	1.384e-11
		FALSE	High	Sequest HT (A2)	Unambiguous	QLLQANPILEAFGNAK		6	A0A2R8Y4C3; M0QY43; P35749; P35579; Q7Z406; A0A494C024	A0A2R8Y4C3; M0QY43; P35749; P35579; Q7Z406; A0A494C024	0	2	0.6578	0	1	1	863.98	1726.95	1726.95	1.84	0.00159	HCD (High Energy Collision Dissociation)	31.7	MS2	9.39301	18.589	87.4675	107755	24059_E3_S6_26.raw	F235	4.5	6	3.109e-05	1.935e-09
		FALSE	High	Sequest HT (A2)	Unambiguous	LQQELDDLLVDLDHQR		1	P35579	P35579	0	3	0.2643	0	1	1	650.669	1949.99	1949.99	-0.02	-2e-05	HCD (High Energy Collision Dissociation)	31.7	MS2	94.5189	14.803	87.8459	108079	24059_E3_S6_26.raw	F235	2.27	1	0.0003551	0.005814
		FALSE	High	Sequest HT (A2)	Unambiguous	LQVELDNVTGLLSQSDSK		1	P35579	P35579	0	2	0.6294	0	1	1	973.506	1946.01	1946.01	-1.16	-0.00113	HCD (High Energy Collision Dissociation)	31.7	MS2	83.16	62.005	87.9539	108169	24059_E3_S6_26.raw	F235	4.02	1	3.109e-05	1.052e-11
		FALSE	High	Sequest HT (A2)	Unambiguous	VISGVLQLGNIVFK		1	P35579	P35579	0	2	0.5872	0	1	1	743.954	1486.9	1486.9	1.18	0.00088	HCD (High Energy Collision Dissociation)	31.7	MS2	39.5542	75	90.6414	110301	24059_E3_S6_26.raw	F235	2.81	1	3.109e-05	3.559e-05
		FALSE	High	Sequest HT (A2)	Unambiguous	VISGVLQLGNIVFK		1	P35579	P35579	0	2	0.5515	0	1	1	743.953	1486.9	1486.9	-0.22	-0.00016	HCD (High Energy Collision Dissociation)	31.7	MS2	21.6004	75	91.0064	110587	24059_E3_S6_26.raw	F235	2.72	1	3.109e-05	3.518e-05
		FALSE	High	Sequest HT (A2)	Unambiguous	LQVELDNVTGLLSQSDSK		1	P35579	P35579	0	2	0.6823	0	1	1	973.517	1946.03	1946.01	9.5	0.00925	HCD (High Energy Collision Dissociation)	31.7	MS2	57.3612	75	91.1088	110663	24059_E3_S6_26.raw	F235	4.06	1	3.109e-05	3.149e-10
		FALSE	High	Sequest HT (A2)	Unambiguous	SMEAEMIQLQEELAAAER		1	P35579	P35579	0	2	0.811	0	1	1	1024.98	2048.96	2048.96	-2.75	-0.00282	HCD (High Energy Collision Dissociation)	31.7	MS2	0	75	96.94	115130	24059_E3_S6_26.raw	F235	6.19	1	3.109e-05	1.407e-14
		FALSE	High	Sequest HT (A2)	Unambiguous	SMEAEMIQLQEELAAAER		1	P35579	P35579	0	3	0.79	0	1	1	683.66	2048.96	2048.96	1.03	0.0007	HCD (High Energy Collision Dissociation)	31.7	MS2	1.47559	2.477	97.2285	115353	24059_E3_S6_26.raw	F235	4.62	1	3.109e-05	3.231e-10
		FALSE	High	Sequest HT (A2)	Unambiguous	SMEAEMIQLQEELAAAER		1	P35579	P35579	0	2	0.7936	0	1	1	1024.99	2048.96	2048.96	0.82	0.00084	HCD (High Energy Collision Dissociation)	31.7	MS2	0	2.353	97.2711	115388	24059_E3_S6_26.raw	F235	5.62	1	3.109e-05	4.246e-15
		FALSE	High	Sequest HT (A2)	Unambiguous	SMEAEMIQLQEELAAAER		1	P35579	P35579	0	4	0.6304	0	1	1	512.995	2048.96	2048.96	-2.11	-0.00108	HCD (High Energy Collision Dissociation)	31.7	MS2	7.4648	75	97.43	115505	24059_E3_S6_26.raw	F235	2.76	1	3.109e-05	2.893e-06
		FALSE	High	Sequest HT (A2)	Unambiguous	SMEAEMIQLQEELAAAER		1	P35579	P35579	0	3	0.7924	0	1	1	683.66	2048.97	2048.96	1.92	0.00131	HCD (High Energy Collision Dissociation)	31.7	MS2	0.200696	0.64	97.568	115607	24059_E3_S6_26.raw	F235	4.48	1	3.109e-05	2.068e-09
		FALSE	High	Sequest HT (A2)	Unambiguous	SMEAEMIQLQEELAAAER		1	P35579	P35579	0	2	0.8142	0	1	1	1024.99	2048.96	2048.96	0.7	0.00072	HCD (High Energy Collision Dissociation)	31.7	MS2	0	2.028	97.6112	115641	24059_E3_S6_26.raw	F235	5.76	1	3.109e-05	9.022e-14
		FALSE	High	Sequest HT (A2)	Unambiguous	SMEAEMIQLQEELAAAER		1	P35579	P35579	0	4	0.711	0	1	1	512.997	2048.97	2048.96	1.35	0.00069	HCD (High Energy Collision Dissociation)	31.7	MS2	22.8741	75	97.819	115799	24059_E3_S6_26.raw	F235	3.46	1	3.109e-05	1.742e-07
		FALSE	High	Sequest HT (A2)	Unambiguous	SMEAEMIQLQEELAAAER		1	P35579	P35579	0	3	0.7873	0	1	1	683.66	2048.97	2048.96	1.92	0.00131	HCD (High Energy Collision Dissociation)	31.7	MS2	0.443289	2.164	97.9086	115866	24059_E3_S6_26.raw	F235	5.36	1	3.109e-05	9.413e-10
		FALSE	High	Sequest HT (A2)	Unambiguous	SMEAEMIQLQEELAAAER		1	P35579	P35579	0	2	0.8153	0	1	1	1024.99	2048.97	2048.96	1.42	0.00145	HCD (High Energy Collision Dissociation)	31.7	MS2	1.36178	5.354	97.9506	115896	24059_E3_S6_26.raw	F235	6.28	1	3.109e-05	1.035e-14
		FALSE	High	Sequest HT (A2)	Unambiguous	SmEAEmIQLQEELAAAER	M2(Dioxidation); M6(Dioxidation)	1	P35579	P35579	0	3	0.2714	0	1	1	704.992	2112.96	2112.94	9.55	0.00673	HCD (High Energy Collision Dissociation)	31.7	MS2	0	75	98.1873	116075	24059_E3_S6_26.raw	F235	2.1	1	0.001167	0.01599
		FALSE	High	Sequest HT (A2)	Unambiguous	SMEAEMIQLQEELAAAER		1	P35579	P35579	0	3	0.7888	0	1	1	683.66	2048.97	2048.96	1.74	0.00119	HCD (High Energy Collision Dissociation)	31.7	MS2	0.949804	5.493	98.2472	116119	24059_E3_S6_26.raw	F235	5.35	1	3.109e-05	1.213e-09
		FALSE	High	Sequest HT (A2)	Unambiguous	SMEAEMIQLQEELAAAER		1	P35579	P35579	0	2	0.802	0	1	1	1024.99	2048.97	2048.96	1.54	0.00158	HCD (High Energy Collision Dissociation)	31.7	MS2	7.21124	17.671	98.2918	116153	24059_E3_S6_26.raw	F235	6.06	1	3.109e-05	3.034e-14
		FALSE	High	Sequest HT (A2)	Unambiguous	SMEAEMIQLQEELAAAER		1	P35579	P35579	0	3	0.7422	0	1	1	683.66	2048.96	2048.96	0.67	0.00046	HCD (High Energy Collision Dissociation)	31.7	MS2	38.4639	7.495	98.5882	116373	24059_E3_S6_26.raw	F235	3.84	1	3.109e-05	2.766e-08
		FALSE	High	Sequest HT (A2)	Unambiguous	SMEAEMIQLQEELAAAER		1	P35579	P35579	0	2	0.8023	0	1	1	1024.98	2048.96	2048.96	-0.96	-0.00099	HCD (High Energy Collision Dissociation)	31.7	MS2	0	75	98.6362	116412	24059_E3_S6_26.raw	F235	6.07	1	3.109e-05	2.232e-15
		FALSE	High	Sequest HT (A2)	Unambiguous	SMEAEMIQLQEELAAAER		1	P35579	P35579	0	3	0.679	0	1	1	683.659	2048.96	2048.96	0.4	0.00027	HCD (High Energy Collision Dissociation)	31.7	MS2	77.7573	17.01	98.9736	116657	24059_E3_S6_26.raw	F235	4.33	1	3.109e-05	6.829e-09
		FALSE	High	Sequest HT (A2)	Unambiguous	SMEAEMIQLQEELAAAER		1	P35579	P35579	0	2	0.7335	0	1	1	1024.99	2048.97	2048.96	1.42	0.00145	HCD (High Energy Collision Dissociation)	31.7	MS2	34.5949	75	99.146	116782	24059_E3_S6_26.raw	F235	5.59	1	3.109e-05	1.172e-13
		FALSE	High	Sequest HT (A2)	Unambiguous	SMEAEMIQLQEELAAAER		1	P35579	P35579	0	3	0.688	0	1	1	683.657	2048.96	2048.96	-3.53	-0.00241	HCD (High Energy Collision Dissociation)	31.7	MS2	63.5941	19.851	99.3148	116910	24059_E3_S6_26.raw	F235	4.07	1	3.109e-05	3.86e-07
		FALSE	High	Sequest HT (A2)	Unambiguous	SMEAEMIQLQEELAAAER		1	P35579	P35579	0	3	0.5882	0	1	1	683.656	2048.95	2048.96	-4.07	-0.00278	HCD (High Energy Collision Dissociation)	31.7	MS2	86.2826	9.512	99.654	117163	24059_E3_S6_26.raw	F235	2.21	1	3.109e-05	4.618e-05
		FALSE	High	Sequest HT (A2)	Unambiguous	SMEAEMIQLQEELAAAER		1	P35579	P35579	0	3	0.4889	0	1	1	683.658	2048.96	2048.96	-2.1	-0.00144	HCD (High Energy Collision Dissociation)	31.7	MS2	95.1858	17.562	100.008	117427	24059_E3_S6_26.raw	F235	2.25	1	3.109e-05	9.653e-05
		FALSE	High	Sequest HT (A2)	Unambiguous	SMEAEMIQLQEELAAAER		1	P35579	P35579	0	3	0.6276	0	1	1	683.659	2048.96	2048.96	-0.32	-0.00022	HCD (High Energy Collision Dissociation)	31.7	MS2	79.9535	75	100.35	117678	24059_E3_S6_26.raw	F235	4.35	1	3.109e-05	5.932e-07
		FALSE	High	Sequest HT (A2)	Unambiguous	SMEAEMIQLQEELAAAER		1	P35579	P35579	0	3	0.616	0	1	1	683.661	2048.97	2048.96	2.37	0.00162	HCD (High Energy Collision Dissociation)	31.7	MS2	76.9674	75	100.763	117980	24059_E3_S6_26.raw	F235	4.01	1	3.109e-05	1.762e-07
		FALSE	High	Sequest HT (A2)	Unambiguous	SMEAEMIQLQEELAAAER		1	P35579	P35579	0	3	0.549	0	1	1	683.66	2048.96	2048.96	0.85	0.00058	HCD (High Energy Collision Dissociation)	31.7	MS2	76.8812	75	101.126	118245	24059_E3_S6_26.raw	F235	3.37	1	3.109e-05	2.833e-07
		FALSE	High	Sequest HT (A2)	Unambiguous	LQVELDNVTGLLSQSDSK		1	P35579	P35579	0	2	0.5271	0	1	1	973.498	1945.99	1946.01	-9.69	-0.00943	HCD (High Energy Collision Dissociation)	31.7	MS2	19.8038	75	102.038	118917	24059_E3_S6_26.raw	F235	2.58	1	3.109e-05	0.000193
		FALSE	High	Sequest HT (A2)	Unambiguous	SMEAEMIQLQEELAAAER		1	P35579	P35579	0	3	0.7098	0	1	1	683.656	2048.95	2048.96	-3.89	-0.00266	HCD (High Energy Collision Dissociation)	31.7	MS2	76.6278	75	102.184	119025	24059_E3_S6_26.raw	F235	4.1	1	3.109e-05	4.817e-06
		FALSE	High	Sequest HT (A2)	Ambiguous	EQADFAIEALAK		1	P35579	P35579	0	2	0.2308	0	1	1	653.338	1305.67	1305.67	0.18	0.00012	HCD (High Energy Collision Dissociation)	31.7	MS2	75.0107	39.81	102.189	119029	24059_E3_S6_26.raw	F235	1.43	1	0.001048	0.01471
		FALSE	High	Sequest HT (A2)	Unambiguous	KLEGDSTDLSDQIAELQAQIAELK		1	P35579	P35579	1	3	0.8097	0	1	1	872.459	2615.36	2615.34	8.73	0.00761	HCD (High Energy Collision Dissociation)	31.7	MS2	44.3279	15.446	102.366	119160	24059_E3_S6_26.raw	F235	6.2	1	3.109e-05	4.006e-13
		FALSE	High	Sequest HT (A2)	Unambiguous	LQVELDNVTGLLSQSDSK		1	P35579	P35579	0	2	0.172	0	1	1	973.505	1946	1946.01	-2.48	-0.00241	HCD (High Energy Collision Dissociation)	31.7	MS2	0	75	102.41	119191	24059_E3_S6_26.raw	F235	1.57	1	3.109e-05	4.236e-06
		FALSE	High	Sequest HT (A2)	Unambiguous	KLEGDSTDLSDQIAELQAQIAELK		1	P35579	P35579	1	4	0.4528	0	1	1	654.591	2615.34	2615.34	0.53	0.00035	HCD (High Energy Collision Dissociation)	31.7	MS2	93.3386	13.769	102.552	119298	24059_E3_S6_26.raw	F235	3.6	1	3.109e-05	5.372e-05
		FALSE	High	Sequest HT (A2)	Unambiguous	KLEGDSTDLSDQIAELQAQIAELK		1	P35579	P35579	1	3	0.8384	0	1	1	872.457	2615.36	2615.34	5.51	0.0048	HCD (High Energy Collision Dissociation)	31.7	MS2	19.6264	2.064	102.571	119312	24059_E3_S6_26.raw	F235	6.93	1	3.109e-05	4.153e-14
		FALSE	High	Sequest HT (A2)	Unambiguous	KLEGDSTDLSDQIAELQAQIAELK		1	P35579	P35579	1	3	0.6903	0	1	1	872.454	2615.35	2615.34	2.29	0.002	HCD (High Energy Collision Dissociation)	31.7	MS2	9.79955	75	102.654	119373	24059_E3_S6_26.raw	F235	7.75	1	3.109e-05	4.766e-11
		FALSE	High	Sequest HT (A2)	Unambiguous	KLEGDSTDLSDQIAELQAQIAELK		1	P35579	P35579	1	3	0.8342	0	1	1	872.453	2615.35	2615.34	1.66	0.00145	HCD (High Energy Collision Dissociation)	31.7	MS2	2.67608	1.496	102.704	119413	24059_E3_S6_26.raw	F235	7.48	1	3.109e-05	7.419e-15
		FALSE	High	Sequest HT (A2)	Unambiguous	LQVELDNVTGLLSQSDSK		1	P35579	P35579	0	2	0.2723	0	1	1	973.508	1946.01	1946.01	0.35	0.00034	HCD (High Energy Collision Dissociation)	31.7	MS2	0	75	102.75	119445	24059_E3_S6_26.raw	F235	1.91	1	3.109e-05	4.909e-06
		FALSE	High	Sequest HT (A2)	Unambiguous	KLEGDSTDLSDQIAELQAQIAELK		1	P35579	P35579	1	2	0.852	0	1	1	1308.17	2615.34	2615.34	-0.44	-0.00057	HCD (High Energy Collision Dissociation)	31.7	MS2	0	75	102.876	119536	24059_E3_S6_26.raw	F235	8.85	1	3.109e-05	6.919e-19
		FALSE	High	Sequest HT (A2)	Unambiguous	KLEGDSTDLSDQIAELQAQIAELK		1	P35579	P35579	1	4	0.7035	0	1	1	654.591	2615.34	2615.34	0.81	0.00053	HCD (High Energy Collision Dissociation)	31.7	MS2	82.2489	12.009	102.877	119538	24059_E3_S6_26.raw	F235	5.43	1	3.109e-05	1.017e-09
		FALSE	High	Sequest HT (A2)	Unambiguous	KLEGDSTDLSDQIAELQAQIAELK		1	P35579	P35579	1	3	0.7989	0	1	1	872.453	2615.34	2615.34	1.45	0.00126	HCD (High Energy Collision Dissociation)	31.7	MS2	0.727943	0.886	103.044	119660	24059_E3_S6_26.raw	F235	7.21	1	3.109e-05	1.068e-15
		FALSE	High	Sequest HT (A2)	Unambiguous	KLEGDSTDLSDQIAELQAQIAELK		1	P35579	P35579	1	4	0.7138	0	1	1	654.591	2615.34	2615.34	0.53	0.00035	HCD (High Energy Collision Dissociation)	31.7	MS2	85.6866	12.308	103.044	119661	24059_E3_S6_26.raw	F235	5.38	1	3.109e-05	4.388e-11
		FALSE	High	Sequest HT (A2)	Unambiguous	LQVELDNVTGLLSQSDSK		1	P35579	P35579	0	2		0.0263	2	2	973.508	1946.01	1946.01	0.22	0.00021	HCD (High Energy Collision Dissociation)	31.7	MS2	19.6937	75	103.09	119692	24059_E3_S6_26.raw	F235	1.48	1	3.109e-05	8.79e-05
		FALSE	High	Sequest HT (A2)	Unambiguous	KLEGDSTDLSDQIAELQAQIAELK		1	P35579	P35579	1	2	0.8062	0	1	1	1308.17	2615.34	2615.34	-2.12	-0.00277	HCD (High Energy Collision Dissociation)	31.7	MS2	20.1451	75	103.215	119776	24059_E3_S6_26.raw	F235	8.1	1	3.109e-05	2.165e-17
		FALSE	High	Sequest HT (A2)	Unambiguous	KLEGDSTDLSDQIAELQAQIAELK		1	P35579	P35579	1	4	0.746	0	1	1	654.592	2615.35	2615.34	1.65	0.00108	HCD (High Energy Collision Dissociation)	31.7	MS2	33.8618	12.282	103.216	119777	24059_E3_S6_26.raw	F235	5.59	1	3.109e-05	3.226e-11
		FALSE	High	Sequest HT (A2)	Unambiguous	KLEGDSTDLSDQIAELQAQIAELK		1	P35579	P35579	1	3	0.8455	0	1	1	872.456	2615.35	2615.34	4.6	0.00401	HCD (High Energy Collision Dissociation)	31.7	MS2	1.01053	2.597	103.383	119902	24059_E3_S6_26.raw	F235	7.12	1	3.109e-05	3.016e-15
		FALSE	High	Sequest HT (A2)	Unambiguous	DFSALESQLQDTQELLQEENR		1	P35579	P35579	0	3	0.6973	0	1	1	831.733	2493.18	2493.17	4.02	0.00334	HCD (High Energy Collision Dissociation)	31.7	MS2	53.6519	4.881	103.413	119925	24059_E3_S6_26.raw	F235	5.12	1	3.109e-05	6.81e-11
		FALSE	High	Sequest HT (A2)	Unambiguous	DFSALESQLQDTQELLQEENR		1	P35579	P35579	0	2	0.7654	0	1	1	1247.09	2493.17	2493.17	-2.58	-0.00322	HCD (High Energy Collision Dissociation)	31.7	MS2	23.1554	17.228	103.445	119948	24059_E3_S6_26.raw	F235	6.01	1	3.109e-05	5.333e-16
		FALSE	High	Sequest HT (A2)	Unambiguous	DFSALESQLQDTQELLQEENR		1	P35579	P35579	0	4	0.6258	0	1	1	624.05	2493.18	2493.17	1.67	0.00104	HCD (High Energy Collision Dissociation)	31.7	MS2	29.1098	17.163	103.513	119998	24059_E3_S6_26.raw	F235	4.89	1	3.109e-05	2.583e-07
		FALSE	High	Sequest HT (A2)	Unambiguous	DFSALESQLQDTQELLQEENR		1	P35579	P35579	0	3	0.5349	0	1	1	831.73	2493.18	2493.17	0.5	0.00041	HCD (High Energy Collision Dissociation)	31.7	MS2	10.243	75	103.723	120178	24059_E3_S6_26.raw	F235	5.01	1	3.109e-05	2.782e-08
		FALSE	High	Sequest HT (A2)	Unambiguous	LEGDSTDLSDQIAELQAQIAELK		1	P35579	P35579	0	3	0.7782	0	1	1	829.755	2487.25	2487.25	2.13	0.00177	HCD (High Energy Collision Dissociation)	31.7	MS2	8.8281	2.698	105.04	121235	24059_E3_S6_26.raw	F235	5.86	1	3.109e-05	7.138e-14
		FALSE	High	Sequest HT (A2)	Unambiguous	LEGDSTDLSDQIAELQAQIAELK		1	P35579	P35579	0	2	0.7839	0	1	1	1244.13	2487.25	2487.25	3.27	0.00406	HCD (High Energy Collision Dissociation)	31.7	MS2	0	5.809	105.041	121236	24059_E3_S6_26.raw	F235	6.71	1	3.109e-05	1.659e-16
		FALSE	High	Sequest HT (A2)	Unambiguous	DLGEELEALKTELEDTLDSTAAQQELR		1	P35579	P35579	1	3	0.7585	0	1	1	1006.5	3017.5	3017.48	5.66	0.0057	HCD (High Energy Collision Dissociation)	31.7	MS2	0	11.582	106.521	122521	24059_E3_S6_26.raw	F235	9.73	1	3.109e-05	1.881e-16
		FALSE	High	Sequest HT (A2)	Unambiguous	DLGEELEALKTELEDTLDSTAAQQELR		1	P35579	P35579	1	4	0.7109	0	1	1	755.126	3017.48	3017.48	0.62	0.00047	HCD (High Energy Collision Dissociation)	31.7	MS2	3.44735	6.82	106.607	122590	24059_E3_S6_26.raw	F235	5.5	1	3.109e-05	1.041e-10
		FALSE	High	Sequest HT (A2)	Unambiguous	DLGEELEALKTELEDTLDSTAAQQELR		1	P35579	P35579	1	2	0.787	0	1	1	1509.24	3017.47	3017.48	-3.13	-0.00472	HCD (High Energy Collision Dissociation)	31.7	MS2	0	71.389	106.611	122595	24059_E3_S6_26.raw	F235	6.9	1	3.109e-05	1.09e-16
		FALSE	High	Sequest HT (A2)	Ambiguous	EQADFAIEALAK		1	P35579	P35579	0	2	0.2615	0	1	1	653.335	1305.66	1305.67	-4.49	-0.00293	HCD (High Energy Collision Dissociation)	31.7	MS2	85.7907	58.775	107.15	123005	24059_E3_S6_26.raw	F235	1.3	1	0.005663	0.07745
		FALSE	High	Sequest HT (A2)	Unambiguous	IAQLEEELEEEQGNTELINDR		1	P35579	P35579	0	3	0.2138	0	1	1	824.732	2472.18	2472.17	3.3	0.00272	HCD (High Energy Collision Dissociation)	31.7	MS2	27.8882	75	110.494	125381	24059_E3_S6_26.raw	F235	3.04	1	0.0001177	0.0027
		FALSE	Medium	Sequest HT (A2)	Unambiguous	LQVELDNVTGLLSQSDSK		1	P35579	P35579	0	3	0.1793	0	1	1	649.343	1946.01	1946.01	3.69	0.0024	HCD (High Energy Collision Dissociation)	31.7	MS2	67.4996	75	111.251	125864	24059_E3_S6_26.raw	F235	1.45	1	0.02341	0.2696
		FALSE	High	Sequest HT (A2)	Unambiguous	LQVELDNVTGLLSQSDSK		1	P35579	P35579	0	2	0.6653	0	1	1	973.504	1946	1946.01	-3.92	-0.00381	HCD (High Energy Collision Dissociation)	31.7	MS2	0	75	111.686	126139	24059_E3_S6_26.raw	F235	2.51	1	3.109e-05	7.717e-07
		FALSE	High	Sequest HT (A2)	Unambiguous	LQVELDNVTGLLSQSDSK		1	P35579	P35579	0	2	0.6306	0	1	1	973.511	1946.01	1946.01	3.29	0.0032	HCD (High Energy Collision Dissociation)	31.7	MS2	26.617	75	111.805	126216	24059_E3_S6_26.raw	F235	2.68	1	3.109e-05	4.195e-07
		FALSE	High	Sequest HT (A2)	Ambiguous	EQADFAIEALAK		1	P35579	P35579	0	2	0.3304	0	1	1	653.34	1305.67	1305.67	3.08	0.00201	HCD (High Energy Collision Dissociation)	31.7	MS2	82.8902	75	111.981	126328	24059_E3_S6_26.raw	F235	1.15	1	0.002624	0.03145
		FALSE	High	Sequest HT (A2)	Unambiguous	SMEAEMIQLQEELAAAER		1	P35579	P35579	0	3	0.6773	0	1	1	683.66	2048.96	2048.96	1.03	0.0007	HCD (High Energy Collision Dissociation)	31.7	MS2	16.559	75	112.074	126387	24059_E3_S6_26.raw	F235	2.82	1	3.109e-05	4.468e-06
		FALSE	High	Sequest HT (A2)	Unambiguous	LQVELDNVTGLLSQSDSK		1	P35579	P35579	0	2	0.6556	0	1	1	973.505	1946	1946.01	-2.48	-0.00241	HCD (High Energy Collision Dissociation)	31.7	MS2	52.3725	75	112.259	126504	24059_E3_S6_26.raw	F235	2.7	1	3.109e-05	3.523e-07
		FALSE	High	Sequest HT (A2)	Ambiguous	EQADFAIEALAK		1	P35579	P35579	0	2	0.4504	0	1	1	653.338	1305.67	1305.67	0.47	0.0003	HCD (High Energy Collision Dissociation)	31.7	MS2	87.622	75	112.671	126766	24059_E3_S6_26.raw	F235	1.31	1	0.0007051	0.01136
		FALSE	High	Sequest HT (A2)	Unambiguous	IAQLEEELEEEQGNTELINDR		1	P35579	P35579	0	3	0.4875	0	1	1	824.73	2472.18	2472.17	0.64	0.00052	HCD (High Energy Collision Dissociation)	31.7	MS2	77.7953	75	112.742	126813	24059_E3_S6_26.raw	F235	1.6	1	3.109e-05	0.001356
		FALSE	High	Sequest HT (A2)	Unambiguous	LQVELDNVTGLLSQSDSK		1	P35579	P35579	0	2	0.4754	0	1	1	973.509	1946.01	1946.01	1.66	0.00162	HCD (High Energy Collision Dissociation)	31.7	MS2	0	75	112.957	126949	24059_E3_S6_26.raw	F235	1.22	1	0.0004565	0.007581
		FALSE	High	Sequest HT (A2)	Unambiguous	LQLQEQLQAETELcAEAEELR	C14(Carbamidomethyl)	1	P35579	P35579	0	3	0.0463	0	1	1	834.413	2501.22	2501.22	1.99	0.00166	HCD (High Energy Collision Dissociation)	31.7	MS2	31.9466	75	113.068	127018	24059_E3_S6_26.raw	F235	1.08	1	0.0001454	0.002931
		FALSE	High	Sequest HT (A2)	Unambiguous	IAQLEEELEEEQGNTELINDR		1	P35579	P35579	0	3	0.2	0	1	1	824.733	2472.19	2472.17	4.86	0.004	HCD (High Energy Collision Dissociation)	31.7	MS2	83.5136	75	113.094	127035	24059_E3_S6_26.raw	F235	0.85	1	0.002126	0.02609
		FALSE	Medium	Sequest HT (A2)	Unambiguous	LQVELDNVTGLLSQSDSK		1	P35579	P35579	0	2	0.6134	0	1	1	973.515	1946.02	1946.01	8	0.00778	HCD (High Energy Collision Dissociation)	31.7	MS2	0	75	113.298	127163	24059_E3_S6_26.raw	F235	1.19	1	0.04798	0.4451
		FALSE	High	Sequest HT (A2)	Unambiguous	SMEAEMIQLQEELAAAER		1	P35579	P35579	0	3	0.3699	0	1	1	683.658	2048.96	2048.96	-1.12	-0.00076	HCD (High Energy Collision Dissociation)	31.7	MS2	15.0965	75	113.354	127199	24059_E3_S6_26.raw	F235	0.73	1	0.006979	0.09908
		FALSE	High	Sequest HT (A2)	Unambiguous	LQLQEQLQAETELcAEAEELR	C14(Carbamidomethyl)	1	P35579	P35579	0	3	0.4545	0	1	1	834.414	2501.23	2501.22	3.89	0.00325	HCD (High Energy Collision Dissociation)	31.7	MS2	24.3864	75	113.447	127257	24059_E3_S6_26.raw	F235	1.43	1	3.109e-05	0.0003057
		FALSE	High	Sequest HT (A2)	Unambiguous	LQVELDNVTGLLSQSDSK		1	P35579	P35579	0	2	0.7183	0	1	1	973.508	1946.01	1946.01	0.03	3e-05	HCD (High Energy Collision Dissociation)	31.7	MS2	0	75	113.718	127427	24059_E3_S6_26.raw	F235	2.52	1	3.109e-05	2.441e-09
		FALSE	High	Sequest HT (A2)	Unambiguous	SMEAEMIQLQEELAAAER		1	P35579	P35579	0	3	0.3694	0	1	1	683.66	2048.97	2048.96	1.65	0.00113	HCD (High Energy Collision Dissociation)	31.7	MS2	40.2466	75	113.775	127465	24059_E3_S6_26.raw	F235	1.11	1	0.003153	0.03954
		FALSE	Medium	Sequest HT (A2)	Unambiguous	LQVELDNVTGLLSQSDSK		1	P35579	P35579	0	2	0.1833	0	1	1	973.507	1946.01	1946.01	-0.6	-0.00058	HCD (High Energy Collision Dissociation)	31.7	MS2	0	75	114.052	127641	24059_E3_S6_26.raw	F235	0.6	1	0.04185	0.4107
		FALSE	High	Sequest HT (A2)	Unambiguous	LQLQEQLQAETELcAEAEELR	C14(Carbamidomethyl)	1	P35579	P35579	0	3	0.1061	0	1	1	834.412	2501.22	2501.22	0.97	0.00081	HCD (High Energy Collision Dissociation)	31.7	MS2	30.4551	75	114.18	127721	24059_E3_S6_26.raw	F235	0.66	1	0.004507	0.05891
		FALSE	Low	Sequest HT (A2)	Unambiguous	ANLEK		10	Q2G2W3; Q9NYL5; P35580; P11055; P12883; P35579; P13533; A0A0U2XKU1	Q2G2W3; Q9NYL5; P35580; P11055; P12883; P35579; A0A087WTD2; P13533; P30049; A0A0U2XKU1	0	1	0.0846	0	1	1	574.318	574.318	574.319	-2.2	-0.00127	HCD (High Energy Collision Dissociation)	31.7	MS2	24.4513	74.517	0.0627	79	24059_E3_S6_28.raw	F239	2.01	8	0.3043	0.9163
		FALSE	Low	Sequest HT (A2)	Unambiguous	DEQSEEK		1	P35579	P35579	0	2		0.0476	2	2	432.683	864.358	864.358	-0.41	-0.00018	HCD (High Energy Collision Dissociation)	31.7	MS2	51.9322	14.104	0.0791	100	24059_E3_S6_28.raw	F239	1.2	1	0.07651	0.5931
		FALSE	High	Sequest HT (A2)	Unambiguous	DRAEAEAR		3	P35580; P35749; P35579	P35580; P35749; P35579	1	2	0.2395	0	1	1	459.225	917.443	917.444	-0.94	-0.00043	HCD (High Energy Collision Dissociation)	31.7	MS2	26.3251	45.028	0.1076	136	24059_E3_S6_28.raw	F239	2.63	3	0.002498	0.02963
		FALSE	Low	Sequest HT (A2)	Unambiguous	ANLEK		10	Q2G2W3; Q9NYL5; P35580; P11055; P12883; P35579; P13533; A0A0U2XKU1	Q2G2W3; Q9NYL5; P35580; P11055; P12883; P35579; A0A087WTD2; P13533; P30049; A0A0U2XKU1	0	1	0.1	0	1	1	574.319	574.319	574.319	-1.03	-0.00059	HCD (High Energy Collision Dissociation)	31.7	MS2	0	75	0.209	250	24059_E3_S6_28.raw	F239	1.7	8	0.2944	0.9112
		FALSE	Low	Sequest HT (A2)	Unambiguous	QVEDEK		1	P35579	P35579	0	2	0.0119	0	1	1	374.179	747.351	747.352	-0.67	-0.00025	HCD (High Energy Collision Dissociation)	31.7	MS2	95.6205	2.776	0.2812	335	24059_E3_S6_28.raw	F239	0.84	1	0.2472	0.8846
		FALSE	High	Sequest HT (A2)	Unambiguous	DRAEAEAR		3	P35580; P35749; P35579	P35580; P35749; P35579	1	2	0.203	0	1	1	459.225	917.443	917.444	-0.07	-3e-05	HCD (High Energy Collision Dissociation)	31.7	MS2	0	45.847	0.4392	531	24059_E3_S6_28.raw	F239	2.71	3	0.002498	0.02962
		FALSE	Low	Sequest HT (A2)	Unambiguous	DRAEAEAR		3	P35580; P35749; P35579	P35580; P35749; P35579	1	2	0.2785	0	1	1	459.226	917.446	917.444	2.39	0.0011	HCD (High Energy Collision Dissociation)	31.7	MS2	34.39	75	0.7826	905	24059_E3_S6_28.raw	F239	2.37	3	0.05882	0.5055
		FALSE	High	Sequest HT (A2)	Unambiguous	DEQSEEK		1	P35579	P35579	0	2	0.1183	0	1	1	432.683	864.359	864.358	0.43	0.00019	HCD (High Energy Collision Dissociation)	31.7	MS2	49.5432	66.03	0.8098	928	24059_E3_S6_28.raw	F239	1.69	1	0.002998	0.03664
		FALSE	High	Sequest HT (A2)	Unambiguous	DEQSEEK		1	P35579	P35579	0	1	0.0202	0	1	1	864.359	864.359	864.358	1.37	0.00118	HCD (High Energy Collision Dissociation)	31.7	MS2	0	75	0.8362	953	24059_E3_S6_28.raw	F239	2.48	1	0.007273	0.1045
		FALSE	Low	Sequest HT (A2)	Unambiguous	DRAEAEAR		3	P35580; P35749; P35579	P35580; P35749; P35579	1	3	0.3478	0	1	1	306.486	917.444	917.444	0.38	0.00012	HCD (High Energy Collision Dissociation)	31.7	MS2	85.3639	52.016	0.8677	981	24059_E3_S6_28.raw	F239	2.07	3	0.09205	0.6526
		FALSE	Low	Sequest HT (A2)	Unambiguous	VTTEAK		2	P35579; Q7Z406	P35579; Q7Z406	0	2	0.1786	0	1	1	324.682	648.357	648.356	0.7	0.00023	HCD (High Energy Collision Dissociation)	31.7	MS2	84.0448	7.559	1.0299	1132	24059_E3_S6_28.raw	F239	1.4	2	0.1171	0.7203
		FALSE	Low	Sequest HT (A2)	Unambiguous	DRAEAEAR		3	P35580; P35749; P35579	P35580; P35749; P35579	1	2	0.1727	0	1	1	459.225	917.443	917.444	-1.07	-0.00049	HCD (High Energy Collision Dissociation)	31.7	MS2	43.52	75	1.1263	1219	24059_E3_S6_28.raw	F239	2.49	3	0.07162	0.5702
		FALSE	Low	Sequest HT (A2)	Ambiguous	RIEAR		5	A0A5B2Z163; Q5BKZ1; A0A5F0U0Z9	A0A5B2Z163; Q5BKZ1; A0A0A0MRN4; A0A5F0U0Z9; A0A854CSF7	1	2	0.008	0	1	1	322.696	644.384	644.384	0.1	3e-05	HCD (High Energy Collision Dissociation)	31.7	MS2	76.4205	2.286	1.1442	1239	24059_E3_S6_28.raw	F239	1.25	13	0.3805	0.946
		FALSE	Low	Sequest HT (A2)	Ambiguous	RLEAR		19	P35580; A0A590UJ45; P35749; A0A6N8I8U4; Q14687; Q02241; P35579; Q9UPX8; H7C1X5; Q86Y91	P35580; A0A494BYR6; A0A0A0MSQ6; A0A590UJF3; A0A590UJ45; P35749; A0A2U3TZL8; H7C3B5; A0A6N8I8U4; Q14687; Q02241; H0Y613; P35579; A6NHU9; E7EUA2; H7BYN4; Q9UPX8; H7C1X5; Q86Y91	1	2	0.008	0	1	2	322.696	644.384	644.384	0.1	3e-05	HCD (High Energy Collision Dissociation)	31.7	MS2	76.4205	2.286	1.1442	1239	24059_E3_S6_28.raw	F239	1.25	10	0.3805	0.946
		FALSE	High	Sequest HT (A2)	Unambiguous	DEQSEEK		1	P35579	P35579	0	2	0.1923	0	1	1	432.683	864.358	864.358	-0.13	-6e-05	HCD (High Energy Collision Dissociation)	31.7	MS2	49.1783	73.794	1.1553	1249	24059_E3_S6_28.raw	F239	1.56	1	0.003923	0.04783
		FALSE	High	Sequest HT (A2)	Unambiguous	DEQSEEK		1	P35579	P35579	0	1	0.1487	0	1	1	864.359	864.359	864.358	0.73	0.00063	HCD (High Energy Collision Dissociation)	31.7	MS2	0	75	1.1711	1261	24059_E3_S6_28.raw	F239	2.69	1	0.001236	0.01663
		FALSE	Low	Sequest HT (A2)	Unambiguous	ANLEK		10	Q2G2W3; Q9NYL5; P35580; P11055; P12883; P35579; P13533; A0A0U2XKU1	Q2G2W3; Q9NYL5; P35580; P11055; P12883; P35579; A0A087WTD2; P13533; P30049; A0A0U2XKU1	0	1	0.0857	0	1	1	574.322	574.322	574.319	3.54	0.00203	HCD (High Energy Collision Dissociation)	31.7	MS2	59.9908	75	1.2171	1306	24059_E3_S6_28.raw	F239	1.75	8	0.3213	0.9244
		FALSE	High	Sequest HT (A2)	Unambiguous	NRDEAIK		1	P35579	P35579	1	1	0.3956	0	1	1	845.447	845.447	845.448	-0.2	-0.00017	HCD (High Energy Collision Dissociation)	31.7	MS2	0	75	1.2219	1311	24059_E3_S6_28.raw	F239	2.25	1	0.002562	0.03076
		FALSE	Low	Sequest HT (A2)	Unambiguous	NRDEAIK		1	P35579	P35579	1	2	0.1789	0	1	1	423.226	845.446	845.448	-2.31	-0.00098	HCD (High Energy Collision Dissociation)	31.7	MS2	30.6199	4.864	1.2297	1317	24059_E3_S6_28.raw	F239	1.9	1	0.05649	0.4943
		FALSE	Low	Sequest HT (A2)	Unambiguous	DRAEAEAR		3	P35580; P35749; P35579	P35580; P35749; P35579	1	3	0.3512	0	1	1	306.486	917.443	917.444	-0.92	-0.00028	HCD (High Energy Collision Dissociation)	31.7	MS2	91.6947	55.307	1.2894	1375	24059_E3_S6_28.raw	F239	2.42	3	0.0983	0.6717
		FALSE	Low	Sequest HT (A2)	Unambiguous	DRAEAEAR		3	P35580; P35749; P35579	P35580; P35749; P35579	1	2	0.1848	0	1	1	459.226	917.444	917.444	0.99	0.00046	HCD (High Energy Collision Dissociation)	31.7	MS2	65.1036	75	1.4643	1544	24059_E3_S6_28.raw	F239	2.11	3	0.06136	0.5192
		FALSE	Medium	Sequest HT (A2)	Unambiguous	DEQSEEK		1	P35579	P35579	0	2	0.0159	0	1	1	432.682	864.357	864.358	-1.05	-0.00045	HCD (High Energy Collision Dissociation)	31.7	MS2	54.5893	67.425	1.5009	1583	24059_E3_S6_28.raw	F239	1.26	1	0.03425	0.357
		FALSE	Low	Sequest HT (A2)	Unambiguous	ANLEK		10	Q2G2W3; Q9NYL5; P35580; P11055; P12883; P35579; P13533; A0A0U2XKU1	Q2G2W3; Q9NYL5; P35580; P11055; P12883; P35579; A0A087WTD2; P13533; P30049; A0A0U2XKU1	0	1	0.1381	0	1	1	574.319	574.319	574.319	-0.82	-0.00047	HCD (High Energy Collision Dissociation)	31.7	MS2	21.2282	75	1.5475	1626	24059_E3_S6_28.raw	F239	1.81	8	0.2897	0.9088
		FALSE	High	Sequest HT (A2)	Unambiguous	DEQSEEK		1	P35579	P35579	0	1	0.2076	0	1	1	864.357	864.357	864.358	-1.17	-0.00102	HCD (High Energy Collision Dissociation)	31.7	MS2	0	75	1.5628	1643	24059_E3_S6_28.raw	F239	2.36	1	0.001554	0.02122
		FALSE	Low	Sequest HT (A2)	Unambiguous	DRAEAEAR		3	P35580; P35749; P35579	P35580; P35749; P35579	1	3	0.1297	0	1	1	306.486	917.444	917.444	0.38	0.00012	HCD (High Energy Collision Dissociation)	31.7	MS2	90.8248	43.27	1.6361	1712	24059_E3_S6_28.raw	F239	1.85	3	0.08916	0.6432
		FALSE	Low	Sequest HT (A2)	Unambiguous	DRAEAEAR		3	P35580; P35749; P35579	P35580; P35749; P35579	1	2	0.2613	0	1	1	459.226	917.445	917.444	1.72	0.00079	HCD (High Energy Collision Dissociation)	31.7	MS2	52.3633	59.432	1.8004	1870	24059_E3_S6_28.raw	F239	2.22	3	0.07665	0.5939
		FALSE	Low	Sequest HT (A2)	Unambiguous	QVEDEK		1	P35579	P35579	0	2	0.152	0	1	1	374.18	747.353	747.352	1.46	0.00054	HCD (High Energy Collision Dissociation)	31.7	MS2	94.7953	7.243	1.802	1872	24059_E3_S6_28.raw	F239	1.25	1	0.06344	0.5309
		FALSE	Low	Sequest HT (A2)	Unambiguous	ANLEK		10	Q2G2W3; Q9NYL5; P35580; P11055; P12883; P35579; P13533; A0A0U2XKU1	Q2G2W3; Q9NYL5; P35580; P11055; P12883; P35579; A0A087WTD2; P13533; P30049; A0A0U2XKU1	0	1	0.0457	0	1	1	574.32	574.32	574.319	0.03	2e-05	HCD (High Energy Collision Dissociation)	31.7	MS2	51.7613	75	1.8203	1894	24059_E3_S6_28.raw	F239	1.75	8	0.241	0.8803
		FALSE	High	Sequest HT (A2)	Unambiguous	DEQSEEK		1	P35579	P35579	0	2	0.24	0	1	1	432.684	864.361	864.358	2.98	0.00129	HCD (High Energy Collision Dissociation)	31.7	MS2	54.4162	43.836	1.8871	1962	24059_E3_S6_28.raw	F239	1.25	1	0.007322	0.1075
		FALSE	Low	Sequest HT (A2)	Unambiguous	ANLEK		10	Q2G2W3; Q9NYL5; P35580; P11055; P12883; P35579; P13533; A0A0U2XKU1	Q2G2W3; Q9NYL5; P35580; P11055; P12883; P35579; A0A087WTD2; P13533; P30049; A0A0U2XKU1	0	1	0.0833	0	1	1	574.319	574.319	574.319	-0.18	-0.00011	HCD (High Energy Collision Dissociation)	31.7	MS2	23.0816	75	1.9188	1992	24059_E3_S6_28.raw	F239	1.92	8	0.2499	0.8864
		FALSE	Low	Sequest HT (A2)	Unambiguous	ANLEK		10	Q2G2W3; Q9NYL5; P35580; P11055; P12883; P35579; P13533; A0A0U2XKU1	Q2G2W3; Q9NYL5; P35580; P11055; P12883; P35579; A0A087WTD2; P13533; P30049; A0A0U2XKU1	0	1	0.1667	0	1	1	574.318	574.318	574.319	-3.05	-0.00175	HCD (High Energy Collision Dissociation)	31.7	MS2	32.819	75	2.2639	2344	24059_E3_S6_28.raw	F239	1.74	8	0.3659	0.9413
		FALSE	Low	Sequest HT (A2)	Ambiguous	DDIQK		7	Q5BKV1; P35580; P35749; P35579; A0A494C024	Q5BKV1; P35580; P35749; P35579; E7ERA5; A0A494C024; B1AH99	0	1	0.0944	0	1	1	618.31	618.31	618.309	1.57	0.00097	HCD (High Energy Collision Dissociation)	31.7	MS2	38.9357	37.628	2.4413	2526	24059_E3_S6_28.raw	F239	1.8	5	0.3186	0.9231
		FALSE	Low	Sequest HT (A2)	Unambiguous	ANLEK		10	Q2G2W3; Q9NYL5; P35580; P11055; P12883; P35579; P13533; A0A0U2XKU1	Q2G2W3; Q9NYL5; P35580; P11055; P12883; P35579; A0A087WTD2; P13533; P30049; A0A0U2XKU1	0	1	0.117	0	1	1	574.32	574.32	574.319	0.35	0.0002	HCD (High Energy Collision Dissociation)	31.7	MS2	54.0662	75	2.6054	2690	24059_E3_S6_28.raw	F239	1.71	8	0.2624	0.8943
		FALSE	Low	Sequest HT (A2)	Unambiguous	QVEDEK		1	P35579	P35579	0	2	0.0678	0	1	1	374.181	747.354	747.352	3.17	0.00119	HCD (High Energy Collision Dissociation)	31.7	MS2	93.2413	7.144	2.606	2691	24059_E3_S6_28.raw	F239	1.18	1	0.1006	0.6791
		FALSE	High	Sequest HT (A2)	Unambiguous	NRDEAIK		1	P35579	P35579	1	1	0.3973	0	1	1	845.447	845.447	845.448	-0.63	-0.00053	HCD (High Energy Collision Dissociation)	31.7	MS2	0	75	2.6893	2772	24059_E3_S6_28.raw	F239	2.19	1	0.002437	0.02873
		FALSE	Low	Sequest HT (A2)	Unambiguous	ANLEK		10	Q2G2W3; Q9NYL5; P35580; P11055; P12883; P35579; P13533; A0A0U2XKU1	Q2G2W3; Q9NYL5; P35580; P11055; P12883; P35579; A0A087WTD2; P13533; P30049; A0A0U2XKU1	0	1	0.0311	0	1	1	574.32	574.32	574.319	0.35	0.0002	HCD (High Energy Collision Dissociation)	31.7	MS2	34.2417	75	2.9333	3020	24059_E3_S6_28.raw	F239	1.61	8	0.2742	0.9008
		FALSE	Medium	Sequest HT (A2)	Unambiguous	NAEQYK		1	P35579	P35579	0	1	0.2918	0	1	1	752.358	752.358	752.357	1.24	0.00093	HCD (High Energy Collision Dissociation)	31.7	MS2	0	39.226	3.1197	3269	24059_E3_S6_28.raw	F239	2.81	1	0.03609	0.3696
		FALSE	Low	Sequest HT (A2)	Unambiguous	cQHLQAEK	C1(Carbamidomethyl)	1	P35579	P35579	0	3	0.2114	0	1	1	338.499	1013.48	1013.48	0.23	8e-05	HCD (High Energy Collision Dissociation)	31.7	MS2	41.3537	0.969	3.1367	3290	24059_E3_S6_28.raw	F239	1.23	1	0.07464	0.585
		FALSE	High	Sequest HT (A2)	Unambiguous	cQHLQAEK	C1(Carbamidomethyl)	1	P35579	P35579	0	2	0.3423	0	1	1	507.246	1013.48	1013.48	0.58	0.00029	HCD (High Energy Collision Dissociation)	31.7	MS2	0	15.952	3.1422	3299	24059_E3_S6_28.raw	F239	2.6	1	0.0004317	0.007042
		FALSE	Low	Sequest HT (A2)	Unambiguous	SmAVAAR	M2(Oxidation)	1	P35579	P35579	0	2	0.102	0	1	1	361.187	721.366	721.366	0.09	3e-05	HCD (High Energy Collision Dissociation)	31.7	MS2	98.1425	0.748	3.1812	3352	24059_E3_S6_28.raw	F239	0.98	1	0.1108	0.7051
		FALSE	Low	Sequest HT (A2)	Unambiguous	ATYER		7	P35580; M0QY43; P35749; Q8IV08; P35579; Q7Z406; A0A494C024	P35580; M0QY43; P35749; Q8IV08; P35579; Q7Z406; A0A494C024	0	2	0.0861	0	1	1	320.159	639.31	639.31	0.78	0.00025	HCD (High Energy Collision Dissociation)	31.7	MS2	44.3402	8.94	3.2262	3417	24059_E3_S6_28.raw	F239	1.51	7	0.1711	0.814
		FALSE	High	Sequest HT (A2)	Unambiguous	VEEEAAQK		1	P35579	P35579	0	2	0.4025	0	1	1	452.225	903.442	903.442	0.49	0.00022	HCD (High Energy Collision Dissociation)	31.7	MS2	2.64494	0.211	3.2596	3463	24059_E3_S6_28.raw	F239	2.41	1	0.0001454	0.003039
		FALSE	High	Sequest HT (A2)	Unambiguous	VEEEAAQK		1	P35579	P35579	0	1	0.4115	0	1	1	903.442	903.442	903.442	0.37	0.00034	HCD (High Energy Collision Dissociation)	31.7	MS2	0	3.258	3.2657	3473	24059_E3_S6_28.raw	F239	3.84	1	3.109e-05	0.0002747
		FALSE	High	Sequest HT (A2)	Unambiguous	VMQEQGTHPK		1	P35579	P35579	0	2	0.4658	0	1	1	577.785	1154.56	1154.56	1.19	0.00069	HCD (High Energy Collision Dissociation)	31.7	MS2	32.1892	22.415	3.3194	3554	24059_E3_S6_28.raw	F239	1.61	1	0.004145	0.05151
		FALSE	Low	Sequest HT (A2)	Unambiguous	YAEER		4	P22413; P35580; Q92759; P35579	P22413; P35580; Q92759; P35579	0	2	0.1908	0	1	1	334.156	667.304	667.305	-0.23	-8e-05	HCD (High Energy Collision Dissociation)	31.7	MS2	24.7307	0.499	3.3472	3592	24059_E3_S6_28.raw	F239	1.52	4	0.1185	0.724
		FALSE	Low	Sequest HT (A2)	Unambiguous	YAEER		4	P22413; P35580; Q92759; P35579	P22413; P35580; Q92759; P35579	0	1	0.125	0	1	1	667.304	667.304	667.305	-0.66	-0.00044	HCD (High Energy Collision Dissociation)	31.7	MS2	8.38424	3.415	3.3527	3601	24059_E3_S6_28.raw	F239	1.92	4	0.2456	0.8838
		FALSE	Low	Sequest HT (A2)	Ambiguous	DEAIK		2	A0A8G2M8X8; P35579	A0A8G2M8X8; P35579	0	1	0.0365	0	1	1	575.304	575.304	575.304	0.76	0.00044	HCD (High Energy Collision Dissociation)	31.7	MS2	0	27.704	3.3985	3668	24059_E3_S6_28.raw	F239	1.92	2	0.3305	0.9283
		FALSE	Low	Sequest HT (A2)	Ambiguous	DEALK		14	J3KP97; E7EWW0; Q2FW52; A0A7I0BZP3; Q8IY63	J3KP97; C9J7I2; E9PFB9; H3BUS7; H3BV68; E7EWW0; Q5T9S5; Q7Z3J2; Q2FW52; F5H7K1; A0A2T4LBS4; Q5T9S2; A0A7I0BZP3; Q8IY63	0	1	0.0365	0	1	2	575.304	575.304	575.304	0.76	0.00044	HCD (High Energy Collision Dissociation)	31.7	MS2	0	27.704	3.3985	3668	24059_E3_S6_28.raw	F239	1.92	7	0.3305	0.9283
		FALSE	High	Sequest HT (A2)	Unambiguous	KLQAQMK		3	P35580; P35749; P35579	P35580; P35749; P35579	1	2	0.3241	0	1	1	423.747	846.487	846.487	0.19	8e-05	HCD (High Energy Collision Dissociation)	31.7	MS2	37.0001	0.612	3.6872	4065	24059_E3_S6_28.raw	F239	2.53	3	0.002498	0.02924
		FALSE	High	Sequest HT (A2)	Unambiguous	KLQAQMK		3	P35580; P35749; P35579	P35580; P35749; P35579	1	1	0.2667	0	1	1	846.489	846.489	846.487	2.58	0.00219	HCD (High Energy Collision Dissociation)	31.7	MS2	0	56.507	3.7519	4157	24059_E3_S6_28.raw	F239	3.15	3	0.006062	0.08494
		FALSE	High	Sequest HT (A2)	Unambiguous	KDQGELER		1	P35579	P35579	1	2	0.6163	0	1	1	487.749	974.491	974.49	0.64	0.00031	HCD (High Energy Collision Dissociation)	31.7	MS2	43.1963	1.166	3.774	4188	24059_E3_S6_28.raw	F239	3.31	1	6.167e-05	0.001665
		FALSE	Low	Sequest HT (A2)	Unambiguous	MNPPK		12	A0A2R8Y4C3; Q5BKV1; P35580; M0QY43; P35749; P35579; Q7Z406; A0A494C024	A0A2R8Y4C3; Q5BKV1; P35580; M0QY43; A0A2R8Y454; P35749; P35579; Q7Z406; J3QLR0; E7ERA5; A0A494C024; B1AH99	0	1	0.3444	0	1	1	586.302	586.302	586.302	-0.29	-0.00017	HCD (High Energy Collision Dissociation)	31.7	MS2	0	14.893	3.7929	4216	24059_E3_S6_28.raw	F239	1.8	8	0.4572	0.9544
		FALSE	High	Sequest HT (A2)	Unambiguous	KDQGELER		1	P35579	P35579	1	3	0.3863	0	1	1	325.502	974.491	974.49	0.72	0.00023	HCD (High Energy Collision Dissociation)	31.7	MS2	68.644	0.896	3.8091	4233	24059_E3_S6_28.raw	F239	2.77	1	0.007117	0.102
		FALSE	High	Sequest HT (A2)	Unambiguous	KDQGELER		1	P35579	P35579	1	1	0.4653	0	1	1	974.49	974.49	974.49	0.09	9e-05	HCD (High Energy Collision Dissociation)	31.7	MS2	0	75	3.8224	4253	24059_E3_S6_28.raw	F239	3.31	1	9.164e-05	0.001765
		FALSE	Medium	Sequest HT (A2)	Unambiguous	TELADK		1	P35579	P35579	0	2	0.1754	0	1	1	338.679	676.351	676.351	-0.11	-4e-05	HCD (High Energy Collision Dissociation)	31.7	MS2	19.3213	0.529	3.9798	4461	24059_E3_S6_28.raw	F239	1.71	1	0.03384	0.3538
		FALSE	Low	Sequest HT (A2)	Ambiguous	AELER		55	A0A5F9VB99; A0A2R8YEM9; Q9Y2K3; Q8TES7; Q96A11; Q68D86; Q15276; F5GYE8; Q8TE76; Q13409; Q8TF21; Q96L93; H7BZW9; Q6ZSZ5; Q8IZ52; P35579; Q16543; Q8NAF0; O14576; A0A590UJK3; Q8WZ64	A0A590UJS6; A0A5F9VB99; Q8N8E3; E7ET01; A0A2R8YEM9; J3QQV3; E7EQL5; K7EKQ2; Q9Y2K3; Q8TES7; E9PGG1; Q96A11; O15050; E7ESD3; Q68D86; A0A0R4J2E4; E7EUM4; E7EMU4; Q15276; M0QZS0; F5GYE8; E7ERH4; A0A087WZG4; E7EU01; E7ERR6; Q8TE76; H7C3M8; Q13409; Q8TF21; Q96L93; H7BZW9; E5RJ75; Q6ZSZ5; K7EQA9; Q8IZ52; P35579; A0A3B3IPE9; H0Y534; H7BZK0; K7EL64; E5RFE1; C9J3E7; K7ENJ9; Q16543; Q8NAF0; O14576; E7EV09;…	0	1		0.0408	5	6	617.324	617.324	617.325	-1.78	-0.0011	HCD (High Energy Collision Dissociation)	31.7	MS2	0	46.256	3.9936	4479	24059_E3_S6_28.raw	F239	1.41	26	0.333	0.9293
		FALSE	High	Sequest HT (A2)	Unambiguous	VEEEEER		2	P35580; P35579	P35580; P35579	0	2	0.1043	0	1	1	460.204	919.402	919.4	1.38	0.00063	HCD (High Energy Collision Dissociation)	31.7	MS2	49.9228	0.884	4.0642	4570	24059_E3_S6_28.raw	F239	2.11	2	0.004043	0.0496
		FALSE	High	Sequest HT (A2)	Unambiguous	SVHELEK		1	P35579	P35579	0	2	0.5246	0	1	1	421.225	841.442	841.441	1.21	0.00051	HCD (High Energy Collision Dissociation)	31.7	MS2	67.9073	0.443	4.0697	4579	24059_E3_S6_28.raw	F239	2.44	1	0.0009784	0.01359
		FALSE	High	Sequest HT (A2)	Unambiguous	SVHELEK		1	P35579	P35579	0	1	0.4486	0	1	1	841.442	841.442	841.441	1.23	0.00104	HCD (High Energy Collision Dissociation)	31.7	MS2	0	2.109	4.1092	4633	24059_E3_S6_28.raw	F239	2.43	1	0.004063	0.05027
		FALSE	High	Sequest HT (A2)	Unambiguous	VEEEEER		2	P35580; P35579	P35580; P35579	0	1	0.0893	0	1	1	919.4	919.4	919.4	-0.13	-0.00012	HCD (High Energy Collision Dissociation)	31.7	MS2	0	4.075	4.1128	4639	24059_E3_S6_28.raw	F239	2.8	2	0.0009784	0.01321
		FALSE	Medium	Sequest HT (A2)	Unambiguous	VAAYDK		1	P35579	P35579	0	2	0.3315	0	1	1	333.677	666.347	666.346	1.24	0.00041	HCD (High Energy Collision Dissociation)	31.7	MS2	64.7373	0.439	4.1493	4688	24059_E3_S6_28.raw	F239	1.81	1	0.01577	0.2033
		FALSE	Medium	Sequest HT (A2)	Unambiguous	VAAYDK		1	P35579	P35579	0	1	0.3029	0	1	1	666.345	666.345	666.346	-1.39	-0.00093	HCD (High Energy Collision Dissociation)	31.7	MS2	42.9432	1.951	4.1773	4729	24059_E3_S6_28.raw	F239	2.08	1	0.0385	0.3862
		FALSE	Medium	Sequest HT (A2)	Unambiguous	TELADK		1	P35579	P35579	0	1	0.1365	0	1	1	676.351	676.351	676.351	0.36	0.00024	HCD (High Energy Collision Dissociation)	31.7	MS2	10.3049	6.119	4.194	4748	24059_E3_S6_28.raw	F239	2.49	1	0.04724	0.44
		FALSE	Low	Sequest HT (A2)	Ambiguous	AELER		55	A0A5F9VB99; A0A2R8YEM9; Q9Y2K3; Q8TES7; Q96A11; Q68D86; Q15276; F5GYE8; Q8TE76; Q13409; Q8TF21; Q96L93; H7BZW9; Q6ZSZ5; Q8IZ52; P35579; Q16543; Q8NAF0; O14576; A0A590UJK3; Q8WZ64	A0A590UJS6; A0A5F9VB99; Q8N8E3; E7ET01; A0A2R8YEM9; J3QQV3; E7EQL5; K7EKQ2; Q9Y2K3; Q8TES7; E9PGG1; Q96A11; O15050; E7ESD3; Q68D86; A0A0R4J2E4; E7EUM4; E7EMU4; Q15276; M0QZS0; F5GYE8; E7ERH4; A0A087WZG4; E7EU01; E7ERR6; Q8TE76; H7C3M8; Q13409; Q8TF21; Q96L93; H7BZW9; E5RJ75; Q6ZSZ5; K7EQA9; Q8IZ52; P35579; A0A3B3IPE9; H0Y534; H7BZK0; K7EL64; E5RFE1; C9J3E7; K7ENJ9; Q16543; Q8NAF0; O14576; E7EV09;…	0	1	0.071	0	1	2	617.326	617.326	617.325	0.3	0.00018	HCD (High Energy Collision Dissociation)	31.7	MS2	5.79968	1.939	4.3202	4928	24059_E3_S6_28.raw	F239	1.83	26	0.2446	0.8831
		FALSE	Low	Sequest HT (A2)	Unambiguous	TELADK		1	P35579	P35579	0	2	0.1019	0	1	1	338.679	676.352	676.351	0.61	0.00021	HCD (High Energy Collision Dissociation)	31.7	MS2	84.4767	10.334	4.3673	4991	24059_E3_S6_28.raw	F239	1.57	1	0.0529	0.4743
		FALSE	Medium	Sequest HT (A2)	Unambiguous	VAAYDK		1	P35579	P35579	0	2	0.0881	0	1	1	333.677	666.346	666.346	0.33	0.00011	HCD (High Energy Collision Dissociation)	31.7	MS2	40.7599	10.015	4.3769	5006	24059_E3_S6_28.raw	F239	1.59	1	0.01809	0.2222
		FALSE	High	Sequest HT (A2)	Unambiguous	QLAAENR		1	P35579	P35579	0	2	0.3229	0	1	1	401.215	801.423	801.421	1.64	0.00066	HCD (High Energy Collision Dissociation)	31.7	MS2	90.8857	0.554	4.4584	5119	24059_E3_S6_28.raw	F239	1.92	1	0.001025	0.01413
		FALSE	High	Sequest HT (A2)	Unambiguous	ADGAEAKPAE		1	P35579	P35579	0	2	0.5523	0	1	1	479.728	958.448	958.448	0.64	0.00031	HCD (High Energy Collision Dissociation)	31.7	MS2	19.3665	0.878	4.4897	5162	24059_E3_S6_28.raw	F239	2.77	1	3.109e-05	4.445e-06
		FALSE	Low	Sequest HT (A2)	Unambiguous	AFAK		44	P26572; Q9P2P1; A0A0C4DGA2; O15156; P35580; A0A0A0MS50; Q2TAA5; Q9H8T0; P35749; A0A0D9SFP6; A8MPX8; Q8IU99; Q8TC12; Q8NAT2; O75467; P35579; F5GX23; Q2TB10; Q9H845; O43829; D6R9Z3; A0A4U9T1S2; Q2G295; A0A0H3JQP1	R4GNH5; P26572; Q9P2P1; D6RGK6; A0A0C4DGA2; B7Z7U4; O75521; O15156; F5H5V4; D6RDK9; O00233; P35580; M0R1C8; A0A0A0MS50; Q2TAA5; Q9H8T0; D6RCD8; P35749; A0A0D9SFP6; A8MPX8; Q8IU99; Q8TC12; Q8NAT2; O75467; F5H169; H0YM90; P35579; Q16288; F5GX23; Q96RE9; Q2TB10; J3KN29; Q9H845; O43829; A0A854CS89; H3BM79; D6R9Z3; A0A4U9T1S2; Q2G295; A0A8D9K745; A0A0H3JQP1; D6RJA8; H0YJ46; Q2FX56	0	1	0.2016	0	1	1	436.256	436.256	436.255	1.58	0.00069	HCD (High Energy Collision Dissociation)	31.7	MS2	92.0145	15.443	4.5019	5182	24059_E3_S6_28.raw	F239	1.24	24	0.6071	0.9544
		FALSE	High	Sequest HT (A2)	Unambiguous	ADGAEAKPAE		1	P35579	P35579	0	1	0.7164	0	1	1	958.449	958.449	958.448	1.67	0.0016	HCD (High Energy Collision Dissociation)	31.7	MS2	0	12.868	4.5043	5186	24059_E3_S6_28.raw	F239	3.35	1	3.109e-05	1.585e-06
		FALSE	High	Sequest HT (A2)	Unambiguous	VNKDDIQK		3	Q5BKV1; P35579	Q5BKV1; P35579; B1AH99	1	2	0.3019	0	1	1	480.262	959.516	959.516	0.36	0.00017	HCD (High Energy Collision Dissociation)	31.7	MS2	80.4767	0.621	4.5313	5221	24059_E3_S6_28.raw	F239	1.59	2	0.0002551	0.004153
		FALSE	High	Sequest HT (A2)	Unambiguous	QLAAENR		1	P35579	P35579	0	1	0.2146	0	1	1	801.422	801.422	801.421	0.89	0.00072	HCD (High Energy Collision Dissociation)	31.7	MS2	0	7.768	4.5712	5276	24059_E3_S6_28.raw	F239	2.47	1	0.001416	0.01989
		FALSE	High	Sequest HT (A2)	Unambiguous	VNKDDIQK		3	Q5BKV1; P35579	Q5BKV1; P35579; B1AH99	1	1	0.0979	0	1	1	959.513	959.513	959.516	-3.26	-0.00312	HCD (High Energy Collision Dissociation)	31.7	MS2	65.8611	11.116	4.5938	5307	24059_E3_S6_28.raw	F239	1.94	2	0.001437	0.02031
		FALSE	High	Sequest HT (A2)	Unambiguous	QLAAENR		1	P35579	P35579	0	2	0.0943	0	1	1	401.214	801.421	801.421	-0.04	-1e-05	HCD (High Energy Collision Dissociation)	31.7	MS2	28.2348	11.724	4.7816	5551	24059_E3_S6_28.raw	F239	1.06	1	0.006529	0.09271
		FALSE	High	Sequest HT (A2)	Unambiguous	KGAGDGSDEEVDGK		1	P35579	P35579	1	2	0.498	0	1	1	682.303	1363.6	1363.6	1.63	0.00111	HCD (High Energy Collision Dissociation)	31.7	MS2	0	65.15	5.0161	5859	24059_E3_S6_28.raw	F239	2.45	1	3.109e-05	3.986e-07
		FALSE	Low	Sequest HT (A2)	Unambiguous	QEEEMMAK		1	P35579	P35579	0	1	0.2237	0	1	1	995.421	995.421	995.417	3.49	0.00347	HCD (High Energy Collision Dissociation)	31.7	MS2	45.5287	75	5.0675	5925	24059_E3_S6_28.raw	F239	1.52	1	0.4925	0.9544
		FALSE	High	Sequest HT (A2)	Unambiguous	KTLEEEAK		1	P35579	P35579	1	2	0.4153	0	1	1	474.256	947.506	947.504	1.2	0.00057	HCD (High Energy Collision Dissociation)	31.7	MS2	61.4558	3.761	5.2037	6105	24059_E3_S6_28.raw	F239	2.48	1	0.0001177	0.002155
		FALSE	High	Sequest HT (A2)	Unambiguous	cQHLQAEK	C1(Dioxidation)	1	P35579	P35579	0	2	0.3139	0	1	1	494.729	988.451	988.452	-0.19	-0.0001	HCD (High Energy Collision Dissociation)	31.7	MS2	14.7812	3.596	5.2818	6213	24059_E3_S6_28.raw	F239	1.37	1	0.004368	0.057
		FALSE	High	Sequest HT (A2)	Unambiguous	KTLEEEAK		1	P35579	P35579	1	1	0.3838	0	1	1	947.504	947.504	947.504	-0.27	-0.00025	HCD (High Energy Collision Dissociation)	31.7	MS2	0	73.622	5.2857	6218	24059_E3_S6_28.raw	F239	3.7	1	3.109e-05	0.0007343
		FALSE	High	Sequest HT (A2)	Unambiguous	QEEEMmAK	M6(Oxidation)	1	P35579	P35579	0	2	0.0946	0	1	1	506.209	1011.41	1011.41	-1.03	-0.00052	HCD (High Energy Collision Dissociation)	31.7	MS2	11.9236	19.665	5.3671	6322	24059_E3_S6_28.raw	F239	2.22	1	0.006509	0.09256
		FALSE	Low	Sequest HT (A2)	Unambiguous	KGMFR		3	P35580; P35749; P35579	P35580; P35749; P35579	1	2	0.0964	0	1	1	319.676	638.344	638.344	0.11	3e-05	HCD (High Energy Collision Dissociation)	31.7	MS2	87.8958	9.587	5.5879	6625	24059_E3_S6_28.raw	F239	0.83	3	0.5785	0.9544
		FALSE	Low	Sequest HT (A2)	Unambiguous	AQFER		2	P35580; P35579	P35580; P35579	0	1	0.0679	0	1	1	650.325	650.325	650.326	-0.32	-0.00021	HCD (High Energy Collision Dissociation)	31.7	MS2	17.3844	2.62	5.7017	6780	24059_E3_S6_28.raw	F239	1.62	2	0.2111	0.8566
		FALSE	High	Sequest HT (A2)	Unambiguous	QSAcNLEK	C4(Carbamidomethyl)	1	P35579	P35579	0	2	0.3985	0	1	1	475.224	949.441	949.441	0.22	0.0001	HCD (High Energy Collision Dissociation)	31.7	MS2	54.8424	1.622	5.788	6896	24059_E3_S6_28.raw	F239	2.66	1	3.109e-05	0.001502
		FALSE	High	Sequest HT (A2)	Unambiguous	NAEQYKDQADK		1	P35579	P35579	1	3	0.4436	0	1	1	437.205	1309.6	1309.6	-0.5	-0.00022	HCD (High Energy Collision Dissociation)	31.7	MS2	23.723	21.184	5.873	7006	24059_E3_S6_28.raw	F239	2.75	1	3.109e-05	1.36e-06
		FALSE	High	Sequest HT (A2)	Unambiguous	QSAcNLEK	C4(Carbamidomethyl)	1	P35579	P35579	0	1	0.4968	0	1	1	949.436	949.436	949.441	-4.84	-0.0046	HCD (High Energy Collision Dissociation)	31.7	MS2	0	7.973	5.8773	7013	24059_E3_S6_28.raw	F239	3.08	1	0.0002806	0.004207
		FALSE	Medium	Sequest HT (A2)	Unambiguous	FNEGER		1	P35579	P35579	0	2	0.3771	0	1	1	376.171	751.336	751.337	-1.68	-0.00063	HCD (High Energy Collision Dissociation)	31.7	MS2	77.3821	4.59	5.8779	7014	24059_E3_S6_28.raw	F239	1.75	1	0.01656	0.2103
		FALSE	High	Sequest HT (A2)	Unambiguous	NAEQYKDQADK		1	P35579	P35579	1	2	0.5923	0	1	1	655.304	1309.6	1309.6	-0.12	-8e-05	HCD (High Energy Collision Dissociation)	31.7	MS2	0	41.972	5.8908	7030	24059_E3_S6_28.raw	F239	4.17	1	3.109e-05	1.624e-07
		FALSE	Low	Sequest HT (A2)	Unambiguous	DYVQK		4	P35580; M0QY43; P35579; Q7Z406	P35580; M0QY43; P35579; Q7Z406	0	2	0.0968	0	1	1	326.669	652.33	652.33	-0.47	-0.00015	HCD (High Energy Collision Dissociation)	31.7	MS2	10.0531	2.971	5.9146	7058	24059_E3_S6_28.raw	F239	1.24	4	0.1227	0.733
		FALSE	Medium	Sequest HT (A2)	Unambiguous	FNEGER		1	P35579	P35579	0	1	0.244	0	1	1	751.337	751.337	751.337	0.04	3e-05	HCD (High Energy Collision Dissociation)	31.7	MS2	0	3.91	6.0069	7178	24059_E3_S6_28.raw	F239	2.09	1	0.03566	0.3668
		FALSE	High	Sequest HT (A2)	Unambiguous	QSAcNLEK	C4(Carbamidomethyl)	1	P35579	P35579	0	2	0.2174	0	1	1	475.224	949.441	949.441	0.48	0.00023	HCD (High Energy Collision Dissociation)	31.7	MS2	51.2112	3.834	6.0359	7217	24059_E3_S6_28.raw	F239	1.84	1	0.006273	0.08809
		FALSE	Low	Sequest HT (A2)	Unambiguous	NAEQYKDQADK		1	P35579	P35579	1	2	0.1893	0	1	1	655.305	1309.6	1309.6	0.16	0.00011	HCD (High Energy Collision Dissociation)	31.7	MS2	0	56.941	6.1207	7325	24059_E3_S6_28.raw	F239	1.69	1	0.2732	0.9002
		FALSE	Medium	Sequest HT (A2)	Unambiguous	FNEGER		1	P35579	P35579	0	2	0.451	0	1	1	376.172	751.337	751.337	0.51	0.00019	HCD (High Energy Collision Dissociation)	31.7	MS2	19.9809	2.544	6.2114	7444	24059_E3_S6_28.raw	F239	1.53	1	0.02974	0.3187
		FALSE	High	Sequest HT (A2)	Unambiguous	THEAQIQEmR	M9(Oxidation)	1	P35579	P35579	0	3	0.4846	0	1	1	420.199	1258.58	1258.58	-0.57	-0.00024	HCD (High Energy Collision Dissociation)	31.7	MS2	45.8582	13.64	6.2141	7448	24059_E3_S6_28.raw	F239	2.93	1	0.00445	0.05785
		FALSE	Medium	Sequest HT (A2)	Unambiguous	LQAQMK		3	P35580; P35749; P35579	P35580; P35749; P35579	0	2	0.1757	0	1	1	359.7	718.392	718.392	0.72	0.00026	HCD (High Energy Collision Dissociation)	31.7	MS2	50.6442	0.278	6.5107	7853	24059_E3_S6_28.raw	F239	1.48	3	0.01548	0.2006
		FALSE	Medium	Sequest HT (A2)	Unambiguous	LQAQMK		3	P35580; P35749; P35579	P35580; P35749; P35579	0	1	0.129	0	1	1	718.391	718.391	718.392	-1.13	-0.00081	HCD (High Energy Collision Dissociation)	31.7	MS2	22.9664	5.084	6.5188	7866	24059_E3_S6_28.raw	F239	2.17	3	0.04028	0.3982
		FALSE	High	Sequest HT (A2)	Unambiguous	QTLENER		1	P35579	P35579	0	1	0.2407	0	1	1	889.442	889.442	889.437	5.62	0.005	HCD (High Energy Collision Dissociation)	31.7	MS2	0	6.45	6.5624	7924	24059_E3_S6_28.raw	F239	2.7	1	0.009719	0.1437
		FALSE	High	Sequest HT (A2)	Unambiguous	QTLENER		1	P35579	P35579	0	2	0.1193	0	1	1	445.222	889.437	889.437	-0.37	-0.00016	HCD (High Energy Collision Dissociation)	31.7	MS2	63.885	0.373	6.592	7962	24059_E3_S6_28.raw	F239	2.18	1	0.002146	0.02654
		FALSE	Medium	Sequest HT (A2)	Unambiguous	QTLENER		1	P35579	P35579	0	1	0.2632	0	1	1	889.439	889.439	889.437	1.98	0.00176	HCD (High Energy Collision Dissociation)	31.7	MS2	0	61.351	6.7117	8124	24059_E3_S6_28.raw	F239	2.85	1	0.01563	0.2019
		FALSE	High	Sequest HT (A2)	Unambiguous	QTLENER		1	P35579	P35579	0	2	0.1185	0	1	1	445.223	889.438	889.437	0.66	0.00029	HCD (High Energy Collision Dissociation)	31.7	MS2	5.20124	0.613	6.7209	8135	24059_E3_S6_28.raw	F239	2.11	1	0.00425	0.05455
		FALSE	Medium	Sequest HT (A2)	Unambiguous	ELDDTR		1	P35579	P35579	0	2	0.1119	0	1	1	374.676	748.345	748.347	-2.88	-0.00108	HCD (High Energy Collision Dissociation)	31.7	MS2	24.3625	0.325	6.7215	8136	24059_E3_S6_28.raw	F239	1.43	1	0.04066	0.4011
		FALSE	Low	Sequest HT (A2)	Unambiguous	ELDDTR		1	P35579	P35579	0	1	0.2474	0	1	1	748.346	748.346	748.347	-2.13	-0.00159	HCD (High Energy Collision Dissociation)	31.7	MS2	0	2.955	6.727	8145	24059_E3_S6_28.raw	F239	1.94	1	0.0841	0.6248
		FALSE	Low	Sequest HT (A2)	Unambiguous	MQLAK		8	E9PHN7; E9PLF1; F6XZQ7; P35749; P35579; P28161	E9PHN7; E9PLF1; F6XZQ7; P35749; P35579; E9PGV1; P28161; E9PHN6	0	1	0.1622	0	1	1	590.333	590.333	590.333	0.25	0.00015	HCD (High Energy Collision Dissociation)	31.7	MS2	23.2341	1.482	7.1054	8641	24059_E3_S6_28.raw	F239	1.85	6	0.2823	0.9052
		FALSE	Low	Sequest HT (A2)	Unambiguous	SFVEK		11	Q5HPN9; M0QY43; P35749; P35579; Q7Z406; H0YA85; A0A494C024; O94955; Q8N5G2	Q5HPN9; M0QY43; P35749; Q5HLS0; P35579; Q7Z406; D6RC79; H0YA85; A0A494C024; O94955; Q8N5G2	0	1	0.1311	0	1	1	609.322	609.322	609.324	-3.16	-0.00193	HCD (High Energy Collision Dissociation)	31.7	MS2	47.5372	5.224	7.1637	8723	24059_E3_S6_28.raw	F239	2.06	9	0.4991	0.9544
		FALSE	Low	Sequest HT (A2)	Unambiguous	SFVEK		11	Q5HPN9; M0QY43; P35749; P35579; Q7Z406; H0YA85; A0A494C024; O94955; Q8N5G2	Q5HPN9; M0QY43; P35749; Q5HLS0; P35579; Q7Z406; D6RC79; H0YA85; A0A494C024; O94955; Q8N5G2	0	1	0.0882	0	1	1	609.323	609.323	609.324	-2.66	-0.00162	HCD (High Energy Collision Dissociation)	31.7	MS2	0	55.878	7.3577	8971	24059_E3_S6_28.raw	F239	2.04	9	0.5684	0.9544
		FALSE	High	Sequest HT (A2)	Unambiguous	SMAVAAR		1	P35579	P35579	0	2	0.2059	0	1	1	353.189	705.371	705.371	-0.03	-1e-05	HCD (High Energy Collision Dissociation)	31.7	MS2	29.4747	0.443	7.4016	9025	24059_E3_S6_28.raw	F239	1.7	1	0.002867	0.03531
		FALSE	Low	Sequest HT (A2)	Unambiguous	SFVEK		11	Q5HPN9; M0QY43; P35749; P35579; Q7Z406; H0YA85; A0A494C024; O94955; Q8N5G2	Q5HPN9; M0QY43; P35749; Q5HLS0; P35579; Q7Z406; D6RC79; H0YA85; A0A494C024; O94955; Q8N5G2	0	2	0.1056	0	1	1	305.166	609.324	609.324	0.02	1e-05	HCD (High Energy Collision Dissociation)	31.7	MS2	51.8144	7.936	7.4028	9027	24059_E3_S6_28.raw	F239	1.42	9	0.2025	0.8483
		FALSE	Medium	Sequest HT (A2)	Unambiguous	SMAVAAR		1	P35579	P35579	0	1	0.1794	0	1	1	705.369	705.369	705.371	-2.52	-0.00177	HCD (High Energy Collision Dissociation)	31.7	MS2	0	4.753	7.4463	9087	24059_E3_S6_28.raw	F239	2.23	1	0.02786	0.3034
		FALSE	High	Sequest HT (A2)	Unambiguous	TLEEEAK		1	P35579	P35579	0	2	0.3626	0	1	1	410.208	819.409	819.409	0.04	2e-05	HCD (High Energy Collision Dissociation)	31.7	MS2	16.6486	0.791	7.5251	9191	24059_E3_S6_28.raw	F239	1.82	1	0.002732	0.03258
		FALSE	Low	Sequest HT (A2)	Unambiguous	KLLEDR		3	A0A0C4DFM8; P35579; Q7Z406	A0A0C4DFM8; P35579; Q7Z406	1	2	0.101	0	1	1	387.23	773.453	773.452	2.14	0.00083	HCD (High Energy Collision Dissociation)	31.7	MS2	0	3.347	7.5294	9198	24059_E3_S6_28.raw	F239	2.08	3	0.1324	0.7528
		FALSE	High	Sequest HT (A2)	Unambiguous	TLEEEAK		1	P35579	P35579	0	1	0.2727	0	1	1	819.411	819.411	819.409	1.55	0.00127	HCD (High Energy Collision Dissociation)	31.7	MS2	0	7.585	7.5442	9221	24059_E3_S6_28.raw	F239	3.3	1	0.0005306	0.009261
		FALSE	Low	Sequest HT (A2)	Unambiguous	SMMQDR		2	Q5BKV1; P35579	Q5BKV1; P35579	0	1	0.3039	0	1	1	767.316	767.316	767.317	-1.86	-0.00143	HCD (High Energy Collision Dissociation)	31.7	MS2	0	8.839	7.5756	9263	24059_E3_S6_28.raw	F239	2.04	2	0.05236	0.471
		FALSE	Low	Sequest HT (A2)	Unambiguous	KLLEDR		3	A0A0C4DFM8; P35579; Q7Z406	A0A0C4DFM8; P35579; Q7Z406	1	1	0.1692	0	1	1	773.451	773.451	773.452	-0.53	-0.00041	HCD (High Energy Collision Dissociation)	31.7	MS2	0	60.199	7.6247	9330	24059_E3_S6_28.raw	F239	2.66	3	0.09134	0.65
		FALSE	Low	Sequest HT (A2)	Unambiguous	SMAVAAR		1	P35579	P35579	0	1	0.2358	0	1	1	705.371	705.371	705.371	0.34	0.00024	HCD (High Energy Collision Dissociation)	31.7	MS2	0	58.263	7.635	9344	24059_E3_S6_28.raw	F239	2.12	1	0.4735	0.9544
		FALSE	High	Sequest HT (A2)	Unambiguous	SMAVAAR		1	P35579	P35579	0	2	0.2805	0	1	1	353.189	705.372	705.371	0.41	0.00014	HCD (High Energy Collision Dissociation)	31.7	MS2	34.5626	17.205	7.6988	9427	24059_E3_S6_28.raw	F239	2.21	1	0.002752	0.033
		FALSE	High	Sequest HT (A2)	Unambiguous	TLEEEAK		1	P35579	P35579	0	1	0.2638	0	1	1	819.41	819.41	819.409	0.65	0.00053	HCD (High Energy Collision Dissociation)	31.7	MS2	77.9317	57.475	7.7	9428	24059_E3_S6_28.raw	F239	2.35	1	0.009624	0.1421
		FALSE	High	Sequest HT (A2)	Unambiguous	SMAVAAR		1	P35579	P35579	0	2	0.1988	0	1	1	353.189	705.371	705.371	0.06	2e-05	HCD (High Energy Collision Dissociation)	31.7	MS2	12.6966	2.715	7.7114	9442	24059_E3_S6_28.raw	F239	1.71	1	0.002836	0.03414
		FALSE	High	Sequest HT (A2)	Unambiguous	SMAVAAR		1	P35579	P35579	0	2	0.33	0	1	1	353.189	705.371	705.371	-0.28	-0.0001	HCD (High Energy Collision Dissociation)	31.7	MS2	0	9.936	7.7339	9473	24059_E3_S6_28.raw	F239	2.03	1	0.003019	0.03674
		FALSE	High	Sequest HT (A2)	Unambiguous	RQQQLTAMK		2	P35749; P35579	P35749; P35579	1	2	0.3463	0	1	1	552.302	1103.6	1103.6	-1.83	-0.00101	HCD (High Energy Collision Dissociation)	31.7	MS2	45.0092	33.57	7.7525	9495	24059_E3_S6_28.raw	F239	2.83	2	0.004349	0.0563
		FALSE	Low	Sequest HT (A2)	Unambiguous	KLLEDR		3	A0A0C4DFM8; P35579; Q7Z406	A0A0C4DFM8; P35579; Q7Z406	1	2	0	0	1	1	387.229	773.452	773.452	0.17	6e-05	HCD (High Energy Collision Dissociation)	31.7	MS2	8.85535	3.033	7.7787	9530	24059_E3_S6_28.raw	F239	1.52	3	0.1923	0.8381
		FALSE	High	Sequest HT (A2)	Unambiguous	TLEEEAK		1	P35579	P35579	0	1	0.1972	0	1	1	819.409	819.409	819.409	-0.39	-0.00032	HCD (High Energy Collision Dissociation)	31.7	MS2	46.342	75	7.8187	9583	24059_E3_S6_28.raw	F239	2.84	1	0.006393	0.09
		FALSE	Medium	Sequest HT (A2)	Unambiguous	SMMQDR		2	Q5BKV1; P35579	Q5BKV1; P35579	0	2	0.3354	0	1	1	384.163	767.318	767.317	0.51	0.00019	HCD (High Energy Collision Dissociation)	31.7	MS2	8.62641	22.068	7.8691	9646	24059_E3_S6_28.raw	F239	1.64	2	0.04674	0.4374
		FALSE	High	Sequest HT (A2)	Unambiguous	TLEEEAK		1	P35579	P35579	0	2	0.3235	0	1	1	410.209	819.41	819.409	0.71	0.00029	HCD (High Energy Collision Dissociation)	31.7	MS2	5.57764	20.46	7.8703	9648	24059_E3_S6_28.raw	F239	2.04	1	0.004145	0.05151
		FALSE	High	Sequest HT (A2)	Unambiguous	TLEEEAK		1	P35579	P35579	0	1	0.273	0	1	1	819.41	819.41	819.409	0.73	0.00059	HCD (High Energy Collision Dissociation)	31.7	MS2	0	59.507	7.8759	9656	24059_E3_S6_28.raw	F239	3.26	1	0.0004565	0.007925
		FALSE	High	Sequest HT (A2)	Unambiguous	KLEmDLK	M4(Oxidation)	1	P35579	P35579	1	2	0.1452	0	1	1	446.745	892.482	892.481	1.36	0.00061	HCD (High Energy Collision Dissociation)	31.7	MS2	77.7143	17.075	8.1292	9980	24059_E3_S6_28.raw	F239	2.41	1	0.006119	0.08562
		FALSE	High	Sequest HT (A2)	Unambiguous	TLEEEAK		1	P35579	P35579	0	2	0.1156	0	1	1	410.209	819.41	819.409	1.01	0.00041	HCD (High Energy Collision Dissociation)	31.7	MS2	48.1459	15.013	8.2229	10105	24059_E3_S6_28.raw	F239	1.47	1	0.00425	0.05484
		FALSE	High	Sequest HT (A2)	Unambiguous	KLEmDLK	M4(Oxidation)	1	P35579	P35579	1	1	0.1331	0	1	1	892.483	892.483	892.481	2.33	0.00208	HCD (High Energy Collision Dissociation)	31.7	MS2	0	57.573	8.2253	10108	24059_E3_S6_28.raw	F239	2.78	1	0.006273	0.0882
		FALSE	Low	Sequest HT (A2)	Unambiguous	KLEmDLK	M4(Dioxidation)	1	P35579	P35579	1	1	0.0671	0	1	1	908.484	908.484	908.476	8.69	0.0079	HCD (High Energy Collision Dissociation)	31.7	MS2	0	12.155	8.6425	10664	24059_E3_S6_28.raw	F239	1.64	1	0.5348	0.9544
		FALSE	High	Sequest HT (A2)	Unambiguous	ALEEAmEQK	M6(Oxidation)	1	P35579	P35579	0	2	0.4214	0	1	1	532.75	1064.49	1064.49	0.11	6e-05	HCD (High Energy Collision Dissociation)	31.7	MS2	81.506	2.212	8.7255	10769	24059_E3_S6_28.raw	F239	1.59	1	3.109e-05	0.0004445
		FALSE	High	Sequest HT (A2)	Unambiguous	LQEmEGTVK	M4(Oxidation)	1	P35579	P35579	0	2	0.3282	0	1	1	525.76	1050.51	1050.51	-1.27	-0.00067	HCD (High Energy Collision Dissociation)	31.7	MS2	32.9231	27.374	9.0209	11165	24059_E3_S6_28.raw	F239	2.59	1	3.109e-05	0.000486
		FALSE	High	Sequest HT (A2)	Unambiguous	GAGDGSDEEVDGK		1	P35579	P35579	0	2	0.5871	0	1	1	618.258	1235.51	1235.5	4.66	0.00288	HCD (High Energy Collision Dissociation)	31.7	MS2	91.1178	4.052	9.3573	11624	24059_E3_S6_28.raw	F239	2.01	1	3.109e-05	9.12e-06
		FALSE	Medium	Sequest HT (A2)	Unambiguous	QSAcNLEK	C4(Dioxidation)	1	P35579	P35579	0	2	0.4029	0	1	1	462.708	924.408	924.409	-1.21	-0.00056	HCD (High Energy Collision Dissociation)	31.7	MS2	70.7149	12.025	9.3886	11666	24059_E3_S6_28.raw	F239	1.39	1	0.03156	0.3339
		FALSE	Low	Sequest HT (A2)	Unambiguous	QSAcNLEK	C4(Dioxidation)	1	P35579	P35579	0	1	0.4563	0	1	1	924.411	924.411	924.409	2.44	0.00226	HCD (High Energy Collision Dissociation)	31.7	MS2	0	59.549	9.3984	11681	24059_E3_S6_28.raw	F239	2.06	1	0.0561	0.4923
		FALSE	High	Sequest HT (A2)	Unambiguous	DQGELER		1	P35579	P35579	0	1	0.3099	0	1	1	846.395	846.395	846.395	-0.7	-0.00059	HCD (High Energy Collision Dissociation)	31.7	MS2	0	4.835	9.4367	11734	24059_E3_S6_28.raw	F239	2.84	1	0.003382	0.0423
		FALSE	Medium	Sequest HT (A2)	Unambiguous	DQGELER		1	P35579	P35579	0	2	0.2632	0	1	1	423.701	846.395	846.395	0	0	HCD (High Energy Collision Dissociation)	31.7	MS2	15.9807	0.721	9.5929	11951	24059_E3_S6_28.raw	F239	1.9	1	0.01838	0.2245
		FALSE	Medium	Sequest HT (A2)	Unambiguous	DQGELER		1	P35579	P35579	0	2	0.1172	0	1	1	423.701	846.395	846.395	0.08	3e-05	HCD (High Energy Collision Dissociation)	31.7	MS2	34.7434	2.536	9.6205	11991	24059_E3_S6_28.raw	F239	1.45	1	0.01584	0.2045
		FALSE	High	Sequest HT (A2)	Unambiguous	TEmEDLmSSK	M3(Oxidation); M7(Oxidation)	1	P35579	P35579	0	2	0.2326	0	1	1	601.75	1202.49	1202.49	0.89	0.00053	HCD (High Energy Collision Dissociation)	31.7	MS2	61.378	49.752	10.0547	12597	24059_E3_S6_28.raw	F239	1.29	1	0.0007051	0.0113
		FALSE	Medium	Sequest HT (A2)	Unambiguous	QGFPNR		7	A7E2Y1; P35580; M0QY43; P35749; P35579; Q7Z406	A7E2Y1; P35580; M0QY43; P35749; A0A6E1W127; P35579; Q7Z406	0	2	0.3585	0	1	1	359.686	718.365	718.363	2.44	0.00088	HCD (High Energy Collision Dissociation)	31.7	MS2	74.9284	3.711	10.1981	12779	24059_E3_S6_28.raw	F239	1.59	6	0.01147	0.162
		FALSE	Low	Sequest HT (A2)	Ambiguous	LLEDR		9	A0A0C4DFM8; A5YM72; O75691; H0Y858; P35579; A0A1Q8DGC7; Q7Z406; A0A5F9ZHR6	A0A0C4DFM8; A5YM72; O75691; Q9NR96; H0Y858; P35579; A0A1Q8DGC7; Q7Z406; A0A5F9ZHR6	0	2	0.22	0	1	2	323.182	645.356	645.357	-0.19	-6e-05	HCD (High Energy Collision Dissociation)	31.7	MS2	64.6957	0.444	10.9637	13789	24059_E3_S6_28.raw	F239	1.5	8	0.1254	0.7388
		FALSE	Low	Sequest HT (A2)	Ambiguous	LLEDR		9	A0A0C4DFM8; A5YM72; O75691; H0Y858; P35579; A0A1Q8DGC7; Q7Z406; A0A5F9ZHR6	A0A0C4DFM8; A5YM72; O75691; Q9NR96; H0Y858; P35579; A0A1Q8DGC7; Q7Z406; A0A5F9ZHR6	0	1	0.2515	0	1	2	645.357	645.357	645.357	0.49	0.00032	HCD (High Energy Collision Dissociation)	31.7	MS2	22.6793	17.541	10.974	13806	24059_E3_S6_28.raw	F239	1.67	8	0.3983	0.9502
		FALSE	High	Sequest HT (A2)	Unambiguous	QEEEMMAK		1	P35579	P35579	0	2	0.6734	0	1	1	498.214	995.422	995.417	4.46	0.00222	HCD (High Energy Collision Dissociation)	31.7	MS2	16.4363	3.187	11.1398	14042	24059_E3_S6_28.raw	F239	2.48	1	0.0007051	0.01057
		FALSE	Low	Sequest HT (A2)	Ambiguous	LQLEK		16	O14974; A0A087WZQ5; P35580; M0QY43; P35749; Q86XX4; P35579; Q8NCY6; E9PHX8; Q86UV5; Q7Z406	O14974; H7C3L9; A0A087WZQ5; P35580; M0QY43; P35749; Q86XX4; A0A0U1RQZ1; H0YIS3; H0YIM2; P35579; Q8NCY6; E9PHX8; Q86UV5; Q7Z406; Q12866	0	2		0	2	5	315.694	630.382	630.382	-0.64	-0.0002	HCD (High Energy Collision Dissociation)	31.7	MS2	30.5505	0.09	11.4711	14510	24059_E3_S6_28.raw	F239	1.26	11	0.1413	0.7696
		FALSE	Medium	Sequest HT (A2)	Unambiguous	LEmDLK	M3(Oxidation)	1	P35579	P35579	0	2	0.1957	0	1	1	382.697	764.386	764.386	-0.18	-7e-05	HCD (High Energy Collision Dissociation)	31.7	MS2	0	26.687	11.8138	14975	24059_E3_S6_28.raw	F239	1.84	1	0.04031	0.3984
		FALSE	Low	Sequest HT (A2)	Unambiguous	ALEEAmEQK	M6(Oxidation)	1	P35579	P35579	0	2	0.0794	0	1	1	532.747	1064.49	1064.49	-5.97	-0.00318	HCD (High Energy Collision Dissociation)	31.7	MS2	34.7958	23.063	12.347	15675	24059_E3_S6_28.raw	F239	1.26	1	0.4807	0.9544
		FALSE	High	Sequest HT (A2)	Unambiguous	NcAAYLK	C2(Carbamidomethyl)	5	P35580; M0QY43; P35749; P35579; Q7Z406	P35580; M0QY43; P35749; P35579; Q7Z406	0	2	0.4104	0	1	1	420.207	839.408	839.408	-0.5	-0.00021	HCD (High Energy Collision Dissociation)	31.7	MS2	33.225	20.306	12.5387	15927	24059_E3_S6_28.raw	F239	1.73	5	0.003418	0.0435
		FALSE	Medium	Sequest HT (A2)	Unambiguous	cIIPNHEK	C1(Carbamidomethyl)	3	P35580; P35749; P35579	P35580; P35749; P35579	0	2	0.5263	0	1	1	505.757	1010.51	1010.51	-1.27	-0.00064	HCD (High Energy Collision Dissociation)	31.7	MS2	33.6541	22.051	12.6408	16062	24059_E3_S6_28.raw	F239	2.09	3	0.01958	0.2368
		FALSE	High	Sequest HT (A2)	Unambiguous	NcAAYLK	C2(Carbamidomethyl)	5	P35580; M0QY43; P35749; P35579; Q7Z406	P35580; M0QY43; P35749; P35579; Q7Z406	0	2	0.45	0	1	1	420.207	839.407	839.408	-1.74	-0.00073	HCD (High Energy Collision Dissociation)	31.7	MS2	0	54.547	12.6599	16086	24059_E3_S6_28.raw	F239	2.2	5	0.004177	0.05271
		FALSE	High	Sequest HT (A2)	Unambiguous	cIIPNHEK	C1(Carbamidomethyl)	3	P35580; P35749; P35579	P35580; P35749; P35579	0	3	0.4673	0	1	1	337.508	1010.51	1010.51	0.11	4e-05	HCD (High Energy Collision Dissociation)	31.7	MS2	73.158	9.761	12.8688	16360	24059_E3_S6_28.raw	F239	1.99	3	0.0001177	0.002218
		FALSE	High	Sequest HT (A2)	Unambiguous	THEAQIQEMR		1	P35579	P35579	0	3	0.4458	0	1	1	414.868	1242.59	1242.59	0.83	0.00034	HCD (High Energy Collision Dissociation)	31.7	MS2	93.56	1.296	12.8749	16369	24059_E3_S6_28.raw	F239	1.66	1	0.0003551	0.006277
		FALSE	High	Sequest HT (A2)	Unambiguous	THEAQIQEMR		1	P35579	P35579	0	2	0.6213	0	1	1	621.798	1242.59	1242.59	-0.8	-0.0005	HCD (High Energy Collision Dissociation)	31.7	MS2	0	34.959	12.902	16407	24059_E3_S6_28.raw	F239	3.75	1	3.109e-05	2.94e-07
		FALSE	High	Sequest HT (A2)	Unambiguous	GELANEVK		1	P35579	P35579	0	1	0.121	0	1	1	859.452	859.452	859.452	-0.51	-0.00043	HCD (High Energy Collision Dissociation)	31.7	MS2	0	60.713	12.9112	16419	24059_E3_S6_28.raw	F239	2.81	1	3.109e-05	0.001333
		FALSE	High	Sequest HT (A2)	Unambiguous	cIIPNHEK	C1(Carbamidomethyl)	3	P35580; P35749; P35579	P35580; P35749; P35579	0	2	0.4694	0	1	1	505.759	1010.51	1010.51	2.11	0.00107	HCD (High Energy Collision Dissociation)	31.7	MS2	22.3511	18.35	12.9722	16498	24059_E3_S6_28.raw	F239	1.96	3	0.004043	0.05002
		FALSE	High	Sequest HT (A2)	Unambiguous	THEAQIQEMR		1	P35579	P35579	0	1	0.6179	0	1	1	1242.58	1242.58	1242.59	-6.05	-0.00751	HCD (High Energy Collision Dissociation)	31.7	MS2	0	75	13.0194	16559	24059_E3_S6_28.raw	F239	3.9	1	3.109e-05	2.91e-05
		FALSE	High	Sequest HT (A2)	Unambiguous	THEAQIQEMR		1	P35579	P35579	0	3	0.3984	0	1	1	414.868	1242.59	1242.59	-0.42	-0.00017	HCD (High Energy Collision Dissociation)	31.7	MS2	81.4651	0.222	13.0282	16572	24059_E3_S6_28.raw	F239	2.51	1	0.0008308	0.01235
		FALSE	High	Sequest HT (A2)	Unambiguous	QQQLTAMK		2	P35749; P35579	P35749; P35579	0	2	0.3475	0	1	1	474.255	947.502	947.498	4.87	0.00231	HCD (High Energy Collision Dissociation)	31.7	MS2	57.732	20.649	13.1269	16703	24059_E3_S6_28.raw	F239	2.36	2	0.001144	0.01568
		FALSE	High	Sequest HT (A2)	Unambiguous	THEAQIQEMR		1	P35579	P35579	0	1	0.6131	0	1	1	1242.59	1242.59	1242.59	-0.94	-0.00117	HCD (High Energy Collision Dissociation)	31.7	MS2	0	75	13.1557	16745	24059_E3_S6_28.raw	F239	4.11	1	3.109e-05	5.594e-05
		FALSE	High	Sequest HT (A2)	Unambiguous	GELANEVK		1	P35579	P35579	0	2	0.2341	0	1	1	430.23	859.452	859.452	0.12	5e-05	HCD (High Energy Collision Dissociation)	31.7	MS2	7.10775	0.241	13.2005	16803	24059_E3_S6_28.raw	F239	2.05	1	0.001509	0.02094
		FALSE	High	Sequest HT (A2)	Unambiguous	THEAQIQEMR		1	P35579	P35579	0	3	0.5352	0	1	1	414.868	1242.59	1242.59	0.39	0.00016	HCD (High Energy Collision Dissociation)	31.7	MS2	3.99907	0.234	13.2011	16804	24059_E3_S6_28.raw	F239	2.84	1	0.001645	0.02234
		FALSE	High	Sequest HT (A2)	Unambiguous	THEAQIQEMR		1	P35579	P35579	0	2	0.5665	0	1	1	621.799	1242.59	1242.59	0.38	0.00023	HCD (High Energy Collision Dissociation)	31.7	MS2	11.4923	2.623	13.2332	16848	24059_E3_S6_28.raw	F239	2.63	1	6.167e-05	0.001591
		FALSE	High	Sequest HT (A2)	Unambiguous	THEAQIQEMR		1	P35579	P35579	0	2	0.5347	0	1	1	621.798	1242.59	1242.59	-0.02	-1e-05	HCD (High Energy Collision Dissociation)	31.7	MS2	0	0.807	13.2422	16859	24059_E3_S6_28.raw	F239	2.88	1	3.109e-05	3.224e-06
		FALSE	High	Sequest HT (A2)	Unambiguous	GELANEVK		1	P35579	P35579	0	1	0.1217	0	1	1	859.452	859.452	859.452	0.35	0.0003	HCD (High Energy Collision Dissociation)	31.7	MS2	0	3.095	13.244	16862	24059_E3_S6_28.raw	F239	3.04	1	3.109e-05	0.0005203
		FALSE	High	Sequest HT (A2)	Unambiguous	THEAQIQEMR		1	P35579	P35579	0	1	0.6372	0	1	1	1242.59	1242.59	1242.59	0.63	0.00079	HCD (High Energy Collision Dissociation)	31.7	MS2	0	75	13.3471	17001	24059_E3_S6_28.raw	F239	4.41	1	3.109e-05	2.808e-07
		FALSE	High	Sequest HT (A2)	Unambiguous	QQQLTAMK		2	P35749; P35579	P35749; P35579	0	1	0.5766	0	1	1	947.498	947.498	947.498	0.5	0.00047	HCD (High Energy Collision Dissociation)	31.7	MS2	0	66.493	13.3831	17048	24059_E3_S6_28.raw	F239	3.33	2	3.109e-05	0.0003958
		FALSE	High	Sequest HT (A2)	Unambiguous	QQQLTAMK		2	P35749; P35579	P35749; P35579	0	2	0.0522	0	1	1	474.253	947.498	947.498	-0.09	-4e-05	HCD (High Energy Collision Dissociation)	31.7	MS2	31.6842	7.705	13.3986	17068	24059_E3_S6_28.raw	F239	1.15	2	0.009091	0.1331
		FALSE	Medium	Sequest HT (A2)	Unambiguous	GELANEVK		1	P35579	P35579	0	1	0.0812	0	1	1	859.451	859.451	859.452	-0.72	-0.00062	HCD (High Energy Collision Dissociation)	31.7	MS2	0	53.826	13.4371	17118	24059_E3_S6_28.raw	F239	2.34	1	0.01365	0.1833
		FALSE	High	Sequest HT (A2)	Unambiguous	QQQLTAMK		2	P35749; P35579	P35749; P35579	0	2	0.3673	0	1	1	474.253	947.499	947.498	1.39	0.00066	HCD (High Energy Collision Dissociation)	31.7	MS2	0	2.669	13.4537	17136	24059_E3_S6_28.raw	F239	1.96	2	0.0002806	0.004221
		FALSE	High	Sequest HT (A2)	Unambiguous	THEAQIQEMR		1	P35579	P35579	0	3	0.5226	0	1	1	414.868	1242.59	1242.59	-0.71	-0.0003	HCD (High Energy Collision Dissociation)	31.7	MS2	3.61388	15.878	13.5362	17250	24059_E3_S6_28.raw	F239	3.54	1	0.001304	0.01792
		FALSE	High	Sequest HT (A2)	Unambiguous	THEAQIQEMR		1	P35579	P35579	0	3	0.4607	0	1	1	414.868	1242.59	1242.59	-0.05	-2e-05	HCD (High Energy Collision Dissociation)	31.7	MS2	41.2953	1.572	13.5644	17293	24059_E3_S6_28.raw	F239	2.8	1	0.0007564	0.01164
		FALSE	High	Sequest HT (A2)	Unambiguous	THEAQIQEMR		1	P35579	P35579	0	2	0.5814	0	1	1	621.799	1242.59	1242.59	0.28	0.00017	HCD (High Energy Collision Dissociation)	31.7	MS2	9.96677	24.118	13.5828	17317	24059_E3_S6_28.raw	F239	3.44	1	3.109e-05	2.799e-07
		FALSE	Medium	Sequest HT (A2)	Ambiguous	ISLSTK		1		Q2G0K0	0	2	0.0936	0	1	1	324.7	648.393	648.393	0.69	0.00022	HCD (High Energy Collision Dissociation)	31.7	MS2	93.7914	1.249	14.1536	18089	24059_E3_S6_28.raw	F239	1.71	1	0.01705	0.2136
		FALSE	Medium	Sequest HT (A2)	Ambiguous	LSLSTK		2	P35579	Q4L8W6; P35579	0	2	0.0936	0	1	2	324.7	648.393	648.393	0.69	0.00022	HCD (High Energy Collision Dissociation)	31.7	MS2	93.7914	1.249	14.1536	18089	24059_E3_S6_28.raw	F239	1.71	1	0.01705	0.2136
		FALSE	Low	Sequest HT (A2)	Ambiguous	ISLSTK		1		Q2G0K0	0	1	0.1593	0	1	1	648.393	648.393	648.393	-0.04	-3e-05	HCD (High Energy Collision Dissociation)	31.7	MS2	34.5072	31.361	14.3396	18342	24059_E3_S6_28.raw	F239	2.26	1	0.08826	0.6406
		FALSE	Low	Sequest HT (A2)	Ambiguous	LSLSTK		2	P35579	Q4L8W6; P35579	0	1	0.1593	0	1	2	648.393	648.393	648.393	-0.04	-3e-05	HCD (High Energy Collision Dissociation)	31.7	MS2	34.5072	31.361	14.3396	18342	24059_E3_S6_28.raw	F239	2.26	1	0.08826	0.6406
		FALSE	Medium	Sequest HT (A2)	Ambiguous	ISLSTK		1		Q2G0K0	0	2	0.1639	0	1	1	324.7	648.393	648.393	0.22	7e-05	HCD (High Energy Collision Dissociation)	31.7	MS2	23.6417	0.156	14.4607	18507	24059_E3_S6_28.raw	F239	1.83	1	0.03078	0.3282
		FALSE	Medium	Sequest HT (A2)	Ambiguous	LSLSTK		2	P35579	Q4L8W6; P35579	0	2	0.1639	0	1	2	324.7	648.393	648.393	0.22	7e-05	HCD (High Energy Collision Dissociation)	31.7	MS2	23.6417	0.156	14.4607	18507	24059_E3_S6_28.raw	F239	1.83	1	0.03078	0.3282
		FALSE	Low	Sequest HT (A2)	Ambiguous	ISLSTK		1		Q2G0K0	0	1	0.149	0	1	1	648.393	648.393	648.393	0.52	0.00034	HCD (High Energy Collision Dissociation)	31.7	MS2	22.8666	23.356	14.6761	18806	24059_E3_S6_28.raw	F239	2.08	1	0.05082	0.4624
		FALSE	Low	Sequest HT (A2)	Ambiguous	LSLSTK		2	P35579	Q4L8W6; P35579	0	1	0.149	0	1	2	648.393	648.393	648.393	0.52	0.00034	HCD (High Energy Collision Dissociation)	31.7	MS2	22.8666	23.356	14.6761	18806	24059_E3_S6_28.raw	F239	2.08	1	0.05082	0.4624
		FALSE	High	Sequest HT (A2)	Unambiguous	VAAYDKLEK		1	P35579	P35579	1	3	0.2564	0	1	1	346.194	1036.57	1036.57	0.99	0.00034	HCD (High Energy Collision Dissociation)	31.7	MS2	82.9542	0.686	15.2665	19640	24059_E3_S6_28.raw	F239	1.56	1	0.009605	0.1415
		FALSE	High	Sequest HT (A2)	Unambiguous	VAAYDKLEK		1	P35579	P35579	1	2	0.36	0	1	1	518.787	1036.57	1036.57	0.21	0.00011	HCD (High Energy Collision Dissociation)	31.7	MS2	50.0183	15.983	15.282	19663	24059_E3_S6_28.raw	F239	1.75	1	0.0001454	0.002913
		FALSE	High	Sequest HT (A2)	Unambiguous	VAAYDKLEK		1	P35579	P35579	1	3	0.5694	0	1	1	346.194	1036.57	1036.57	0.19	7e-05	HCD (High Energy Collision Dissociation)	31.7	MS2	8.09601	0.925	15.6021	20089	24059_E3_S6_28.raw	F239	2.81	1	3.109e-05	5.512e-05
		FALSE	High	Sequest HT (A2)	Unambiguous	VAAYDKLEK		1	P35579	P35579	1	2	0.4669	0	1	1	518.787	1036.57	1036.57	0.21	0.00011	HCD (High Energy Collision Dissociation)	31.7	MS2	11.5768	19.316	15.6064	20096	24059_E3_S6_28.raw	F239	2.72	1	0.001325	0.01841
		FALSE	High	Sequest HT (A2)	Unambiguous	NTNPNFVR		2	P35580; P35579	P35580; P35579	0	2	0.3264	0	1	1	481.246	961.484	961.485	-0.61	-0.00029	HCD (High Energy Collision Dissociation)	31.7	MS2	86.1733	0.323	15.6876	20210	24059_E3_S6_28.raw	F239	1.44	2	0.004408	0.05744
		FALSE	Low	Sequest HT (A2)	Unambiguous	ALSLAR		3	P35580; P35749; P35579	P35580; P35749; P35579	0	2	0.095	0	1	1	315.701	630.395	630.393	3.04	0.00096	HCD (High Energy Collision Dissociation)	31.7	MS2	45.1351	2.207	15.8608	20455	24059_E3_S6_28.raw	F239	1.79	3	0.06247	0.5263
		FALSE	High	Sequest HT (A2)	Unambiguous	NTDQASMPDNTAAQK		3	P35749; P35579; A0A494C024	P35749; P35579; A0A494C024	0	2	0.785	0	1	1	796.353	1591.7	1591.7	-1.36	-0.00108	HCD (High Energy Collision Dissociation)	31.7	MS2	54.5778	38.177	15.9643	20607	24059_E3_S6_28.raw	F239	4.79	3	3.109e-05	9.664e-09
		FALSE	High	Sequest HT (A2)	Unambiguous	NTDQASMPDNTAAQK		3	P35749; P35579; A0A494C024	P35749; P35579; A0A494C024	0	2	0.7764	0	1	1	796.355	1591.7	1591.7	1.25	0.00099	HCD (High Energy Collision Dissociation)	31.7	MS2	72.7875	31.85	15.995	20648	24059_E3_S6_28.raw	F239	5.01	3	3.109e-05	7.858e-09
		FALSE	High	Sequest HT (A2)	Unambiguous	EQLEEEEEAK		1	P35579	P35579	0	1	0.7442	0	1	1	1233.55	1233.55	1233.55	0.68	0.00083	HCD (High Energy Collision Dissociation)	31.7	MS2	0	12.709	16.0683	20746	24059_E3_S6_28.raw	F239	4.3	1	3.109e-05	5.977e-08
		FALSE	High	Sequest HT (A2)	Unambiguous	EQLEEEEEAK		1	P35579	P35579	0	2	0.541	0	1	1	617.277	1233.55	1233.55	-0.47	-0.00029	HCD (High Energy Collision Dissociation)	31.7	MS2	22.0606	15.794	16.1845	20889	24059_E3_S6_28.raw	F239	2.44	1	3.109e-05	0.001079
		FALSE	Medium	Sequest HT (A2)	Unambiguous	ALSLAR		3	P35580; P35749; P35579	P35580; P35749; P35579	0	2	0.1016	0	1	1	315.7	630.393	630.393	-0.06	-2e-05	HCD (High Energy Collision Dissociation)	31.7	MS2	5.521	0.409	16.1931	20897	24059_E3_S6_28.raw	F239	1.87	3	0.02308	0.267
		FALSE	High	Sequest HT (A2)	Unambiguous	NTDQASMPDNTAAQK		3	P35749; P35579; A0A494C024	P35749; P35579; A0A494C024	0	2	0.8029	0	1	1	796.354	1591.7	1591.7	-0.82	-0.00065	HCD (High Energy Collision Dissociation)	31.7	MS2	25.0164	1.994	16.2585	20981	24059_E3_S6_28.raw	F239	4.87	3	3.109e-05	3.817e-09
		FALSE	High	Sequest HT (A2)	Unambiguous	EQLEEEEEAK		1	P35579	P35579	0	2	0.6585	0	1	1	617.278	1233.55	1233.55	0.12	7e-05	HCD (High Energy Collision Dissociation)	31.7	MS2	27.763	0.591	16.2785	21004	24059_E3_S6_28.raw	F239	2.46	1	3.109e-05	0.0001947
		FALSE	High	Sequest HT (A2)	Unambiguous	NTDQASMPDNTAAQK		3	P35749; P35579; A0A494C024	P35749; P35579; A0A494C024	0	2	0.8268	0	1	1	796.355	1591.7	1591.7	0.1	8e-05	HCD (High Energy Collision Dissociation)	31.7	MS2	1.9311	1.04	16.3211	21057	24059_E3_S6_28.raw	F239	4.33	3	3.109e-05	1.126e-09
		FALSE	High	Sequest HT (A2)	Unambiguous	NTDQASMPDNTAAQK		3	P35749; P35579; A0A494C024	P35749; P35579; A0A494C024	0	2	0.6692	0	1	1	796.355	1591.7	1591.7	0.33	0.00026	HCD (High Energy Collision Dissociation)	31.7	MS2	19.5193	41.407	16.349	21092	24059_E3_S6_28.raw	F239	3.96	3	3.109e-05	7.63e-07
		FALSE	High	Sequest HT (A2)	Unambiguous	EQLEEEEEAK		1	P35579	P35579	0	1	0.3158	0	1	1	1233.55	1233.55	1233.55	-1.01	-0.00124	HCD (High Energy Collision Dissociation)	31.7	MS2	0	60.385	16.3985	21156	24059_E3_S6_28.raw	F239	2.28	1	0.0002806	0.004488
		FALSE	High	Sequest HT (A2)	Unambiguous	EQLEEEEEAK		1	P35579	P35579	0	1	0.717	0	1	1	1233.55	1233.55	1233.55	-0.22	-0.00027	HCD (High Energy Collision Dissociation)	31.7	MS2	0	75	16.4092	21167	24059_E3_S6_28.raw	F239	4.17	1	3.109e-05	8.38e-08
		FALSE	Medium	Sequest HT (A2)	Unambiguous	ALSLAR		3	P35580; P35749; P35579	P35580; P35749; P35579	0	2	0.1067	0	1	1	315.7	630.394	630.393	0.42	0.00013	HCD (High Energy Collision Dissociation)	31.7	MS2	11.6461	1.126	16.5269	21315	24059_E3_S6_28.raw	F239	1.78	3	0.02862	0.3105
		FALSE	Low	Sequest HT (A2)	Unambiguous	TVGQLYK		5	P35580; M0QY43; P35749; P35579; Q7Z406	P35580; M0QY43; P35749; P35579; Q7Z406	0	2	0.2129	0	1	1	404.733	808.46	808.456	4.02	0.00163	HCD (High Energy Collision Dissociation)	31.7	MS2	44.2013	1.187	16.5306	21321	24059_E3_S6_28.raw	F239	1.55	5	0.124	0.7354
		FALSE	High	Sequest HT (A2)	Unambiguous	EQLEEEEEAK		1	P35579	P35579	0	2	0.5056	0	1	1	617.279	1233.55	1233.55	1.41	0.00087	HCD (High Energy Collision Dissociation)	31.7	MS2	63.9835	19.199	16.6163	21437	24059_E3_S6_28.raw	F239	2.67	1	3.109e-05	0.0004357
		FALSE	High	Sequest HT (A2)	Unambiguous	EQLEEEEEAK		1	P35579	P35579	0	2	0.5472	0	1	1	617.278	1233.55	1233.55	1.21	0.00075	HCD (High Energy Collision Dissociation)	31.7	MS2	64.1213	27.978	16.8093	21717	24059_E3_S6_28.raw	F239	2.12	1	3.109e-05	0.0004477
		FALSE	High	Sequest HT (A2)	Unambiguous	EQLEEEEEAK		1	P35579	P35579	0	2	0.4047	0	1	1	617.277	1233.55	1233.55	-0.37	-0.00023	HCD (High Energy Collision Dissociation)	31.7	MS2	83.6695	35.133	16.9701	21938	24059_E3_S6_28.raw	F239	2.15	1	3.109e-05	0.0005038
		FALSE	High	Sequest HT (A2)	Unambiguous	EQLEEEEEAK		1	P35579	P35579	0	2	0.5442	0	1	1	617.277	1233.55	1233.55	-0.37	-0.00023	HCD (High Energy Collision Dissociation)	31.7	MS2	75.892	21.893	17.3413	22439	24059_E3_S6_28.raw	F239	2.26	1	3.109e-05	0.0006563
		FALSE	Low	Sequest HT (A2)	Ambiguous	GILTPR		1	P35579	P35579	0	2	0.3151	0	1	1	328.708	656.409	656.409	0.09	3e-05	HCD (High Energy Collision Dissociation)	31.7	MS2	13.3919	1.109	17.8689	23165	24059_E3_S6_28.raw	F239	1.46	1	0.1879	0.8337
		FALSE	Low	Sequest HT (A2)	Ambiguous	GLLTPR		4	O75525	O75525; H0YAQ1; H0YAQ3; E5RJZ9	0	2	0.3151	0	1	2	328.708	656.409	656.409	0.09	3e-05	HCD (High Energy Collision Dissociation)	31.7	MS2	13.3919	1.109	17.8689	23165	24059_E3_S6_28.raw	F239	1.46	2	0.1879	0.8337
		FALSE	Low	Sequest HT (A2)	Ambiguous	GILTPR		1	P35579	P35579	0	1	0.3822	0	1	1	656.409	656.409	656.409	0.76	0.0005	HCD (High Energy Collision Dissociation)	31.7	MS2	0	28.833	17.9678	23301	24059_E3_S6_28.raw	F239	1.91	1	0.2516	0.8874
		FALSE	Low	Sequest HT (A2)	Ambiguous	GLLTPR		4	O75525	O75525; H0YAQ1; H0YAQ3; E5RJZ9	0	1	0.3822	0	1	2	656.409	656.409	656.409	0.76	0.0005	HCD (High Energy Collision Dissociation)	31.7	MS2	0	28.833	17.9678	23301	24059_E3_S6_28.raw	F239	1.91	2	0.2516	0.8874
		FALSE	Low	Sequest HT (A2)	Ambiguous	GILTPR		1	P35579	P35579	0	2	0.352	0	1	1	328.708	656.409	656.409	-0.19	-6e-05	HCD (High Energy Collision Dissociation)	31.7	MS2	32.04	0.354	18.0197	23367	24059_E3_S6_28.raw	F239	1.25	1	0.09925	0.6747
		FALSE	Low	Sequest HT (A2)	Ambiguous	GLLTPR		4	O75525	O75525; H0YAQ1; H0YAQ3; E5RJZ9	0	2	0.352	0	1	2	328.708	656.409	656.409	-0.19	-6e-05	HCD (High Energy Collision Dissociation)	31.7	MS2	32.04	0.354	18.0197	23367	24059_E3_S6_28.raw	F239	1.25	2	0.09925	0.6747
		FALSE	High	Sequest HT (A2)	Unambiguous	RQLEEAEEEAQR		1	P35579	P35579	1	3	0.5772	0	1	1	496.572	1487.7	1487.71	-5.23	-0.0026	HCD (High Energy Collision Dissociation)	31.7	MS2	94.0205	4.613	18.047	23404	24059_E3_S6_28.raw	F239	3.24	1	3.109e-05	0.000343
		FALSE	Low	Sequest HT (A2)	Ambiguous	GILTPR		1	P35579	P35579	0	2	0.3067	0	1	1	328.708	656.409	656.409	0	0	HCD (High Energy Collision Dissociation)	31.7	MS2	2.00077	0.567	18.1113	23488	24059_E3_S6_28.raw	F239	1.5	1	0.1582	0.7958
		FALSE	Low	Sequest HT (A2)	Ambiguous	GLLTPR		4	O75525	O75525; H0YAQ1; H0YAQ3; E5RJZ9	0	2	0.3067	0	1	2	328.708	656.409	656.409	0	0	HCD (High Energy Collision Dissociation)	31.7	MS2	2.00077	0.567	18.1113	23488	24059_E3_S6_28.raw	F239	1.5	2	0.1582	0.7958
		FALSE	High	Sequest HT (A2)	Unambiguous	LQEMEGTVK		1	P35579	P35579	0	2	0.3863	0	1	1	517.764	1034.52	1034.52	1.58	0.00082	HCD (High Energy Collision Dissociation)	31.7	MS2	50.8422	4.187	18.1539	23544	24059_E3_S6_28.raw	F239	2.77	1	3.109e-05	0.0002962
		FALSE	High	Sequest HT (A2)	Unambiguous	LQEMEGTVK		1	P35579	P35579	0	1	0.4209	0	1	1	1034.52	1034.52	1034.52	-0.11	-0.00012	HCD (High Energy Collision Dissociation)	31.7	MS2	0	74.439	18.2821	23712	24059_E3_S6_28.raw	F239	3.54	1	3.109e-05	1.388e-05
		FALSE	High	Sequest HT (A2)	Unambiguous	LQEMEGTVK		1	P35579	P35579	0	2	0.4132	0	1	1	517.763	1034.52	1034.52	0.4	0.00021	HCD (High Energy Collision Dissociation)	31.7	MS2	9.90967	0.589	18.3054	23745	24059_E3_S6_28.raw	F239	2.42	1	0.0001177	0.0024
		FALSE	Low	Sequest HT (A2)	Ambiguous	GILTPR		1	P35579	P35579	0	1	0.1604	0	1	1	656.408	656.408	656.409	-0.91	-0.0006	HCD (High Energy Collision Dissociation)	31.7	MS2	0	50.9	18.3108	23753	24059_E3_S6_28.raw	F239	1.06	1	0.5655	0.9544
		FALSE	Low	Sequest HT (A2)	Ambiguous	GLLTPR		4	O75525	O75525; H0YAQ1; H0YAQ3; E5RJZ9	0	1	0.1604	0	1	2	656.408	656.408	656.409	-0.91	-0.0006	HCD (High Energy Collision Dissociation)	31.7	MS2	0	50.9	18.3108	23753	24059_E3_S6_28.raw	F239	1.06	2	0.5655	0.9544
		FALSE	High	Sequest HT (A2)	Unambiguous	RQLEEAEEEAQR		1	P35579	P35579	1	3	0.5874	0	1	1	496.575	1487.71	1487.71	0.61	0.0003	HCD (High Energy Collision Dissociation)	31.7	MS2	70.7984	1.368	18.3542	23809	24059_E3_S6_28.raw	F239	2.06	1	3.109e-05	0.0001547
		FALSE	High	Sequest HT (A2)	Unambiguous	RQLEEAEEEAQR		1	P35579	P35579	1	3	0.6591	0	1	1	496.574	1487.71	1487.71	-0.19	-9e-05	HCD (High Energy Collision Dissociation)	31.7	MS2	63.7016	4.908	18.3644	23822	24059_E3_S6_28.raw	F239	3.99	1	3.109e-05	5.897e-05
		FALSE	Low	Sequest HT (A2)	Ambiguous	GILTPR		1	P35579	P35579	0	2	0.3037	0	1	1	328.708	656.409	656.409	-0.19	-6e-05	HCD (High Energy Collision Dissociation)	31.7	MS2	76.773	31.22	18.457	23946	24059_E3_S6_28.raw	F239	1.35	1	0.1018	0.6821
		FALSE	Low	Sequest HT (A2)	Ambiguous	GLLTPR		4	O75525	O75525; H0YAQ1; H0YAQ3; E5RJZ9	0	2	0.3037	0	1	2	328.708	656.409	656.409	-0.19	-6e-05	HCD (High Energy Collision Dissociation)	31.7	MS2	76.773	31.22	18.457	23946	24059_E3_S6_28.raw	F239	1.35	2	0.1018	0.6821
		FALSE	Low	Sequest HT (A2)	Unambiguous	GFMDGK		5	P35580; M0QY43; P35749; P35579; Q7Z406	P35580; M0QY43; P35749; P35579; Q7Z406	0	2	0.2797	0	1	1	327.65	654.292	654.292	0.25	8e-05	HCD (High Energy Collision Dissociation)	31.7	MS2	64.3397	5.661	18.467	23960	24059_E3_S6_28.raw	F239	1.18	5	0.07672	0.5943
		FALSE	High	Sequest HT (A2)	Unambiguous	LQEMEGTVK		1	P35579	P35579	0	2	0.3705	0	1	1	517.763	1034.52	1034.52	0.05	3e-05	HCD (High Energy Collision Dissociation)	31.7	MS2	1.95803	0.197	18.4872	23987	24059_E3_S6_28.raw	F239	2.51	1	3.109e-05	0.0002994
		FALSE	High	Sequest HT (A2)	Unambiguous	EQLEEEEEAK		1	P35579	P35579	0	2	0.4422	0	1	1	617.278	1233.55	1233.55	0.42	0.00026	HCD (High Energy Collision Dissociation)	31.7	MS2	80.9088	32.34	18.602	24150	24059_E3_S6_28.raw	F239	1.99	1	3.109e-05	0.0008286
		FALSE	High	Sequest HT (A2)	Unambiguous	LQEMEGTVK		1	P35579	P35579	0	1	0.3624	0	1	1	1034.52	1034.52	1034.52	0	0	HCD (High Energy Collision Dissociation)	31.7	MS2	0	9.379	18.6169	24170	24059_E3_S6_28.raw	F239	3.67	1	3.109e-05	1.133e-05
		FALSE	Low	Sequest HT (A2)	Unambiguous	GFMDGK		5	P35580; M0QY43; P35749; P35579; Q7Z406	P35580; M0QY43; P35749; P35579; Q7Z406	0	2	0.2794	0	1	1	327.649	654.291	654.292	-0.13	-4e-05	HCD (High Energy Collision Dissociation)	31.7	MS2	54.4874	0.566	18.7826	24406	24059_E3_S6_28.raw	F239	0.68	5	0.09912	0.6743
		FALSE	High	Sequest HT (A2)	Unambiguous	LQEMEGTVK		1	P35579	P35579	0	2	0.3699	0	1	1	517.763	1034.52	1034.52	-0.42	-0.00022	HCD (High Energy Collision Dissociation)	31.7	MS2	5.99293	1.882	18.8246	24462	24059_E3_S6_28.raw	F239	2.19	1	3.109e-05	0.0002635
		FALSE	Low	Sequest HT (A2)	Unambiguous	GFMDGK		5	P35580; M0QY43; P35749; P35579; Q7Z406	P35580; M0QY43; P35749; P35579; Q7Z406	0	1	0.3706	0	1	1	654.29	654.29	654.292	-1.97	-0.00129	HCD (High Energy Collision Dissociation)	31.7	MS2	25.8148	29.584	18.8292	24469	24059_E3_S6_28.raw	F239	1.97	5	0.2264	0.8698
		FALSE	High	Sequest HT (A2)	Unambiguous	EEILAQAK		1	P35579	P35579	0	2	0.5234	0	1	1	451.254	901.5	901.499	0.91	0.00041	HCD (High Energy Collision Dissociation)	31.7	MS2	75.8526	3.47	18.9214	24589	24059_E3_S6_28.raw	F239	2.35	1	0.0002003	0.003448
		FALSE	High	Sequest HT (A2)	Unambiguous	REQEVNILK		1	P35579	P35579	1	3	0.3229	0	1	1	376.883	1128.64	1128.64	-1.76	-0.00066	HCD (High Energy Collision Dissociation)	31.7	MS2	56.0754	23.235	19.0049	24696	24059_E3_S6_28.raw	F239	3.19	1	0.004873	0.06408
		FALSE	Low	Sequest HT (A2)	Unambiguous	REQEVNILK		1	P35579	P35579	1	2	0.0783	0	1	1	564.822	1128.64	1128.64	0.2	0.00011	HCD (High Energy Collision Dissociation)	31.7	MS2	92.0405	1.132	19.0247	24724	24059_E3_S6_28.raw	F239	1.66	1	0.3532	0.9369
		FALSE	High	Sequest HT (A2)	Unambiguous	EEILAQAK		1	P35579	P35579	0	1	0.4367	0	1	1	901.498	901.498	901.499	-1.51	-0.00136	HCD (High Energy Collision Dissociation)	31.7	MS2	0	6.218	19.0426	24747	24059_E3_S6_28.raw	F239	3.71	1	3.109e-05	0.0007413
		FALSE	High	Sequest HT (A2)	Unambiguous	LQEMEGTVK		1	P35579	P35579	0	2	0.1605	0	1	1	517.762	1034.52	1034.52	-1.48	-0.00077	HCD (High Energy Collision Dissociation)	31.7	MS2	22.2528	8.788	19.1381	24875	24059_E3_S6_28.raw	F239	1.62	1	0.001167	0.01603
		FALSE	High	Sequest HT (A2)	Unambiguous	LQEMEGTVK		1	P35579	P35579	0	2	0.199	0	1	1	517.763	1034.52	1034.52	0.76	0.00039	HCD (High Energy Collision Dissociation)	31.7	MS2	0	22.698	19.1518	24892	24059_E3_S6_28.raw	F239	2.06	1	3.109e-05	0.00116
		FALSE	High	Sequest HT (A2)	Unambiguous	EEILAQAK		1	P35579	P35579	0	2	0.5656	0	1	1	451.253	901.499	901.499	0.03	1e-05	HCD (High Energy Collision Dissociation)	31.7	MS2	12.776	0.355	19.1756	24923	24059_E3_S6_28.raw	F239	2.21	1	0.001437	0.0201
		FALSE	High	Sequest HT (A2)	Unambiguous	EEILAQAK		1	P35579	P35579	0	2	0.43	0	1	1	451.253	901.499	901.499	0.16	7e-05	HCD (High Energy Collision Dissociation)	31.7	MS2	2.13833	0.221	19.2598	25030	24059_E3_S6_28.raw	F239	2	1	0.0001177	0.002766
		FALSE	Low	Sequest HT (A2)	Unambiguous	REQEVNILK		1	P35579	P35579	1	3	0.3358	0	1	1	376.883	1128.63	1128.64	-2.24	-0.00084	HCD (High Energy Collision Dissociation)	31.7	MS2	89.6646	2.37	19.3585	25153	24059_E3_S6_28.raw	F239	1.34	1	0.1429	0.7725
		FALSE	High	Sequest HT (A2)	Unambiguous	EEILAQAK		1	P35579	P35579	0	1	0.4157	0	1	1	901.499	901.499	901.499	0.52	0.00047	HCD (High Energy Collision Dissociation)	31.7	MS2	0	6.59	19.379	25180	24059_E3_S6_28.raw	F239	3.56	1	3.109e-05	0.000257
		FALSE	High	Sequest HT (A2)	Unambiguous	EEILAQAK		1	P35579	P35579	0	2	0.3837	0	1	1	451.254	901.501	901.499	2.33	0.00105	HCD (High Energy Collision Dissociation)	31.7	MS2	0	4.44	19.5872	25449	24059_E3_S6_28.raw	F239	1.72	1	0.0007564	0.01167
		FALSE	High	Sequest HT (A2)	Unambiguous	LQEMEGTVK		1	P35579	P35579	0	2	0.175	0	1	1	517.763	1034.52	1034.52	0.4	0.00021	HCD (High Energy Collision Dissociation)	31.7	MS2	24.2487	41.238	19.6092	25480	24059_E3_S6_28.raw	F239	2.4	1	3.109e-05	0.0006462
		FALSE	High	Sequest HT (A2)	Unambiguous	NKHEAmITDLEER	M6(Oxidation)	1	P35579	P35579	1	3	0.1053	0	1	1	534.592	1601.76	1601.76	1.96	0.00105	HCD (High Energy Collision Dissociation)	31.7	MS2	95.7156	2.404	19.6949	25592	24059_E3_S6_28.raw	F239	0.95	1	0.0002003	0.003466
		FALSE	High	Sequest HT (A2)	Unambiguous	EEILAQAK		1	P35579	P35579	0	1	0.2576	0	1	1	901.5	901.5	901.499	0.79	0.00071	HCD (High Energy Collision Dissociation)	31.7	MS2	0	38.492	19.8212	25769	24059_E3_S6_28.raw	F239	1.98	1	0.00112	0.01554
		FALSE	High	Sequest HT (A2)	Unambiguous	GALALEEK		1	P35579	P35579	0	2	0.3274	0	1	1	415.735	830.463	830.462	0.84	0.00035	HCD (High Energy Collision Dissociation)	31.7	MS2	20.0197	0.242	20.3882	26580	24059_E3_S6_28.raw	F239	2.26	1	0.001025	0.01409
		FALSE	High	Sequest HT (A2)	Unambiguous	GALALEEK		1	P35579	P35579	0	1	0.2915	0	1	1	830.464	830.464	830.462	2.33	0.00194	HCD (High Energy Collision Dissociation)	31.7	MS2	0	2.803	20.4326	26642	24059_E3_S6_28.raw	F239	2.95	1	3.109e-05	0.001182
		FALSE	High	Sequest HT (A2)	Unambiguous	GALALEEK		1	P35579	P35579	0	2	0.318	0	1	1	415.735	830.463	830.462	0.84	0.00035	HCD (High Energy Collision Dissociation)	31.7	MS2	10.9945	0.109	20.457	26678	24059_E3_S6_28.raw	F239	2.17	1	0.001236	0.01695
		FALSE	High	Sequest HT (A2)	Unambiguous	KLEMDLK		1	P35579	P35579	1	2	0.1481	0	1	1	438.745	876.483	876.486	-3.37	-0.00148	HCD (High Energy Collision Dissociation)	31.7	MS2	43.509	1.94	20.6494	26947	24059_E3_S6_28.raw	F239	2.7	1	0.003035	0.03725
		FALSE	High	Sequest HT (A2)	Unambiguous	GALALEEK		1	P35579	P35579	0	2	0.3116	0	1	1	415.735	830.462	830.462	-0.04	-2e-05	HCD (High Energy Collision Dissociation)	31.7	MS2	39.3242	0.441	20.7285	27059	24059_E3_S6_28.raw	F239	1.99	1	0.0005547	0.009572
		FALSE	High	Sequest HT (A2)	Unambiguous	ALEQQVEEmK	M9(Oxidation)	1	P35579	P35579	0	2	0.5058	0	1	1	610.794	1220.58	1220.58	-1.63	-0.001	HCD (High Energy Collision Dissociation)	31.7	MS2	19.2352	21.059	20.7401	27078	24059_E3_S6_28.raw	F239	2.59	1	3.109e-05	0.0002597
		FALSE	High	Sequest HT (A2)	Unambiguous	KLEMDLK		1	P35579	P35579	1	1	0.0997	0	1	1	876.486	876.486	876.486	0.19	0.00017	HCD (High Energy Collision Dissociation)	31.7	MS2	0	40.518	20.7857	27143	24059_E3_S6_28.raw	F239	3.31	1	0.002498	0.02937
		FALSE	High	Sequest HT (A2)	Unambiguous	GALALEEK		1	P35579	P35579	0	2	0.2019	0	1	1	415.734	830.462	830.462	-0.26	-0.00011	HCD (High Energy Collision Dissociation)	31.7	MS2	75.2124	0.842	20.8875	27287	24059_E3_S6_28.raw	F239	1.04	1	0.001624	0.0218
		FALSE	High	Sequest HT (A2)	Unambiguous	QLEEAEEEAQR		1	P35579	P35579	0	2	0.5228	0	1	1	666.307	1331.61	1331.61	0.17	0.00011	HCD (High Energy Collision Dissociation)	31.7	MS2	42.4926	1.691	20.8981	27300	24059_E3_S6_28.raw	F239	3.29	1	3.109e-05	9.621e-07
		FALSE	High	Sequest HT (A2)	Unambiguous	KLEMDLK		1	P35579	P35579	1	2	0.1056	0	1	1	438.747	876.486	876.486	0.25	0.00011	HCD (High Energy Collision Dissociation)	31.7	MS2	10.1809	11.423	20.9837	27416	24059_E3_S6_28.raw	F239	3.03	1	0.003441	0.04359
		FALSE	Medium	Sequest HT (A2)	Unambiguous	QLEEAEEEAQR		1	P35579	P35579	0	3	0.18	0	1	1	444.541	1331.61	1331.61	0.3	0.00013	HCD (High Energy Collision Dissociation)	31.7	MS2	89.9048	1.705	21.0383	27497	24059_E3_S6_28.raw	F239	1	1	0.01026	0.1498
		FALSE	High	Sequest HT (A2)	Unambiguous	QLEEAEEEAQR		1	P35579	P35579	0	1	0.5421	0	1	1	1331.6	1331.6	1331.61	-3.16	-0.00421	HCD (High Energy Collision Dissociation)	31.7	MS2	0	75	21.0482	27510	24059_E3_S6_28.raw	F239	4.04	1	3.109e-05	3.956e-08
		FALSE	High	Sequest HT (A2)	Unambiguous	ALEQQVEEmK	M9(Oxidation)	1	P35579	P35579	0	2	0.3714	0	1	1	610.795	1220.58	1220.58	0.27	0.00016	HCD (High Energy Collision Dissociation)	31.7	MS2	0	18.487	21.074	27545	24059_E3_S6_28.raw	F239	2.45	1	3.109e-05	0.0001989
		FALSE	High	Sequest HT (A2)	Unambiguous	QLEEAEEEAQR		1	P35579	P35579	0	2	0.5599	0	1	1	666.307	1331.61	1331.61	-0.1	-7e-05	HCD (High Energy Collision Dissociation)	31.7	MS2	0	7.717	21.093	27575	24059_E3_S6_28.raw	F239	2.84	1	3.109e-05	5.361e-05
		FALSE	High	Sequest HT (A2)	Unambiguous	QLEEAEEEAQR		1	P35579	P35579	0	2	0.514	0	1	1	666.308	1331.61	1331.61	0.26	0.00017	HCD (High Energy Collision Dissociation)	31.7	MS2	3.24202	4.14	21.2365	27776	24059_E3_S6_28.raw	F239	3.21	1	3.109e-05	7.96e-07
		FALSE	High	Sequest HT (A2)	Unambiguous	KLEMDLK		1	P35579	P35579	1	2	0.1231	0	1	1	438.746	876.485	876.486	-0.94	-0.00041	HCD (High Energy Collision Dissociation)	31.7	MS2	54.394	11.088	21.3219	27887	24059_E3_S6_28.raw	F239	2.6	1	0.004043	0.04926
		FALSE	High	Sequest HT (A2)	Unambiguous	ALEEAMEQK		1	P35579	P35579	0	1	0.6979	0	1	1	1048.5	1048.5	1048.5	-1.29	-0.00135	HCD (High Energy Collision Dissociation)	31.7	MS2	8.98016	3.853	21.3626	27944	24059_E3_S6_28.raw	F239	3.84	1	3.109e-05	9.844e-06
		FALSE	High	Sequest HT (A2)	Unambiguous	ALEEAMEQK		1	P35579	P35579	0	2	0.6557	0	1	1	524.752	1048.5	1048.5	-0.32	-0.00017	HCD (High Energy Collision Dissociation)	31.7	MS2	0.79481	0.237	21.4777	28103	24059_E3_S6_28.raw	F239	2.44	1	3.109e-05	0.0002114
		FALSE	High	Sequest HT (A2)	Unambiguous	GALALEEK		1	P35579	P35579	0	2	0.0972	0	1	1	415.735	830.463	830.462	0.99	0.00041	HCD (High Energy Collision Dissociation)	31.7	MS2	80.1972	10.28	21.5261	28173	24059_E3_S6_28.raw	F239	1.44	1	0.004489	0.05816
		FALSE	Medium	Sequest HT (A2)	Unambiguous	LMATLR		2	P35580; P35579	P35580; P35579	0	2	0.1316	0	1	1	352.709	704.411	704.412	-2.54	-0.00089	HCD (High Energy Collision Dissociation)	31.7	MS2	3.96824	6.604	21.5641	28225	24059_E3_S6_28.raw	F239	1.52	2	0.04267	0.4155
		FALSE	High	Sequest HT (A2)	Unambiguous	KLEMDLK		1	P35579	P35579	1	2	0.1495	0	1	1	438.747	876.486	876.486	0.66	0.00029	HCD (High Energy Collision Dissociation)	31.7	MS2	7.97391	12.033	21.6461	28340	24059_E3_S6_28.raw	F239	3.01	1	0.00326	0.04048
		FALSE	High	Sequest HT (A2)	Unambiguous	ALEEAMEQK		1	P35579	P35579	0	1	0.4808	0	1	1	1048.5	1048.5	1048.5	2.08	0.00219	HCD (High Energy Collision Dissociation)	31.7	MS2	0	42.716	21.705	28425	24059_E3_S6_28.raw	F239	2.87	1	3.109e-05	6.205e-05
		FALSE	High	Sequest HT (A2)	Unambiguous	GALALEEK		1	P35579	P35579	0	2	0.0752	0	1	1	415.735	830.463	830.462	1.29	0.00053	HCD (High Energy Collision Dissociation)	31.7	MS2	90.2626	2.893	21.8869	28685	24059_E3_S6_28.raw	F239	1.33	1	0.003153	0.03992
		FALSE	Medium	Sequest HT (A2)	Unambiguous	LMATLR		2	P35580; P35579	P35580; P35579	0	2	0.3161	0	1	1	352.71	704.413	704.412	0.93	0.00033	HCD (High Energy Collision Dissociation)	31.7	MS2	91.2309	10.424	21.8992	28700	24059_E3_S6_28.raw	F239	1.55	2	0.02076	0.2461
		FALSE	High	Sequest HT (A2)	Unambiguous	DLEAHIDSANK		1	P35579	P35579	0	3	0.4364	0	1	1	404.867	1212.59	1212.59	-0.42	-0.00017	HCD (High Energy Collision Dissociation)	31.7	MS2	7.42789	0.203	22.3586	29361	24059_E3_S6_28.raw	F239	2.36	1	0.0003551	0.005802
		FALSE	High	Sequest HT (A2)	Unambiguous	DLEAHIDSANK		1	P35579	P35579	0	1	0.6509	0	1	1	1212.59	1212.59	1212.59	-0.05	-6e-05	HCD (High Energy Collision Dissociation)	31.7	MS2	0	58.44	22.3686	29376	24059_E3_S6_28.raw	F239	4.24	1	3.109e-05	1.223e-08
		FALSE	High	Sequest HT (A2)	Unambiguous	VKPLLQVSR		1	P35579	P35579	0	3	0.0976	0	1	1	347.226	1039.66	1039.66	0.49	0.00017	HCD (High Energy Collision Dissociation)	31.7	MS2	77.2008	2.739	22.5081	29572	24059_E3_S6_28.raw	F239	1.23	1	0.00505	0.06757
		FALSE	High	Sequest HT (A2)	Unambiguous	DLEAHIDSANK		1	P35579	P35579	0	1	0.6518	0	1	1	1212.58	1212.58	1212.59	-0.95	-0.00116	HCD (High Energy Collision Dissociation)	31.7	MS2	0	61.622	22.5222	29593	24059_E3_S6_28.raw	F239	4.71	1	3.109e-05	1.029e-06
		FALSE	High	Sequest HT (A2)	Unambiguous	DLEAHIDSANK		1	P35579	P35579	0	2	0.6294	0	1	1	606.796	1212.59	1212.59	-0.11	-7e-05	HCD (High Energy Collision Dissociation)	31.7	MS2	0	0.826	22.5287	29600	24059_E3_S6_28.raw	F239	3.94	1	3.109e-05	4.068e-08
		FALSE	High	Sequest HT (A2)	Unambiguous	DLEAHIDSANK		1	P35579	P35579	0	3	0.5927	0	1	1	404.866	1212.58	1212.59	-0.57	-0.00023	HCD (High Energy Collision Dissociation)	31.7	MS2	26.9651	0.661	22.6899	29828	24059_E3_S6_28.raw	F239	2.48	1	3.109e-05	0.000336
		FALSE	High	Sequest HT (A2)	Unambiguous	DLEAHIDSANK		1	P35579	P35579	0	2	0.6439	0	1	1	606.797	1212.59	1212.59	0.29	0.00018	HCD (High Energy Collision Dissociation)	31.7	MS2	0	21.987	22.8538	30050	24059_E3_S6_28.raw	F239	4.83	1	3.109e-05	2.572e-07
		FALSE	High	Sequest HT (A2)	Unambiguous	DLEAHIDSANK		1	P35579	P35579	0	2	0.6619	0	1	1	606.796	1212.58	1212.59	-1.01	-0.00061	HCD (High Energy Collision Dissociation)	31.7	MS2	9.78318	4.251	22.9597	30193	24059_E3_S6_28.raw	F239	4.17	1	3.109e-05	7.318e-08
		FALSE	High	Sequest HT (A2)	Unambiguous	DLEAHIDSANK		1	P35579	P35579	0	3	0.4706	0	1	1	404.867	1212.59	1212.59	0.11	4e-05	HCD (High Energy Collision Dissociation)	31.7	MS2	55.0918	1.873	23.0026	30252	24059_E3_S6_28.raw	F239	2.72	1	3.109e-05	0.0004354
		FALSE	High	Sequest HT (A2)	Unambiguous	EMEAELEDERK		1	P35579	P35579	1	3	0.6217	0	1	1	460.21	1378.61	1378.62	-0.38	-0.00017	HCD (High Energy Collision Dissociation)	31.7	MS2	6.81222	1.09	23.1422	30444	24059_E3_S6_28.raw	F239	2.67	1	3.109e-05	1.375e-06
		FALSE	High	Sequest HT (A2)	Unambiguous	EMEAELEDERK		1	P35579	P35579	1	3	0.7217	0	1	1	460.21	1378.62	1378.62	0.22	0.0001	HCD (High Energy Collision Dissociation)	31.7	MS2	2.81568	1.539	23.1548	30460	24059_E3_S6_28.raw	F239	3.09	1	3.109e-05	1.019e-06
		FALSE	High	Sequest HT (A2)	Unambiguous	DLEAHIDSANK		1	P35579	P35579	0	2	0.6089	0	1	1	606.796	1212.59	1212.59	-0.11	-7e-05	HCD (High Energy Collision Dissociation)	31.7	MS2	0	24.681	23.191	30510	24059_E3_S6_28.raw	F239	4.73	1	3.109e-05	1.091e-07
		FALSE	Low	Sequest HT (A2)	Unambiguous	EMEAELEDERK		1	P35579	P35579	1	3	0.1778	0	1	1	460.21	1378.62	1378.62	-0.18	-8e-05	HCD (High Energy Collision Dissociation)	31.7	MS2	92.0518	0.572	23.2993	30651	24059_E3_S6_28.raw	F239	0.9	1	0.2117	0.8571
		FALSE	High	Sequest HT (A2)	Unambiguous	EMEAELEDERK		1	P35579	P35579	1	2	0.4343	0	1	1	689.811	1378.61	1378.62	-0.5	-0.00035	HCD (High Energy Collision Dissociation)	31.7	MS2	24.9693	47.124	23.3035	30655	24059_E3_S6_28.raw	F239	2.74	1	3.109e-05	5.676e-05
		FALSE	High	Sequest HT (A2)	Unambiguous	EMEAELEDERK		1	P35579	P35579	1	2	0.6507	0	1	1	689.811	1378.61	1378.62	-0.59	-0.00041	HCD (High Energy Collision Dissociation)	31.7	MS2	0	32.613	23.3563	30721	24059_E3_S6_28.raw	F239	3.35	1	3.109e-05	1.288e-06
		FALSE	High	Sequest HT (A2)	Unambiguous	DLEAHIDSANK		1	P35579	P35579	0	2	0.6383	0	1	1	606.795	1212.58	1212.59	-2.02	-0.00123	HCD (High Energy Collision Dissociation)	31.7	MS2	0	25.789	23.5237	30938	24059_E3_S6_28.raw	F239	4.81	1	3.109e-05	3.38e-07
		FALSE	Low	Sequest HT (A2)	Unambiguous	ELEDATETADAmNR	M12(Dioxidation)	1	P35579	P35579	0	2	0.3235	0	1	1	799.338	1597.67	1597.66	2.97	0.00237	HCD (High Energy Collision Dissociation)	31.7	MS2	0	39.503	23.5297	30946	24059_E3_S6_28.raw	F239	1.36	1	0.3608	0.9397
		FALSE	High	Sequest HT (A2)	Unambiguous	EMEAELEDERK		1	P35579	P35579	1	3	0.4667	0	1	1	460.211	1378.62	1378.62	1.48	0.00068	HCD (High Energy Collision Dissociation)	31.7	MS2	80.9732	5.626	23.5959	31027	24059_E3_S6_28.raw	F239	2.1	1	3.109e-05	7.74e-05
		FALSE	High	Sequest HT (A2)	Unambiguous	EMEAELEDERK		1	P35579	P35579	1	3	0.4095	0	1	1	460.21	1378.61	1378.62	-0.98	-0.00045	HCD (High Energy Collision Dissociation)	31.7	MS2	28.4489	22.306	23.8086	31313	24059_E3_S6_28.raw	F239	2.32	1	3.109e-05	0.00147
		FALSE	High	Sequest HT (A2)	Unambiguous	DLEAHIDSANK		1	P35579	P35579	0	2	0.6054	0	1	1	606.794	1212.58	1212.59	-3.83	-0.00232	HCD (High Energy Collision Dissociation)	31.7	MS2	17.3301	21.417	23.8554	31377	24059_E3_S6_28.raw	F239	4.46	1	3.109e-05	7.635e-07
		FALSE	High	Sequest HT (A2)	Unambiguous	DLEAHIDSANK		1	P35579	P35579	0	3	0.1049	0	1	1	404.867	1212.59	1212.59	-0.12	-5e-05	HCD (High Energy Collision Dissociation)	31.7	MS2	91.4839	2.116	23.9769	31539	24059_E3_S6_28.raw	F239	1.43	1	0.003528	0.04397
		FALSE	High	Sequest HT (A2)	Unambiguous	EMEAELEDERK		1	P35579	P35579	1	3		0.0052	2	2	460.21	1378.62	1378.62	0.22	0.0001	HCD (High Energy Collision Dissociation)	31.7	MS2	54.7726	24.907	24.2	31828	24059_E3_S6_28.raw	F239	1.9	1	0.0001177	0.002444
		FALSE	High	Sequest HT (A2)	Unambiguous	TEMEDLmSSK	M7(Oxidation)	1	P35579	P35579	0	2	0.5317	0	1	1	593.754	1186.5	1186.5	2.79	0.00165	HCD (High Energy Collision Dissociation)	31.7	MS2	52.9747	37.775	24.2141	31847	24059_E3_S6_28.raw	F239	2.84	1	3.109e-05	0.0001178
		FALSE	Medium	Sequest HT (A2)	Unambiguous	YLYVDK		3	Q5BKV1; P35579	Q5BKV1; P35579; B1AH99	0	2	0.2174	0	1	1	400.714	800.42	800.419	1.51	0.0006	HCD (High Energy Collision Dissociation)	31.7	MS2	69.7465	4.377	24.4121	32115	24059_E3_S6_28.raw	F239	1.38	2	0.01885	0.2282
		FALSE	High	Sequest HT (A2)	Unambiguous	TEMEDLmSSK	M7(Oxidation)	1	P35579	P35579	0	1	0.4955	0	1	1	1186.5	1186.5	1186.5	0.07	9e-05	HCD (High Energy Collision Dissociation)	31.7	MS2	0	67.11	24.4709	32192	24059_E3_S6_28.raw	F239	3.31	1	3.109e-05	6.697e-07
		FALSE	High	Sequest HT (A2)	Unambiguous	TEMEDLmSSK	M7(Oxidation)	1	P35579	P35579	0	2	0.5595	0	1	1	593.753	1186.5	1186.5	1.04	0.00062	HCD (High Energy Collision Dissociation)	31.7	MS2	4.50572	1.751	24.5228	32260	24059_E3_S6_28.raw	F239	2.27	1	3.109e-05	3.483e-05
		FALSE	Low	Sequest HT (A2)	Unambiguous	YLYVDK		3	Q5BKV1; P35579	Q5BKV1; P35579; B1AH99	0	1	0.3517	0	1	1	800.422	800.422	800.419	3.66	0.00293	HCD (High Energy Collision Dissociation)	31.7	MS2	34.9761	31.607	24.6087	32376	24059_E3_S6_28.raw	F239	2.36	2	0.1113	0.7067
		FALSE	Medium	Sequest HT (A2)	Unambiguous	YLYVDK		3	Q5BKV1; P35579	Q5BKV1; P35579; B1AH99	0	2	0.4247	0	1	1	400.713	800.419	800.419	0.6	0.00024	HCD (High Energy Collision Dissociation)	31.7	MS2	18.7849	1.614	24.7354	32550	24059_E3_S6_28.raw	F239	1.86	2	0.01732	0.2157
		FALSE	Medium	Sequest HT (A2)	Unambiguous	YLYVDK		3	Q5BKV1; P35579	Q5BKV1; P35579; B1AH99	0	2	0.2692	0	1	1	400.713	800.419	800.419	-0.32	-0.00013	HCD (High Energy Collision Dissociation)	31.7	MS2	19.7635	8.546	24.8536	32717	24059_E3_S6_28.raw	F239	1.56	2	0.01958	0.2369
		FALSE	High	Sequest HT (A2)	Unambiguous	TEMEDLmSSK	M7(Oxidation)	1	P35579	P35579	0	2	0.2368	0	1	1	593.751	1186.49	1186.5	-2.05	-0.00121	HCD (High Energy Collision Dissociation)	31.7	MS2	70.9351	38.632	24.892	32768	24059_E3_S6_28.raw	F239	1.52	1	0.001437	0.02013
		FALSE	High	Sequest HT (A2)	Unambiguous	EQLEEEEEAKHNLEK		1	P35579	P35579	1	4	0.4706	0	1	1	464.473	1854.87	1854.87	0.01	1e-05	HCD (High Energy Collision Dissociation)	31.7	MS2	44.7684	6.816	25.5462	33664	24059_E3_S6_28.raw	F239	4.59	1	3.109e-05	2.933e-08
		FALSE	High	Sequest HT (A2)	Unambiguous	EQLEEEEEAKHNLEK		1	P35579	P35579	1	2	0.7332	0	1	1	927.94	1854.87	1854.87	0.42	0.00039	HCD (High Energy Collision Dissociation)	31.7	MS2	0	40.333	25.6055	33751	24059_E3_S6_28.raw	F239	4.46	1	3.109e-05	3.266e-11
		FALSE	High	Sequest HT (A2)	Unambiguous	ASITALEAK		1	P35579	P35579	0	2	0.209	0	1	1	452.261	903.515	903.515	0.41	0.00018	HCD (High Energy Collision Dissociation)	31.7	MS2	80.5347	1.297	25.7141	33904	24059_E3_S6_28.raw	F239	2.68	1	3.109e-05	0.0005369
		FALSE	High	Sequest HT (A2)	Unambiguous	ASITALEAK		1	P35579	P35579	0	1	0.1284	0	1	1	903.513	903.513	903.515	-1.94	-0.00176	HCD (High Energy Collision Dissociation)	31.7	MS2	0	6.027	25.7748	33992	24059_E3_S6_28.raw	F239	3.35	1	3.109e-05	1.607e-05
		FALSE	High	Sequest HT (A2)	Unambiguous	EQLEEEEEAKHNLEK		1	P35579	P35579	1	3	0.6432	0	1	1	618.962	1854.87	1854.87	0.28	0.00018	HCD (High Energy Collision Dissociation)	31.7	MS2	10.9023	17.015	25.7943	34018	24059_E3_S6_28.raw	F239	4.12	1	3.109e-05	4.019e-09
		FALSE	High	Sequest HT (A2)	Unambiguous	EQLEEEEEAKHNLEK		1	P35579	P35579	1	4	0.5934	0	1	1	464.473	1854.87	1854.87	-0.38	-0.00018	HCD (High Energy Collision Dissociation)	31.7	MS2	5.36944	0.879	25.8754	34136	24059_E3_S6_28.raw	F239	3.64	1	3.109e-05	1.866e-06
		FALSE	High	Sequest HT (A2)	Unambiguous	ASITALEAK		1	P35579	P35579	0	2	0.0237	0	1	1	452.261	903.515	903.515	0.14	6e-05	HCD (High Energy Collision Dissociation)	31.7	MS2	49.2296	1.846	25.9082	34185	24059_E3_S6_28.raw	F239	1.69	1	0.006979	0.09933
		FALSE	High	Sequest HT (A2)	Unambiguous	EQLEEEEEAKHNLEK		1	P35579	P35579	1	2	0.6624	0	1	1	927.941	1854.88	1854.87	1.94	0.0018	HCD (High Energy Collision Dissociation)	31.7	MS2	0	42.063	25.9097	34187	24059_E3_S6_28.raw	F239	4.65	1	3.109e-05	8.128e-10
		FALSE	High	Sequest HT (A2)	Unambiguous	EQLEEEEEAKHNLEK		1	P35579	P35579	1	2	0.7287	0	1	1	927.938	1854.87	1854.87	-1.29	-0.00119	HCD (High Energy Collision Dissociation)	31.7	MS2	0	49.825	25.9374	34225	24059_E3_S6_28.raw	F239	4.46	1	3.109e-05	5.994e-10
		FALSE	Low	Sequest HT (A2)	Unambiguous	KKVEAQLQELQVK		1	P35579	P35579	2	3	0.0728	0	1	1	514.307	1540.91	1540.91	0.96	0.00049	HCD (High Energy Collision Dissociation)	31.7	MS2	85.9324	15.755	26.0225	34340	24059_E3_S6_28.raw	F239	1.51	1	0.1391	0.7654
		FALSE	High	Sequest HT (A2)	Unambiguous	EQLEEEEEAKHNLEK		1	P35579	P35579	1	3	0.3896	0	1	1	618.963	1854.87	1854.87	1.27	0.00079	HCD (High Energy Collision Dissociation)	31.7	MS2	31.1503	32.114	26.0366	34361	24059_E3_S6_28.raw	F239	3.26	1	3.109e-05	6.582e-06
		FALSE	High	Sequest HT (A2)	Unambiguous	ASITALEAK		1	P35579	P35579	0	2	0.2292	0	1	1	452.261	903.515	903.515	-0.07	-3e-05	HCD (High Energy Collision Dissociation)	31.7	MS2	5.00231	0.519	26.0464	34372	24059_E3_S6_28.raw	F239	2.4	1	3.109e-05	0.0002154
		FALSE	High	Sequest HT (A2)	Unambiguous	ASITALEAK		1	P35579	P35579	0	1	0.1577	0	1	1	903.515	903.515	903.515	0.42	0.00038	HCD (High Energy Collision Dissociation)	31.7	MS2	0	33.376	26.1172	34478	24059_E3_S6_28.raw	F239	2.98	1	3.109e-05	0.0001023
		FALSE	High	Sequest HT (A2)	Unambiguous	EQLEEEEEAKHNLEK		1	P35579	P35579	1	3	0.3094	0	1	1	618.963	1854.87	1854.87	1.37	0.00085	HCD (High Energy Collision Dissociation)	31.7	MS2	47.347	15.494	26.1368	34505	24059_E3_S6_28.raw	F239	2.78	1	3.109e-05	0.001274
		FALSE	High	Sequest HT (A2)	Unambiguous	EQLEEEEEAKHNLEK		1	P35579	P35579	1	4	0.3474	0	1	1	464.473	1854.87	1854.87	-0.38	-0.00018	HCD (High Energy Collision Dissociation)	31.7	MS2	7.50254	14.041	26.222	34630	24059_E3_S6_28.raw	F239	3.8	1	3.109e-05	0.0001352
		FALSE	High	Sequest HT (A2)	Unambiguous	KEEELQAALAR		4	A0A0C4DFM8; P35749; P35579; Q7Z406	A0A0C4DFM8; P35749; P35579; Q7Z406	1	3	0.0531	0	1	1	419.899	1257.68	1257.68	1.76	0.00074	HCD (High Energy Collision Dissociation)	31.7	MS2	63.1735	35.45	27.254	36031	24059_E3_S6_28.raw	F239	2.45	4	0.005631	0.07664
		FALSE	High	Sequest HT (A2)	Unambiguous	KEEELQAALAR		4	A0A0C4DFM8; P35749; P35579; Q7Z406	A0A0C4DFM8; P35749; P35579; Q7Z406	1	2	0.5888	0	1	1	629.343	1257.68	1257.68	-1.17	-0.00074	HCD (High Energy Collision Dissociation)	31.7	MS2	74.2465	5.351	27.3608	36172	24059_E3_S6_28.raw	F239	3.04	4	3.109e-05	2.661e-05
		FALSE	High	Sequest HT (A2)	Unambiguous	KEEELQAALAR		4	A0A0C4DFM8; P35749; P35579; Q7Z406	A0A0C4DFM8; P35749; P35579; Q7Z406	1	3	0.2982	0	1	1	419.898	1257.68	1257.68	0.01	0	HCD (High Energy Collision Dissociation)	31.7	MS2	89.1197	1.059	27.3816	36203	24059_E3_S6_28.raw	F239	2.28	4	0.004235	0.0534
		FALSE	High	Sequest HT (A2)	Unambiguous	KEEELQAALAR		4	A0A0C4DFM8; P35749; P35579; Q7Z406	A0A0C4DFM8; P35749; P35579; Q7Z406	1	2	0.5294	0	1	1	629.342	1257.68	1257.68	-1.85	-0.00116	HCD (High Energy Collision Dissociation)	31.7	MS2	79.3147	2.359	27.4464	36290	24059_E3_S6_28.raw	F239	3.4	4	3.109e-05	1.213e-05
		FALSE	High	Sequest HT (A2)	Unambiguous	KEEELQAALAR		4	A0A0C4DFM8; P35749; P35579; Q7Z406	A0A0C4DFM8; P35749; P35579; Q7Z406	1	2	0.3818	0	1	1	629.342	1257.68	1257.68	-1.95	-0.00122	HCD (High Energy Collision Dissociation)	31.7	MS2	51.8457	30.882	27.5212	36389	24059_E3_S6_28.raw	F239	3.3	4	3.109e-05	1.626e-05
		FALSE	High	Sequest HT (A2)	Unambiguous	KEEELQAALAR		4	A0A0C4DFM8; P35749; P35579; Q7Z406	A0A0C4DFM8; P35749; P35579; Q7Z406	1	3	0.3434	0	1	1	419.898	1257.68	1257.68	0.3	0.00013	HCD (High Energy Collision Dissociation)	31.7	MS2	57.4868	0.455	27.5295	36401	24059_E3_S6_28.raw	F239	2.97	4	0.00219	0.02677
		FALSE	High	Sequest HT (A2)	Unambiguous	KEEELQAALAR		4	A0A0C4DFM8; P35749; P35579; Q7Z406	A0A0C4DFM8; P35749; P35579; Q7Z406	1	3	0.2308	0	1	1	419.898	1257.68	1257.68	0.01	0	HCD (High Energy Collision Dissociation)	31.7	MS2	7.69602	0.208	27.575	36463	24059_E3_S6_28.raw	F239	2.08	4	3.109e-05	0.0002671
		FALSE	High	Sequest HT (A2)	Unambiguous	KEEELQAALAR		4	A0A0C4DFM8; P35749; P35579; Q7Z406	A0A0C4DFM8; P35749; P35579; Q7Z406	1	1	0.5539	0	1	1	1257.68	1257.68	1257.68	-2.66	-0.00335	HCD (High Energy Collision Dissociation)	31.7	MS2	0	67.726	27.6659	36589	24059_E3_S6_28.raw	F239	3.43	4	3.109e-05	2.797e-05
		FALSE	High	Sequest HT (A2)	Unambiguous	KEEELQAALAR		4	A0A0C4DFM8; P35749; P35579; Q7Z406	A0A0C4DFM8; P35749; P35579; Q7Z406	1	2	0.5656	0	1	1	629.343	1257.68	1257.68	-0.88	-0.00055	HCD (High Energy Collision Dissociation)	31.7	MS2	0	0.445	27.6942	36624	24059_E3_S6_28.raw	F239	3.2	4	3.109e-05	4.163e-06
		FALSE	High	Sequest HT (A2)	Unambiguous	NKHEAMITDLEER		1	P35579	P35579	1	2	0.6063	0	1	1	793.383	1585.76	1585.76	-2.64	-0.00209	HCD (High Energy Collision Dissociation)	31.7	MS2	42.3561	35.038	27.7561	36708	24059_E3_S6_28.raw	F239	3.81	1	3.109e-05	4.619e-10
		FALSE	High	Sequest HT (A2)	Unambiguous	NKHEAMITDLEER		1	P35579	P35579	1	2	0.6615	0	1	1	793.387	1585.77	1585.76	1.98	0.00157	HCD (High Energy Collision Dissociation)	31.7	MS2	0	28	27.7907	36756	24059_E3_S6_28.raw	F239	3.84	1	3.109e-05	5.788e-09
		FALSE	High	Sequest HT (A2)	Unambiguous	NKHEAMITDLEER		1	P35579	P35579	1	4	0.4362	0	1	1	397.197	1585.77	1585.76	2.34	0.00093	HCD (High Energy Collision Dissociation)	31.7	MS2	89.7496	0.916	27.8614	36852	24059_E3_S6_28.raw	F239	2.43	1	3.109e-05	0.0001082
		FALSE	High	Sequest HT (A2)	Unambiguous	KEEELQAALAR		4	A0A0C4DFM8; P35749; P35579; Q7Z406	A0A0C4DFM8; P35749; P35579; Q7Z406	1	3	0.4199	0	1	1	419.898	1257.68	1257.68	-0.35	-0.00015	HCD (High Energy Collision Dissociation)	31.7	MS2	3.0127	0.198	27.8969	36900	24059_E3_S6_28.raw	F239	2.31	4	0.004043	0.04977
		FALSE	High	Sequest HT (A2)	Unambiguous	NKHEAMITDLEER		1	P35579	P35579	1	3	0.4281	0	1	1	529.259	1585.76	1585.76	-1.65	-0.00087	HCD (High Energy Collision Dissociation)	31.7	MS2	4.25293	1.92	27.9822	37022	24059_E3_S6_28.raw	F239	3.34	1	3.109e-05	3.604e-07
		FALSE	High	Sequest HT (A2)	Unambiguous	ADEWLmK	M6(Oxidation)	2	P35580; P35579	P35580; P35579	0	2	0.2969	0	1	1	454.713	908.419	908.418	0.44	0.0002	HCD (High Energy Collision Dissociation)	31.7	MS2	30.1492	23.077	27.9972	37045	24059_E3_S6_28.raw	F239	2.29	2	0.003401	0.04289
		FALSE	High	Sequest HT (A2)	Unambiguous	KEEELQAALAR		4	A0A0C4DFM8; P35749; P35579; Q7Z406	A0A0C4DFM8; P35749; P35579; Q7Z406	1	1	0.5093	0	1	1	1257.68	1257.68	1257.68	-3.15	-0.00396	HCD (High Energy Collision Dissociation)	31.7	MS2	0	68.168	28.0026	37052	24059_E3_S6_28.raw	F239	3.22	4	3.109e-05	0.0001112
		FALSE	High	Sequest HT (A2)	Unambiguous	KEEELQAALAR		4	A0A0C4DFM8; P35749; P35579; Q7Z406	A0A0C4DFM8; P35749; P35579; Q7Z406	1	2	0.5714	0	1	1	629.343	1257.68	1257.68	-0.39	-0.00025	HCD (High Energy Collision Dissociation)	31.7	MS2	0	1.363	28.025	37080	24059_E3_S6_28.raw	F239	2.87	4	3.109e-05	1.471e-05
		FALSE	High	Sequest HT (A2)	Unambiguous	NKHEAMITDLEER		1	P35579	P35579	1	2	0.6467	0	1	1	793.385	1585.76	1585.76	-0.33	-0.00026	HCD (High Energy Collision Dissociation)	31.7	MS2	0	27.742	28.0975	37189	24059_E3_S6_28.raw	F239	4.33	1	3.109e-05	6.601e-09
		FALSE	High	Sequest HT (A2)	Unambiguous	NKHEAMITDLEER		1	P35579	P35579	1	3	0.4925	0	1	1	529.259	1585.76	1585.76	-0.73	-0.00038	HCD (High Energy Collision Dissociation)	31.7	MS2	25.6518	3.058	28.1427	37250	24059_E3_S6_28.raw	F239	3.35	1	3.109e-05	3.521e-06
		FALSE	High	Sequest HT (A2)	Unambiguous	NKHEAMITDLEER		1	P35579	P35579	1	2	0.6071	0	1	1	793.385	1585.76	1585.76	-0.49	-0.00039	HCD (High Energy Collision Dissociation)	31.7	MS2	0	21.334	28.211	37347	24059_E3_S6_28.raw	F239	3.92	1	3.109e-05	4.879e-09
		FALSE	High	Sequest HT (A2)	Unambiguous	ADEWLmK	M6(Oxidation)	2	P35580; P35579	P35580; P35579	0	2	0.303	0	1	1	454.712	908.417	908.418	-1.38	-0.00063	HCD (High Energy Collision Dissociation)	31.7	MS2	33.505	17.519	28.332	37527	24059_E3_S6_28.raw	F239	1.65	2	0.006509	0.09203
		FALSE	High	Sequest HT (A2)	Unambiguous	NKHEAMITDLEER		1	P35579	P35579	1	3	0.372	0	1	1	529.26	1585.77	1585.76	0.89	0.00047	HCD (High Energy Collision Dissociation)	31.7	MS2	19.3021	29.018	28.3539	37561	24059_E3_S6_28.raw	F239	3.79	1	3.109e-05	1.952e-07
		FALSE	High	Sequest HT (A2)	Unambiguous	HEAmITDLEER	M4(Oxidation)	1	P35579	P35579	0	2	0.5657	0	1	1	680.317	1359.63	1359.62	3.76	0.00256	HCD (High Energy Collision Dissociation)	31.7	MS2	52.7904	27.584	28.4695	37724	24059_E3_S6_28.raw	F239	2.74	1	3.109e-05	2.11e-06
		FALSE	High	Sequest HT (A2)	Unambiguous	NKHEAMITDLEER		1	P35579	P35579	1	3	0.5088	0	1	1	529.258	1585.76	1585.76	-1.88	-0.00099	HCD (High Energy Collision Dissociation)	31.7	MS2	31.458	18.215	28.582	37882	24059_E3_S6_28.raw	F239	3.99	1	3.109e-05	2.812e-06
		FALSE	High	Sequest HT (A2)	Unambiguous	NKHEAMITDLEER		1	P35579	P35579	1	3	0.6275	0	1	1	529.259	1585.76	1585.76	-1.77	-0.00093	HCD (High Energy Collision Dissociation)	31.7	MS2	41.5367	18.254	28.8919	38300	24059_E3_S6_28.raw	F239	4.43	1	3.109e-05	7.37e-08
		FALSE	High	Sequest HT (A2)	Unambiguous	NKHEAMITDLEER		1	P35579	P35579	1	3	0.5714	0	1	1	529.259	1585.76	1585.76	-1.07	-0.00057	HCD (High Energy Collision Dissociation)	31.7	MS2	38.2004	24.276	29.2089	38710	24059_E3_S6_28.raw	F239	3.85	1	3.109e-05	1.437e-05
		FALSE	High	Sequest HT (A2)	Unambiguous	NKHEAMITDLEER		1	P35579	P35579	1	3	0.5586	0	1	1	529.26	1585.77	1585.76	0.89	0.00047	HCD (High Energy Collision Dissociation)	31.7	MS2	0	25.647	29.3822	38925	24059_E3_S6_28.raw	F239	3.24	1	3.109e-05	2.628e-05
		FALSE	High	Sequest HT (A2)	Unambiguous	DLEGLSQR		1	P35579	P35579	0	2	0.3023	0	1	1	459.238	917.47	917.469	0.92	0.00042	HCD (High Energy Collision Dissociation)	31.7	MS2	0	4.237	29.4592	39022	24059_E3_S6_28.raw	F239	1.72	1	0.005882	0.08224
		FALSE	High	Sequest HT (A2)	Unambiguous	DLEGLSQR		1	P35579	P35579	0	1	0.3732	0	1	1	917.467	917.467	917.469	-1.99	-0.00183	HCD (High Energy Collision Dissociation)	31.7	MS2	0	35.581	29.5233	39105	24059_E3_S6_28.raw	F239	2.76	1	0.0001177	0.001959
		FALSE	High	Sequest HT (A2)	Unambiguous	NKHEAMITDLEER		1	P35579	P35579	1	3	0.4164	0	1	1	529.258	1585.76	1585.76	-1.88	-0.00099	HCD (High Energy Collision Dissociation)	31.7	MS2	72.2322	21.53	29.5871	39182	24059_E3_S6_28.raw	F239	3.41	1	3.109e-05	4.45e-05
		FALSE	High	Sequest HT (A2)	Unambiguous	EQEVNILK		1	P35579	P35579	0	1	0.3313	0	1	1	972.535	972.535	972.536	-0.78	-0.00076	HCD (High Energy Collision Dissociation)	31.7	MS2	0	9.617	29.6196	39222	24059_E3_S6_28.raw	F239	3.32	1	3.109e-05	0.0006243
		FALSE	Low	Sequest HT (A2)	Unambiguous	DLEGLSQR		1	P35579	P35579	0	2	0.0256	0	1	1	459.238	917.468	917.469	-0.34	-0.00016	HCD (High Energy Collision Dissociation)	31.7	MS2	78.4668	0.762	29.6739	39289	24059_E3_S6_28.raw	F239	1.17	1	0.2333	0.8749
		FALSE	High	Sequest HT (A2)	Unambiguous	EQEVNILK		1	P35579	P35579	0	1	0.3303	0	1	1	972.536	972.536	972.536	-0.53	-0.00051	HCD (High Energy Collision Dissociation)	31.7	MS2	0	6.9	29.7615	39398	24059_E3_S6_28.raw	F239	3.3	1	0.003094	0.03871
		FALSE	High	Sequest HT (A2)	Unambiguous	DLEGLSQR		1	P35579	P35579	0	2	0.4847	0	1	1	459.238	917.468	917.469	-0.28	-0.00013	HCD (High Energy Collision Dissociation)	31.7	MS2	0	0.139	29.7775	39418	24059_E3_S6_28.raw	F239	1.96	1	0.0004317	0.007047
		FALSE	Low	Sequest HT (A2)	Unambiguous	EQEVNILK		1	P35579	P35579	0	2		0.0495	2	2	486.771	972.536	972.536	-0.54	-0.00026	HCD (High Energy Collision Dissociation)	31.7	MS2	94.5234	0.09	29.7781	39419	24059_E3_S6_28.raw	F239	0.96	1	0.1786	0.8231
		FALSE	Medium	Sequest HT (A2)	Unambiguous	DLEGLSQR		1	P35579	P35579	0	1	0.3194	0	1	1	917.468	917.468	917.469	-0.6	-0.00055	HCD (High Energy Collision Dissociation)	31.7	MS2	0	44.644	29.804	39455	24059_E3_S6_28.raw	F239	2.16	1	0.03826	0.3845
		FALSE	High	Sequest HT (A2)	Unambiguous	DLEGLSQR		1	P35579	P35579	0	1	0.3794	0	1	1	917.469	917.469	917.469	-0.13	-0.00012	HCD (High Energy Collision Dissociation)	31.7	MS2	0	1.041	29.8388	39502	24059_E3_S6_28.raw	F239	2.82	1	3.109e-05	0.0002781
		FALSE	Low	Sequest HT (A2)	Unambiguous	EQEVNILK		1	P35579	P35579	0	1	0.2328	0	1	1	972.536	972.536	972.536	-0.53	-0.00051	HCD (High Energy Collision Dissociation)	31.7	MS2	24.7722	8.642	29.8624	39534	24059_E3_S6_28.raw	F239	1.89	1	0.2218	0.866
		FALSE	High	Sequest HT (A2)	Unambiguous	EQEVNILK		1	P35579	P35579	0	1	0.295	0	1	1	972.535	972.535	972.536	-1.03	-0.001	HCD (High Energy Collision Dissociation)	31.7	MS2	15.0588	4.084	29.912	39598	24059_E3_S6_28.raw	F239	2.78	1	0.004798	0.06153
		FALSE	Medium	Sequest HT (A2)	Unambiguous	EQEVNILK		1	P35579	P35579	0	2	0.1148	0	1	1	486.771	972.535	972.536	-0.79	-0.00039	HCD (High Energy Collision Dissociation)	31.7	MS2	41.6754	4.885	29.9134	39600	24059_E3_S6_28.raw	F239	1.83	1	0.01301	0.1766
		FALSE	High	Sequest HT (A2)	Unambiguous	EQEVNILK		1	P35579	P35579	0	1	0.2975	0	1	1	972.536	972.536	972.536	-0.15	-0.00015	HCD (High Energy Collision Dissociation)	31.7	MS2	0	4.893	29.9254	39615	24059_E3_S6_28.raw	F239	3.26	1	3.109e-05	0.0006514
		FALSE	High	Sequest HT (A2)	Unambiguous	DLEGLSQR		1	P35579	P35579	0	2	0.267	0	1	1	459.238	917.468	917.469	-0.48	-0.00022	HCD (High Energy Collision Dissociation)	31.7	MS2	3.5988	0.842	29.9993	39706	24059_E3_S6_28.raw	F239	1.76	1	0.0007051	0.01112
		FALSE	High	Sequest HT (A2)	Unambiguous	DLEGLSQR		1	P35579	P35579	0	2	0.3351	0	1	1	459.238	917.469	917.469	-0.01	-1e-05	HCD (High Energy Collision Dissociation)	31.7	MS2	25.366	5.468	30.1028	39833	24059_E3_S6_28.raw	F239	1.88	1	0.002539	0.03061
		FALSE	Low	Sequest HT (A2)	Unambiguous	DLEGLSQR		1	P35579	P35579	0	2	0.1151	0	1	1	459.238	917.468	917.469	-0.28	-0.00013	HCD (High Energy Collision Dissociation)	31.7	MS2	37.7921	3.959	30.1256	39865	24059_E3_S6_28.raw	F239	1.39	1	0.1314	0.7507
		FALSE	Low	Sequest HT (A2)	Unambiguous	EQEVNILK		1	P35579	P35579	0	1	0.1726	0	1	1	972.536	972.536	972.536	-0.28	-0.00027	HCD (High Energy Collision Dissociation)	31.7	MS2	0	50.286	30.2727	40064	24059_E3_S6_28.raw	F239	1.68	1	0.1187	0.7247
		FALSE	Low	Sequest HT (A2)	Unambiguous	NKHEAMITDLEER		1	P35579	P35579	1	4	0.0069	0	1	1	397.198	1585.77	1585.76	3.88	0.00154	HCD (High Energy Collision Dissociation)	31.7	MS2	67.5024	5.707	30.4926	40351	24059_E3_S6_28.raw	F239	1.44	1	0.05557	0.4891
		FALSE	High	Sequest HT (A2)	Unambiguous	NKHEAMITDLEER		1	P35579	P35579	1	3	0.2323	0	1	1	529.26	1585.77	1585.76	1.01	0.00053	HCD (High Energy Collision Dissociation)	31.7	MS2	76.3766	24.549	30.5743	40456	24059_E3_S6_28.raw	F239	3.53	1	3.109e-05	0.0005951
		FALSE	Medium	Sequest HT (A2)	Unambiguous	LEMDLK		1	P35579	P35579	0	2	0.1056	0	1	1	374.699	748.39	748.391	-1.43	-0.00054	HCD (High Energy Collision Dissociation)	31.7	MS2	82.5482	2.453	31.4604	41643	24059_E3_S6_28.raw	F239	1.42	1	0.01354	0.1822
		FALSE	Medium	Sequest HT (A2)	Unambiguous	LEMDLK		1	P35579	P35579	0	1	0.1286	0	1	1	748.391	748.391	748.391	-0.27	-0.00021	HCD (High Energy Collision Dissociation)	31.7	MS2	0	33.907	31.6399	41871	24059_E3_S6_28.raw	F239	2.41	1	0.04271	0.416
		FALSE	Medium	Sequest HT (A2)	Unambiguous	LEMDLK		1	P35579	P35579	0	2	0.1918	0	1	1	374.699	748.391	748.391	-0.21	-8e-05	HCD (High Energy Collision Dissociation)	31.7	MS2	15.9166	0.787	31.7517	42022	24059_E3_S6_28.raw	F239	1.46	1	0.03058	0.3266
		FALSE	Medium	Sequest HT (A2)	Unambiguous	LEMDLK		1	P35579	P35579	0	2	0.2409	0	1	1	374.699	748.391	748.391	-0.13	-5e-05	HCD (High Energy Collision Dissociation)	31.7	MS2	6.70929	0.772	31.78	42058	24059_E3_S6_28.raw	F239	1.37	1	0.01518	0.1976
		FALSE	Medium	Sequest HT (A2)	Unambiguous	LEMDLK		1	P35579	P35579	0	2	0.1765	0	1	1	374.699	748.391	748.391	-0.13	-5e-05	HCD (High Energy Collision Dissociation)	31.7	MS2	34.6415	1.35	32.0789	42464	24059_E3_S6_28.raw	F239	1.36	1	0.02354	0.2705
		FALSE	Medium	Sequest HT (A2)	Unambiguous	LEMDLK		1	P35579	P35579	0	2	0.1812	0	1	1	374.699	748.391	748.391	-0.21	-8e-05	HCD (High Energy Collision Dissociation)	31.7	MS2	43.5876	2.704	32.1217	42524	24059_E3_S6_28.raw	F239	1.38	1	0.03788	0.3819
		FALSE	High	Sequest HT (A2)	Unambiguous	QIATLHAQVADMK		1	P35579	P35579	0	3	0.1571	0	1	1	475.922	1425.75	1425.75	-0.04	-2e-05	HCD (High Energy Collision Dissociation)	31.7	MS2	79.1979	2.277	33.0575	43813	24059_E3_S6_28.raw	F239	1.4	1	3.109e-05	0.0001431
		FALSE	High	Sequest HT (A2)	Unambiguous	QIATLHAQVADMK		1	P35579	P35579	0	3	0.5209	0	1	1	475.922	1425.75	1425.75	-0.3	-0.00014	HCD (High Energy Collision Dissociation)	31.7	MS2	39.7711	1.818	33.3826	44252	24059_E3_S6_28.raw	F239	2.63	1	3.109e-05	2.184e-05
		FALSE	High	Sequest HT (A2)	Unambiguous	QIATLHAQVADMK		1	P35579	P35579	0	2	0.6813	0	1	1	713.38	1425.75	1425.75	0.53	0.00038	HCD (High Energy Collision Dissociation)	31.7	MS2	13.3387	5.843	33.5913	44519	24059_E3_S6_28.raw	F239	3.86	1	3.109e-05	8.415e-09
		FALSE	High	Sequest HT (A2)	Unambiguous	QIATLHAQVADMK		1	P35579	P35579	0	3	0.4541	0	1	1	475.922	1425.75	1425.75	0.41	0.0002	HCD (High Energy Collision Dissociation)	31.7	MS2	9.55471	0.624	33.6286	44572	24059_E3_S6_28.raw	F239	1.96	1	0.002126	0.02591
		FALSE	High	Sequest HT (A2)	Unambiguous	KLVWVPSDK		3	Q5BKV1; P35579	Q5BKV1; P35579; B1AH99	1	2	0.12	0	1	1	536.313	1071.62	1071.62	-1.28	-0.00069	HCD (High Energy Collision Dissociation)	31.7	MS2	91.5965	4.909	33.6806	44638	24059_E3_S6_28.raw	F239	1.75	2	0.004311	0.05578
		FALSE	High	Sequest HT (A2)	Unambiguous	QIATLHAQVADMK		1	P35579	P35579	0	3	0.6871	0	1	1	475.922	1425.75	1425.75	-0.49	-0.00023	HCD (High Energy Collision Dissociation)	31.7	MS2	46.2257	0.261	33.7181	44687	24059_E3_S6_28.raw	F239	2.78	1	3.109e-05	0.0002614
		FALSE	High	Sequest HT (A2)	Unambiguous	EMEAELEDER		1	P35579	P35579	0	2	0.7317	0	1	1	625.762	1250.52	1250.52	-2.8	-0.00175	HCD (High Energy Collision Dissociation)	31.7	MS2	57.0193	19.566	33.8966	44927	24059_E3_S6_28.raw	F239	2.87	1	3.109e-05	6.679e-05
		FALSE	High	Sequest HT (A2)	Unambiguous	QIATLHAQVADMK		1	P35579	P35579	0	2	0.6687	0	1	1	713.38	1425.75	1425.75	0.87	0.00062	HCD (High Energy Collision Dissociation)	31.7	MS2	28.9052	22.596	33.93	44971	24059_E3_S6_28.raw	F239	3.35	1	3.109e-05	3.189e-07
		FALSE	High	Sequest HT (A2)	Unambiguous	EMEAELEDER		1	P35579	P35579	0	1	0.6901	0	1	1	1250.52	1250.52	1250.52	-0.6	-0.00075	HCD (High Energy Collision Dissociation)	31.7	MS2	0	75	34.0276	45106	24059_E3_S6_28.raw	F239	3.13	1	3.109e-05	1.835e-06
		FALSE	High	Sequest HT (A2)	Unambiguous	QIATLHAQVADMK		1	P35579	P35579	0	3	0.4412	0	1	1	475.922	1425.75	1425.75	0.28	0.00013	HCD (High Energy Collision Dissociation)	31.7	MS2	79.7726	0.776	34.056	45143	24059_E3_S6_28.raw	F239	1.7	1	3.109e-05	0.0001748
		FALSE	High	Sequest HT (A2)	Unambiguous	EMEAELEDER		1	P35579	P35579	0	2	0.749	0	1	1	625.764	1250.52	1250.52	-0.27	-0.00017	HCD (High Energy Collision Dissociation)	31.7	MS2	1.23639	0.37	34.2221	45373	24059_E3_S6_28.raw	F239	2.51	1	3.109e-05	8.698e-05
		FALSE	High	Sequest HT (A2)	Unambiguous	QIATLHAQVADMK		1	P35579	P35579	0	2	0.5643	0	1	1	713.382	1425.76	1425.75	2.75	0.00196	HCD (High Energy Collision Dissociation)	31.7	MS2	0	36.28	34.33	45519	24059_E3_S6_28.raw	F239	2.8	1	3.109e-05	6.325e-06
		FALSE	High	Sequest HT (A2)	Unambiguous	EMEAELEDER		1	P35579	P35579	0	1	0.6472	0	1	1	1250.52	1250.52	1250.52	-0.3	-0.00038	HCD (High Energy Collision Dissociation)	31.7	MS2	0	48.912	34.3428	45538	24059_E3_S6_28.raw	F239	3.09	1	3.109e-05	8.058e-06
		FALSE	High	Sequest HT (A2)	Unambiguous	EMEAELEDER		1	P35579	P35579	0	1	0.6984	0	1	1	1250.52	1250.52	1250.52	0.18	0.00023	HCD (High Energy Collision Dissociation)	31.7	MS2	0	67.888	34.3574	45555	24059_E3_S6_28.raw	F239	3.05	1	3.109e-05	5.036e-07
		FALSE	High	Sequest HT (A2)	Unambiguous	QIATLHAQVADMK		1	P35579	P35579	0	3	0.4162	0	1	1	475.922	1425.75	1425.75	-0.23	-0.00011	HCD (High Energy Collision Dissociation)	31.7	MS2	52.9087	24.545	34.4043	45619	24059_E3_S6_28.raw	F239	3.58	1	3.109e-05	3.298e-06
		FALSE	High	Sequest HT (A2)	Unambiguous	EMEAELEDER		1	P35579	P35579	0	2	0.7619	0	1	1	625.764	1250.52	1250.52	0.12	8e-05	HCD (High Energy Collision Dissociation)	31.7	MS2	11.5175	1.592	34.56	45831	24059_E3_S6_28.raw	F239	2.73	1	3.109e-05	8.188e-06
		FALSE	High	Sequest HT (A2)	Unambiguous	EDQSILcTGESGAGK	C7(Carbamidomethyl)	9	A0A2R8Y4C3; Q5BKV1; P35580; M0QY43; P35749; P35579; Q7Z406; A0A494C024	A0A2R8Y4C3; Q5BKV1; P35580; M0QY43; P35749; P35579; Q7Z406; E7ERA5; A0A494C024	0	1	0.6597	0	1	1	1551.69	1551.69	1551.7	-4.62	-0.00717	HCD (High Energy Collision Dissociation)	31.7	MS2	0	57.517	34.6682	45979	24059_E3_S6_28.raw	F239	4.32	8	3.109e-05	4.69e-11
		FALSE	High	Sequest HT (A2)	Unambiguous	EDQSILcTGESGAGK	C7(Carbamidomethyl)	9	A0A2R8Y4C3; Q5BKV1; P35580; M0QY43; P35749; P35579; Q7Z406; A0A494C024	A0A2R8Y4C3; Q5BKV1; P35580; M0QY43; P35749; P35579; Q7Z406; E7ERA5; A0A494C024	0	3	0.3603	0	1	1	517.904	1551.7	1551.7	1.93	0.001	HCD (High Energy Collision Dissociation)	31.7	MS2	38.2978	19.033	34.6932	46014	24059_E3_S6_28.raw	F239	2.47	8	0.0001177	0.002087
		FALSE	High	Sequest HT (A2)	Unambiguous	KVEAQLQELQVK		1	P35579	P35579	1	3	0.5503	0	1	1	471.609	1412.81	1412.81	0.57	0.00027	HCD (High Energy Collision Dissociation)	31.7	MS2	63.6377	1.201	34.7345	46073	24059_E3_S6_28.raw	F239	3.18	1	3.109e-05	0.0007357
		FALSE	High	Sequest HT (A2)	Unambiguous	KVEAQLQELQVK		1	P35579	P35579	1	2	0.626	0	1	1	706.909	1412.81	1412.81	-0.72	-0.00051	HCD (High Energy Collision Dissociation)	31.7	MS2	58.7268	4.254	34.7398	46081	24059_E3_S6_28.raw	F239	5	1	3.109e-05	3.552e-10
		FALSE	High	Sequest HT (A2)	Unambiguous	KVEAQLQELQVK		1	P35579	P35579	1	3	0.5355	0	1	1	471.608	1412.81	1412.81	-0.6	-0.00028	HCD (High Energy Collision Dissociation)	31.7	MS2	5.72199	0.314	34.845	46227	24059_E3_S6_28.raw	F239	3.66	1	0.0001177	0.00199
		FALSE	High	Sequest HT (A2)	Unambiguous	EDQSILcTGESGAGK	C7(Carbamidomethyl)	9	A0A2R8Y4C3; Q5BKV1; P35580; M0QY43; P35749; P35579; Q7Z406; A0A494C024	A0A2R8Y4C3; Q5BKV1; P35580; M0QY43; P35749; P35579; Q7Z406; E7ERA5; A0A494C024	0	2	0.6124	0	1	1	776.351	1551.7	1551.7	-0.11	-8e-05	HCD (High Energy Collision Dissociation)	31.7	MS2	0	0.591	34.857	46242	24059_E3_S6_28.raw	F239	3.38	8	3.109e-05	1.579e-08
		FALSE	High	Sequest HT (A2)	Unambiguous	EDQSILcTGESGAGK	C7(Carbamidomethyl)	9	A0A2R8Y4C3; Q5BKV1; P35580; M0QY43; P35749; P35579; Q7Z406; A0A494C024	A0A2R8Y4C3; Q5BKV1; P35580; M0QY43; P35749; P35579; Q7Z406; E7ERA5; A0A494C024	0	2	0.5948	0	1	1	776.351	1551.7	1551.7	-0.26	-0.00021	HCD (High Energy Collision Dissociation)	31.7	MS2	0	30.586	34.8826	46277	24059_E3_S6_28.raw	F239	3.43	8	3.109e-05	4.887e-07
		FALSE	High	Sequest HT (A2)	Unambiguous	EMEAELEDER		1	P35579	P35579	0	2	0.7248	0	1	1	625.763	1250.52	1250.52	-1.05	-0.00065	HCD (High Energy Collision Dissociation)	31.7	MS2	36.6004	1.523	34.9002	46300	24059_E3_S6_28.raw	F239	2.18	1	3.109e-05	0.0001191
		FALSE	High	Sequest HT (A2)	Unambiguous	KVEAQLQELQVK		1	P35579	P35579	1	3	0.6152	0	1	1	471.608	1412.81	1412.81	-0.21	-0.0001	HCD (High Energy Collision Dissociation)	31.7	MS2	6.63502	1.158	34.9206	46330	24059_E3_S6_28.raw	F239	3.3	1	0.001257	0.0172
		FALSE	High	Sequest HT (A2)	Unambiguous	EMEAELEDER		1	P35579	P35579	0	2	0.7203	0	1	1	625.763	1250.52	1250.52	-1.24	-0.00078	HCD (High Energy Collision Dissociation)	31.7	MS2	62.7261	9.469	34.9226	46333	24059_E3_S6_28.raw	F239	2.36	1	3.109e-05	0.0008685
		FALSE	High	Sequest HT (A2)	Unambiguous	EDQSILcTGESGAGK	C7(Carbamidomethyl)	9	A0A2R8Y4C3; Q5BKV1; P35580; M0QY43; P35749; P35579; Q7Z406; A0A494C024	A0A2R8Y4C3; Q5BKV1; P35580; M0QY43; P35749; P35579; Q7Z406; E7ERA5; A0A494C024	0	1	0.673	0	1	1	1551.69	1551.69	1551.7	-1.24	-0.00192	HCD (High Energy Collision Dissociation)	31.7	MS2	0	75	34.994	46427	24059_E3_S6_28.raw	F239	4.22	8	3.109e-05	1.065e-11
		FALSE	High	Sequest HT (A2)	Unambiguous	KVEAQLQELQVK		1	P35579	P35579	1	3	0.5657	0	1	1	471.609	1412.81	1412.81	0.18	8e-05	HCD (High Energy Collision Dissociation)	31.7	MS2	4.04787	0.508	35.055	46507	24059_E3_S6_28.raw	F239	2.74	1	3.109e-05	0.0002474
		FALSE	High	Sequest HT (A2)	Unambiguous	KVEAQLQELQVK		1	P35579	P35579	1	2	0.666	0	1	1	706.909	1412.81	1412.81	0.49	0.00035	HCD (High Energy Collision Dissociation)	31.7	MS2	7.68328	2.26	35.0556	46508	24059_E3_S6_28.raw	F239	4.88	1	3.109e-05	1.513e-09
		FALSE	High	Sequest HT (A2)	Unambiguous	KFDQLLAEEK		6	A0A0C4DFM8; P35580; P35749; P35579; Q7Z406	A0A0C4DFM8; P35580; P35749; P35579; A1L2Z2; Q7Z406	1	3	0.3763	0	1	1	407.555	1220.65	1220.65	-0.27	-0.00011	HCD (High Energy Collision Dissociation)	31.7	MS2	58.0626	6.103	35.0647	46523	24059_E3_S6_28.raw	F239	2.87	5	0.004507	0.05883
		FALSE	High	Sequest HT (A2)	Unambiguous	KFDQLLAEEK		6	A0A0C4DFM8; P35580; P35749; P35579; Q7Z406	A0A0C4DFM8; P35580; P35749; P35579; A1L2Z2; Q7Z406	1	2	0.6028	0	1	1	610.831	1220.66	1220.65	2.81	0.00172	HCD (High Energy Collision Dissociation)	31.7	MS2	50.4567	17.662	35.104	46580	24059_E3_S6_28.raw	F239	4.23	5	3.109e-05	3.968e-07
		FALSE	Low	Sequest HT (A2)	Unambiguous	QTLENERGELANEVK		1	P35579	P35579	1	3	0.1716	0	1	1	577.296	1729.87	1729.87	0.73	0.00042	HCD (High Energy Collision Dissociation)	31.7	MS2	81.3021	10.742	35.1653	46668	24059_E3_S6_28.raw	F239	2.04	1	0.227	0.8703
		FALSE	High	Sequest HT (A2)	Unambiguous	EDQSILcTGESGAGK	C7(Carbamidomethyl)	9	A0A2R8Y4C3; Q5BKV1; P35580; M0QY43; P35749; P35579; Q7Z406; A0A494C024	A0A2R8Y4C3; Q5BKV1; P35580; M0QY43; P35749; P35579; Q7Z406; E7ERA5; A0A494C024	0	2	0.6231	0	1	1	776.352	1551.7	1551.7	0.52	0.0004	HCD (High Energy Collision Dissociation)	31.7	MS2	30.6266	21.613	35.1892	46701	24059_E3_S6_28.raw	F239	3.98	8	3.109e-05	2.3e-09
		FALSE	High	Sequest HT (A2)	Unambiguous	KFDQLLAEEK		6	A0A0C4DFM8; P35580; P35749; P35579; Q7Z406	A0A0C4DFM8; P35580; P35749; P35579; A1L2Z2; Q7Z406	1	2	0.5831	0	1	1	610.83	1220.65	1220.65	0.31	0.00019	HCD (High Energy Collision Dissociation)	31.7	MS2	20.546	1.444	35.2489	46784	24059_E3_S6_28.raw	F239	3.55	5	3.109e-05	3.382e-06
		FALSE	High	Sequest HT (A2)	Unambiguous	EMEAELEDER		1	P35579	P35579	0	2	0.7082	0	1	1	625.763	1250.52	1250.52	-1.05	-0.00065	HCD (High Energy Collision Dissociation)	31.7	MS2	73.5624	6.609	35.255	46794	24059_E3_S6_28.raw	F239	2.81	1	3.109e-05	0.0001555
		FALSE	High	Sequest HT (A2)	Unambiguous	KFDQLLAEEK		6	A0A0C4DFM8; P35580; P35749; P35579; Q7Z406	A0A0C4DFM8; P35580; P35749; P35579; A1L2Z2; Q7Z406	1	2	0.6296	0	1	1	610.83	1220.65	1220.65	-0.09	-5e-05	HCD (High Energy Collision Dissociation)	31.7	MS2	10.6811	0.561	35.2618	46805	24059_E3_S6_28.raw	F239	3.51	5	3.109e-05	2.534e-07
		FALSE	High	Sequest HT (A2)	Unambiguous	KFDQLLAEEK		6	A0A0C4DFM8; P35580; P35749; P35579; Q7Z406	A0A0C4DFM8; P35580; P35749; P35579; A1L2Z2; Q7Z406	1	3	0.3957	0	1	1	407.555	1220.65	1220.65	-0.72	-0.00029	HCD (High Energy Collision Dissociation)	31.7	MS2	2.40848	0.343	35.3885	46973	24059_E3_S6_28.raw	F239	2.3	5	0.007913	0.1151
		FALSE	High	Sequest HT (A2)	Unambiguous	KVEAQLQELQVK		1	P35579	P35579	1	3	0.4082	0	1	1	471.609	1412.81	1412.81	0.7	0.00033	HCD (High Energy Collision Dissociation)	31.7	MS2	16.5517	26.307	35.3892	46974	24059_E3_S6_28.raw	F239	2.94	1	0.0007051	0.01074
		FALSE	High	Sequest HT (A2)	Unambiguous	KVEAQLQELQVK		1	P35579	P35579	1	2	0.6142	0	1	1	706.909	1412.81	1412.81	-0.63	-0.00045	HCD (High Energy Collision Dissociation)	31.7	MS2	0	18.629	35.3917	46978	24059_E3_S6_28.raw	F239	4.51	1	3.109e-05	5.96e-10
		FALSE	High	Sequest HT (A2)	Unambiguous	KFDQLLAEEK		6	A0A0C4DFM8; P35580; P35749; P35579; Q7Z406	A0A0C4DFM8; P35580; P35749; P35579; A1L2Z2; Q7Z406	1	1	0.5169	0	1	1	1220.65	1220.65	1220.65	-2.72	-0.00333	HCD (High Energy Collision Dissociation)	31.7	MS2	0	54.583	35.3972	46986	24059_E3_S6_28.raw	F239	4.14	5	3.109e-05	1.714e-06
		FALSE	High	Sequest HT (A2)	Unambiguous	KVEAQLQELQVK		1	P35579	P35579	1	3	0.3281	0	1	1	471.608	1412.81	1412.81	-0.66	-0.00031	HCD (High Energy Collision Dissociation)	31.7	MS2	26.6832	26.108	35.4057	46999	24059_E3_S6_28.raw	F239	2.56	1	0.001346	0.01935
		FALSE	High	Sequest HT (A2)	Unambiguous	KFDQLLAEEK		6	A0A0C4DFM8; P35580; P35749; P35579; Q7Z406	A0A0C4DFM8; P35580; P35749; P35579; A1L2Z2; Q7Z406	1	2	0.6266	0	1	1	610.83	1220.65	1220.65	-0.09	-5e-05	HCD (High Energy Collision Dissociation)	31.7	MS2	0	0.433	35.4263	47027	24059_E3_S6_28.raw	F239	3.83	5	3.109e-05	8.703e-09
		FALSE	High	Sequest HT (A2)	Unambiguous	KFDQLLAEEK		6	A0A0C4DFM8; P35580; P35749; P35579; Q7Z406	A0A0C4DFM8; P35580; P35749; P35579; A1L2Z2; Q7Z406	1	3	0.4183	0	1	1	407.555	1220.65	1220.65	-0.72	-0.00029	HCD (High Energy Collision Dissociation)	31.7	MS2	2.23715	0.571	35.489	47114	24059_E3_S6_28.raw	F239	2.63	5	0.007322	0.1069
		FALSE	High	Sequest HT (A2)	Unambiguous	EMEAELEDER		1	P35579	P35579	0	2	0.7148	0	1	1	625.763	1250.52	1250.52	-1.44	-0.0009	HCD (High Energy Collision Dissociation)	31.7	MS2	0	10.343	35.599	47256	24059_E3_S6_28.raw	F239	2.77	1	3.109e-05	7.65e-05
		FALSE	High	Sequest HT (A2)	Unambiguous	EMEAELEDER		1	P35579	P35579	0	2	0.669	0	1	1	625.762	1250.52	1250.52	-3.39	-0.00212	HCD (High Energy Collision Dissociation)	31.7	MS2	45.185	24.442	35.6925	47378	24059_E3_S6_28.raw	F239	2.81	1	3.109e-05	0.0001185
		FALSE	Medium	Sequest HT (A2)	Unambiguous	KFDQLLAEEK		6	A0A0C4DFM8; P35580; P35749; P35579; Q7Z406	A0A0C4DFM8; P35580; P35749; P35579; A1L2Z2; Q7Z406	1	3	0.3491	0	1	1	407.556	1220.65	1220.65	0.63	0.00026	HCD (High Energy Collision Dissociation)	31.7	MS2	15.2593	2.027	35.7237	47416	24059_E3_S6_28.raw	F239	2.32	5	0.02273	0.2631
		FALSE	High	Sequest HT (A2)	Unambiguous	KFDQLLAEEK		6	A0A0C4DFM8; P35580; P35749; P35579; Q7Z406	A0A0C4DFM8; P35580; P35749; P35579; A1L2Z2; Q7Z406	1	2	0.6012	0	1	1	610.829	1220.65	1220.65	-0.69	-0.00042	HCD (High Energy Collision Dissociation)	31.7	MS2	15.5983	5.883	35.7664	47469	24059_E3_S6_28.raw	F239	3.46	5	3.109e-05	5.435e-07
		FALSE	High	Sequest HT (A2)	Unambiguous	AGVLAHLEEER		2	P35580; P35579	P35580; P35579	0	2	0.6135	0	1	1	612.32	1223.63	1223.64	-3.5	-0.00214	HCD (High Energy Collision Dissociation)	31.7	MS2	89.6288	4.555	35.8614	47584	24059_E3_S6_28.raw	F239	2.07	2	3.109e-05	1.477e-06
		FALSE	High	Sequest HT (A2)	Unambiguous	EMEAELEDER		1	P35579	P35579	0	2	0.668	0	1	1	625.762	1250.52	1250.52	-2.32	-0.00145	HCD (High Energy Collision Dissociation)	31.7	MS2	56.9249	16.06	36.0993	47903	24059_E3_S6_28.raw	F239	2.44	1	3.109e-05	0.0001853
		FALSE	High	Sequest HT (A2)	Unambiguous	ALEQQVEEMK		1	P35579	P35579	0	2	0.6633	0	1	1	602.799	1204.59	1204.59	1.83	0.0011	HCD (High Energy Collision Dissociation)	31.7	MS2	52.5003	15.712	36.1445	47966	24059_E3_S6_28.raw	F239	2.97	1	3.109e-05	1.375e-05
		FALSE	High	Sequest HT (A2)	Unambiguous	AGVLAHLEEER		2	P35580; P35579	P35580; P35579	0	3	0.5498	0	1	1	408.551	1223.64	1223.64	-0.22	-9e-05	HCD (High Energy Collision Dissociation)	31.7	MS2	30.1877	0.664	36.1797	48012	24059_E3_S6_28.raw	F239	2.91	2	3.109e-05	6.885e-08
		FALSE	High	Sequest HT (A2)	Unambiguous	AGVLAHLEEER		2	P35580; P35579	P35580; P35579	0	2	0.6761	0	1	1	612.322	1223.64	1223.64	-1.61	-0.00098	HCD (High Energy Collision Dissociation)	31.7	MS2	38.6873	4.694	36.1828	48017	24059_E3_S6_28.raw	F239	2.84	2	3.109e-05	4.933e-07
		FALSE	High	Sequest HT (A2)	Unambiguous	ALEQQVEEMK		1	P35579	P35579	0	1	0.63	0	1	1	1204.59	1204.59	1204.59	0.67	0.00081	HCD (High Energy Collision Dissociation)	31.7	MS2	0	8.794	36.2698	48132	24059_E3_S6_28.raw	F239	4.46	1	3.109e-05	1.71e-07
		FALSE	High	Sequest HT (A2)	Unambiguous	ALEQQVEEMK		1	P35579	P35579	0	2	0.6703	0	1	1	602.798	1204.59	1204.59	0.1	6e-05	HCD (High Energy Collision Dissociation)	31.7	MS2	0	0.112	36.4748	48407	24059_E3_S6_28.raw	F239	2.76	1	3.109e-05	3.768e-05
		FALSE	High	Sequest HT (A2)	Unambiguous	AGVLAHLEEER		2	P35580; P35579	P35580; P35579	0	3	0.5701	0	1	1	408.551	1223.64	1223.64	-0.37	-0.00015	HCD (High Energy Collision Dissociation)	31.7	MS2	9.02836	1.809	36.5115	48462	24059_E3_S6_28.raw	F239	3.28	2	3.109e-05	1.405e-06
		FALSE	High	Sequest HT (A2)	Unambiguous	AGVLAHLEEER		2	P35580; P35579	P35580; P35579	0	3	0.5376	0	1	1	408.551	1223.64	1223.64	0	0	HCD (High Energy Collision Dissociation)	31.7	MS2	11.0869	2.13	36.5194	48471	24059_E3_S6_28.raw	F239	3.46	2	3.109e-05	6.725e-07
		FALSE	High	Sequest HT (A2)	Unambiguous	AGVLAHLEEER		2	P35580; P35579	P35580; P35579	0	2	0.5452	0	1	1	612.323	1223.64	1223.64	-0.01	-1e-05	HCD (High Energy Collision Dissociation)	31.7	MS2	11.6375	15.045	36.5212	48474	24059_E3_S6_28.raw	F239	3.21	2	3.109e-05	7.723e-07
		FALSE	High	Sequest HT (A2)	Unambiguous	ALEQQVEEMK		1	P35579	P35579	0	1	0.3582	0	1	1	1204.59	1204.59	1204.59	1.18	0.00142	HCD (High Energy Collision Dissociation)	31.7	MS2	0	44.089	36.5498	48516	24059_E3_S6_28.raw	F239	2.68	1	0.002813	0.03398
		FALSE	High	Sequest HT (A2)	Unambiguous	ALEQQVEEMK		1	P35579	P35579	0	1	0.5441	0	1	1	1204.59	1204.59	1204.59	1.99	0.0024	HCD (High Energy Collision Dissociation)	31.7	MS2	0	58.817	36.6203	48612	24059_E3_S6_28.raw	F239	4.08	1	3.109e-05	6.568e-07
		FALSE	High	Sequest HT (A2)	Unambiguous	ALEQQVEEMK		1	P35579	P35579	0	1	0.4986	0	1	1	1204.59	1204.59	1204.59	0.27	0.00032	HCD (High Energy Collision Dissociation)	31.7	MS2	0	44.485	36.6382	48639	24059_E3_S6_28.raw	F239	3.57	1	3.109e-05	8.764e-06
		FALSE	High	Sequest HT (A2)	Unambiguous	HEAMITDLEER		1	P35579	P35579	0	2	0.6854	0	1	1	672.318	1343.63	1343.63	2.48	0.00166	HCD (High Energy Collision Dissociation)	31.7	MS2	0	18.087	36.6967	48721	24059_E3_S6_28.raw	F239	3.56	1	3.109e-05	7.849e-08
		FALSE	High	Sequest HT (A2)	Unambiguous	HEAMITDLEER		1	P35579	P35579	0	3	0.326	0	1	1	448.546	1343.62	1343.63	-2.39	-0.00107	HCD (High Energy Collision Dissociation)	31.7	MS2	63.1786	2.378	36.7378	48778	24059_E3_S6_28.raw	F239	2.27	1	0.001048	0.01469
		FALSE	High	Sequest HT (A2)	Unambiguous	ALEQQVEEMK		1	P35579	P35579	0	2	0.3728	0	1	1	602.797	1204.59	1204.59	-0.3	-0.00018	HCD (High Energy Collision Dissociation)	31.7	MS2	22.874	7.348	36.759	48808	24059_E3_S6_28.raw	F239	1.69	1	3.109e-05	0.0005956
		FALSE	High	Sequest HT (A2)	Unambiguous	HEAMITDLEER		1	P35579	P35579	0	2	0.6689	0	1	1	672.316	1343.62	1343.63	-0.79	-0.00053	HCD (High Energy Collision Dissociation)	31.7	MS2	52.4821	0.37	37.0295	49187	24059_E3_S6_28.raw	F239	2.93	1	3.109e-05	1.528e-07
		FALSE	High	Sequest HT (A2)	Unambiguous	HEAMITDLEER		1	P35579	P35579	0	3	0.5936	0	1	1	448.547	1343.63	1343.63	1.22	0.00055	HCD (High Energy Collision Dissociation)	31.7	MS2	93.7679	0.38	37.0708	49244	24059_E3_S6_28.raw	F239	1.87	1	0.0006333	0.01001
		FALSE	High	Sequest HT (A2)	Unambiguous	HEAMITDLEER		1	P35579	P35579	0	3	0.5511	0	1	1	448.547	1343.63	1343.63	0.61	0.00027	HCD (High Energy Collision Dissociation)	31.7	MS2	90.4028	0.561	37.1528	49350	24059_E3_S6_28.raw	F239	2.25	1	0.0002806	0.004402
		FALSE	High	Sequest HT (A2)	Unambiguous	HEAMITDLEER		1	P35579	P35579	0	2	0.5588	0	1	1	672.317	1343.63	1343.63	-0.16	-0.00011	HCD (High Energy Collision Dissociation)	31.7	MS2	0	33.105	37.2261	49452	24059_E3_S6_28.raw	F239	3.4	1	3.109e-05	9.29e-07
		FALSE	High	Sequest HT (A2)	Unambiguous	HEAMITDLEER		1	P35579	P35579	0	3	0.4687	0	1	1	448.547	1343.63	1343.63	0.13	6e-05	HCD (High Energy Collision Dissociation)	31.7	MS2	56.5604	32.606	37.2907	49533	24059_E3_S6_28.raw	F239	3.84	1	3.109e-05	0.000265
		FALSE	High	Sequest HT (A2)	Unambiguous	HEAMITDLEER		1	P35579	P35579	0	2	0.6536	0	1	1	672.317	1343.63	1343.63	-0.07	-4e-05	HCD (High Energy Collision Dissociation)	31.7	MS2	6.98419	0.863	37.3481	49600	24059_E3_S6_28.raw	F239	3.06	1	3.109e-05	1.881e-08
		FALSE	High	Sequest HT (A2)	Unambiguous	HEAMITDLEER		1	P35579	P35579	0	3	0.5137	0	1	1	448.546	1343.62	1343.63	-1.1	-0.00049	HCD (High Energy Collision Dissociation)	31.7	MS2	22.9651	4.138	37.369	49630	24059_E3_S6_28.raw	F239	3.29	1	0.0005306	0.008981
		FALSE	High	Sequest HT (A2)	Unambiguous	HEAMITDLEER		1	P35579	P35579	0	3	0.5357	0	1	1	448.546	1343.62	1343.63	-0.96	-0.00043	HCD (High Energy Collision Dissociation)	31.7	MS2	33.3178	6.469	37.3916	49658	24059_E3_S6_28.raw	F239	3.08	1	3.109e-05	0.0008495
		FALSE	High	Sequest HT (A2)	Unambiguous	HEAMITDLEER		1	P35579	P35579	0	2	0.6513	0	1	1	672.316	1343.62	1343.63	-0.97	-0.00065	HCD (High Energy Collision Dissociation)	31.7	MS2	3.81541	3.941	37.53	49842	24059_E3_S6_28.raw	F239	3.04	1	3.109e-05	6.732e-09
		FALSE	High	Sequest HT (A2)	Unambiguous	HEAMITDLEER		1	P35579	P35579	0	2	0.6965	0	1	1	672.314	1343.62	1343.63	-3.25	-0.00218	HCD (High Energy Collision Dissociation)	31.7	MS2	8.24562	5.852	37.6677	50009	24059_E3_S6_28.raw	F239	3.46	1	3.109e-05	2.224e-08
		FALSE	High	Sequest HT (A2)	Unambiguous	HEAMITDLEER		1	P35579	P35579	0	3	0.4404	0	1	1	448.547	1343.63	1343.63	-0.14	-6e-05	HCD (High Energy Collision Dissociation)	31.7	MS2	70.1928	46.278	37.7253	50078	24059_E3_S6_28.raw	F239	3.02	1	3.109e-05	0.0003077
		FALSE	High	Sequest HT (A2)	Unambiguous	LKDVLLQVDDERR		1	P35579	P35579	2	3	0.3137	0	1	1	533.633	1598.88	1598.89	-1.12	-0.0006	HCD (High Energy Collision Dissociation)	31.7	MS2	88.2987	28.347	37.726	50079	24059_E3_S6_28.raw	F239	1.53	1	0.00285	0.03435
		FALSE	High	Sequest HT (A2)	Unambiguous	HEAMITDLEER		1	P35579	P35579	0	2	0.7003	0	1	1	672.316	1343.63	1343.63	-0.7	-0.00047	HCD (High Energy Collision Dissociation)	31.7	MS2	7.29906	6.081	37.7432	50100	24059_E3_S6_28.raw	F239	3.67	1	3.109e-05	5.005e-08
		FALSE	High	Sequest HT (A2)	Unambiguous	HEAMITDLEER		1	P35579	P35579	0	2	0.6366	0	1	1	672.316	1343.63	1343.63	-0.43	-0.00029	HCD (High Energy Collision Dissociation)	31.7	MS2	0	25.106	38.0088	50422	24059_E3_S6_28.raw	F239	3.66	1	3.109e-05	3.109e-08
		FALSE	High	Sequest HT (A2)	Unambiguous	HEAMITDLEER		1	P35579	P35579	0	2	0.6696	0	1	1	672.315	1343.62	1343.63	-2.16	-0.00145	HCD (High Energy Collision Dissociation)	31.7	MS2	0	9.244	38.0356	50456	24059_E3_S6_28.raw	F239	3.45	1	3.109e-05	1.074e-06
		FALSE	High	Sequest HT (A2)	Unambiguous	HEAMITDLEER		1	P35579	P35579	0	3	0.0807	0	1	1	448.546	1343.62	1343.63	-1.64	-0.00074	HCD (High Energy Collision Dissociation)	31.7	MS2	73.632	7.792	38.1129	50548	24059_E3_S6_28.raw	F239	1.61	1	0.0001737	0.00329
		FALSE	High	Sequest HT (A2)	Unambiguous	KMEDSVGcLETAEEVKR	C8(Carbamidomethyl)	1	P35579	P35579	2	4	0.6444	0	1	1	495.99	1980.94	1980.94	-0.16	-8e-05	HCD (High Energy Collision Dissociation)	31.7	MS2	42.2239	7.517	38.1763	50630	24059_E3_S6_28.raw	F239	4.78	1	3.109e-05	2.987e-07
		FALSE	High	Sequest HT (A2)	Unambiguous	LKDVLLQVDDERR		1	P35579	P35579	2	3	0.4897	0	1	1	533.633	1598.89	1598.89	-0.32	-0.00017	HCD (High Energy Collision Dissociation)	31.7	MS2	26.5681	25.198	38.177	50631	24059_E3_S6_28.raw	F239	3.39	1	3.109e-05	2.962e-07
		FALSE	High	Sequest HT (A2)	Unambiguous	KMEDSVGcLETAEEVKR	C8(Carbamidomethyl)	1	P35579	P35579	2	3	0.6742	0	1	1	660.981	1980.93	1980.94	-3.48	-0.0023	HCD (High Energy Collision Dissociation)	31.7	MS2	81.7365	22.307	38.187	50645	24059_E3_S6_28.raw	F239	5.34	1	3.109e-05	9.112e-10
		FALSE	Medium	Sequest HT (A2)	Unambiguous	LKDVLLQVDDERR		1	P35579	P35579	2	4	0.4802	0	1	1	400.477	1598.89	1598.89	0.89	0.00036	HCD (High Energy Collision Dissociation)	31.7	MS2	86.6499	1.21	38.2582	50730	24059_E3_S6_28.raw	F239	2.02	1	0.02846	0.3096
		FALSE	Medium	Sequest HT (A2)	Unambiguous	HEAMITDLEER		1	P35579	P35579	0	2	0.2105	0	1	1	672.316	1343.62	1343.63	-0.97	-0.00065	HCD (High Energy Collision Dissociation)	31.7	MS2	91.3999	1.331	38.496	51019	24059_E3_S6_28.raw	F239	0.76	1	0.02185	0.2547
		FALSE	High	Sequest HT (A2)	Unambiguous	KMEDSVGcLETAEEVKR	C8(Carbamidomethyl)	1	P35579	P35579	2	4	0.7605	0	1	1	495.99	1980.94	1980.94	-0.16	-8e-05	HCD (High Energy Collision Dissociation)	31.7	MS2	12.388	1.757	38.5093	51037	24059_E3_S6_28.raw	F239	5.22	1	3.109e-05	1.549e-07
		FALSE	High	Sequest HT (A2)	Unambiguous	KMEDSVGcLETAEEVKR	C8(Carbamidomethyl)	1	P35579	P35579	2	3	0.7413	0	1	1	660.984	1980.94	1980.94	-0.25	-0.00016	HCD (High Energy Collision Dissociation)	31.7	MS2	32.4444	3.208	38.51	51038	24059_E3_S6_28.raw	F239	4.02	1	3.109e-05	1.119e-11
		FALSE	High	Sequest HT (A2)	Unambiguous	LKDVLLQVDDERR		1	P35579	P35579	2	3	0.4366	0	1	1	533.634	1598.89	1598.89	1.05	0.00056	HCD (High Energy Collision Dissociation)	31.7	MS2	75.4534	28.165	38.5119	51041	24059_E3_S6_28.raw	F239	2.68	1	3.109e-05	1.618e-06
		FALSE	High	Sequest HT (A2)	Unambiguous	LKDVLLQVDDERR		1	P35579	P35579	2	4	0.4913	0	1	1	400.477	1598.89	1598.89	1.2	0.00048	HCD (High Energy Collision Dissociation)	31.7	MS2	81.9385	1.333	38.5942	51138	24059_E3_S6_28.raw	F239	2.3	1	0.002126	0.02591
		FALSE	High	Sequest HT (A2)	Unambiguous	KMEDSVGcLETAEEVKR	C8(Carbamidomethyl)	1	P35579	P35579	2	4	0.5667	0	1	1	495.989	1980.94	1980.94	-0.53	-0.00026	HCD (High Energy Collision Dissociation)	31.7	MS2	52.76	33.612	38.8472	51453	24059_E3_S6_28.raw	F239	5.4	1	3.109e-05	1.183e-05
		FALSE	High	Sequest HT (A2)	Unambiguous	KMEDSVGcLETAEEVKR	C8(Carbamidomethyl)	1	P35579	P35579	2	3	0.6645	0	1	1	660.985	1980.94	1980.94	1.6	0.00106	HCD (High Energy Collision Dissociation)	31.7	MS2	21.3613	21.273	38.8525	51460	24059_E3_S6_28.raw	F239	4.68	1	3.109e-05	2.273e-08
		FALSE	High	Sequest HT (A2)	Unambiguous	FDQLLAEEK		6	A0A0C4DFM8; P35580; P35749; P35579; Q7Z406	A0A0C4DFM8; P35580; P35749; P35579; A1L2Z2; Q7Z406	0	2	0.4773	0	1	1	546.782	1092.56	1092.56	-0.44	-0.00024	HCD (High Energy Collision Dissociation)	31.7	MS2	95.215	0.691	40.1252	53132	24059_E3_S6_28.raw	F239	1.32	5	3.109e-05	8.79e-05
		FALSE	High	Sequest HT (A2)	Unambiguous	FDQLLAEEK		6	A0A0C4DFM8; P35580; P35749; P35579; Q7Z406	A0A0C4DFM8; P35580; P35749; P35579; A1L2Z2; Q7Z406	0	1	0.4375	0	1	1	1092.56	1092.56	1092.56	1.42	0.00155	HCD (High Energy Collision Dissociation)	31.7	MS2	79.0315	7.483	40.2607	53300	24059_E3_S6_28.raw	F239	2.88	5	3.109e-05	0.0002067
		FALSE	High	Sequest HT (A2)	Unambiguous	FDQLLAEEK		6	A0A0C4DFM8; P35580; P35749; P35579; Q7Z406	A0A0C4DFM8; P35580; P35749; P35579; A1L2Z2; Q7Z406	0	1	0.3205	0	1	1	1092.56	1092.56	1092.56	4.99	0.00546	HCD (High Energy Collision Dissociation)	31.7	MS2	0	45.99	40.4508	53545	24059_E3_S6_28.raw	F239	3.12	5	0.0002003	0.003702
		FALSE	High	Sequest HT (A2)	Unambiguous	FDQLLAEEK		6	A0A0C4DFM8; P35580; P35749; P35579; Q7Z406	A0A0C4DFM8; P35580; P35749; P35579; A1L2Z2; Q7Z406	0	2	0.6424	0	1	1	546.782	1092.56	1092.56	0.12	7e-05	HCD (High Energy Collision Dissociation)	31.7	MS2	35.4691	0.35	40.4604	53555	24059_E3_S6_28.raw	F239	2.88	5	3.109e-05	9.063e-05
		FALSE	High	Sequest HT (A2)	Unambiguous	EEELQAALAR		4	A0A0C4DFM8; P35749; P35579; Q7Z406	A0A0C4DFM8; P35749; P35579; Q7Z406	0	2	0.3956	0	1	1	565.297	1129.59	1129.58	1.5	0.00085	HCD (High Energy Collision Dissociation)	31.7	MS2	0	19.264	40.5152	53630	24059_E3_S6_28.raw	F239	3.16	4	3.109e-05	4.078e-05
		FALSE	High	Sequest HT (A2)	Unambiguous	FDQLLAEEK		6	A0A0C4DFM8; P35580; P35749; P35579; Q7Z406	A0A0C4DFM8; P35580; P35749; P35579; A1L2Z2; Q7Z406	0	1	0.4101	0	1	1	1092.56	1092.56	1092.56	4.21	0.0046	HCD (High Energy Collision Dissociation)	31.7	MS2	0	60.398	40.5983	53738	24059_E3_S6_28.raw	F239	3.78	5	3.109e-05	8.343e-05
		FALSE	High	Sequest HT (A2)	Unambiguous	DVLLQVDDERR		1	P35579	P35579	1	3	0.2438	0	1	1	453.241	1357.71	1357.71	0.44	0.0002	HCD (High Energy Collision Dissociation)	31.7	MS2	91.6358	4.196	40.6489	53808	24059_E3_S6_28.raw	F239	2.01	1	3.109e-05	0.0003755
		FALSE	High	Sequest HT (A2)	Unambiguous	EEELQAALAR		4	A0A0C4DFM8; P35749; P35579; Q7Z406	A0A0C4DFM8; P35749; P35579; Q7Z406	0	1	0.5994	0	1	1	1129.58	1129.58	1129.58	-0.49	-0.00055	HCD (High Energy Collision Dissociation)	31.7	MS2	0	48.607	40.7861	53994	24059_E3_S6_28.raw	F239	3.42	4	3.109e-05	7.375e-07
		FALSE	High	Sequest HT (A2)	Unambiguous	FDQLLAEEK		6	A0A0C4DFM8; P35580; P35749; P35579; Q7Z406	A0A0C4DFM8; P35580; P35749; P35579; A1L2Z2; Q7Z406	0	2	0.52	0	1	1	546.783	1092.56	1092.56	0.57	0.00031	HCD (High Energy Collision Dissociation)	31.7	MS2	59.6067	25.616	40.802	54014	24059_E3_S6_28.raw	F239	2.5	5	3.109e-05	0.0002684
		FALSE	High	Sequest HT (A2)	Unambiguous	ELEDATETADAMNR		1	P35579	P35579	0	2	0.719	0	1	1	783.343	1565.68	1565.67	2.3	0.0018	HCD (High Energy Collision Dissociation)	31.7	MS2	0	36.05	40.822	54041	24059_E3_S6_28.raw	F239	4.52	1	3.109e-05	1.495e-09
		FALSE	High	Sequest HT (A2)	Unambiguous	EEELQAALAR		4	A0A0C4DFM8; P35749; P35579; Q7Z406	A0A0C4DFM8; P35749; P35579; Q7Z406	0	2	0.3649	0	1	1	565.296	1129.59	1129.58	0.42	0.00024	HCD (High Energy Collision Dissociation)	31.7	MS2	2.53934	2.365	40.8424	54069	24059_E3_S6_28.raw	F239	2.85	4	3.109e-05	1.426e-05
		FALSE	High	Sequest HT (A2)	Unambiguous	DVLLQVDDERR		1	P35579	P35579	1	3	0.3182	0	1	1	453.241	1357.71	1357.71	2.13	0.00096	HCD (High Energy Collision Dissociation)	31.7	MS2	35.5003	1.124	40.9712	54247	24059_E3_S6_28.raw	F239	2.42	1	3.109e-05	0.0002071
		FALSE	High	Sequest HT (A2)	Unambiguous	ELEDATETADAMNR		1	P35579	P35579	0	1	0.6519	0	1	1	1565.68	1565.68	1565.67	2.19	0.00343	HCD (High Energy Collision Dissociation)	31.7	MS2	0	75	41.0745	54387	24059_E3_S6_28.raw	F239	3.39	1	3.109e-05	1.069e-11
		FALSE	High	Sequest HT (A2)	Unambiguous	ELEDATETADAMNR		1	P35579	P35579	0	2	0.6278	0	1	1	783.341	1565.67	1565.67	-0.04	-3e-05	HCD (High Energy Collision Dissociation)	31.7	MS2	0	34.219	41.1321	54467	24059_E3_S6_28.raw	F239	3.52	1	3.109e-05	1.382e-08
		FALSE	High	Sequest HT (A2)	Unambiguous	ELEDATETADAMNR		1	P35579	P35579	0	2	0.7731	0	1	1	783.341	1565.67	1565.67	-0.12	-9e-05	HCD (High Energy Collision Dissociation)	31.7	MS2	0.877663	0.345	41.1395	54475	24059_E3_S6_28.raw	F239	4.01	1	3.109e-05	1.568e-09
		FALSE	High	Sequest HT (A2)	Unambiguous	ELEDATETADAMNR		1	P35579	P35579	0	3	0.5809	0	1	1	522.563	1565.67	1565.67	-0.36	-0.00019	HCD (High Energy Collision Dissociation)	31.7	MS2	38.2477	4.079	41.1688	54520	24059_E3_S6_28.raw	F239	2.72	1	3.109e-05	5.543e-05
		FALSE	High	Sequest HT (A2)	Unambiguous	DVLLQVDDERR		1	P35579	P35579	1	3	0.5152	0	1	1	453.24	1357.7	1357.71	-1.65	-0.00075	HCD (High Energy Collision Dissociation)	31.7	MS2	38.8283	5.092	41.3147	54719	24059_E3_S6_28.raw	F239	2.64	1	3.109e-05	0.0002453
		FALSE	Low	Sequest HT (A2)	Ambiguous	LTAK		42	A0A087WYZ5; Q5TBF5; Q6QNK2; Q08209; Q2FVW9; A0A087WYN9; A0A380DXA9; A0A380EL17; Q709F0; Q15077; Q6K0P9; P11717; P19784; Q14669; Q15418; Q4LAB0; P35579; A0A2T4KUM2; A0A133Q3K6; Q92545; Q9HAU5; A0A6B5PPB9; Q96MT8; Q9NP73	Q96KC9; A0A087WYZ5; H0Y900; Q5TBF5; Q6QNK2; Q5SVM7; A0A380DU74; Q08209; Q2FVW9; A0A087WYN9; A0A1B0GVW6; A0A380DXA9; H0Y8L1; A0A3B3IT05; A0A380EL17; Q709F0; Q7Z478; D6RAY6; Q15077; Q6K0P9; H3BV19; H0Y2U9; P11717; Q4L7Z4; P19784; Q14669; Q15418; X6RHR0; Q4LAB0; P20774; P35579; A0A2T4KUM2; A0A133Q3K6; Q92545; Q9HAU5; E9PGT3; H3BSA1; A0A7U9ANR6; A0A6B5PPB9; Q96MT8; Q9NP73; Q2G1Y0	0	1		0.0408	3	4	432.28	432.28	432.282	-2.71	-0.00117	HCD (High Energy Collision Dissociation)	31.7	MS2	49.629	3.245	41.3982	54825	24059_E3_S6_28.raw	F239	0.47	42	0.5613	0.9544
		FALSE	High	Sequest HT (A2)	Unambiguous	ELEDATETADAMNR		1	P35579	P35579	0	2	0.7373	0	1	1	783.34	1565.67	1565.67	-0.74	-0.00058	HCD (High Energy Collision Dissociation)	31.7	MS2	0	31.569	41.4817	54929	24059_E3_S6_28.raw	F239	3.73	1	3.109e-05	5.09e-09
		FALSE	Low	Sequest HT (A2)	Unambiguous	DVLLQVDDERR		1	P35579	P35579	1	3	0.056	0	1	1	453.24	1357.7	1357.71	-2.26	-0.00102	HCD (High Energy Collision Dissociation)	31.7	MS2	81.2722	2.211	41.6557	55148	24059_E3_S6_28.raw	F239	1.25	1	0.08742	0.6381
		FALSE	High	Sequest HT (A2)	Unambiguous	MEDSVGcLETAEEVKR	C7(Carbamidomethyl)	1	P35579	P35579	1	3	0.6557	0	1	1	618.285	1852.84	1852.84	0.06	4e-05	HCD (High Energy Collision Dissociation)	31.7	MS2	51.5424	6.596	42.7394	56571	24059_E3_S6_28.raw	F239	3.66	1	3.109e-05	5.608e-12
		FALSE	High	Sequest HT (A2)	Unambiguous	ADEWLMK		2	P35580; P35579	P35580; P35579	0	2	0.4	0	1	1	446.718	892.43	892.423	7.06	0.00315	HCD (High Energy Collision Dissociation)	31.7	MS2	89.8718	1.852	42.7562	56593	24059_E3_S6_28.raw	F239	1.65	2	0.008429	0.1238
		FALSE	High	Sequest HT (A2)	Unambiguous	MEDSVGcLETAEEVKR	C7(Carbamidomethyl)	1	P35579	P35579	1	2	0.7614	0	1	1	926.922	1852.84	1852.84	-2.67	-0.00247	HCD (High Energy Collision Dissociation)	31.7	MS2	61.0116	37.278	42.8994	56778	24059_E3_S6_28.raw	F239	4.82	1	3.109e-05	2.284e-12
		FALSE	High	Sequest HT (A2)	Unambiguous	MEDSVGcLETAEEVKR	C7(Carbamidomethyl)	1	P35579	P35579	1	3	0.5913	0	1	1	618.286	1852.84	1852.84	0.36	0.00022	HCD (High Energy Collision Dissociation)	31.7	MS2	57.7388	3.767	43.0521	56974	24059_E3_S6_28.raw	F239	3.23	1	3.109e-05	1.644e-10
		FALSE	High	Sequest HT (A2)	Unambiguous	KMEDSVGcLETAEEVKR	C8(Dioxidation)	1	P35579	P35579	2	3	0.1254	0	1	1	652.643	1955.91	1955.9	4.34	0.00283	HCD (High Energy Collision Dissociation)	31.7	MS2	61.4173	11.599	43.0736	57005	24059_E3_S6_28.raw	F239	3.43	1	3.109e-05	0.000187
		FALSE	High	Sequest HT (A2)	Unambiguous	ADEWLMK		2	P35580; P35579	P35580; P35579	0	2	0.4772	0	1	1	446.716	892.424	892.423	0.9	0.0004	HCD (High Energy Collision Dissociation)	31.7	MS2	34.2713	0.29	43.0915	57025	24059_E3_S6_28.raw	F239	2.41	2	0.001236	0.01702
		FALSE	High	Sequest HT (A2)	Unambiguous	ADEWLMK		2	P35580; P35579	P35580; P35579	0	1	0.5169	0	1	1	892.424	892.424	892.423	0.57	0.00051	HCD (High Energy Collision Dissociation)	31.7	MS2	0	35.627	43.2203	57190	24059_E3_S6_28.raw	F239	2.96	2	0.002035	0.02528
		FALSE	High	Sequest HT (A2)	Unambiguous	KMEDSVGcLETAEEVKR	C8(Dioxidation)	1	P35579	P35579	2	2	0.4901	0	1	1	978.459	1955.91	1955.9	2.67	0.00261	HCD (High Energy Collision Dissociation)	31.7	MS2	27.1483	48.15	43.23	57205	24059_E3_S6_28.raw	F239	3.04	1	3.109e-05	8.006e-06
		FALSE	High	Sequest HT (A2)	Unambiguous	KQELEEIcHDLEAR	C8(Dioxidation)	1	P35579	P35579	1	2	0.4633	0	1	1	872.91	1744.81	1744.82	-2.92	-0.00255	HCD (High Energy Collision Dissociation)	31.7	MS2	0	42.122	43.2491	57231	24059_E3_S6_28.raw	F239	3.13	1	3.109e-05	1.879e-06
		FALSE	High	Sequest HT (A2)	Unambiguous	KLEEEQIILEDQNcK	C14(Carbamidomethyl)	1	P35579	P35579	1	3	0.5726	0	1	1	630.315	1888.93	1888.93	-0.37	-0.00023	HCD (High Energy Collision Dissociation)	31.7	MS2	0	20.785	43.27	57255	24059_E3_S6_28.raw	F239	3.79	1	0.0001177	0.002421
		FALSE	High	Sequest HT (A2)	Unambiguous	VVFQEFR		1	P35579	P35579	0	2	0.4703	0	1	1	462.749	924.49	924.494	-3.98	-0.00184	HCD (High Energy Collision Dissociation)	31.7	MS2	25.0839	1.932	43.3136	57311	24059_E3_S6_28.raw	F239	2.02	1	0.003986	0.04883
		FALSE	Low	Sequest HT (A2)	Unambiguous	ADEWLMK		2	P35580; P35579	P35580; P35579	0	2	0.2321	0	1	1	446.715	892.423	892.423	0.01	1e-05	HCD (High Energy Collision Dissociation)	31.7	MS2	84.1104	3.663	43.3522	57357	24059_E3_S6_28.raw	F239	1.12	2	0.2326	0.8743
		FALSE	High	Sequest HT (A2)	Unambiguous	KQELEEIcHDLEAR	C8(Dioxidation)	1	P35579	P35579	1	3	0.2954	0	1	1	582.276	1744.81	1744.82	-2.48	-0.00144	HCD (High Energy Collision Dissociation)	31.7	MS2	33.3675	4.256	43.3942	57409	24059_E3_S6_28.raw	F239	2.81	1	0.00503	0.06729
		FALSE	High	Sequest HT (A2)	Unambiguous	KMEDSVGcLETAEEVKR	C8(Dioxidation)	1	P35579	P35579	2	3	0.2017	0	1	1	652.641	1955.91	1955.9	2.57	0.00167	HCD (High Energy Collision Dissociation)	31.7	MS2	0	19.178	43.3954	57411	24059_E3_S6_28.raw	F239	4.81	1	3.109e-05	4.892e-07
		FALSE	High	Sequest HT (A2)	Unambiguous	MEDSVGcLETAEEVKR	C7(Carbamidomethyl)	1	P35579	P35579	1	3	0.2791	0	1	1	618.286	1852.84	1852.84	0.75	0.00046	HCD (High Energy Collision Dissociation)	31.7	MS2	92.999	20.638	43.4036	57424	24059_E3_S6_28.raw	F239	1.72	1	0.0001737	0.003303
		FALSE	High	Sequest HT (A2)	Unambiguous	VVFQEFR		1	P35579	P35579	0	2	0.4813	0	1	1	462.751	924.495	924.494	1.83	0.00085	HCD (High Energy Collision Dissociation)	31.7	MS2	52.7749	0.38	43.4298	57458	24059_E3_S6_28.raw	F239	1.6	1	0.003094	0.03857
		FALSE	High	Sequest HT (A2)	Unambiguous	ADEWLMK		2	P35580; P35579	P35580; P35579	0	2	0.5248	0	1	1	446.716	892.424	892.423	0.63	0.00028	HCD (High Energy Collision Dissociation)	31.7	MS2	10.4772	1.171	43.4304	57459	24059_E3_S6_28.raw	F239	2.42	2	0.0005547	0.009853
		FALSE	High	Sequest HT (A2)	Unambiguous	KLEEEQIILEDQNcK	C14(Carbamidomethyl)	1	P35579	P35579	1	3	0.5778	0	1	1	630.316	1888.93	1888.93	0.02	1e-05	HCD (High Energy Collision Dissociation)	31.7	MS2	0.605781	0.678	43.601	57684	24059_E3_S6_28.raw	F239	3.6	1	3.109e-05	1.171e-06
		FALSE	High	Sequest HT (A2)	Unambiguous	LVWVPSDK		3	Q5BKV1; P35579	Q5BKV1; P35579; B1AH99	0	2	0.5463	0	1	1	472.267	943.526	943.525	1.12	0.00053	HCD (High Energy Collision Dissociation)	31.7	MS2	74.4499	0.642	43.6431	57739	24059_E3_S6_28.raw	F239	2.05	2	0.0001177	0.001901
		FALSE	High	Sequest HT (A2)	Unambiguous	KLEEEQIILEDQNcK	C14(Carbamidomethyl)	1	P35579	P35579	1	2	0.7774	0	1	1	944.97	1888.93	1888.93	0.38	0.00036	HCD (High Energy Collision Dissociation)	31.7	MS2	7.05972	3.755	43.6865	57798	24059_E3_S6_28.raw	F239	5.48	1	3.109e-05	5.904e-14
		FALSE	High	Sequest HT (A2)	Unambiguous	LVWVPSDK		3	Q5BKV1; P35579	Q5BKV1; P35579; B1AH99	0	1	0.6187	0	1	1	943.526	943.526	943.525	1.46	0.00138	HCD (High Energy Collision Dissociation)	31.7	MS2	25.1841	36.88	43.7041	57823	24059_E3_S6_28.raw	F239	2.57	2	0.0003061	0.005036
		FALSE	Medium	Sequest HT (A2)	Unambiguous	KQELEEIcHDLEAR	C8(Dioxidation)	1	P35579	P35579	1	3	0.1863	0	1	1	582.277	1744.82	1744.82	-0.69	-0.0004	HCD (High Energy Collision Dissociation)	31.7	MS2	30.7427	21.995	43.7341	57862	24059_E3_S6_28.raw	F239	3.22	1	0.02116	0.2502
		FALSE	High	Sequest HT (A2)	Unambiguous	KLEEEQIILEDQNcK	C14(Carbamidomethyl)	1	P35579	P35579	1	3	0.5516	0	1	1	630.314	1888.93	1888.93	-2.02	-0.00127	HCD (High Energy Collision Dissociation)	31.7	MS2	30.126	4.708	43.9443	58145	24059_E3_S6_28.raw	F239	3.97	1	3.109e-05	0.000166
		FALSE	High	Sequest HT (A2)	Unambiguous	VEAQLQELQVK		1	P35579	P35579	0	2	0.5227	0	1	1	642.861	1284.71	1284.72	-0.7	-0.00045	HCD (High Energy Collision Dissociation)	31.7	MS2	0	20.569	44.0277	58263	24059_E3_S6_28.raw	F239	3.96	1	3.109e-05	6.244e-07
		FALSE	High	Sequest HT (A2)	Unambiguous	KLEEEQIILEDQNcK	C14(Carbamidomethyl)	1	P35579	P35579	1	2	0.7625	0	1	1	944.969	1888.93	1888.93	-0.2	-0.00019	HCD (High Energy Collision Dissociation)	31.7	MS2	0	41.834	44.0576	58305	24059_E3_S6_28.raw	F239	6.19	1	3.109e-05	9.642e-13
		FALSE	High	Sequest HT (A2)	Unambiguous	VEAQLQELQVK		1	P35579	P35579	0	2	0.5694	0	1	1	642.861	1284.71	1284.72	-1.56	-0.001	HCD (High Energy Collision Dissociation)	31.7	MS2	1.93158	0.298	44.224	58510	24059_E3_S6_28.raw	F239	3.6	1	3.109e-05	1.036e-07
		FALSE	High	Sequest HT (A2)	Unambiguous	KMEDSVGcLETAEEVK	C8(Carbamidomethyl)	1	P35579	P35579	1	3	0.6285	0	1	1	608.949	1824.83	1824.84	-1.25	-0.00076	HCD (High Energy Collision Dissociation)	31.7	MS2	55.4164	26.413	44.2782	58580	24059_E3_S6_28.raw	F239	4.63	1	3.109e-05	4.814e-06
		FALSE	High	Sequest HT (A2)	Unambiguous	KLEEEQIILEDQNcK	C14(Carbamidomethyl)	1	P35579	P35579	1	3	0.4455	0	1	1	630.313	1888.93	1888.93	-3.47	-0.00219	HCD (High Energy Collision Dissociation)	31.7	MS2	90.7202	25.477	44.2855	58590	24059_E3_S6_28.raw	F239	3.3	1	3.109e-05	0.0008008
		FALSE	High	Sequest HT (A2)	Unambiguous	VEAQLQELQVK		1	P35579	P35579	0	2	0.4437	0	1	1	642.861	1284.72	1284.72	-0.51	-0.00033	HCD (High Energy Collision Dissociation)	31.7	MS2	15.5785	3.654	44.3227	58635	24059_E3_S6_28.raw	F239	3.02	1	3.109e-05	2.17e-05
		FALSE	High	Sequest HT (A2)	Unambiguous	VEAQLQELQVK		1	P35579	P35579	0	2	0.5854	0	1	1	642.861	1284.71	1284.72	-0.89	-0.00057	HCD (High Energy Collision Dissociation)	31.7	MS2	0.828708	0.237	44.337	58651	24059_E3_S6_28.raw	F239	3.69	1	3.109e-05	1.414e-07
		FALSE	High	Sequest HT (A2)	Unambiguous	VEAQLQELQVK		1	P35579	P35579	0	1	0.5276	0	1	1	1284.71	1284.71	1284.72	-5.11	-0.00656	HCD (High Energy Collision Dissociation)	31.7	MS2	0	57.413	44.4176	58756	24059_E3_S6_28.raw	F239	4.53	1	3.109e-05	1.613e-05
		FALSE	High	Sequest HT (A2)	Unambiguous	KMEDSVGcLETAEEVK	C8(Carbamidomethyl)	1	P35579	P35579	1	3	0.4912	0	1	1	608.948	1824.83	1824.84	-3.66	-0.00223	HCD (High Energy Collision Dissociation)	31.7	MS2	0	23.589	44.4376	58781	24059_E3_S6_28.raw	F239	3.99	1	3.109e-05	2.178e-05
		FALSE	High	Sequest HT (A2)	Unambiguous	KMEDSVGcLETAEEVK	C8(Carbamidomethyl)	1	P35579	P35579	1	2	0.6868	0	1	1	912.922	1824.84	1824.84	0.93	0.00085	HCD (High Energy Collision Dissociation)	31.7	MS2	0	39.161	44.4839	58839	24059_E3_S6_28.raw	F239	4.79	1	3.109e-05	4.14e-13
		FALSE	High	Sequest HT (A2)	Unambiguous	VEAQLQELQVK		1	P35579	P35579	0	2	0.5045	0	1	1	642.861	1284.71	1284.72	-0.89	-0.00057	HCD (High Energy Collision Dissociation)	31.7	MS2	1.26527	1.227	44.4985	58855	24059_E3_S6_28.raw	F239	3.35	1	3.109e-05	8.789e-07
		FALSE	High	Sequest HT (A2)	Unambiguous	KMEDSVGcLETAEEVK	C8(Carbamidomethyl)	1	P35579	P35579	1	3	0.5806	0	1	1	608.949	1824.83	1824.84	-1.55	-0.00095	HCD (High Energy Collision Dissociation)	31.7	MS2	0	6.425	44.5896	58963	24059_E3_S6_28.raw	F239	3.91	1	3.109e-05	0.0001002
		FALSE	High	Sequest HT (A2)	Unambiguous	KMEDSVGcLETAEEVK	C8(Carbamidomethyl)	1	P35579	P35579	1	2	0.6827	0	1	1	912.922	1824.84	1824.84	0.86	0.00079	HCD (High Energy Collision Dissociation)	31.7	MS2	64.5275	40.846	44.6092	58987	24059_E3_S6_28.raw	F239	4.79	1	3.109e-05	2.651e-14
		FALSE	High	Sequest HT (A2)	Unambiguous	KMEDSVGcLETAEEVK	C8(Carbamidomethyl)	1	P35579	P35579	1	2	0.691	0	1	1	912.922	1824.84	1824.84	0.86	0.00079	HCD (High Energy Collision Dissociation)	31.7	MS2	0	38.925	44.6427	59023	24059_E3_S6_28.raw	F239	5.34	1	3.109e-05	5.287e-14
		FALSE	High	Sequest HT (A2)	Unambiguous	KMEDSVGcLETAEEVK	C8(Carbamidomethyl)	1	P35579	P35579	1	2	0.5749	0	1	1	912.923	1824.84	1824.84	1.8	0.00164	HCD (High Energy Collision Dissociation)	31.7	MS2	0	39.086	44.652	59035	24059_E3_S6_28.raw	F239	3.67	1	3.109e-05	2.058e-10
		FALSE	High	Sequest HT (A2)	Unambiguous	KMEDSVGcLETAEEVK	C8(Carbamidomethyl)	1	P35579	P35579	1	3	0.6423	0	1	1	608.949	1824.83	1824.84	-2.06	-0.00125	HCD (High Energy Collision Dissociation)	31.7	MS2	22.9727	25.51	44.6732	59059	24059_E3_S6_28.raw	F239	4.92	1	3.109e-05	1.163e-05
		FALSE	High	Sequest HT (A2)	Unambiguous	VEAQLQELQVK		1	P35579	P35579	0	2	0.4245	0	1	1	642.861	1284.72	1284.72	-0.42	-0.00027	HCD (High Energy Collision Dissociation)	31.7	MS2	0	24.913	44.6776	59065	24059_E3_S6_28.raw	F239	2.78	1	3.109e-05	2.24e-06
		FALSE	High	Sequest HT (A2)	Unambiguous	KMEDSVGcLETAEEVK	C8(Carbamidomethyl)	1	P35579	P35579	1	3	0.5932	0	1	1	608.949	1824.83	1824.84	-1.15	-0.0007	HCD (High Energy Collision Dissociation)	31.7	MS2	35.7281	6.078	44.722	59116	24059_E3_S6_28.raw	F239	3.54	1	3.109e-05	0.001209
		FALSE	High	Sequest HT (A2)	Unambiguous	KMEDSVGcLETAEEVK	C8(Carbamidomethyl)	1	P35579	P35579	1	2	0.3123	0	1	1	912.922	1824.84	1824.84	0.46	0.00042	HCD (High Energy Collision Dissociation)	31.7	MS2	31.0936	34.447	44.7747	59181	24059_E3_S6_28.raw	F239	2.53	1	3.109e-05	1.411e-08
		FALSE	High	Sequest HT (A2)	Unambiguous	KMEDSVGcLETAEEVK	C8(Carbamidomethyl)	1	P35579	P35579	1	3	0.6835	0	1	1	608.95	1824.84	1824.84	0.65	0.0004	HCD (High Energy Collision Dissociation)	31.7	MS2	52.2329	6.284	44.9029	59334	24059_E3_S6_28.raw	F239	4.36	1	3.109e-05	8.201e-06
		FALSE	High	Sequest HT (A2)	Unambiguous	KMEDSVGcLETAEEVK	C8(Carbamidomethyl)	1	P35579	P35579	1	2	0.6893	0	1	1	912.922	1824.84	1824.84	0.59	0.00054	HCD (High Energy Collision Dissociation)	31.7	MS2	58.1815	31.526	44.9793	59431	24059_E3_S6_28.raw	F239	4.41	1	3.109e-05	1.131e-12
		FALSE	High	Sequest HT (A2)	Unambiguous	KMEDSVGcLETAEEVK	C8(Carbamidomethyl)	1	P35579	P35579	1	2	0.6515	0	1	1	912.924	1824.84	1824.84	2.47	0.00225	HCD (High Energy Collision Dissociation)	31.7	MS2	0	34.838	45.0833	59566	24059_E3_S6_28.raw	F239	4.85	1	3.109e-05	2e-13
		FALSE	High	Sequest HT (A2)	Unambiguous	KMEDSVGcLETAEEVK	C8(Carbamidomethyl)	1	P35579	P35579	1	3	0.332	0	1	1	608.95	1824.83	1824.84	-0.55	-0.00034	HCD (High Energy Collision Dissociation)	31.7	MS2	26.5368	22.432	45.3047	59855	24059_E3_S6_28.raw	F239	2.53	1	0.0003551	0.005854
		FALSE	High	Sequest HT (A2)	Unambiguous	KMEDSVGcLETAEEVK	C8(Carbamidomethyl)	1	P35579	P35579	1	2	0.4598	0	1	1	912.923	1824.84	1824.84	1.66	0.00152	HCD (High Energy Collision Dissociation)	31.7	MS2	0	35.781	45.3994	59987	24059_E3_S6_28.raw	F239	3.48	1	3.109e-05	1.767e-10
		FALSE	High	Sequest HT (A2)	Unambiguous	TEMEDLMSSK		1	P35579	P35579	0	2	0.5344	0	1	1	585.756	1170.51	1170.5	2.86	0.00168	HCD (High Energy Collision Dissociation)	31.7	MS2	82.114	20.868	45.4638	60074	24059_E3_S6_28.raw	F239	2.47	1	3.109e-05	0.0001208
		FALSE	High	Sequest HT (A2)	Unambiguous	TEMEDLMSSK		1	P35579	P35579	0	1	0.6178	0	1	1	1170.5	1170.5	1170.5	1.15	0.00135	HCD (High Energy Collision Dissociation)	31.7	MS2	0	8.461	45.6293	60306	24059_E3_S6_28.raw	F239	3.48	1	3.109e-05	4.947e-07
		FALSE	High	Sequest HT (A2)	Unambiguous	TEMEDLMSSK		1	P35579	P35579	0	2	0.5609	0	1	1	585.754	1170.5	1170.5	-0.16	-9e-05	HCD (High Energy Collision Dissociation)	31.7	MS2	2.36761	0.197	45.7886	60522	24059_E3_S6_28.raw	F239	2.71	1	3.109e-05	7.637e-06
		FALSE	High	Sequest HT (A2)	Unambiguous	TEMEDLMSSK		1	P35579	P35579	0	1	0.6846	0	1	1	1170.5	1170.5	1170.5	-0.31	-0.00036	HCD (High Energy Collision Dissociation)	31.7	MS2	6.04166	3.063	45.9545	60753	24059_E3_S6_28.raw	F239	2.98	1	3.109e-05	2.116e-06
		FALSE	High	Sequest HT (A2)	Unambiguous	TEMEDLMSSK		1	P35579	P35579	0	1	0.607	0	1	1	1170.5	1170.5	1170.5	-2.18	-0.00256	HCD (High Energy Collision Dissociation)	31.7	MS2	8.98455	8.007	45.9623	60762	24059_E3_S6_28.raw	F239	3.13	1	3.109e-05	9.284e-07
		FALSE	High	Sequest HT (A2)	Unambiguous	TEMEDLMSSK		1	P35579	P35579	0	2	0.3957	0	1	1	585.754	1170.5	1170.5	-1.1	-0.00064	HCD (High Energy Collision Dissociation)	31.7	MS2	28.9418	19.427	46.1304	60993	24059_E3_S6_28.raw	F239	2.3	1	3.109e-05	0.0001353
		FALSE	High	Sequest HT (A2)	Unambiguous	TEMEDLMSSK		1	P35579	P35579	0	2	0.227	0	1	1	585.754	1170.5	1170.5	-0.06	-3e-05	HCD (High Energy Collision Dissociation)	31.7	MS2	47.8616	41.354	46.1616	61036	24059_E3_S6_28.raw	F239	1.63	1	0.0009303	0.01311
		FALSE	High	Sequest HT (A2)	Unambiguous	IAQLEEQLDNETK		1	P35579	P35579	0	2	0.5847	0	1	1	765.886	1530.77	1530.76	0.31	0.00023	HCD (High Energy Collision Dissociation)	31.7	MS2	24.8117	23.458	46.2198	61112	24059_E3_S6_28.raw	F239	3.78	1	3.109e-05	5.016e-08
		FALSE	High	Sequest HT (A2)	Unambiguous	EDQSILcTGESGAGK	C7(Dioxidation)	9	A0A2R8Y4C3; Q5BKV1; P35580; M0QY43; P35749; P35579; Q7Z406; A0A494C024	A0A2R8Y4C3; Q5BKV1; P35580; M0QY43; P35749; P35579; Q7Z406; E7ERA5; A0A494C024	0	2	0.5785	0	1	1	763.836	1526.67	1526.66	1.18	0.0009	HCD (High Energy Collision Dissociation)	31.7	MS2	0	23.327	46.2237	61118	24059_E3_S6_28.raw	F239	2.61	8	3.109e-05	7.486e-05
		FALSE	High	Sequest HT (A2)	Unambiguous	IAQLEEQLDNETK		1	P35579	P35579	0	3	0.5597	0	1	1	510.925	1530.76	1530.76	-2.55	-0.0013	HCD (High Energy Collision Dissociation)	31.7	MS2	90.3953	6.922	46.4379	61395	24059_E3_S6_28.raw	F239	2.68	1	3.109e-05	5.552e-05
		FALSE	High	Sequest HT (A2)	Unambiguous	RGDLPFVVPR		1	P35579	P35579	1	3	0.6766	0	1	1	385.892	1155.66	1155.66	-1.53	-0.00059	HCD (High Energy Collision Dissociation)	31.7	MS2	0	67.628	46.5077	61484	24059_E3_S6_28.raw	F239	3.34	1	0.0004317	0.007156
		FALSE	High	Sequest HT (A2)	Unambiguous	IAQLEEQLDNETK		1	P35579	P35579	0	2	0.6744	0	1	1	765.886	1530.76	1530.76	-0.49	-0.00038	HCD (High Energy Collision Dissociation)	31.7	MS2	3.56726	0.298	46.5262	61508	24059_E3_S6_28.raw	F239	3.9	1	3.109e-05	1.264e-08
		FALSE	High	Sequest HT (A2)	Unambiguous	IAQLEEQLDNETK		1	P35579	P35579	0	2	0.4776	0	1	1	765.886	1530.76	1530.76	0.07	5e-05	HCD (High Energy Collision Dissociation)	31.7	MS2	12.0962	4.439	46.5564	61548	24059_E3_S6_28.raw	F239	3.12	1	3.109e-05	1.37e-05
		FALSE	High	Sequest HT (A2)	Unambiguous	EDQSILcTGESGAGK	C7(Dioxidation)	9	A0A2R8Y4C3; Q5BKV1; P35580; M0QY43; P35749; P35579; Q7Z406; A0A494C024	A0A2R8Y4C3; Q5BKV1; P35580; M0QY43; P35749; P35579; Q7Z406; E7ERA5; A0A494C024	0	2	0.5803	0	1	1	763.835	1526.66	1526.66	-0.66	-0.0005	HCD (High Energy Collision Dissociation)	31.7	MS2	11.8186	26.891	46.569	61564	24059_E3_S6_28.raw	F239	3.05	8	3.109e-05	1.521e-05
		FALSE	High	Sequest HT (A2)	Unambiguous	RGDLPFVVPR		1	P35579	P35579	1	2	0.5565	0	1	1	578.335	1155.66	1155.66	-0.15	-8e-05	HCD (High Energy Collision Dissociation)	31.7	MS2	0	24.631	46.5761	61574	24059_E3_S6_28.raw	F239	3.45	1	3.109e-05	5.439e-06
		FALSE	High	Sequest HT (A2)	Unambiguous	LKDVLLQVDDER		1	P35579	P35579	1	3	0.5333	0	1	1	481.6	1442.79	1442.78	0.3	0.00015	HCD (High Energy Collision Dissociation)	31.7	MS2	75.9862	1.136	46.6104	61616	24059_E3_S6_28.raw	F239	2.1	1	0.002498	0.02987
		FALSE	High	Sequest HT (A2)	Unambiguous	IAQLEEQLDNETK		1	P35579	P35579	0	1	0.6247	0	1	1	1530.76	1530.76	1530.76	-0.2	-0.00031	HCD (High Energy Collision Dissociation)	31.7	MS2	0	75	46.632	61642	24059_E3_S6_28.raw	F239	4.77	1	3.109e-05	1.897e-10
		FALSE	High	Sequest HT (A2)	Unambiguous	LKDVLLQVDDER		1	P35579	P35579	1	2	0.6764	0	1	1	721.898	1442.79	1442.78	2.05	0.00148	HCD (High Energy Collision Dissociation)	31.7	MS2	47.4772	39.442	46.6752	61696	24059_E3_S6_28.raw	F239	3.77	1	3.109e-05	1.924e-08
		FALSE	High	Sequest HT (A2)	Unambiguous	IAQLEEQLDNETK		1	P35579	P35579	0	3	0.4483	0	1	1	510.927	1530.77	1530.76	0.86	0.00044	HCD (High Energy Collision Dissociation)	31.7	MS2	23.9809	3.243	46.6859	61709	24059_E3_S6_28.raw	F239	3.19	1	3.109e-05	6.401e-05
		FALSE	High	Sequest HT (A2)	Unambiguous	IAQLEEQLDNETK		1	P35579	P35579	0	2	0.4475	0	1	1	765.886	1530.76	1530.76	-0.41	-0.00031	HCD (High Energy Collision Dissociation)	31.7	MS2	14.4704	3.341	46.727	61761	24059_E3_S6_28.raw	F239	2.57	1	0.0003551	0.006073
		FALSE	High	Sequest HT (A2)	Unambiguous	IAQLEEQLDNETK		1	P35579	P35579	0	3	0.4726	0	1	1	510.926	1530.76	1530.76	-0.64	-0.00033	HCD (High Energy Collision Dissociation)	31.7	MS2	14.6428	2.23	46.7806	61828	24059_E3_S6_28.raw	F239	2.92	1	3.109e-05	8.562e-05
		FALSE	High	Sequest HT (A2)	Unambiguous	RGDLPFVVPR		1	P35579	P35579	1	3	0.7338	0	1	1	385.892	1155.66	1155.66	-0.58	-0.00022	HCD (High Energy Collision Dissociation)	31.7	MS2	17.056	0.69	46.821	61877	24059_E3_S6_28.raw	F239	2.93	1	3.109e-05	8.994e-05
		FALSE	High	Sequest HT (A2)	Unambiguous	IAQLEEQLDNETK		1	P35579	P35579	0	2	0.7277	0	1	1	765.886	1530.76	1530.76	0.15	0.00011	HCD (High Energy Collision Dissociation)	31.7	MS2	0	0.367	46.8636	61929	24059_E3_S6_28.raw	F239	4.04	1	3.109e-05	1.11e-08
		FALSE	High	Sequest HT (A2)	Unambiguous	RGDLPFVVPR		1	P35579	P35579	1	2	0.5213	0	1	1	578.336	1155.66	1155.66	0.7	0.0004	HCD (High Energy Collision Dissociation)	31.7	MS2	11.1926	2.908	46.9066	61983	24059_E3_S6_28.raw	F239	3.28	1	3.109e-05	1.093e-06
		FALSE	High	Sequest HT (A2)	Unambiguous	LKDVLLQVDDER		1	P35579	P35579	1	3	0.6157	0	1	1	481.6	1442.79	1442.78	0.05	2e-05	HCD (High Energy Collision Dissociation)	31.7	MS2	26.5485	0.98	46.9489	62038	24059_E3_S6_28.raw	F239	2.42	1	0.001304	0.01798
		FALSE	High	Sequest HT (A2)	Unambiguous	IAQLEEQLDNETK		1	P35579	P35579	0	1	0.7516	0	1	1	1530.76	1530.76	1530.76	-3.79	-0.0058	HCD (High Energy Collision Dissociation)	31.7	MS2	0	75	46.9861	62090	24059_E3_S6_28.raw	F239	4.75	1	3.109e-05	1.276e-09
		FALSE	High	Sequest HT (A2)	Unambiguous	LKDVLLQVDDER		1	P35579	P35579	1	2	0.6766	0	1	1	721.897	1442.79	1442.78	1.29	0.00093	HCD (High Energy Collision Dissociation)	31.7	MS2	0	23.294	46.995	62100	24059_E3_S6_28.raw	F239	4.02	1	3.109e-05	4.609e-09
		FALSE	Low	Sequest HT (A2)	Unambiguous	RGDLPFVVPR		1	P35579	P35579	1	2		0.0451	2	2	578.336	1155.66	1155.66	0.59	0.00034	HCD (High Energy Collision Dissociation)	31.7	MS2	44.9808	14.702	47.0726	62208	24059_E3_S6_28.raw	F239	1.27	1	0.6455	0.9544
		FALSE	High	Sequest HT (A2)	Unambiguous	IAQLEEQLDNETK		1	P35579	P35579	0	3	0.3069	0	1	1	510.926	1530.76	1530.76	-1.06	-0.00054	HCD (High Energy Collision Dissociation)	31.7	MS2	8.7861	5.578	47.155	62324	24059_E3_S6_28.raw	F239	1.89	1	0.00425	0.05428
		FALSE	High	Sequest HT (A2)	Unambiguous	RGDLPFVVPR		1	P35579	P35579	1	3	0.6356	0	1	1	385.893	1155.66	1155.66	-0.26	-0.0001	HCD (High Energy Collision Dissociation)	31.7	MS2	3.82475	1.963	47.1603	62329	24059_E3_S6_28.raw	F239	2.47	1	3.109e-05	0.0002637
		FALSE	High	Sequest HT (A2)	Unambiguous	IAQLEEQLDNETK		1	P35579	P35579	0	2	0.664	0	1	1	765.886	1530.76	1530.76	0.07	5e-05	HCD (High Energy Collision Dissociation)	31.7	MS2	26.5483	4.043	47.206	62390	24059_E3_S6_28.raw	F239	3.69	1	3.109e-05	1.407e-07
		FALSE	High	Sequest HT (A2)	Unambiguous	IAQLEEQLDNETK		1	P35579	P35579	0	3	0.195	0	1	1	510.926	1530.76	1530.76	-1.12	-0.00057	HCD (High Energy Collision Dissociation)	31.7	MS2	89.0722	6.798	47.2799	62489	24059_E3_S6_28.raw	F239	1.59	1	0.007322	0.1078
		FALSE	High	Sequest HT (A2)	Unambiguous	LKDVLLQVDDER		1	P35579	P35579	1	3	0.6633	0	1	1	481.6	1442.78	1442.78	-0.27	-0.00013	HCD (High Energy Collision Dissociation)	31.7	MS2	11.0588	0.882	47.289	62499	24059_E3_S6_28.raw	F239	2.97	1	0.0001177	0.002385
		FALSE	High	Sequest HT (A2)	Unambiguous	LKDVLLQVDDER		1	P35579	P35579	1	2	0.6771	0	1	1	721.896	1442.79	1442.78	0.44	0.00032	HCD (High Energy Collision Dissociation)	31.7	MS2	0	21.163	47.3339	62559	24059_E3_S6_28.raw	F239	4.15	1	3.109e-05	3.814e-08
		FALSE	High	Sequest HT (A2)	Unambiguous	RGDLPFVVPR		1	P35579	P35579	1	3	0.4717	0	1	1	385.892	1155.66	1155.66	-0.5	-0.00019	HCD (High Energy Collision Dissociation)	31.7	MS2	57.0299	11.985	47.5122	62794	24059_E3_S6_28.raw	F239	2.65	1	0.004158	0.05191
		FALSE	High	Sequest HT (A2)	Unambiguous	LEVNLQAMK		1	P35579	P35579	0	2	0.2481	0	1	1	523.29	1045.57	1045.57	1.68	0.00088	HCD (High Energy Collision Dissociation)	31.7	MS2	48.024	0.661	47.5556	62854	24059_E3_S6_28.raw	F239	2.7	1	3.109e-05	0.0002605
		FALSE	High	Sequest HT (A2)	Unambiguous	LEVNLQAMK		1	P35579	P35579	0	2	0.2164	0	1	1	523.289	1045.57	1045.57	0.28	0.00015	HCD (High Energy Collision Dissociation)	31.7	MS2	13.396	0.26	47.6257	62943	24059_E3_S6_28.raw	F239	2.68	1	3.109e-05	0.0001027
		FALSE	High	Sequest HT (A2)	Unambiguous	LKDVLLQVDDER		1	P35579	P35579	1	3	0.0809	0	1	1	481.599	1442.78	1442.78	-2.23	-0.00107	HCD (High Energy Collision Dissociation)	31.7	MS2	38.3899	9.361	47.6309	62950	24059_E3_S6_28.raw	F239	1.73	1	0.004311	0.05556
		FALSE	High	Sequest HT (A2)	Unambiguous	LEVNLQAMK		1	P35579	P35579	0	1	0.382	0	1	1	1045.57	1045.57	1045.57	1.29	0.00135	HCD (High Energy Collision Dissociation)	31.7	MS2	88.8572	2.224	47.6358	62957	24059_E3_S6_28.raw	F239	2.67	1	3.109e-05	3.377e-05
		FALSE	High	Sequest HT (A2)	Unambiguous	LEVNLQAMK		1	P35579	P35579	0	2	0.2963	0	1	1	523.289	1045.57	1045.57	-0.65	-0.00034	HCD (High Energy Collision Dissociation)	31.7	MS2	69.9148	3.38	47.8804	63275	24059_E3_S6_28.raw	F239	1.89	1	3.109e-05	0.0007187
		FALSE	High	Sequest HT (A2)	Unambiguous	LEVNLQAMK		1	P35579	P35579	0	2	0.1634	0	1	1	523.289	1045.57	1045.57	-0.89	-0.00046	HCD (High Energy Collision Dissociation)	31.7	MS2	76.6136	39.792	48.1568	63606	24059_E3_S6_28.raw	F239	2.57	1	3.109e-05	0.000127
		FALSE	High	Sequest HT (A2)	Unambiguous	IAQLEEQLDNETK		1	P35579	P35579	0	2	0.5694	0	1	1	765.887	1530.77	1530.76	0.79	0.0006	HCD (High Energy Collision Dissociation)	31.7	MS2	0	36.792	48.169	63620	24059_E3_S6_28.raw	F239	3.53	1	3.109e-05	8.621e-07
		FALSE	High	Sequest HT (A2)	Unambiguous	LEVNLQAMK		1	P35579	P35579	0	2		0.037	2	2	523.288	1045.57	1045.57	-1.47	-0.00077	HCD (High Energy Collision Dissociation)	31.7	MS2	94.9009	2.358	48.3391	63810	24059_E3_S6_28.raw	F239	1.56	1	0.002498	0.02982
		FALSE	High	Sequest HT (A2)	Unambiguous	LEVNLQAMK		1	P35579	P35579	0	2	0.248	0	1	1	523.289	1045.57	1045.57	-0.54	-0.00028	HCD (High Energy Collision Dissociation)	31.7	MS2	53.364	9.357	48.4809	63975	24059_E3_S6_28.raw	F239	2.46	1	3.109e-05	0.0004018
		FALSE	High	Sequest HT (A2)	Unambiguous	LEVNLQAMK		1	P35579	P35579	0	2	0.1507	0	1	1	523.289	1045.57	1045.57	0.16	9e-05	HCD (High Energy Collision Dissociation)	31.7	MS2	36.7371	5.6	48.5241	64024	24059_E3_S6_28.raw	F239	2.19	1	3.109e-05	0.0002013
		FALSE	High	Sequest HT (A2)	Unambiguous	IAQLEEQLDNETK		1	P35579	P35579	0	2	0.5312	0	1	1	765.887	1530.77	1530.76	1.74	0.00133	HCD (High Energy Collision Dissociation)	31.7	MS2	0	26.15	48.7442	64288	24059_E3_S6_28.raw	F239	3.2	1	3.109e-05	5.29e-07
		FALSE	High	Sequest HT (A2)	Unambiguous	LEVNLQAMK		1	P35579	P35579	0	2	0.1768	0	1	1	523.287	1045.57	1045.57	-4.51	-0.00236	HCD (High Energy Collision Dissociation)	31.7	MS2	73.3574	32.183	48.8422	64406	24059_E3_S6_28.raw	F239	1.81	1	0.0009303	0.01311
[truncated: 145,379 more rows]

## Sheet: AZM
Checked	Protein FDR Confidence: Combined	Master	Accession	Description	Exp. q-value: Combined	Sum PEP Score	Coverage [%]	# Peptides	# PSMs	# Unique Peptides	# AAs	MW [kDa]	calc. pI	Score Sequest HT: Sequest HT	# Peptides (by Search Engine): Sequest HT	# Protein Groups
[truncated: 134,561 more rows]

[truncated: 2 more sheets: DPI, Unstim]
