# Supplementary material for: Dioxygenation of tryptophan residues by superoxide and myeloperoxidase
Source: J Biol Chem. 2025 Mar 11;301(4):108402. doi: 10.1016/j.jbc.2025.108402 (PMC12017991; doi:10.1016/j.jbc.2025.108402)
Supplement: Exp3 Extracellular [file mmc6.xlsx]

## Sheet: Control
Checked	Protein FDR Confidence: Combined	Master	Accession	Description	Exp. q-value: Combined	Sum PEP Score	Coverage [%]	# Peptides	# PSMs	# Unique Peptides	# AAs	MW [kDa]	calc. pI	Score Sequest HT: Sequest HT	# Peptides (by Search Engine): Sequest HT	# Protein Groups
FALSE	High	Master Protein	P05164	Myeloperoxidase OS=Homo sapiens OX=9606 GN=MPO PE=1 SV=1	0	728.295	60	73	1103	50	745	83.8	8.97	3235.43	73	1
	Checked	Protein Group ID	# Proteins	# Unique Peptides	# Peptides	# PSMs	Group Description
	FALSE	230	26	50	73	1104	[Master Protein] Myeloperoxidase OS=Homo sapiens OX=9606 GN=MPO PE=1 SV=1
		Checked	Confidence	Identifying Node	PSM Ambiguity	Annotated Sequence	Modifications	# Proteins	Master Protein Accessions	Protein Accessions	# Missed Cleavages	Charge	DeltaScore	DeltaCn	Rank	Search Engine Rank	m/z [Da]	MH+ [Da]	Theo. MH+ [Da]	DeltaM [ppm]	Deltam/z [Da]	Activation Type	NCE [%]	MS Order	Isolation Interference [%]	Ion Inject Time [ms]	RT [min]	First Scan	Spectrum File	File ID	XCorr	# Protein Groups	Percolator q-Value	Percolator PEP
		FALSE	Low	Sequest HT (A2)	Unambiguous	FQDNGR		2	P05164; P11678	P05164; P11678	0	1	0.2778	0	1	1	736.337	736.337	736.337	-0.08	-6e-05	HCD (High Energy Collision Dissociation)	31.7	MS2	46.132	75	1.3101	1126	25001_E1_S1_6.raw	F256	1.44	2	0.06243	0.4648
		FALSE	Medium	Sequest HT (A2)	Unambiguous	FQDNGR		2	P05164; P11678	P05164; P11678	0	2	0.3862	0	1	1	368.672	736.337	736.337	-0.59	-0.00022	HCD (High Energy Collision Dissociation)	31.7	MS2	62.7269	74.216	1.3847	1202	25001_E1_S1_6.raw	F256	1.45	2	0.03444	0.3167
		FALSE	Medium	Sequest HT (A2)	Unambiguous	FQDNGR		2	P05164; P11678	P05164; P11678	0	2	0.4972	0	1	1	368.672	736.338	736.337	0.32	0.00012	HCD (High Energy Collision Dissociation)	31.7	MS2	56.2801	58.654	1.7178	1502	25001_E1_S1_6.raw	F256	1.77	2	0.03812	0.335
		FALSE	Medium	Sequest HT (A2)	Unambiguous	FQDNGR		2	P05164; P11678	P05164; P11678	0	2	0.5281	0	1	1	368.672	736.338	736.337	0.48	0.00018	HCD (High Energy Collision Dissociation)	31.7	MS2	43.767	53.607	2.0553	1807	25001_E1_S1_6.raw	F256	1.78	2	0.03339	0.3116
		FALSE	Medium	Sequest HT (A2)	Unambiguous	FQDNGR		2	P05164; P11678	P05164; P11678	0	2	0.4678	0	1	1	368.672	736.338	736.337	0.48	0.00018	HCD (High Energy Collision Dissociation)	31.7	MS2	47.0215	57.917	2.3947	2116	25001_E1_S1_6.raw	F256	1.71	2	0.04159	0.3567
		FALSE	Medium	Sequest HT (A2)	Unambiguous	FQDNGR		2	P05164; P11678	P05164; P11678	0	2	0.5217	0	1	1	368.673	736.338	736.337	0.73	0.00027	HCD (High Energy Collision Dissociation)	31.7	MS2	53.8049	75	2.7308	2424	25001_E1_S1_6.raw	F256	1.84	2	0.03899	0.3407
		FALSE	Medium	Sequest HT (A2)	Unambiguous	FQDNGR		2	P05164; P11678	P05164; P11678	0	2	0.48	0	1	1	368.672	736.338	736.337	0.4	0.00015	HCD (High Energy Collision Dissociation)	31.7	MS2	49.9828	65.658	3.0702	2737	25001_E1_S1_6.raw	F256	1.75	2	0.0319	0.3033
		FALSE	Low	Sequest HT (A2)	Unambiguous	FQDNGR		2	P05164; P11678	P05164; P11678	0	2	0.5369	0	1	1	368.672	736.337	736.337	0.15	6e-05	HCD (High Energy Collision Dissociation)	31.7	MS2	22.0034	13.917	3.4029	3106	25001_E1_S1_6.raw	F256	2.03	2	0.05766	0.44
		FALSE	Low	Sequest HT (A2)	Unambiguous	FQDNGR		2	P05164; P11678	P05164; P11678	0	1	0.2786	0	1	1	736.337	736.337	736.337	0.25	0.00019	HCD (High Energy Collision Dissociation)	31.7	MS2	0	69.956	3.5964	3360	25001_E1_S1_6.raw	F256	2.01	2	0.06133	0.4587
		FALSE	Medium	Sequest HT (A2)	Unambiguous	FQDNGR		2	P05164; P11678	P05164; P11678	0	2	0.5868	0	1	1	368.672	736.337	736.337	0.07	3e-05	HCD (High Energy Collision Dissociation)	31.7	MS2	18.8417	2.056	3.7407	3544	25001_E1_S1_6.raw	F256	1.67	2	0.03449	0.317
		FALSE	Low	Sequest HT (A2)	Unambiguous	FQDNGR		2	P05164; P11678	P05164; P11678	0	1	0.3049	0	1	1	736.339	736.339	736.337	2.24	0.00165	HCD (High Energy Collision Dissociation)	31.7	MS2	0	13.912	3.9193	3782	25001_E1_S1_6.raw	F256	2.23	2	0.06726	0.4885
		FALSE	Medium	Sequest HT (A2)	Unambiguous	FQDNGR		2	P05164; P11678	P05164; P11678	0	2	0.5867	0	1	1	368.672	736.337	736.337	0.07	3e-05	HCD (High Energy Collision Dissociation)	31.7	MS2	15.9158	0.578	4.0806	3973	25001_E1_S1_6.raw	F256	1.5	2	0.03746	0.3317
		FALSE	High	Sequest HT (A2)	Unambiguous	RSPTLGASNR		1	P05164	P05164	1	2	0.5342	0	1	1	529.789	1058.57	1058.57	-0.13	-7e-05	HCD (High Energy Collision Dissociation)	31.7	MS2	37.2966	0.741	5.1434	5255	25001_E1_S1_6.raw	F256	3.8	1	7.959e-05	1.231e-05
		FALSE	High	Sequest HT (A2)	Unambiguous	RSPTLGASNR		1	P05164	P05164	1	3	0.5423	0	1	1	353.528	1058.57	1058.57	0.35	0.00012	HCD (High Energy Collision Dissociation)	31.7	MS2	34.0955	0.313	5.1828	5304	25001_E1_S1_6.raw	F256	2.6	1	0.0003732	0.006506
		FALSE	High	Sequest HT (A2)	Unambiguous	TITGmcNNR	M5(Oxidation); C6(Carbamidomethyl)	1	P05164	P05164	0	2	0.4375	0	1	1	541.741	1082.47	1082.47	2.24	0.00121	HCD (High Energy Collision Dissociation)	31.7	MS2	43.4904	30.939	5.4249	5617	25001_E1_S1_6.raw	F256	1.6	1	0.0004316	0.00744
		FALSE	Low	Sequest HT (A2)	Unambiguous	AFVR		40	P05164; O60706; A0A087WSV7; O60462; A0A1B0GWA6; Q9NZW5; Q96EG3; A0A2R8Y4Z4; A0A3B3IT03; A8MQ14; Q8N823; P35368; Q8N4W9; Q6ZNH5; Q5T619; O43361; Q5JU69; P78527; Q2FVL5; F6V2D4	P05164; O60706; A0A2R8YHG6; A0A087WSV7; A0A087X0M6; O60462; A0A1B0GWA6; A0A2A1K5J1; Q9NZW5; Q96EG3; A0A2R8Y4Z4; C9J4Q3; A0A8G2I204; A0A3B3IT03; A8MQ14; Q8N823; P35368; A0A669KAR0; A0A2R8Y4V0; Q8N4W9; Q494X3; A0A2R8Y6Q0; Q09428; Q6ZNH5; Q6ZNG1; Q5T619; O00214; A0A2R8YDG0; H0YFV4; Q8N2E6; O43361; Q5JU69; Q99250; A0A2R8Y5D8; P78527; E9PN19; Q2FVL5; F6V2D4; B8ZZG1; A0A669KBK7	0	1	0.0804	0	1	1	492.293	492.293	492.293	0.83	0.00041	HCD (High Energy Collision Dissociation)	31.7	MS2	50.7878	6.758	6.6524	7134	25001_E1_S1_6.raw	F256	1.12	20	0.6242	0.9701
		FALSE	Low	Sequest HT (A2)	Unambiguous	LYQEAR		3	P05164; F5H386	P05164; F5H386; P22079	0	1	0.0354	0	1	1	779.41	779.41	779.405	6.31	0.00492	HCD (High Energy Collision Dissociation)	31.7	MS2	52.0567	14.82	7.5343	8213	25001_E1_S1_6.raw	F256	1.13	2	0.6982	0.9719
		FALSE	Low	Sequest HT (A2)	Unambiguous	NLKLAR		1	P05164	P05164	1	2	0.0738	0	1	1	357.735	714.463	714.462	0.77	0.00027	HCD (High Energy Collision Dissociation)	31.7	MS2	70.5764	17.695	7.5635	8247	25001_E1_S1_6.raw	F256	1.22	1	0.3821	0.9314
		FALSE	High	Sequest HT (A2)	Unambiguous	SPTLGASNR		1	P05164	P05164	0	2	0.6478	0	1	1	451.738	902.469	902.469	0.16	7e-05	HCD (High Energy Collision Dissociation)	31.7	MS2	23.4171	0.654	8.9908	9950	25001_E1_S1_6.raw	F256	3.01	1	7.959e-05	0.000754
		FALSE	High	Sequest HT (A2)	Unambiguous	SPTLGASNR		1	P05164	P05164	0	1	0.5657	0	1	1	902.469	902.469	902.469	-0.5	-0.00045	HCD (High Energy Collision Dissociation)	31.7	MS2	0	3.482	9.0409	10011	25001_E1_S1_6.raw	F256	3.5	1	7.959e-05	0.0002712
		FALSE	Low	Sequest HT (A2)	Unambiguous	IPPNDPR		2	P05164; P11678	P05164; P11678	0	2	0.2339	0	1	1	404.716	808.424	808.431	-8.88	-0.00359	HCD (High Energy Collision Dissociation)	31.7	MS2	79.9064	7.693	9.0622	10036	25001_E1_S1_6.raw	F256	1.24	2	0.5215	0.9634
		FALSE	High	Sequest HT (A2)	Unambiguous	IPPNDPR		2	P05164; P11678	P05164; P11678	0	2	0.3765	0	1	1	404.72	808.432	808.431	1.61	0.00065	HCD (High Energy Collision Dissociation)	31.7	MS2	57.6686	33.607	9.1323	10120	25001_E1_S1_6.raw	F256	1.62	2	0.009485	0.1256
		FALSE	Low	Sequest HT (A2)	Unambiguous	SPTLGASNR		1	P05164	P05164	0	1	0.2687	0	1	1	902.468	902.468	902.469	-0.7	-0.00064	HCD (High Energy Collision Dissociation)	31.7	MS2	11.3748	75	9.3146	10330	25001_E1_S1_6.raw	F256	2.27	1	0.5419	0.9655
		FALSE	High	Sequest HT (A2)	Unambiguous	SPTLGASNR		1	P05164	P05164	0	2	0.5977	0	1	1	451.738	902.468	902.469	-0.92	-0.00042	HCD (High Energy Collision Dissociation)	31.7	MS2	2.77252	0.186	9.328	10348	25001_E1_S1_6.raw	F256	2.61	1	7.959e-05	0.0007617
		FALSE	High	Sequest HT (A2)	Unambiguous	SPTLGASNR		1	P05164	P05164	0	1	0.5755	0	1	1	902.469	902.469	902.469	-0.23	-0.00021	HCD (High Energy Collision Dissociation)	31.7	MS2	0	5.421	9.3723	10404	25001_E1_S1_6.raw	F256	3.51	1	7.959e-05	0.0002979
		FALSE	High	Sequest HT (A2)	Unambiguous	IPPNDPR		2	P05164; P11678	P05164; P11678	0	2	0.38	0	1	1	404.719	808.432	808.431	0.48	0.00019	HCD (High Energy Collision Dissociation)	31.7	MS2	55.1746	27.15	9.4613	10518	25001_E1_S1_6.raw	F256	2	2	0.008979	0.1203
		FALSE	High	Sequest HT (A2)	Unambiguous	IPPNDPR		2	P05164; P11678	P05164; P11678	0	2	0.1969	0	1	1	404.719	808.431	808.431	-0.5	-0.0002	HCD (High Energy Collision Dissociation)	31.7	MS2	66.3376	2.773	9.6153	10705	25001_E1_S1_6.raw	F256	1.27	2	0.009028	0.1215
		FALSE	High	Sequest HT (A2)	Unambiguous	IPPNDPR		2	P05164; P11678	P05164; P11678	0	2	0.5376	0	1	1	404.719	808.432	808.431	0.48	0.00019	HCD (High Energy Collision Dissociation)	31.7	MS2	19.387	3.741	9.7011	10803	25001_E1_S1_6.raw	F256	1.86	2	0.00698	0.0925
		FALSE	High	Sequest HT (A2)	Unambiguous	IPPNDPR		2	P05164; P11678	P05164; P11678	0	2	0.3232	0	1	1	404.72	808.432	808.431	0.71	0.00029	HCD (High Energy Collision Dissociation)	31.7	MS2	20.4814	2.145	9.7937	10905	25001_E1_S1_6.raw	F256	1.64	2	0.005914	0.08172
		FALSE	Low	Sequest HT (A2)	Unambiguous	EHNRLATELK		1	P05164	P05164	1	4	0.0993	0	1	1	303.419	1210.65	1210.65	0.88	0.00027	HCD (High Energy Collision Dissociation)	31.7	MS2	82.1891	19.275	9.8022	10917	25001_E1_S1_6.raw	F256	1.41	1	0.122	0.6743
		FALSE	Low	Sequest HT (A2)	Unambiguous	IPPNDPR		2	P05164; P11678	P05164; P11678	0	2	0.1452	0	1	1	404.719	808.431	808.431	-0.05	-2e-05	HCD (High Energy Collision Dissociation)	31.7	MS2	41.1496	3.696	9.8249	10943	25001_E1_S1_6.raw	F256	1.24	2	0.2179	0.8203
		FALSE	High	Sequest HT (A2)	Unambiguous	EHNRLATELK		1	P05164	P05164	1	2	0.2847	0	1	1	605.83	1210.65	1210.65	-1.31	-0.0008	HCD (High Energy Collision Dissociation)	31.7	MS2	0	74.02	9.8603	10984	25001_E1_S1_6.raw	F256	2.81	1	0.0007794	0.01827
		FALSE	High	Sequest HT (A2)	Unambiguous	SPTLGASNR		1	P05164	P05164	0	2	0.561	0	1	1	451.739	902.47	902.469	1.17	0.00053	HCD (High Energy Collision Dissociation)	31.7	MS2	47.6005	39.16	10.0606	11194	25001_E1_S1_6.raw	F256	2.05	1	0.002287	0.04284
		FALSE	High	Sequest HT (A2)	Unambiguous	IPPNDPR		2	P05164; P11678	P05164; P11678	0	2	0.483	0	1	1	404.719	808.431	808.431	0.25	0.0001	HCD (High Energy Collision Dissociation)	31.7	MS2	22.0314	1.297	10.1292	11265	25001_E1_S1_6.raw	F256	1.76	2	0.006116	0.08278
		FALSE	Low	Sequest HT (A2)	Unambiguous	IPPNDPR		2	P05164; P11678	P05164; P11678	0	2	0.5145	0	1	1	404.719	808.432	808.431	0.63	0.00026	HCD (High Energy Collision Dissociation)	31.7	MS2	8.00598	0.854	10.4703	11622	25001_E1_S1_6.raw	F256	1.73	2	0.1009	0.6211
		FALSE	Low	Sequest HT (A2)	Unambiguous	IPPNDPR		2	P05164; P11678	P05164; P11678	0	2	0.4819	0	1	1	404.72	808.432	808.431	1.39	0.00056	HCD (High Energy Collision Dissociation)	31.7	MS2	31.7717	0.495	10.8099	11987	25001_E1_S1_6.raw	F256	1.66	2	0.1227	0.6755
		FALSE	Low	Sequest HT (A2)	Unambiguous	IPPNDPR		2	P05164; P11678	P05164; P11678	0	2	0.4845	0	1	1	404.72	808.432	808.431	0.78	0.00032	HCD (High Energy Collision Dissociation)	31.7	MS2	18.3533	0.92	11.1469	12350	25001_E1_S1_6.raw	F256	1.61	2	0.1321	0.6932
		FALSE	Low	Sequest HT (A2)	Unambiguous	IPPNDPR		2	P05164; P11678	P05164; P11678	0	1	0.3233	0	1	1	808.433	808.433	808.431	2.46	0.00199	HCD (High Energy Collision Dissociation)	31.7	MS2	51.7344	75	11.2557	12465	25001_E1_S1_6.raw	F256	1.33	2	0.3824	0.9315
		FALSE	Low	Sequest HT (A2)	Unambiguous	IPPNDPR		2	P05164; P11678	P05164; P11678	0	2	0.1719	0	1	1	404.72	808.432	808.431	0.93	0.00038	HCD (High Energy Collision Dissociation)	31.7	MS2	89.4802	46.601	11.2916	12509	25001_E1_S1_6.raw	F256	1.28	2	0.3714	0.9269
		FALSE	High	Sequest HT (A2)	Unambiguous	IPPNDPR		2	P05164; P11678	P05164; P11678	0	2	0.5288	0	1	1	404.719	808.432	808.431	0.56	0.00022	HCD (High Energy Collision Dissociation)	31.7	MS2	11.3941	1.27	11.4879	12724	25001_E1_S1_6.raw	F256	1.91	2	0.002445	0.04424
		FALSE	High	Sequest HT (A2)	Unambiguous	IPPNDPR		2	P05164; P11678	P05164; P11678	0	2	0.4583	0	1	1	404.719	808.431	808.431	0.25	0.0001	HCD (High Energy Collision Dissociation)	31.7	MS2	18.6936	2.813	11.824	13124	25001_E1_S1_6.raw	F256	1.92	2	0.003695	0.06165
		FALSE	High	Sequest HT (A2)	Unambiguous	IPPNDPR		2	P05164; P11678	P05164; P11678	0	2	0.2976	0	1	1	404.719	808.431	808.431	-0.58	-0.00023	HCD (High Energy Collision Dissociation)	31.7	MS2	30.9612	5.681	12.1523	13535	25001_E1_S1_6.raw	F256	1.68	2	0.005707	0.07985
		FALSE	Low	Sequest HT (A2)	Unambiguous	IPPNDPR		2	P05164; P11678	P05164; P11678	0	2	0.3121	0	1	1	404.719	808.431	808.431	-0.27	-0.00011	HCD (High Energy Collision Dissociation)	31.7	MS2	56.4528	5.195	12.2421	13635	25001_E1_S1_6.raw	F256	1.73	2	0.06957	0.4996
		FALSE	Low	Sequest HT (A2)	Unambiguous	IPPNDPR		2	P05164; P11678	P05164; P11678	0	2	0.2045	0	1	1	404.719	808.43	808.431	-0.95	-0.00039	HCD (High Energy Collision Dissociation)	31.7	MS2	49.6951	4.047	12.2483	13641	25001_E1_S1_6.raw	F256	1.32	2	0.09997	0.6181
		FALSE	Low	Sequest HT (A2)	Unambiguous	IPPNDPR		2	P05164; P11678	P05164; P11678	0	2	0.2143	0	1	1	404.718	808.43	808.431	-1.94	-0.00078	HCD (High Energy Collision Dissociation)	31.7	MS2	61.7657	19.132	12.5914	14038	25001_E1_S1_6.raw	F256	1.4	2	0.4083	0.9405
		FALSE	Low	Sequest HT (A2)	Unambiguous	IPPNDPR		2	P05164; P11678	P05164; P11678	0	2	0.1927	0	1	1	404.719	808.432	808.431	0.63	0.00026	HCD (High Energy Collision Dissociation)	31.7	MS2	85.7324	2.562	12.7824	14278	25001_E1_S1_6.raw	F256	1.09	2	0.3333	0.9088
		FALSE	Medium	Sequest HT (A2)	Unambiguous	LATELK		3	P05164; Q5HKM0	P05164; Q5HKM0; A0A7Z1N4J3	0	2	0.0909	0	1	1	337.708	674.409	674.408	0.35	0.00012	HCD (High Energy Collision Dissociation)	31.7	MS2	61.5309	7.192	13.1	14639	25001_E1_S1_6.raw	F256	1.76	2	0.02398	0.2626
		FALSE	Medium	Sequest HT (A2)	Unambiguous	LATELK		3	P05164; Q5HKM0	P05164; Q5HKM0; A0A7Z1N4J3	0	1	0.1292	0	1	1	674.408	674.408	674.408	-0.08	-5e-05	HCD (High Energy Collision Dissociation)	31.7	MS2	0	55.939	13.3075	14853	25001_E1_S1_6.raw	F256	2.71	2	0.04311	0.3656
		FALSE	Low	Sequest HT (A2)	Unambiguous	YQPmEPNPR	M4(Dioxidation)	2	P05164; J3QSF7	P05164; J3QSF7	0	2		0.0177	2	2	582.261	1163.51	1163.51	-0.98	-0.00057	HCD (High Energy Collision Dissociation)	31.7	MS2	0	71.27	13.3757	14929	25001_E1_S1_6.raw	F256	1.11	2	0.3954	0.9362
		FALSE	Medium	Sequest HT (A2)	Unambiguous	LATELK		3	P05164; Q5HKM0	P05164; Q5HKM0; A0A7Z1N4J3	0	2	0.139	0	1	1	337.708	674.409	674.408	0.63	0.00021	HCD (High Energy Collision Dissociation)	31.7	MS2	21.3643	1.01	13.4309	14986	25001_E1_S1_6.raw	F256	1.87	2	0.03255	0.3083
		FALSE	Medium	Sequest HT (A2)	Unambiguous	YQPmEPNPR	M4(Oxidation)	2	P05164; J3QSF7	P05164; J3QSF7	0	2	0.381	0	1	1	574.263	1147.52	1147.52	-1.07	-0.00061	HCD (High Energy Collision Dissociation)	31.7	MS2	80.2666	1.705	16.7837	18696	25001_E1_S1_6.raw	F256	1.26	2	0.02311	0.2574
		FALSE	High	Sequest HT (A2)	Unambiguous	AVSNEIVR		1	P05164	P05164	0	2	0.3487	0	1	1	444.251	887.494	887.495	-0.77	-0.00034	HCD (High Energy Collision Dissociation)	31.7	MS2	14.6377	7.819	16.7878	18701	25001_E1_S1_6.raw	F256	2.61	1	0.0005	0.01038
		FALSE	High	Sequest HT (A2)	Unambiguous	GLMATPAK		3	P05164; J3QSF7; P11678	P05164; J3QSF7; P11678	0	2	0.2796	0	1	1	394.719	788.432	788.433	-2.44	-0.00096	HCD (High Energy Collision Dissociation)	31.7	MS2	75.8195	8.068	16.9339	18880	25001_E1_S1_6.raw	F256	1.86	3	0.006161	0.0846
		FALSE	Medium	Sequest HT (A2)	Unambiguous	AVSNEIVR		1	P05164	P05164	0	1	0.0394	0	1	1	887.493	887.493	887.495	-1.51	-0.00134	HCD (High Energy Collision Dissociation)	31.7	MS2	0	75	16.9812	18934	25001_E1_S1_6.raw	F256	2.54	1	0.01848	0.2258
		FALSE	Medium	Sequest HT (A2)	Unambiguous	YQPmEPNPR	M4(Oxidation)	2	P05164; J3QSF7	P05164; J3QSF7	0	2	0.7043	0	1	1	574.264	1147.52	1147.52	0.64	0.00036	HCD (High Energy Collision Dissociation)	31.7	MS2	9.76386	0.803	17.1191	19093	25001_E1_S1_6.raw	F256	1.86	2	0.01615	0.2092
		FALSE	High	Sequest HT (A2)	Unambiguous	AVSNEIVR		1	P05164	P05164	0	2	0.3695	0	1	1	444.251	887.495	887.495	0.67	0.0003	HCD (High Energy Collision Dissociation)	31.7	MS2	3.66254	1.965	17.1197	19094	25001_E1_S1_6.raw	F256	2.49	1	0.0005	0.01
		FALSE	High	Sequest HT (A2)	Unambiguous	GLMATPAK		3	P05164; J3QSF7; P11678	P05164; J3QSF7; P11678	0	2	0.3663	0	1	1	394.72	788.434	788.433	0.27	0.00011	HCD (High Energy Collision Dissociation)	31.7	MS2	1.57497	0.577	17.2468	19240	25001_E1_S1_6.raw	F256	1.72	3	0.003157	0.05564
		FALSE	High	Sequest HT (A2)	Unambiguous	GLMATPAK		3	P05164; J3QSF7; P11678	P05164; J3QSF7; P11678	0	1	0.0812	0	1	1	788.435	788.435	788.433	2.54	0.002	HCD (High Energy Collision Dissociation)	31.7	MS2	21.6338	69.126	17.2595	19256	25001_E1_S1_6.raw	F256	2.71	3	0.0004316	0.007849
		FALSE	High	Sequest HT (A2)	Unambiguous	GLmATPAKLNR	M3(Oxidation)	3	P05164; J3QSF7; P11678	P05164; J3QSF7; P11678	1	3	0.3924	0	1	1	396.557	1187.66	1187.66	0.89	0.00035	HCD (High Energy Collision Dissociation)	31.7	MS2	88.285	3.931	17.3362	19338	25001_E1_S1_6.raw	F256	1.58	3	7.959e-05	0.001546
		FALSE	High	Sequest HT (A2)	Unambiguous	YQPmEPNPR	M4(Oxidation)	2	P05164; J3QSF7	P05164; J3QSF7	0	2	0.5233	0	1	1	574.264	1147.52	1147.52	-0.11	-6e-05	HCD (High Energy Collision Dissociation)	31.7	MS2	9.44737	41.021	17.4593	19469	25001_E1_S1_6.raw	F256	1.72	2	0.0007794	0.0177
		FALSE	High	Sequest HT (A2)	Unambiguous	GLMATPAK		3	P05164; J3QSF7; P11678	P05164; J3QSF7; P11678	0	2	0.3291	0	1	1	394.72	788.433	788.433	-0.11	-4e-05	HCD (High Energy Collision Dissociation)	31.7	MS2	61.0468	2.659	17.5862	19603	25001_E1_S1_6.raw	F256	1.58	3	0.002056	0.03988
		FALSE	High	Sequest HT (A2)	Unambiguous	GLMATPAK		3	P05164; J3QSF7; P11678	P05164; J3QSF7; P11678	0	1	0.3333	0	1	1	788.435	788.435	788.433	2.07	0.00163	HCD (High Energy Collision Dissociation)	31.7	MS2	0	75	17.6185	19639	25001_E1_S1_6.raw	F256	1.86	3	0.004382	0.06985
		FALSE	Medium	Sequest HT (A2)	Unambiguous	KYLPTYR		1	P05164	P05164	1	2	0.4785	0	1	1	470.766	940.526	940.525	0.58	0.00027	HCD (High Energy Collision Dissociation)	31.7	MS2	0	37.726	19.052	21332	25001_E1_S1_6.raw	F256	2.09	1	0.01177	0.1494
		FALSE	Low	Sequest HT (A2)	Unambiguous	KYLPTYR		1	P05164	P05164	1	2	0.2459	0	1	1	470.768	940.528	940.525	2.91	0.00137	HCD (High Energy Collision Dissociation)	31.7	MS2	77.4783	35.815	19.206	21504	25001_E1_S1_6.raw	F256	1.83	1	0.2954	0.8868
		FALSE	Low	Sequest HT (A2)	Unambiguous	KYLPTYR		1	P05164	P05164	1	3	0.4978	0	1	1	314.18	940.525	940.525	0.17	5e-05	HCD (High Energy Collision Dissociation)	31.7	MS2	71.9775	46.816	19.2302	21531	25001_E1_S1_6.raw	F256	2.23	1	0.07302	0.5131
		FALSE	Low	Sequest HT (A2)	Unambiguous	KYLPTYR		1	P05164	P05164	1	2	0.5305	0	1	1	470.766	940.525	940.525	0.06	3e-05	HCD (High Energy Collision Dissociation)	31.7	MS2	67.1796	36.208	19.2355	21537	25001_E1_S1_6.raw	F256	2.13	1	0.1534	0.7348
		FALSE	High	Sequest HT (A2)	Unambiguous	KYLPTYR		1	P05164	P05164	1	2	0.6332	0	1	1	470.767	940.526	940.525	1.23	0.00058	HCD (High Energy Collision Dissociation)	31.7	MS2	34.4503	2.591	19.3522	21667	25001_E1_S1_6.raw	F256	2.29	1	0.007838	0.1001
		FALSE	High	Sequest HT (A2)	Unambiguous	KYLPTYR		1	P05164	P05164	1	2	0.6213	0	1	1	470.766	940.525	940.525	-0.33	-0.00016	HCD (High Energy Collision Dissociation)	31.7	MS2	9.94288	2.836	19.3676	21683	25001_E1_S1_6.raw	F256	2.35	1	0.006624	0.08831
		FALSE	Low	Sequest HT (A2)	Unambiguous	KYLPTYR		1	P05164	P05164	1	3	0.4955	0	1	1	314.18	940.525	940.525	0.17	5e-05	HCD (High Energy Collision Dissociation)	31.7	MS2	73.9742	11.026	19.4198	21750	25001_E1_S1_6.raw	F256	2.2	1	0.142	0.7144
		FALSE	Low	Sequest HT (A2)	Unambiguous	KYLPTYR		1	P05164	P05164	1	3	0.5068	0	1	1	314.18	940.526	940.525	0.95	0.0003	HCD (High Energy Collision Dissociation)	31.7	MS2	56.4884	46.693	19.5631	21910	25001_E1_S1_6.raw	F256	2.21	1	0.1332	0.6961
		FALSE	High	Sequest HT (A2)	Unambiguous	KYLPTYR		1	P05164	P05164	1	2	0.5802	0	1	1	470.767	940.526	940.525	0.84	0.00039	HCD (High Energy Collision Dissociation)	31.7	MS2	10.2784	2.994	19.7002	22063	25001_E1_S1_6.raw	F256	2.12	1	0.007975	0.1033
		FALSE	Low	Sequest HT (A2)	Unambiguous	KYLPTYR		1	P05164	P05164	1	2	0.3429	0	1	1	470.766	940.526	940.525	0.64	0.0003	HCD (High Energy Collision Dissociation)	31.7	MS2	80.3736	3.727	19.7244	22092	25001_E1_S1_6.raw	F256	1.4	1	0.5768	0.968
		FALSE	Low	Sequest HT (A2)	Unambiguous	YQPMEPNPR		2	P05164; J3QSF7	P05164; J3QSF7	0	2	0.2553	0	1	1	566.261	1131.51	1131.53	-9.78	-0.00553	HCD (High Energy Collision Dissociation)	31.7	MS2	85.9711	29.246	22.7972	25675	25001_E1_S1_6.raw	F256	1.41	2	0.324	0.904
		FALSE	High	Sequest HT (A2)	Unambiguous	LDNRYQPmEPNPR	M8(Oxidation)	1	P05164	P05164	1	3	0.4	0	1	1	549.262	1645.77	1645.78	-1.52	-0.00083	HCD (High Energy Collision Dissociation)	31.7	MS2	36.7673	32.248	24.3932	27502	25001_E1_S1_6.raw	F256	3.7	1	7.959e-05	1.905e-05
		FALSE	High	Sequest HT (A2)	Unambiguous	LDNRYQPmEPNPR	M8(Oxidation)	1	P05164	P05164	1	3	0.6419	0	1	1	549.263	1645.78	1645.78	0.49	0.00027	HCD (High Energy Collision Dissociation)	31.7	MS2	3.4037	0.695	24.7658	27904	25001_E1_S1_6.raw	F256	3.91	1	7.959e-05	0.0001101
		FALSE	High	Sequest HT (A2)	Unambiguous	LDNRYQPmEPNPR	M8(Oxidation)	1	P05164	P05164	1	2	0.541	0	1	1	823.392	1645.78	1645.78	1.38	0.00114	HCD (High Energy Collision Dissociation)	31.7	MS2	0	5.749	24.9372	28104	25001_E1_S1_6.raw	F256	2.44	1	0.001214	0.02962
		FALSE	High	Sequest HT (A2)	Unambiguous	LDNRYQPmEPNPR	M8(Oxidation)	1	P05164	P05164	1	3	0.7051	0	1	1	549.264	1645.78	1645.78	0.71	0.00039	HCD (High Energy Collision Dissociation)	31.7	MS2	0.842053	0.623	25.104	28298	25001_E1_S1_6.raw	F256	3.73	1	7.959e-05	1.844e-06
		FALSE	High	Sequest HT (A2)	Unambiguous	LDNRYQPmEPNPR	M8(Oxidation)	1	P05164	P05164	1	2	0.5495	0	1	1	823.394	1645.78	1645.78	3.39	0.00279	HCD (High Energy Collision Dissociation)	31.7	MS2	30.6966	63.544	25.2882	28511	25001_E1_S1_6.raw	F256	2.22	1	0.0005	0.01008
		FALSE	High	Sequest HT (A2)	Unambiguous	LDNRYQPmEPNPR	M8(Oxidation)	1	P05164	P05164	1	3	0.4076	0	1	1	549.264	1645.78	1645.78	1.93	0.00106	HCD (High Energy Collision Dissociation)	31.7	MS2	85.8278	32.175	25.4549	28705	25001_E1_S1_6.raw	F256	2.38	1	0.003157	0.05512
		FALSE	High	Sequest HT (A2)	Unambiguous	SLNPRWDGER		1	P05164	P05164	1	3	0.4335	0	1	1	410.54	1229.6	1229.6	2.02	0.00083	HCD (High Energy Collision Dissociation)	31.7	MS2	44.3322	3.518	26.12	29485	25001_E1_S1_6.raw	F256	2.33	1	0.0007012	0.01188
		FALSE	Medium	Sequest HT (A2)	Unambiguous	YLPTYR		1	P05164	P05164	0	2	0.2759	0	1	1	406.718	812.429	812.43	-1.52	-0.00062	HCD (High Energy Collision Dissociation)	31.7	MS2	57.5139	1.387	26.3747	29786	25001_E1_S1_6.raw	F256	1.45	1	0.03061	0.2986
		FALSE	Low	Sequest HT (A2)	Unambiguous	YLPTYR		1	P05164	P05164	0	1	0.2609	0	1	1	812.43	812.43	812.43	-0.68	-0.00055	HCD (High Energy Collision Dissociation)	31.7	MS2	0	45.8	26.4695	29901	25001_E1_S1_6.raw	F256	1.61	1	0.05686	0.4362
		FALSE	Low	Sequest HT (A2)	Unambiguous	YLPTYR		1	P05164	P05164	0	1	0.1154	0	1	1	812.429	812.429	812.43	-0.75	-0.00061	HCD (High Energy Collision Dissociation)	31.7	MS2	0	46.251	26.6946	30180	25001_E1_S1_6.raw	F256	1.3	1	0.5817	0.9683
		FALSE	Medium	Sequest HT (A2)	Unambiguous	YLPTYR		1	P05164	P05164	0	2	0.3429	0	1	1	406.719	812.43	812.43	-0.02	-1e-05	HCD (High Energy Collision Dissociation)	31.7	MS2	12.268	1.008	26.7103	30197	25001_E1_S1_6.raw	F256	1.4	1	0.03826	0.3364
		FALSE	High	Sequest HT (A2)	Unambiguous	GLMATPAKLNR		3	P05164; J3QSF7; P11678	P05164; J3QSF7; P11678	1	3	0.5652	0	1	1	391.224	1171.66	1171.66	-2.29	-0.00089	HCD (High Energy Collision Dissociation)	31.7	MS2	95.8836	3.182	26.8162	30325	25001_E1_S1_6.raw	F256	2.53	3	7.959e-05	0.0002544
		FALSE	High	Sequest HT (A2)	Unambiguous	SRDHGLPGYNAWRR		2	P05164; P11678	P05164; P11678	2	4	0.5251	0	1	1	421.966	1684.84	1684.84	-0.53	-0.00022	HCD (High Energy Collision Dissociation)	31.7	MS2	21.7828	9.939	26.8404	30354	25001_E1_S1_6.raw	F256	3.39	2	0.0007523	0.01268
		FALSE	High	Sequest HT (A2)	Unambiguous	GLMATPAKLNR		3	P05164; J3QSF7; P11678	P05164; J3QSF7; P11678	1	2	0.6311	0	1	1	586.333	1171.66	1171.66	-2.74	-0.00161	HCD (High Energy Collision Dissociation)	31.7	MS2	0	29.108	26.9242	30462	25001_E1_S1_6.raw	F256	3.09	3	7.959e-05	0.0007042
		FALSE	High	Sequest HT (A2)	Unambiguous	GLMATPAKLNR		3	P05164; J3QSF7; P11678	P05164; J3QSF7; P11678	1	3	0.6164	0	1	1	391.225	1171.66	1171.66	-0.18	-7e-05	HCD (High Energy Collision Dissociation)	31.7	MS2	5.61772	0.402	27.1247	30698	25001_E1_S1_6.raw	F256	2.92	3	7.959e-05	8.275e-06
		FALSE	High	Sequest HT (A2)	Unambiguous	GLMATPAKLNR		3	P05164; J3QSF7; P11678	P05164; J3QSF7; P11678	1	2	0.6983	0	1	1	586.334	1171.66	1171.66	-0.04	-2e-05	HCD (High Energy Collision Dissociation)	31.7	MS2	10.94	4.974	27.2555	30847	25001_E1_S1_6.raw	F256	2.95	3	7.959e-05	0.0002433
		FALSE	High	Sequest HT (A2)	Unambiguous	GLMATPAKLNR		3	P05164; J3QSF7; P11678	P05164; J3QSF7; P11678	1	3	0.6558	0	1	1	391.225	1171.66	1171.66	0.29	0.00011	HCD (High Energy Collision Dissociation)	31.7	MS2	7.62926	0.932	27.4657	31081	25001_E1_S1_6.raw	F256	3.37	3	7.959e-05	2.849e-06
		FALSE	High	Sequest HT (A2)	Unambiguous	GLMATPAKLNR		3	P05164; J3QSF7; P11678	P05164; J3QSF7; P11678	1	2	0.5754	0	1	1	586.335	1171.66	1171.66	0.49	0.00028	HCD (High Energy Collision Dissociation)	31.7	MS2	25.1488	35.818	27.5956	31229	25001_E1_S1_6.raw	F256	2.85	3	7.959e-05	0.0004662
		FALSE	High	Sequest HT (A2)	Unambiguous	GLMATPAKLNR		3	P05164; J3QSF7; P11678	P05164; J3QSF7; P11678	1	3	0.369	0	1	1	391.226	1171.66	1171.66	0.53	0.00021	HCD (High Energy Collision Dissociation)	31.7	MS2	71.3751	67.696	27.8256	31482	25001_E1_S1_6.raw	F256	2.52	3	0.0003732	0.005957
		FALSE	High	Sequest HT (A2)	Unambiguous	LDNRYQPMEPNPR		1	P05164	P05164	1	3	0.4444	0	1	1	543.932	1629.78	1629.78	0.44	0.00024	HCD (High Energy Collision Dissociation)	31.7	MS2	81.265	30.538	30.2774	34144	25001_E1_S1_6.raw	F256	2.7	1	7.959e-05	0.0006312
		FALSE	Medium	Sequest HT (A2)	Unambiguous	ERLFEQVmR	M8(Oxidation)	1	P05164	P05164	1	3	0.5836	0	1	1	408.545	1223.62	1223.62	0.3	0.00012	HCD (High Energy Collision Dissociation)	31.7	MS2	47.836	1.936	30.9408	34875	25001_E1_S1_6.raw	F256	3.17	1	0.01716	0.2162
		FALSE	High	Sequest HT (A2)	Unambiguous	ERLFEQVmR	M8(Oxidation)	1	P05164	P05164	1	2	0.3333	0	1	1	612.317	1223.63	1223.62	4.63	0.00283	HCD (High Energy Collision Dissociation)	31.7	MS2	20.957	24.533	30.9507	34891	25001_E1_S1_6.raw	F256	2.04	1	0.0007794	0.01572
		FALSE	High	Sequest HT (A2)	Unambiguous	ERLFEQVmR	M8(Oxidation)	1	P05164	P05164	1	3	0.5851	0	1	1	408.545	1223.62	1223.62	-0.6	-0.00024	HCD (High Energy Collision Dissociation)	31.7	MS2	16.8194	3.092	31.2772	35287	25001_E1_S1_6.raw	F256	3.35	1	0.001453	0.0329
		FALSE	Medium	Sequest HT (A2)	Unambiguous	ERLFEQVmR	M8(Oxidation)	1	P05164	P05164	1	2	0.3784	0	1	1	612.312	1223.62	1223.62	-3.35	-0.00205	HCD (High Energy Collision Dissociation)	31.7	MS2	0	31.82	31.2786	35289	25001_E1_S1_6.raw	F256	2.22	1	0.03958	0.344
		FALSE	High	Sequest HT (A2)	Unambiguous	LATELKSLNPR		1	P05164	P05164	1	3	0.3115	0	1	1	414.579	1241.72	1241.72	1.39	0.00057	HCD (High Energy Collision Dissociation)	31.7	MS2	86.541	4.172	32.5021	36620	25001_E1_S1_6.raw	F256	1.83	1	7.959e-05	0.0004165
		FALSE	Low	Sequest HT (A2)	Unambiguous	LFEQVmR	M6(Oxidation)	1	P05164	P05164	0	1	0.3832	0	1	1	938.478	938.478	938.476	1.39	0.00131	HCD (High Energy Collision Dissociation)	31.7	MS2	0	9.167	33.1186	37308	25001_E1_S1_6.raw	F256	1.67	1	0.5877	0.9686
		FALSE	High	Sequest HT (A2)	Unambiguous	SRDHGLPGYNAWR		2	P05164; P11678	P05164; P11678	1	4	0.5396	0	1	1	382.941	1528.74	1528.74	2.23	0.00085	HCD (High Energy Collision Dissociation)	31.7	MS2	86.5032	1.773	33.1375	37332	25001_E1_S1_6.raw	F256	2.65	2	0.0007794	0.02089
		FALSE	High	Sequest HT (A2)	Unambiguous	RNGFPVALAR		1	P05164	P05164	1	3	0.6554	0	1	1	367.549	1100.63	1100.63	1.05	0.00038	HCD (High Energy Collision Dissociation)	31.7	MS2	30.4704	4.69	33.2249	37433	25001_E1_S1_6.raw	F256	3.54	1	7.959e-05	0.000158
		FALSE	High	Sequest HT (A2)	Unambiguous	LFEQVmR	M6(Oxidation)	1	P05164	P05164	0	2	0.3295	0	1	1	469.742	938.476	938.476	-0.64	-0.0003	HCD (High Energy Collision Dissociation)	31.7	MS2	38.3108	0.094	33.2587	37471	25001_E1_S1_6.raw	F256	1.76	1	0.003803	0.0638
		FALSE	High	Sequest HT (A2)	Unambiguous	RNGFPVALAR		1	P05164	P05164	1	2	0.4231	0	1	1	550.819	1100.63	1100.63	-0.86	-0.00047	HCD (High Energy Collision Dissociation)	31.7	MS2	62.4112	33.476	33.2646	37479	25001_E1_S1_6.raw	F256	2.86	1	7.959e-05	0.002361
		FALSE	High	Sequest HT (A2)	Unambiguous	SRDHGLPGYNAWR		2	P05164; P11678	P05164; P11678	1	3	0.5382	0	1	1	510.252	1528.74	1528.74	-0.24	-0.00012	HCD (High Energy Collision Dissociation)	31.7	MS2	14.9594	2.91	33.3015	37518	25001_E1_S1_6.raw	F256	3.53	2	7.959e-05	0.004007
		FALSE	Low	Sequest HT (A2)	Unambiguous	LFEQVmR	M6(Oxidation)	1	P05164	P05164	0	1	0.3503	0	1	1	938.476	938.476	938.476	-0.88	-0.00083	HCD (High Energy Collision Dissociation)	31.7	MS2	49.1603	8.935	33.4291	37664	25001_E1_S1_6.raw	F256	1.57	1	0.6804	0.9719
		FALSE	High	Sequest HT (A2)	Unambiguous	SRDHGLPGYNAWR		2	P05164; P11678	P05164; P11678	1	4	0.5785	0	1	1	382.94	1528.74	1528.74	-1.44	-0.00055	HCD (High Energy Collision Dissociation)	31.7	MS2	31.068	75	33.4769	37716	25001_E1_S1_6.raw	F256	4.46	2	0.0003732	0.006258
		FALSE	Low	Sequest HT (A2)	Unambiguous	DGDR		58	P05164; Q2G188; A5A3E0; Q02388; A0A7X3JWN7; A1KZ92; A0A590UK62; J3KTL8; Q15858; Q71RC1; Q8TD86; F5H386; X6RAN8; A6NGQ3; Q2G179; A0A380EK96; Q14055; E7EWD3; Q8NBZ9; Q9NRD9; D6RA03; P0CG39; A0A590UJD0; Q92626; Q86YT6; Q8N2E2; J3KQJ9; O75420; K4DIA6; F8WEH8; Q6S8J3; Q96A59; A6NHR9; A0A0J9YWD4; J3KSM2; P11678; Q15465	P05164; A0A2X2MAX7; Q2G188; A5A3E0; Q02388; A0A7X3JWN7; A1KZ92; A0A590UK62; A0A831EEE8; J3KTL8; D6RDY0; Q15858; Q71RC1; Q8TD86; F5H386; Q9UQ26; X6RAN8; Q5HPJ6; A0A2R8YDP4; A0A269XEQ3; A6NGQ3; Q2G179; A0A380EK96; Q9NRD8; Q14055; E7EWD3; Q8NBZ9; P22079; B1AKR1; Q9NRD9; A0A087X067; A0A590UJL1; Q5VST9; D6RA03; P0CG39; F8W6W8; A0A830Z274; A0A590UJD0; Q92626; Q86YT6; Q8N2E2; H3BQA7; J3KQJ9; O75420; K4D…	0	1	0.0196	0	1	1	462.192	462.192	462.194	-5.27	-0.00244	HCD (High Energy Collision Dissociation)	31.7	MS2	67.6531	26.412	33.5473	37797	25001_E1_S1_6.raw	F256	0.51	37	0.7713	0.9719
		FALSE	High	Sequest HT (A2)	Unambiguous	RNGFPVALAR		1	P05164	P05164	1	3	0.4179	0	1	1	367.549	1100.63	1100.63	0.46	0.00017	HCD (High Energy Collision Dissociation)	31.7	MS2	49.2024	3.608	33.5541	37804	25001_E1_S1_6.raw	F256	1.34	1	7.959e-05	0.002175
		FALSE	High	Sequest HT (A2)	Unambiguous	LFEQVmR	M6(Oxidation)	1	P05164	P05164	0	2	0.3594	0	1	1	469.742	938.476	938.476	0.01	1e-05	HCD (High Energy Collision Dissociation)	31.7	MS2	5.6802	0.542	33.5959	37850	25001_E1_S1_6.raw	F256	1.92	1	0.00211	0.04152
		FALSE	High	Sequest HT (A2)	Unambiguous	SRDHGLPGYNAWR		2	P05164; P11678	P05164; P11678	1	3	0.4716	0	1	1	510.252	1528.74	1528.74	0.6	0.00031	HCD (High Energy Collision Dissociation)	31.7	MS2	13.1375	34.15	33.6512	37912	25001_E1_S1_6.raw	F256	2.99	2	0.007435	0.09629
		FALSE	High	Sequest HT (A2)	Unambiguous	QNQIAVDEIR		2	P05164; J3QSF7	P05164; J3QSF7	0	2	0.6327	0	1	1	593.314	1185.62	1185.62	-0.71	-0.00042	HCD (High Energy Collision Dissociation)	31.7	MS2	73.5324	17.817	35.624	40079	25001_E1_S1_6.raw	F256	3.24	2	7.959e-05	0.0002815
		FALSE	Medium	Sequest HT (A2)	Unambiguous	DHGLPGYNAwR	W10(Oxidation)	2	P05164; P11678	P05164; P11678	0	3	0.2483	0	1	1	434.538	1301.6	1301.6	-3.01	-0.00131	HCD (High Energy Collision Dissociation)	31.7	MS2	85.8113	12.191	35.6301	40086	25001_E1_S1_6.raw	F256	1.45	2	0.01834	0.2254
		FALSE	High	Sequest HT (A2)	Unambiguous	QNQIAVDEIR		2	P05164; J3QSF7	P05164; J3QSF7	0	1	0.599	0	1	1	1185.62	1185.62	1185.62	0.28	0.00033	HCD (High Energy Collision Dissociation)	31.7	MS2	0	75	35.8277	40292	25001_E1_S1_6.raw	F256	4.14	2	7.959e-05	8.513e-06
		FALSE	High	Sequest HT (A2)	Unambiguous	QNQIAVDEIR		2	P05164; J3QSF7	P05164; J3QSF7	0	3	0.5458	0	1	1	395.879	1185.62	1185.62	-0.13	-5e-05	HCD (High Energy Collision Dissociation)	31.7	MS2	81.2397	16.058	35.884	40347	25001_E1_S1_6.raw	F256	2.73	2	0.0004316	0.007718
		FALSE	High	Sequest HT (A2)	Unambiguous	QNQIAVDEIR		2	P05164; J3QSF7	P05164; J3QSF7	0	2	0.6536	0	1	1	593.315	1185.62	1185.62	-0.4	-0.00024	HCD (High Energy Collision Dissociation)	31.7	MS2	1.37152	0.146	35.9363	40396	25001_E1_S1_6.raw	F256	3.58	2	7.959e-05	0.0002057
		FALSE	Medium	Sequest HT (A2)	Unambiguous	YQPmEPNPRVPLSR	M4(Oxidation)	2	P05164; J3QSF7	P05164; J3QSF7	1	3	0.24	0	1	1	567.291	1699.86	1699.86	0.35	0.0002	HCD (High Energy Collision Dissociation)	31.7	MS2	59.3375	40.449	36.1157	40585	25001_E1_S1_6.raw	F256	1.5	2	0.01939	0.2339
		FALSE	High	Sequest HT (A2)	Unambiguous	QNQIAVDEIR		2	P05164; J3QSF7	P05164; J3QSF7	0	1	0.5699	0	1	1	1185.62	1185.62	1185.62	1	0.00119	HCD (High Energy Collision Dissociation)	31.7	MS2	0	75	36.1581	40628	25001_E1_S1_6.raw	F256	3.79	2	7.959e-05	2.102e-05
		FALSE	High	Sequest HT (A2)	Unambiguous	YQPmEPNPRVPLSR	M4(Oxidation)	2	P05164; J3QSF7	P05164; J3QSF7	1	3	0.44	0	1	1	567.292	1699.86	1699.86	1.86	0.00105	HCD (High Energy Collision Dissociation)	31.7	MS2	84.0629	33.539	36.1999	40676	25001_E1_S1_6.raw	F256	1.75	2	0.005561	0.0782
		FALSE	High	Sequest HT (A2)	Unambiguous	QNQIAVDEIR		2	P05164; J3QSF7	P05164; J3QSF7	0	2	0.6184	0	1	1	593.316	1185.62	1185.62	1.45	0.00086	HCD (High Energy Collision Dissociation)	31.7	MS2	8.47009	5.031	36.2728	40750	25001_E1_S1_6.raw	F256	3.04	2	7.959e-05	0.0002508
		FALSE	Medium	Sequest HT (A2)	Unambiguous	YQPmEPNPRVPLSR	M4(Oxidation)	2	P05164; J3QSF7	P05164; J3QSF7	1	3	0.4663	0	1	1	567.291	1699.86	1699.86	0.78	0.00044	HCD (High Energy Collision Dissociation)	31.7	MS2	2.86637	2.568	36.5297	41029	25001_E1_S1_6.raw	F256	1.78	2	0.01118	0.1437
		FALSE	High	Sequest HT (A2)	Unambiguous	DHGLPGYNAWRR		2	P05164; P11678	P05164; P11678	1	4	0.2722	0	1	1	361.182	1441.71	1441.71	-0.99	-0.00036	HCD (High Energy Collision Dissociation)	31.7	MS2	68.1196	62.706	37.8725	42470	25001_E1_S1_6.raw	F256	1.58	2	0.007589	0.09743
		FALSE	High	Sequest HT (A2)	Unambiguous	LDNRYQPmEPNPRVPLSR	M8(Oxidation)	1	P05164	P05164	2	3	0.4164	0	1	1	733.381	2198.13	2198.11	6.78	0.00497	HCD (High Energy Collision Dissociation)	31.7	MS2	56.686	33.046	40.0517	44829	25001_E1_S1_6.raw	F256	2.69	1	0.002883	0.05257
		FALSE	High	Sequest HT (A2)	Unambiguous	LDNRYQPmEPNPRVPLSR	M8(Oxidation)	1	P05164	P05164	2	4	0.5438	0	1	1	550.284	2198.11	2198.11	-0.03	-2e-05	HCD (High Energy Collision Dissociation)	31.7	MS2	28.233	0.958	40.2099	44993	25001_E1_S1_6.raw	F256	4.34	1	7.959e-05	3.436e-05
		FALSE	High	Sequest HT (A2)	Unambiguous	LDNRYQPmEPNPRVPLSR	M8(Oxidation)	1	P05164	P05164	2	5	0.298	0	1	1	440.429	2198.11	2198.11	0.57	0.00025	HCD (High Energy Collision Dissociation)	31.7	MS2	43.3287	75	40.2728	45057	25001_E1_S1_6.raw	F256	3.02	1	0.001396	0.03202
		FALSE	High	Sequest HT (A2)	Unambiguous	LDNRYQPmEPNPRVPLSR	M8(Oxidation)	1	P05164	P05164	2	3	0.535	0	1	1	733.379	2198.12	2198.11	3.61	0.00265	HCD (High Energy Collision Dissociation)	31.7	MS2	20.0114	5.981	40.3801	45162	25001_E1_S1_6.raw	F256	2.86	1	0.0007794	0.01836
		FALSE	High	Sequest HT (A2)	Unambiguous	LDNRYQPmEPNPRVPLSR	M8(Oxidation)	1	P05164	P05164	2	4	0.4779	0	1	1	550.285	2198.12	2198.11	1.3	0.00071	HCD (High Energy Collision Dissociation)	31.7	MS2	0.510652	1.329	40.5461	45336	25001_E1_S1_6.raw	F256	4.08	1	7.959e-05	1.371e-05
		FALSE	Low	Sequest HT (A2)	Unambiguous	LDNRYQPmEPNPRVPLSR	M8(Oxidation)	1	P05164	P05164	2	3	0.0368	0	1	1	733.379	2198.12	2198.11	3.44	0.00252	HCD (High Energy Collision Dissociation)	31.7	MS2	47.6559	50.674	40.7227	45519	25001_E1_S1_6.raw	F256	1.63	1	0.4162	0.9429
		FALSE	Medium	Sequest HT (A2)	Unambiguous	DHGLPGYNAwR	W10(Oxidation)	2	P05164; P11678	P05164; P11678	0	3	0.5106	0	1	1	434.54	1301.6	1301.6	1.42	0.00062	HCD (High Energy Collision Dissociation)	31.7	MS2	92.7468	13.884	41.3805	46217	25001_E1_S1_6.raw	F256	1.88	2	0.02356	0.2609
		FALSE	High	Sequest HT (A2)	Unambiguous	NNIFmSNSYPR	M5(Oxidation)	1	P05164	P05164	0	2	0.6677	0	1	1	679.814	1358.62	1358.62	3.78	0.00257	HCD (High Energy Collision Dissociation)	31.7	MS2	62.6602	37.311	41.8641	46716	25001_E1_S1_6.raw	F256	3.25	1	7.959e-05	0.0002562
		FALSE	High	Sequest HT (A2)	Unambiguous	WDGERLYQEAR		1	P05164	P05164	1	3	0.215	0	1	1	474.898	1422.68	1422.68	1.83	0.00087	HCD (High Energy Collision Dissociation)	31.7	MS2	56.8271	28.082	42.0504	46905	25001_E1_S1_6.raw	F256	2.14	1	0.001812	0.03848
		FALSE	Medium	Sequest HT (A2)	Unambiguous	WDGERLYQEAR		1	P05164	P05164	1	3		0.0338	2	2	474.897	1422.68	1422.68	0.16	7e-05	HCD (High Energy Collision Dissociation)	31.7	MS2	84.6396	75	42.1325	46989	25001_E1_S1_6.raw	F256	2	1	0.01284	0.1698
		FALSE	High	Sequest HT (A2)	Unambiguous	NNIFmSNSYPR	M5(Oxidation)	1	P05164	P05164	0	2	0.7561	0	1	1	679.812	1358.62	1358.62	0.73	0.00049	HCD (High Energy Collision Dissociation)	31.7	MS2	3.94334	0.541	42.1961	47056	25001_E1_S1_6.raw	F256	2.87	1	7.959e-05	0.0001015
		FALSE	High	Sequest HT (A2)	Unambiguous	NNIFmSNSYPR	M5(Oxidation)	1	P05164	P05164	0	1	0.5556	0	1	1	1358.62	1358.62	1358.62	1.32	0.00179	HCD (High Energy Collision Dissociation)	31.7	MS2	0	75	42.2572	47119	25001_E1_S1_6.raw	F256	2.16	1	0.0007794	0.01835
		FALSE	Medium	Sequest HT (A2)	Unambiguous	NNIFmSNSYPR	M5(Oxidation)	1	P05164	P05164	0	3	0.1532	0	1	1	453.544	1358.62	1358.62	0.99	0.00045	HCD (High Energy Collision Dissociation)	31.7	MS2	97.4331	1.82	42.3159	47175	25001_E1_S1_6.raw	F256	1.11	1	0.01205	0.1535
		FALSE	High	Sequest HT (A2)	Unambiguous	NNIFmSNSYPR	M5(Oxidation)	1	P05164	P05164	0	3	0.4372	0	1	1	453.544	1358.62	1358.62	0.18	8e-05	HCD (High Energy Collision Dissociation)	31.7	MS2	71.99	4.648	42.367	47228	25001_E1_S1_6.raw	F256	1.83	1	7.959e-05	0.000828
		FALSE	High	Sequest HT (A2)	Unambiguous	NNIFmSNSYPR	M5(Oxidation)	1	P05164	P05164	0	2	0.7301	0	1	1	679.812	1358.62	1358.62	0.19	0.00013	HCD (High Energy Collision Dissociation)	31.7	MS2	15.5811	0.627	42.5339	47411	25001_E1_S1_6.raw	F256	2.89	1	0.0004316	0.009109
		FALSE	High	Sequest HT (A2)	Unambiguous	NNIFmSNSYPR	M5(Oxidation)	1	P05164	P05164	0	2	0.5458	0	1	1	679.812	1358.62	1358.62	0.91	0.00062	HCD (High Energy Collision Dissociation)	31.7	MS2	51.085	33.69	42.8847	47772	25001_E1_S1_6.raw	F256	2.62	1	7.959e-05	0.000875
		FALSE	High	Sequest HT (A2)	Unambiguous	FPTDQLTPDQER		1	P05164	P05164	0	2	0.6935	0	1	1	723.847	1446.69	1446.69	0.77	0.00056	HCD (High Energy Collision Dissociation)	31.7	MS2	0	41.157	46.1335	51122	25001_E1_S1_6.raw	F256	4.34	1	7.959e-05	2.746e-06
		FALSE	Medium	Sequest HT (A2)	Unambiguous	FPTDQLTPDQER		1	P05164	P05164	0	3	0.3196	0	1	1	482.901	1446.69	1446.69	0.72	0.00035	HCD (High Energy Collision Dissociation)	31.7	MS2	70.0353	4.555	46.3455	51347	25001_E1_S1_6.raw	F256	1.94	1	0.01247	0.1632
		FALSE	High	Sequest HT (A2)	Unambiguous	DHGLPGYNAWR		2	P05164; P11678	P05164; P11678	0	3	0.5942	0	1	1	429.208	1285.61	1285.61	2.23	0.00096	HCD (High Energy Collision Dissociation)	31.7	MS2	83.1585	6.328	46.4072	51411	25001_E1_S1_6.raw	F256	3.08	2	0.0008418	0.02505
		FALSE	High	Sequest HT (A2)	Unambiguous	FPTDQLTPDQER		1	P05164	P05164	0	2	0.7676	0	1	1	723.846	1446.69	1446.69	-0.41	-0.0003	HCD (High Energy Collision Dissociation)	31.7	MS2	0	0.187	46.465	51472	25001_E1_S1_6.raw	F256	3.7	1	7.959e-05	1.19e-06
		FALSE	High	Sequest HT (A2)	Unambiguous	DHGLPGYNAWR		2	P05164; P11678	P05164; P11678	0	2	0.4604	0	1	1	643.306	1285.61	1285.61	-1.72	-0.00111	HCD (High Energy Collision Dissociation)	31.7	MS2	91.3458	6.998	46.4809	51492	25001_E1_S1_6.raw	F256	2.65	2	0.001396	0.03181
		FALSE	Medium	Sequest HT (A2)	Unambiguous	FPTDQLTPDQER		1	P05164	P05164	0	3	0.4302	0	1	1	482.9	1446.69	1446.69	0.08	4e-05	HCD (High Energy Collision Dissociation)	31.7	MS2	0	13.661	46.6677	51691	25001_E1_S1_6.raw	F256	2.65	1	0.01177	0.1493
		FALSE	High	Sequest HT (A2)	Unambiguous	FPTDQLTPDQER		1	P05164	P05164	0	3	0.5019	0	1	1	482.899	1446.68	1446.69	-2	-0.00097	HCD (High Energy Collision Dissociation)	31.7	MS2	7.82296	10.275	46.6814	51705	25001_E1_S1_6.raw	F256	2.61	1	0.0007794	0.01715
		FALSE	High	Sequest HT (A2)	Unambiguous	DHGLPGYNAWR		2	P05164; P11678	P05164; P11678	0	3	0.5879	0	1	1	429.207	1285.61	1285.61	-0.12	-5e-05	HCD (High Energy Collision Dissociation)	31.7	MS2	4.4928	0.149	46.7184	51744	25001_E1_S1_6.raw	F256	3.3	2	0.0007012	0.01201
		FALSE	High	Sequest HT (A2)	Unambiguous	FPTDQLTPDQER		1	P05164	P05164	0	2	0.7273	0	1	1	723.846	1446.69	1446.69	-0.5	-0.00036	HCD (High Energy Collision Dissociation)	31.7	MS2	0.964718	0.354	46.7879	51826	25001_E1_S1_6.raw	F256	3.63	1	7.959e-05	5.976e-07
		FALSE	High	Sequest HT (A2)	Unambiguous	DHGLPGYNAWR		2	P05164; P11678	P05164; P11678	0	2	0.5515	0	1	1	643.307	1285.61	1285.61	-0.49	-0.00031	HCD (High Energy Collision Dissociation)	31.7	MS2	6.46634	0.418	46.7885	51827	25001_E1_S1_6.raw	F256	3.01	2	7.959e-05	0.004016
		FALSE	High	Sequest HT (A2)	Unambiguous	FPTDQLTPDQER		1	P05164	P05164	0	3	0.4759	0	1	1	482.9	1446.69	1446.69	-0.17	-8e-05	HCD (High Energy Collision Dissociation)	31.7	MS2	74.197	19.62	46.857	51901	25001_E1_S1_6.raw	F256	2.9	1	0.0005	0.01025
		FALSE	High	Sequest HT (A2)	Unambiguous	NGFPVALAR		1	P05164	P05164	0	2	0.6344	0	1	1	472.769	944.531	944.531	-0.12	-6e-05	HCD (High Energy Collision Dissociation)	31.7	MS2	70.4471	1.243	46.859	51903	25001_E1_S1_6.raw	F256	2.79	1	7.959e-05	0.001106
		FALSE	High	Sequest HT (A2)	Unambiguous	NGFPVALAR		1	P05164	P05164	0	2	0.685	0	1	1	472.769	944.531	944.531	-0.51	-0.00024	HCD (High Energy Collision Dissociation)	31.7	MS2	2.90254	0.541	46.8679	51912	25001_E1_S1_6.raw	F256	2.54	1	7.959e-05	0.001137
		FALSE	High	Sequest HT (A2)	Unambiguous	DHGLPGYNAWR		2	P05164; P11678	P05164; P11678	0	2	0.4	0	1	1	643.307	1285.61	1285.61	0.08	5e-05	HCD (High Energy Collision Dissociation)	31.7	MS2	51.487	14.137	46.9361	51982	25001_E1_S1_6.raw	F256	2.15	2	0.0007523	0.01505
		FALSE	High	Sequest HT (A2)	Unambiguous	NGFPVALAR		1	P05164	P05164	0	1	0.602	0	1	1	944.531	944.531	944.531	-0.56	-0.00053	HCD (High Energy Collision Dissociation)	31.7	MS2	0	6.691	46.9496	51997	25001_E1_S1_6.raw	F256	2.94	1	0.0003732	0.006247
		FALSE	High	Sequest HT (A2)	Unambiguous	NGFPVALAR		1	P05164	P05164	0	2	0.4535	0	1	1	472.769	944.531	944.531	-0.18	-9e-05	HCD (High Energy Collision Dissociation)	31.7	MS2	68.3587	1.451	46.9743	52022	25001_E1_S1_6.raw	F256	1.72	1	0.002662	0.05039
		FALSE	High	Sequest HT (A2)	Unambiguous	DHGLPGYNAWR		2	P05164; P11678	P05164; P11678	0	3	0.5957	0	1	1	429.207	1285.61	1285.61	0.16	7e-05	HCD (High Energy Collision Dissociation)	31.7	MS2	3.50621	0.947	47.0596	52114	25001_E1_S1_6.raw	F256	3.24	2	0.0004316	0.007657
		FALSE	High	Sequest HT (A2)	Unambiguous	DHGLPGYNAWR		2	P05164; P11678	P05164; P11678	0	3	0.4848	0	1	1	429.207	1285.61	1285.61	-0.41	-0.00017	HCD (High Energy Collision Dissociation)	31.7	MS2	0	67.234	47.0784	52135	25001_E1_S1_6.raw	F256	3.63	2	0.001812	0.03883
		FALSE	Medium	Sequest HT (A2)	Unambiguous	FPTDQLTPDQER		1	P05164	P05164	0	3	0.3152	0	1	1	482.9	1446.69	1446.69	0.27	0.00013	HCD (High Energy Collision Dissociation)	31.7	MS2	34.3042	75	47.0882	52147	25001_E1_S1_6.raw	F256	2.57	1	0.01574	0.2043
		FALSE	High	Sequest HT (A2)	Unambiguous	FPTDQLTPDQER		1	P05164	P05164	0	2	0.7024	0	1	1	723.846	1446.69	1446.69	-0.24	-0.00018	HCD (High Energy Collision Dissociation)	31.7	MS2	0	1.52	47.0947	52154	25001_E1_S1_6.raw	F256	3.73	1	7.959e-05	6.125e-07
		FALSE	High	Sequest HT (A2)	Unambiguous	DHGLPGYNAWR		2	P05164; P11678	P05164; P11678	0	2	0.4711	0	1	1	643.308	1285.61	1285.61	1.31	0.00084	HCD (High Energy Collision Dissociation)	31.7	MS2	24.2161	3.125	47.0959	52156	25001_E1_S1_6.raw	F256	2.42	2	0.0003732	0.005729
		FALSE	High	Sequest HT (A2)	Unambiguous	DHGLPGYNAWR		2	P05164; P11678	P05164; P11678	0	3	0.5745	0	1	1	429.207	1285.61	1285.61	0.16	7e-05	HCD (High Energy Collision Dissociation)	31.7	MS2	4.2905	6.436	47.1577	52218	25001_E1_S1_6.raw	F256	3.22	2	0.0003732	0.006412
		FALSE	High	Sequest HT (A2)	Unambiguous	FPTDQLTPDQER		1	P05164	P05164	0	2	0.5055	0	1	1	723.847	1446.69	1446.69	-0.08	-5e-05	HCD (High Energy Collision Dissociation)	31.7	MS2	0	60.161	47.1992	52259	25001_E1_S1_6.raw	F256	2.73	1	7.959e-05	0.0001542
		FALSE	High	Sequest HT (A2)	Unambiguous	NGFPVALAR		1	P05164	P05164	0	2	0.7023	0	1	1	472.769	944.53	944.531	-0.83	-0.00039	HCD (High Energy Collision Dissociation)	31.7	MS2	0.292317	0.168	47.2122	52271	25001_E1_S1_6.raw	F256	2.62	1	7.959e-05	0.001286
		FALSE	High	Sequest HT (A2)	Unambiguous	DHGLPGYNAWR		2	P05164; P11678	P05164; P11678	0	3	0.6582	0	1	1	429.207	1285.61	1285.61	-0.48	-0.0002	HCD (High Energy Collision Dissociation)	31.7	MS2	15.3631	13.14	47.2463	52306	25001_E1_S1_6.raw	F256	3.16	2	0.0007794	0.01896
		FALSE	High	Sequest HT (A2)	Unambiguous	NGFPVALAR		1	P05164	P05164	0	1	0.5691	0	1	1	944.53	944.53	944.531	-1.4	-0.00132	HCD (High Energy Collision Dissociation)	31.7	MS2	0	75	47.2571	52315	25001_E1_S1_6.raw	F256	3.11	1	7.959e-05	0.000445
		FALSE	Medium	Sequest HT (A2)	Unambiguous	NGFPVALAR		1	P05164	P05164	0	1	0.5088	0	1	1	944.531	944.531	944.531	-0.75	-0.00071	HCD (High Energy Collision Dissociation)	31.7	MS2	0	73.702	47.2854	52342	25001_E1_S1_6.raw	F256	2.83	1	0.01731	0.217
		FALSE	High	Sequest HT (A2)	Unambiguous	DHGLPGYNAWR		2	P05164; P11678	P05164; P11678	0	3	0.5172	0	1	1	429.207	1285.61	1285.61	-0.41	-0.00017	HCD (High Energy Collision Dissociation)	31.7	MS2	50.5123	22.334	47.4068	52465	25001_E1_S1_6.raw	F256	2.32	2	0.00211	0.04123
		FALSE	High	Sequest HT (A2)	Unambiguous	FPTDQLTPDQER		1	P05164	P05164	0	2	0.6659	0	1	1	723.848	1446.69	1446.69	1.7	0.00123	HCD (High Energy Collision Dissociation)	31.7	MS2	0	36.743	47.4214	52484	25001_E1_S1_6.raw	F256	4.1	1	7.959e-05	5.628e-07
		FALSE	High	Sequest HT (A2)	Unambiguous	FPTDQLTPDQER		1	P05164	P05164	0	2	0.4855	0	1	1	723.847	1446.69	1446.69	0.43	0.00031	HCD (High Energy Collision Dissociation)	31.7	MS2	0	44.78	47.4489	52515	25001_E1_S1_6.raw	F256	3.44	1	7.959e-05	9.055e-05
		FALSE	High	Sequest HT (A2)	Unambiguous	NGFPVALAR		1	P05164	P05164	0	2	0.6883	0	1	1	472.769	944.531	944.531	-0.38	-0.00018	HCD (High Energy Collision Dissociation)	31.7	MS2	0	0.186	47.5424	52625	25001_E1_S1_6.raw	F256	2.31	1	7.959e-05	0.001227
		FALSE	High	Sequest HT (A2)	Unambiguous	NGFPVALAR		1	P05164	P05164	0	1	0.5719	0	1	1	944.53	944.53	944.531	-1.2	-0.00114	HCD (High Energy Collision Dissociation)	31.7	MS2	0	46.945	47.5934	52685	25001_E1_S1_6.raw	F256	3.13	1	7.959e-05	0.0003737
		FALSE	High	Sequest HT (A2)	Unambiguous	NGFPVALAR		1	P05164	P05164	0	2	0.6009	0	1	1	472.77	944.532	944.531	0.98	0.00046	HCD (High Energy Collision Dissociation)	31.7	MS2	17.6724	61.185	47.8708	52993	25001_E1_S1_6.raw	F256	2.13	1	0.002662	0.04821
		FALSE	Low	Sequest HT (A2)	Unambiguous	NGFPVALAR		1	P05164	P05164	0	2	0.3971	0	1	1	472.769	944.531	944.531	0.08	4e-05	HCD (High Energy Collision Dissociation)	31.7	MS2	41.0259	75	47.9875	53129	25001_E1_S1_6.raw	F256	1.36	1	0.0858	0.5731
		FALSE	High	Sequest HT (A2)	Unambiguous	DHGLPGYNAWR		2	P05164; P11678	P05164; P11678	0	3	0.5292	0	1	1	429.207	1285.61	1285.61	-0.48	-0.0002	HCD (High Energy Collision Dissociation)	31.7	MS2	52.3429	75	48.1675	53302	25001_E1_S1_6.raw	F256	3.42	2	0.0003732	0.00658
		FALSE	High	Sequest HT (A2)	Unambiguous	LATELKSLNPRWDGER		1	P05164	P05164	2	4	0.2965	0	1	1	472.004	1884.99	1884.99	0.29	0.00014	HCD (High Energy Collision Dissociation)	31.7	MS2	54.1725	14.909	48.8954	53994	25001_E1_S1_6.raw	F256	2.26	1	0.0007794	0.02349
		FALSE	High	Sequest HT (A2)	Unambiguous	GLMATPAKLNRQNQIAVDEIR		2	P05164; J3QSF7	P05164; J3QSF7	2	3	0.6281	0	1	1	780.095	2338.27	2338.27	1.64	0.00128	HCD (High Energy Collision Dissociation)	31.7	MS2	12.5518	63.716	49.7669	54878	25001_E1_S1_6.raw	F256	4.41	2	7.959e-05	2.374e-08
		FALSE	High	Sequest HT (A2)	Unambiguous	GLMATPAKLNRQNQIAVDEIR		2	P05164; J3QSF7	P05164; J3QSF7	2	4	0.7118	0	1	1	585.323	2338.27	2338.27	1.58	0.00093	HCD (High Energy Collision Dissociation)	31.7	MS2	1.4286	4.037	49.8379	54940	25001_E1_S1_6.raw	F256	6.28	2	7.959e-05	7.405e-10
		FALSE	High	Sequest HT (A2)	Unambiguous	QALAQISLPR		1	P05164	P05164	0	2	0.6291	0	1	1	548.828	1096.65	1096.65	0.73	0.0004	HCD (High Energy Collision Dissociation)	31.7	MS2	23.8403	69.718	51.5752	56658	25001_E1_S1_6.raw	F256	3.64	1	7.959e-05	0.0004726
		FALSE	High	Sequest HT (A2)	Unambiguous	QALAQISLPR		1	P05164	P05164	0	3	0.607	0	1	1	366.221	1096.65	1096.65	1.72	0.00063	HCD (High Energy Collision Dissociation)	31.7	MS2	43.6071	28.51	51.7992	56876	25001_E1_S1_6.raw	F256	3.41	1	0.001094	0.02766
		FALSE	High	Sequest HT (A2)	Unambiguous	QALAQISLPR		1	P05164	P05164	0	2	0.5784	0	1	1	548.827	1096.65	1096.65	0.28	0.00016	HCD (High Energy Collision Dissociation)	31.7	MS2	0	0.303	51.9001	56982	25001_E1_S1_6.raw	F256	2.87	1	7.959e-05	0.0001821
		FALSE	High	Sequest HT (A2)	Unambiguous	QALAQISLPR		1	P05164	P05164	0	1	0.5772	0	1	1	1096.65	1096.65	1096.65	2.02	0.00222	HCD (High Energy Collision Dissociation)	31.7	MS2	0	75	51.9227	57006	25001_E1_S1_6.raw	F256	3.24	1	7.959e-05	3.045e-05
		FALSE	High	Sequest HT (A2)	Unambiguous	QALAQISLPR		1	P05164	P05164	0	3	0.6274	0	1	1	366.221	1096.65	1096.65	1.05	0.00038	HCD (High Energy Collision Dissociation)	31.7	MS2	0	5.392	52.1113	57190	25001_E1_S1_6.raw	F256	3.65	1	0.0007794	0.02008
		FALSE	High	Sequest HT (A2)	Unambiguous	QALAQISLPR		1	P05164	P05164	0	2	0.7516	0	1	1	548.827	1096.65	1096.65	-0.49	-0.00027	HCD (High Energy Collision Dissociation)	31.7	MS2	0.299333	0.408	52.239	57317	25001_E1_S1_6.raw	F256	3.1	1	7.959e-05	0.0001372
		FALSE	Low	Sequest HT (A2)	Unambiguous	QALAQISLPR		1	P05164	P05164	0	3	0.3194	0	1	1	366.221	1096.65	1096.65	0.55	0.0002	HCD (High Energy Collision Dissociation)	31.7	MS2	90.1591	19.203	52.4807	57559	25001_E1_S1_6.raw	F256	0.72	1	0.07877	0.5421
		FALSE	High	Sequest HT (A2)	Unambiguous	QALAQISLPR		1	P05164	P05164	0	2	0.5151	0	1	1	548.828	1096.65	1096.65	2.07	0.00113	HCD (High Energy Collision Dissociation)	31.7	MS2	60.5013	64.383	52.5841	57658	25001_E1_S1_6.raw	F256	2.99	1	7.959e-05	0.0004672
		FALSE	High	Sequest HT (A2)	Unambiguous	IPcFLAGDTR	C3(Carbamidomethyl)	2	P05164; P11678	P05164; P11678	0	2	0.5709	0	1	1	575.29	1149.57	1149.57	0.07	4e-05	HCD (High Energy Collision Dissociation)	31.7	MS2	55.5169	13.975	54.7925	59760	25001_E1_S1_6.raw	F256	2.96	2	7.959e-05	0.003406
		FALSE	High	Sequest HT (A2)	Unambiguous	KIVGAMVQIITYR		1	P05164	P05164	1	3	0.5455	0	1	1	497.963	1491.87	1491.87	1.82	0.00091	HCD (High Energy Collision Dissociation)	31.7	MS2	71.545	8.211	60.6576	65317	25001_E1_S1_6.raw	F256	3.41	1	7.959e-05	0.003171
		FALSE	High	Sequest HT (A2)	Unambiguous	KIVGAMVQIITYR		1	P05164	P05164	1	2	0.6989	0	1	1	746.439	1491.87	1491.87	-0.05	-4e-05	HCD (High Energy Collision Dissociation)	31.7	MS2	58.16	58.289	60.8047	65456	25001_E1_S1_6.raw	F256	3.72	1	7.959e-05	2.125e-06
		FALSE	High	Sequest HT (A2)	Unambiguous	KIVGAMVQIITYR		1	P05164	P05164	1	3	0.5636	0	1	1	497.963	1491.87	1491.87	1.27	0.00063	HCD (High Energy Collision Dissociation)	31.7	MS2	79.7117	1.507	60.9706	65601	25001_E1_S1_6.raw	F256	2.2	1	0.001156	0.02832
		FALSE	High	Sequest HT (A2)	Unambiguous	KIVGAMVQIITYR		1	P05164	P05164	1	3	0.5452	0	1	1	497.962	1491.87	1491.87	0.78	0.00039	HCD (High Energy Collision Dissociation)	31.7	MS2	26.4903	16.926	61.3115	65900	25001_E1_S1_6.raw	F256	3.65	1	7.959e-05	0.002577
		FALSE	Low	Sequest HT (A2)	Unambiguous	KIVGAMVQIITYR		1	P05164	P05164	1	3	0.396	0	1	1	497.963	1491.87	1491.87	1.89	0.00094	HCD (High Energy Collision Dissociation)	31.7	MS2	90.8635	4.28	61.6487	66184	25001_E1_S1_6.raw	F256	1.49	1	0.07417	0.5192
		FALSE	High	Sequest HT (A2)	Unambiguous	SSEMPELTSmHTLLLR	M10(Oxidation)	1	P05164	P05164	0	3	0.262	0	1	1	620.98	1860.93	1860.92	3.81	0.00236	HCD (High Energy Collision Dissociation)	31.7	MS2	0	75	61.6673	66198	25001_E1_S1_6.raw	F256	3.13	1	7.959e-05	3.877e-05
		FALSE	High	Sequest HT (A2)	Unambiguous	VFFASWR		2	P05164; J3QSF7	P05164; J3QSF7	0	2	0.4341	0	1	1	456.74	912.473	912.473	0.33	0.00015	HCD (High Energy Collision Dissociation)	31.7	MS2	36.183	34.764	62.0469	66541	25001_E1_S1_6.raw	F256	2.05	2	0.003051	0.05406
		FALSE	High	Sequest HT (A2)	Unambiguous	VFFASWR		2	P05164; J3QSF7	P05164; J3QSF7	0	1	0.4377	0	1	1	912.471	912.471	912.473	-1.93	-0.00176	HCD (High Energy Collision Dissociation)	31.7	MS2	0	75	62.2415	66706	25001_E1_S1_6.raw	F256	2.65	2	0.003589	0.06007
		FALSE	High	Sequest HT (A2)	Unambiguous	KIVGAMVQIITYR		1	P05164	P05164	1	3	0.5112	0	1	1	497.963	1491.88	1491.87	2.68	0.00133	HCD (High Energy Collision Dissociation)	31.7	MS2	64.8199	75	62.2716	66732	25001_E1_S1_6.raw	F256	2.68	1	0.002662	0.04866
		FALSE	High	Sequest HT (A2)	Unambiguous	VFFASWR		2	P05164; J3QSF7	P05164; J3QSF7	0	2	0.5	0	1	1	456.74	912.473	912.473	0.53	0.00024	HCD (High Energy Collision Dissociation)	31.7	MS2	0.72415	0.362	62.369	66815	25001_E1_S1_6.raw	F256	2.08	2	0.001996	0.03967
		FALSE	High	Sequest HT (A2)	Unambiguous	VFFASWR		2	P05164; J3QSF7	P05164; J3QSF7	0	1	0.3166	0	1	1	912.473	912.473	912.473	0.01	1e-05	HCD (High Energy Collision Dissociation)	31.7	MS2	43.9505	66.196	62.598	67017	25001_E1_S1_6.raw	F256	2.59	2	0.003214	0.05614
		FALSE	High	Sequest HT (A2)	Unambiguous	VFFASWR		2	P05164; J3QSF7	P05164; J3QSF7	0	2	0.5198	0	1	1	456.74	912.473	912.473	0.93	0.00042	HCD (High Energy Collision Dissociation)	31.7	MS2	7.57526	10.09	62.7061	67118	25001_E1_S1_6.raw	F256	2.02	2	0.004123	0.06599
		FALSE	High	Sequest HT (A2)	Unambiguous	VFFASWR		2	P05164; J3QSF7	P05164; J3QSF7	0	2	0.3497	0	1	1	456.741	912.474	912.473	1.2	0.00055	HCD (High Energy Collision Dissociation)	31.7	MS2	48.4836	29.544	62.7394	67151	25001_E1_S1_6.raw	F256	1.63	2	0.008785	0.1176
		FALSE	High	Sequest HT (A2)	Unambiguous	VFFASWR		2	P05164; J3QSF7	P05164; J3QSF7	0	2	0.4734	0	1	1	456.74	912.473	912.473	-0.07	-3e-05	HCD (High Energy Collision Dissociation)	31.7	MS2	11.9908	75	63.0531	67429	25001_E1_S1_6.raw	F256	2.07	2	0.004328	0.06964
		FALSE	High	Sequest HT (A2)	Unambiguous	IANVFTNAFR		1	P05164	P05164	0	2	0.5969	0	1	1	576.811	1152.62	1152.62	-0.43	-0.00025	HCD (High Energy Collision Dissociation)	31.7	MS2	81.8441	2.162	63.1378	67511	25001_E1_S1_6.raw	F256	3.2	1	7.959e-05	0.0001687
		FALSE	Low	Sequest HT (A2)	Unambiguous	YGHTLIQPFmFR	M10(Oxidation)	1	P05164	P05164	0	3	0.1268	0	1	1	509.26	1525.77	1525.76	2.44	0.00124	HCD (High Energy Collision Dissociation)	31.7	MS2	29.4412	75	63.2068	67575	25001_E1_S1_6.raw	F256	2.13	1	0.06841	0.4934
		FALSE	High	Sequest HT (A2)	Unambiguous	IANVFTNAFR		1	P05164	P05164	0	1	0.6356	0	1	1	1152.61	1152.61	1152.62	-1.21	-0.00139	HCD (High Energy Collision Dissociation)	31.7	MS2	0	19.83	63.2676	67629	25001_E1_S1_6.raw	F256	3.43	1	7.959e-05	6.264e-05
		FALSE	Low	Sequest HT (A2)	Unambiguous	IANVFTNAFR		1	P05164	P05164	0	2	0.3978	0	1	1	576.812	1152.62	1152.62	0.63	0.00036	HCD (High Energy Collision Dissociation)	31.7	MS2	26.1931	4.077	63.3364	67687	25001_E1_S1_6.raw	F256	1.86	1	0.1733	0.764
		FALSE	High	Sequest HT (A2)	Unambiguous	IANVFTNAFR		1	P05164	P05164	0	3	0.5475	0	1	1	384.877	1152.62	1152.62	-0.39	-0.00015	HCD (High Energy Collision Dissociation)	31.7	MS2	0	75	63.4597	67798	25001_E1_S1_6.raw	F256	2.21	1	0.0001583	0.004225
		FALSE	High	Sequest HT (A2)	Unambiguous	IANVFTNAFR		1	P05164	P05164	0	2	0.6538	0	1	1	576.812	1152.62	1152.62	-0.22	-0.00012	HCD (High Energy Collision Dissociation)	31.7	MS2	12.8061	0.308	63.4696	67806	25001_E1_S1_6.raw	F256	3.12	1	7.959e-05	0.0001512
		FALSE	High	Sequest HT (A2)	Unambiguous	AVSNEIVRFPTDQLTPDQER		1	P05164	P05164	1	3	0.7398	0	1	1	772.394	2315.17	2315.16	1.67	0.00129	HCD (High Energy Collision Dissociation)	31.7	MS2	0	6.129	63.4723	67809	25001_E1_S1_6.raw	F256	6.61	1	7.959e-05	6.066e-12
		FALSE	High	Sequest HT (A2)	Unambiguous	AVSNEIVRFPTDQLTPDQER		1	P05164	P05164	1	2	0.6871	0	1	1	1158.08	2315.16	2315.16	-1.57	-0.00182	HCD (High Energy Collision Dissociation)	31.7	MS2	0	19.703	63.5621	67887	25001_E1_S1_6.raw	F256	4.25	1	7.959e-05	5.848e-10
		FALSE	High	Sequest HT (A2)	Unambiguous	AVSNEIVRFPTDQLTPDQER		1	P05164	P05164	1	4	0.5493	0	1	1	579.546	2315.16	2315.16	-0.16	-9e-05	HCD (High Energy Collision Dissociation)	31.7	MS2	5.93492	21.093	63.6858	68000	25001_E1_S1_6.raw	F256	3.75	1	7.959e-05	5.153e-05
		FALSE	High	Sequest HT (A2)	Unambiguous	AVSNEIVRFPTDQLTPDQER		1	P05164	P05164	1	3	0.7496	0	1	1	772.393	2315.16	2315.16	0.4	0.00031	HCD (High Energy Collision Dissociation)	31.7	MS2	3.20892	0.724	63.8091	68113	25001_E1_S1_6.raw	F256	7.03	1	7.959e-05	1.012e-11
		FALSE	High	Sequest HT (A2)	Unambiguous	AVSNEIVRFPTDQLTPDQER		1	P05164	P05164	1	2	0.5781	0	1	1	1158.09	2315.16	2315.16	0.96	0.00111	HCD (High Energy Collision Dissociation)	31.7	MS2	0	75	63.8945	68184	25001_E1_S1_6.raw	F256	3.84	1	7.959e-05	1.237e-08
		FALSE	High	Sequest HT (A2)	Unambiguous	DYLPLVLGPTAmRK	M12(Oxidation)	1	P05164	P05164	1	3	0.5889	0	1	1	530.628	1589.87	1589.87	-0.92	-0.00049	HCD (High Energy Collision Dissociation)	31.7	MS2	74.2203	9.027	64.4641	68688	25001_E1_S1_6.raw	F256	3.43	1	7.959e-05	0.0003385
		FALSE	High	Sequest HT (A2)	Unambiguous	SSEmPELTSMHTLLLR	M4(Oxidation)	1	P05164	P05164	0	3	0.4916	0	1	1	620.977	1860.92	1860.92	-2.09	-0.0013	HCD (High Energy Collision Dissociation)	31.7	MS2	71.7934	26.276	64.5364	68755	25001_E1_S1_6.raw	F256	3.58	1	7.959e-05	6.69e-07
		FALSE	High	Sequest HT (A2)	Unambiguous	DYLPLVLGPTAmRK	M12(Oxidation)	1	P05164	P05164	1	2	0.5539	0	1	1	795.44	1589.87	1589.87	0.55	0.00044	HCD (High Energy Collision Dissociation)	31.7	MS2	0	66.355	64.5485	68765	25001_E1_S1_6.raw	F256	2.69	1	0.0007794	0.02017
		FALSE	High	Sequest HT (A2)	Unambiguous	DYLPLVLGPTAmRK	M12(Oxidation)	1	P05164	P05164	1	3	0.5033	0	1	1	530.629	1589.87	1589.87	0.7	0.00037	HCD (High Energy Collision Dissociation)	31.7	MS2	13.9394	45.29	64.7864	68976	25001_E1_S1_6.raw	F256	3.06	1	7.959e-05	0.0003744
		FALSE	High	Sequest HT (A2)	Unambiguous	YGHTLIQPFMFR		1	P05164	P05164	0	3	0.6232	0	1	1	503.928	1509.77	1509.77	0.89	0.00045	HCD (High Energy Collision Dissociation)	31.7	MS2	49.9474	2.719	66.2727	70233	25001_E1_S1_6.raw	F256	3.53	1	0.0004316	0.008442
		FALSE	High	Sequest HT (A2)	Unambiguous	YGHTLIQPFMFR		1	P05164	P05164	0	3	0.6042	0	1	1	503.927	1509.77	1509.77	-0.26	-0.00013	HCD (High Energy Collision Dissociation)	31.7	MS2	17.2869	0.216	66.6101	70532	25001_E1_S1_6.raw	F256	2.88	1	7.959e-05	0.001104
		FALSE	High	Sequest HT (A2)	Unambiguous	YGHTLIQPFMFR		1	P05164	P05164	0	2	0.7047	0	1	1	755.386	1509.77	1509.77	-1.04	-0.00078	HCD (High Energy Collision Dissociation)	31.7	MS2	33.6248	3.214	66.6519	70573	25001_E1_S1_6.raw	F256	3.86	1	7.959e-05	8.209e-06
		FALSE	Medium	Sequest HT (A2)	Unambiguous	YGHTLIQPFMFR		1	P05164	P05164	0	2	0.351	0	1	1	755.387	1509.77	1509.77	-0.55	-0.00042	HCD (High Energy Collision Dissociation)	31.7	MS2	26.5131	75	66.6894	70605	25001_E1_S1_6.raw	F256	2.45	1	0.01486	0.1985
		FALSE	High	Sequest HT (A2)	Unambiguous	VVLEGGIDPILR		2	P05164; J3QSF7	P05164; J3QSF7	0	2	0.7198	0	1	1	640.882	1280.76	1280.76	0.09	5e-05	HCD (High Energy Collision Dissociation)	31.7	MS2	64.2662	60.465	67.6277	71428	25001_E1_S1_6.raw	F256	3.64	2	7.959e-05	0.0001954
		FALSE	High	Sequest HT (A2)	Unambiguous	VVLEGGIDPILR		2	P05164; J3QSF7	P05164; J3QSF7	0	2	0.7364	0	1	1	640.882	1280.76	1280.76	-1.15	-0.00074	HCD (High Energy Collision Dissociation)	31.7	MS2	3.77156	0.42	67.7473	71541	25001_E1_S1_6.raw	F256	3.3	2	7.959e-05	1.709e-06
		FALSE	Low	Sequest HT (A2)	Unambiguous	VVLEGGIDPILR		2	P05164; J3QSF7	P05164; J3QSF7	0	3	0.2941	0	1	1	427.591	1280.76	1280.76	0.65	0.00028	HCD (High Energy Collision Dissociation)	31.7	MS2	97.5859	75	67.8001	71590	25001_E1_S1_6.raw	F256	1.7	2	0.2297	0.8343
		FALSE	Low	Sequest HT (A2)	Unambiguous	VVLEGGIDPILR		2	P05164; J3QSF7	P05164; J3QSF7	0	2	0.3609	0	1	1	640.882	1280.76	1280.76	-0.11	-7e-05	HCD (High Energy Collision Dissociation)	31.7	MS2	0	75	67.9406	71716	25001_E1_S1_6.raw	F256	1.69	2	0.5675	0.9674
		FALSE	High	Sequest HT (A2)	Unambiguous	VVLEGGIDPILR		2	P05164; J3QSF7	P05164; J3QSF7	0	2	0.7213	0	1	1	640.882	1280.76	1280.76	-0.01	-1e-05	HCD (High Energy Collision Dissociation)	31.7	MS2	1.8304	0.638	67.9478	71722	25001_E1_S1_6.raw	F256	3.05	2	7.959e-05	4.543e-05
		FALSE	High	Sequest HT (A2)	Unambiguous	VVLEGGIDPILR		2	P05164; J3QSF7	P05164; J3QSF7	0	2	0.5532	0	1	1	640.881	1280.76	1280.76	-1.34	-0.00086	HCD (High Energy Collision Dissociation)	31.7	MS2	27.6194	71.542	68.2916	72025	25001_E1_S1_6.raw	F256	2.82	2	7.959e-05	0.00142
		FALSE	High	Sequest HT (A2)	Unambiguous	VVLEGGIDPILR		2	P05164; J3QSF7	P05164; J3QSF7	0	2	0.4977	0	1	1	640.883	1280.76	1280.76	1.13	0.00073	HCD (High Energy Collision Dissociation)	31.7	MS2	75.9283	75	68.6422	72311	25001_E1_S1_6.raw	F256	2.21	2	0.00283	0.05212
		FALSE	Medium	Sequest HT (A2)	Unambiguous	VVLEGGIDPILR		2	P05164; J3QSF7	P05164; J3QSF7	0	2	0.6098	0	1	1	640.883	1280.76	1280.76	1.23	0.00079	HCD (High Energy Collision Dissociation)	31.7	MS2	74.2236	75	68.9865	72591	25001_E1_S1_6.raw	F256	2.46	2	0.01143	0.1459
		FALSE	High	Sequest HT (A2)	Unambiguous	IGLDLPALNmQR	M10(Oxidation)	1	P05164	P05164	0	2	0.4506	0	1	1	678.869	1356.73	1356.73	0.27	0.00018	HCD (High Energy Collision Dissociation)	31.7	MS2	50.3615	75	69.1189	72699	25001_E1_S1_6.raw	F256	2.53	1	7.959e-05	0.000224
		FALSE	Medium	Sequest HT (A2)	Unambiguous	VVLEGGIDPILR		2	P05164; J3QSF7	P05164; J3QSF7	0	2	0.6169	0	1	1	640.882	1280.76	1280.76	-0.39	-0.00025	HCD (High Energy Collision Dissociation)	31.7	MS2	78.4598	10.602	69.3314	72877	25001_E1_S1_6.raw	F256	2.01	2	0.01284	0.1701
		FALSE	High	Sequest HT (A2)	Unambiguous	IGLDLPALNmQR	M10(Oxidation)	1	P05164	P05164	0	2	0.5241	0	1	1	678.87	1356.73	1356.73	1.44	0.00098	HCD (High Energy Collision Dissociation)	31.7	MS2	37.3156	21.516	69.435	72962	25001_E1_S1_6.raw	F256	2.9	1	7.959e-05	5.449e-06
		FALSE	High	Sequest HT (A2)	Unambiguous	KLmEQYGTPNNIDIWMGGVSEPLKR	M3(Oxidation)	1	P05164	P05164	2	4	0.5058	0	1	1	723.868	2892.45	2892.44	4.77	0.00345	HCD (High Energy Collision Dissociation)	31.7	MS2	81.714	9.208	69.4777	72998	25001_E1_S1_6.raw	F256	6.88	1	7.959e-05	1.239e-10
		FALSE	High	Sequest HT (A2)	Unambiguous	KLmEQYGTPNNIDIWMGGVSEPLKR	M3(Oxidation)	1	P05164	P05164	2	3	0.5746	0	1	1	964.817	2892.44	2892.44	-0.1	-0.0001	HCD (High Energy Collision Dissociation)	31.7	MS2	0	75	69.5258	73040	25001_E1_S1_6.raw	F256	7.17	1	7.959e-05	2.226e-16
		FALSE	High	Sequest HT (A2)	Unambiguous	KLmEQYGTPNNIDIWMGGVSEPLKR	M3(Oxidation)	1	P05164	P05164	2	5	0.2196	0	1	1	579.294	2892.44	2892.44	0.18	0.00011	HCD (High Energy Collision Dissociation)	31.7	MS2	56.2561	75	69.7417	73221	25001_E1_S1_6.raw	F256	5.92	1	7.959e-05	3.187e-05
		FALSE	High	Sequest HT (A2)	Unambiguous	KLmEQYGTPNNIDIWMGGVSEPLKR	M3(Oxidation)	1	P05164	P05164	2	4	0.4931	0	1	1	723.866	2892.44	2892.44	0.88	0.00064	HCD (High Energy Collision Dissociation)	31.7	MS2	0	6.778	69.8151	73281	25001_E1_S1_6.raw	F256	7.22	1	7.959e-05	8.912e-12
		FALSE	High	Sequest HT (A2)	Unambiguous	KLmEQYGTPNNIDIWMGGVSEPLKR	M3(Oxidation)	1	P05164	P05164	2	3	0.503	0	1	1	964.82	2892.45	2892.44	2.43	0.00234	HCD (High Energy Collision Dissociation)	31.7	MS2	0	75	69.8595	73318	25001_E1_S1_6.raw	F256	6.72	1	7.959e-05	4.481e-13
		FALSE	High	Sequest HT (A2)	Unambiguous	LRDGDRFWWENEGVFSmQQR	M17(Oxidation)	1	P05164	P05164	2	4	0.5787	0	1	1	643.8	2572.18	2572.18	0.09	6e-05	HCD (High Energy Collision Dissociation)	31.7	MS2	59.5562	5.995	70.6047	73927	25001_E1_S1_6.raw	F256	4.51	1	7.959e-05	1.737e-05
		FALSE	Medium	Sequest HT (A2)	Unambiguous	LRDGDRFWWENEGVFSmQQR	M17(Oxidation)	1	P05164	P05164	2	3	0.2753	0	1	1	858.066	2572.18	2572.18	1.78	0.00153	HCD (High Energy Collision Dissociation)	31.7	MS2	91.8638	75	70.6062	73928	25001_E1_S1_6.raw	F256	2.47	1	0.02639	0.2792
		FALSE	High	Sequest HT (A2)	Unambiguous	DYLPLVLGPTAMRK		1	P05164	P05164	1	3	0.5989	0	1	1	525.297	1573.88	1573.88	0.54	0.00028	HCD (High Energy Collision Dissociation)	31.7	MS2	65.42	75	70.9269	74186	25001_E1_S1_6.raw	F256	3.54	1	7.959e-05	0.0001346
		FALSE	High	Sequest HT (A2)	Unambiguous	LRDGDRFWWENEGVFSmQQR	M17(Oxidation)	1	P05164	P05164	2	4	0.5561	0	1	1	643.801	2572.18	2572.18	0.95	0.00061	HCD (High Energy Collision Dissociation)	31.7	MS2	41.241	17.362	70.9453	74202	25001_E1_S1_6.raw	F256	4.19	1	7.959e-05	0.0004461
		FALSE	High	Sequest HT (A2)	Unambiguous	IVGAMVQIITYR		1	P05164	P05164	0	2	0.6097	0	1	1	682.394	1363.78	1363.78	3.16	0.00216	HCD (High Energy Collision Dissociation)	31.7	MS2	79.156	75	71.049	74283	25001_E1_S1_6.raw	F256	3.51	1	7.959e-05	0.0001783
		FALSE	High	Sequest HT (A2)	Unambiguous	DYLPLVLGPTAMRK		1	P05164	P05164	1	2	0.5106	0	1	1	787.444	1573.88	1573.88	2.91	0.00229	HCD (High Energy Collision Dissociation)	31.7	MS2	49.375	39.568	71.1077	74332	25001_E1_S1_6.raw	F256	2.82	1	0.0007523	0.01357
		FALSE	High	Sequest HT (A2)	Unambiguous	DYLPLVLGPTAMRK		1	P05164	P05164	1	3	0.5424	0	1	1	525.297	1573.88	1573.88	0.3	0.00016	HCD (High Energy Collision Dissociation)	31.7	MS2	4.08111	75	71.2437	74445	25001_E1_S1_6.raw	F256	3.3	1	7.959e-05	3.689e-05
		FALSE	High	Sequest HT (A2)	Unambiguous	KLMEQYGTPNNIDIWMGGVSEPLKR		1	P05164	P05164	2	4	0.6837	0	1	1	719.869	2876.46	2876.44	4.3	0.00309	HCD (High Energy Collision Dissociation)	31.7	MS2	85.2854	5.105	73.4423	76240	25001_E1_S1_6.raw	F256	6.83	1	7.959e-05	2.905e-07
		FALSE	High	Sequest HT (A2)	Unambiguous	SSEMPELTSMHTLLLR		1	P05164	P05164	0	3	0.7055	0	1	1	615.648	1844.93	1844.92	2.11	0.0013	HCD (High Energy Collision Dissociation)	31.7	MS2	35.7698	75	73.5331	76313	25001_E1_S1_6.raw	F256	5.06	1	7.959e-05	3.749e-09
		FALSE	High	Sequest HT (A2)	Unambiguous	KLMEQYGTPNNIDIWMGGVSEPLKR		1	P05164	P05164	2	5	0.5342	0	1	1	576.095	2876.44	2876.44	0.3	0.00018	HCD (High Energy Collision Dissociation)	31.7	MS2	57.4997	50.956	73.614	76376	25001_E1_S1_6.raw	F256	4.38	1	7.959e-05	0.0007126
		FALSE	High	Sequest HT (A2)	Unambiguous	KLMEQYGTPNNIDIWMGGVSEPLKR		1	P05164	P05164	2	4	0.6649	0	1	1	719.872	2876.47	2876.44	7.69	0.00553	HCD (High Energy Collision Dissociation)	31.7	MS2	58.2738	10.406	73.7795	76508	25001_E1_S1_6.raw	F256	5.76	1	7.959e-05	1.953e-05
		FALSE	High	Sequest HT (A2)	Unambiguous	SSEMPELTSMHTLLLR		1	P05164	P05164	0	3	0.7477	0	1	1	615.647	1844.93	1844.92	1.62	0.00099	HCD (High Energy Collision Dissociation)	31.7	MS2	8.79248	3.491	73.8626	76576	25001_E1_S1_6.raw	F256	4.4	1	7.959e-05	9.407e-10
		FALSE	High	Sequest HT (A2)	Unambiguous	LMEQYGTPNNIDIWMGGVSEPLKRK		1	P05164	P05164	2	4	0.61	0	1	1	719.869	2876.45	2876.44	3.11	0.00224	HCD (High Energy Collision Dissociation)	31.7	MS2	41.0391	75	74.8904	77420	25001_E1_S1_6.raw	F256	5.18	1	7.959e-05	1.654e-07
		FALSE	High	Sequest HT (A2)	Unambiguous	IGLDLPALNMQR		1	P05164	P05164	0	2	0.6142	0	1	1	670.872	1340.74	1340.74	1.3	0.00087	HCD (High Energy Collision Dissociation)	31.7	MS2	17.6666	75	77.5106	79580	25001_E1_S1_6.raw	F256	3.37	1	7.959e-05	1.013e-05
		FALSE	High	Sequest HT (A2)	Unambiguous	IGLDLPALNMQR		1	P05164	P05164	0	3	0.5802	0	1	1	447.582	1340.73	1340.74	-2.8	-0.00125	HCD (High Energy Collision Dissociation)	31.7	MS2	44.9355	75	77.679	79717	25001_E1_S1_6.raw	F256	3.43	1	7.959e-05	0.001663
		FALSE	High	Sequest HT (A2)	Unambiguous	IGLDLPALNMQR		1	P05164	P05164	0	2	0.6476	0	1	1	670.872	1340.74	1340.74	1.3	0.00087	HCD (High Energy Collision Dissociation)	31.7	MS2	25.4815	2.711	77.7208	79752	25001_E1_S1_6.raw	F256	3.49	1	7.959e-05	5.261e-06
		FALSE	High	Sequest HT (A2)	Unambiguous	IGLDLPALNMQR		1	P05164	P05164	0	2	0.6201	0	1	1	670.872	1340.74	1340.74	0.21	0.00014	HCD (High Energy Collision Dissociation)	31.7	MS2	9.28454	0.464	77.8388	79854	25001_E1_S1_6.raw	F256	3.58	1	7.959e-05	1.359e-06
		FALSE	High	Sequest HT (A2)	Unambiguous	DYLPLVLGPTAmR	M12(Oxidation)	1	P05164	P05164	0	2	0.6935	0	1	1	731.392	1461.78	1461.78	-0.33	-0.00024	HCD (High Energy Collision Dissociation)	31.7	MS2	2.91329	1.35	77.84	79856	25001_E1_S1_6.raw	F256	2.61	1	7.959e-05	0.000108
		FALSE	High	Sequest HT (A2)	Unambiguous	LmEQYGTPNNIDIWMGGVSEPLKR	M2(Oxidation)	1	P05164	P05164	1	3	0.6085	0	1	1	922.121	2764.35	2764.34	1.83	0.00169	HCD (High Energy Collision Dissociation)	31.7	MS2	0	16.698	77.895	79901	25001_E1_S1_6.raw	F256	5.44	1	7.959e-05	4.57e-10
		FALSE	High	Sequest HT (A2)	Unambiguous	IGLDLPALNMQR		1	P05164	P05164	0	3	0.6149	0	1	1	447.583	1340.73	1340.74	-0.69	-0.00031	HCD (High Energy Collision Dissociation)	31.7	MS2	69.137	30.791	77.9031	79908	25001_E1_S1_6.raw	F256	3.48	1	7.959e-05	0.0001011
		FALSE	High	Sequest HT (A2)	Unambiguous	DYLPLVLGPTAmR	M12(Oxidation)	1	P05164	P05164	0	2	0.6206	0	1	1	731.392	1461.78	1461.78	-0.24	-0.00018	HCD (High Energy Collision Dissociation)	31.7	MS2	3.94975	1.159	77.9839	79975	25001_E1_S1_6.raw	F256	2.82	1	7.959e-05	0.002231
		FALSE	High	Sequest HT (A2)	Unambiguous	DYLPLVLGPTAmR	M12(Oxidation)	1	P05164	P05164	0	3	0.6388	0	1	1	487.931	1461.78	1461.78	-0.02	-1e-05	HCD (High Energy Collision Dissociation)	31.7	MS2	37.9111	53.07	77.9933	79984	25001_E1_S1_6.raw	F256	2.99	1	7.959e-05	2.384e-05
		FALSE	High	Sequest HT (A2)	Unambiguous	IGLDLPALNMQR		1	P05164	P05164	0	2	0.6104	0	1	1	670.871	1340.74	1340.74	-0.06	-4e-05	HCD (High Energy Collision Dissociation)	31.7	MS2	7.15539	0.271	78.1529	80110	25001_E1_S1_6.raw	F256	3.26	1	7.959e-05	1.579e-06
		FALSE	High	Sequest HT (A2)	Unambiguous	DYLPLVLGPTAmR	M12(Oxidation)	1	P05164	P05164	0	2	0.6118	0	1	1	731.392	1461.78	1461.78	0.43	0.00031	HCD (High Energy Collision Dissociation)	31.7	MS2	5.70596	3.901	78.1541	80112	25001_E1_S1_6.raw	F256	2.55	1	7.959e-05	0.001647
		FALSE	High	Sequest HT (A2)	Unambiguous	IGLDLPALNMQR		1	P05164	P05164	0	3	0.6148	0	1	1	447.584	1340.74	1340.74	0.41	0.00018	HCD (High Energy Collision Dissociation)	31.7	MS2	3.69131	11.137	78.2402	80177	25001_E1_S1_6.raw	F256	3.66	1	7.959e-05	0.0001812
		FALSE	High	Sequest HT (A2)	Unambiguous	IGLDLPALNMQR		1	P05164	P05164	0	2	0.638	0	1	1	670.872	1340.74	1340.74	1.67	0.00112	HCD (High Energy Collision Dissociation)	31.7	MS2	16.623	0.962	78.4938	80372	25001_E1_S1_6.raw	F256	3.26	1	7.959e-05	2.036e-06
		FALSE	High	Sequest HT (A2)	Unambiguous	IGLDLPALNMQR		1	P05164	P05164	0	3	0.5899	0	1	1	447.584	1340.74	1340.74	1.84	0.00082	HCD (High Energy Collision Dissociation)	31.7	MS2	22.2189	75	78.5824	80441	25001_E1_S1_6.raw	F256	2.78	1	0.0001583	0.004317
		FALSE	High	Sequest HT (A2)	Unambiguous	IGLDLPALNMQR		1	P05164	P05164	0	2	0.5732	0	1	1	670.872	1340.74	1340.74	0.48	0.00033	HCD (High Energy Collision Dissociation)	31.7	MS2	37.2766	75	78.8417	80640	25001_E1_S1_6.raw	F256	3.21	1	7.959e-05	0.0001542
		FALSE	High	Sequest HT (A2)	Unambiguous	KLMEQYGTPNNIDIWMGGVSEPLK		1	P05164	P05164	1	3	0.5915	0	1	1	907.455	2720.35	2720.34	3.04	0.00275	HCD (High Energy Collision Dissociation)	31.7	MS2	0	75	81.0798	82368	25001_E1_S1_6.raw	F256	6.12	1	7.959e-05	1.538e-09
		FALSE	High	Sequest HT (A2)	Unambiguous	DGDRFWWENEGVFSmQQR	M15(Oxidation)	1	P05164	P05164	1	3	0.5443	0	1	1	768.337	2303	2302.99	1.35	0.00104	HCD (High Energy Collision Dissociation)	31.7	MS2	0	75	82.4896	83481	25001_E1_S1_6.raw	F256	6.54	1	7.959e-05	2.559e-07
		FALSE	High	Sequest HT (A2)	Unambiguous	DGDRFWWENEGVFSmQQR	M15(Oxidation)	1	P05164	P05164	1	2	0.3846	0	1	1	1152	2302.99	2302.99	-2.33	-0.00268	HCD (High Energy Collision Dissociation)	31.7	MS2	0	28.07	82.516	83502	25001_E1_S1_6.raw	F256	3.77	1	7.959e-05	6.647e-06
		FALSE	High	Sequest HT (A2)	Unambiguous	DGDRFWWENEGVFSmQQR	M15(Oxidation)	1	P05164	P05164	1	3	0.6597	0	1	1	768.336	2302.99	2302.99	-0.48	-0.00037	HCD (High Energy Collision Dissociation)	31.7	MS2	9.49062	1.58	82.6725	83623	25001_E1_S1_6.raw	F256	5.73	1	7.959e-05	2.688e-08
		FALSE	High	Sequest HT (A2)	Unambiguous	DGDRFWWENEGVFSmQQR	M15(Oxidation)	1	P05164	P05164	1	2	0.4632	0	1	1	1152	2302.99	2302.99	-0.63	-0.00072	HCD (High Energy Collision Dissociation)	31.7	MS2	0	75	82.8534	83768	25001_E1_S1_6.raw	F256	3.8	1	7.959e-05	3.005e-06
		FALSE	High	Sequest HT (A2)	Unambiguous	LMEQYGTPNNIDIWMGGVSEPLKR		1	P05164	P05164	1	3	0.7852	0	1	1	916.787	2748.35	2748.35	-0.32	-0.00029	HCD (High Energy Collision Dissociation)	31.7	MS2	74.1907	75	82.9681	83860	25001_E1_S1_6.raw	F256	6.75	1	7.959e-05	2.269e-13
		FALSE	High	Sequest HT (A2)	Unambiguous	DGDRFWWENEGVFSmQQR	M15(Oxidation)	1	P05164	P05164	1	3	0.544	0	1	1	768.337	2303	2302.99	1.19	0.00092	HCD (High Energy Collision Dissociation)	31.7	MS2	44.8759	5.234	83.0091	83889	25001_E1_S1_6.raw	F256	3.75	1	7.959e-05	7.187e-07
		FALSE	High	Sequest HT (A2)	Unambiguous	FWWENEGVFSmQQR	M11(Oxidation)	1	P05164	P05164	0	3	0.6964	0	1	1	620.611	1859.82	1859.82	0.73	0.00045	HCD (High Energy Collision Dissociation)	31.7	MS2	23.732	75	83.0636	83931	25001_E1_S1_6.raw	F256	4.15	1	7.959e-05	3.548e-05
		FALSE	High	Sequest HT (A2)	Unambiguous	FWWENEGVFSmQQR	M11(Oxidation)	1	P05164	P05164	0	2	0.6156	0	1	1	930.407	1859.81	1859.82	-5.8	-0.00539	HCD (High Energy Collision Dissociation)	31.7	MS2	0	29.439	83.0975	83960	25001_E1_S1_6.raw	F256	3.07	1	7.959e-05	2.415e-06
		FALSE	High	Sequest HT (A2)	Unambiguous	DGDRFWWENEGVFSmQQR	M15(Oxidation)	1	P05164	P05164	1	3	0.435	0	1	1	768.337	2303	2302.99	1.27	0.00098	HCD (High Energy Collision Dissociation)	31.7	MS2	29.322	25.894	83.3508	84151	25001_E1_S1_6.raw	F256	3.54	1	7.959e-05	1.214e-05
		FALSE	High	Sequest HT (A2)	Unambiguous	FwwENEGVFSmQQR	W2(Dioxidation); W3(Dioxidation); M11(Oxidation)	1	P05164	P05164	0	3	0.3057	0	1	1	641.933	1923.78	1923.8	-6.65	-0.00426	HCD (High Energy Collision Dissociation)	31.7	MS2	95.7551	64.261	83.3637	84160	25001_E1_S1_6.raw	F256	1.93	1	7.959e-05	0.00166
		FALSE	High	Sequest HT (A2)	Unambiguous	FWWENEGVFSmQQR	M11(Oxidation)	1	P05164	P05164	0	3	0.7372	0	1	1	620.611	1859.82	1859.82	1.42	0.00088	HCD (High Energy Collision Dissociation)	31.7	MS2	0	2.337	83.3929	84182	25001_E1_S1_6.raw	F256	4.11	1	7.959e-05	2.66e-06
		FALSE	High	Sequest HT (A2)	Unambiguous	FWWENEGVFSmQQR	M11(Oxidation)	1	P05164	P05164	0	2	0.6208	0	1	1	930.413	1859.82	1859.82	1.29	0.0012	HCD (High Energy Collision Dissociation)	31.7	MS2	0	4.052	83.4351	84214	25001_E1_S1_6.raw	F256	3.56	1	7.959e-05	1.059e-07
		FALSE	High	Sequest HT (A2)	Unambiguous	DGDRFWWENEGVFSmQQR	M15(Oxidation)	1	P05164	P05164	1	3	0.2952	0	1	1	768.336	2302.99	2302.99	-0.08	-6e-05	HCD (High Energy Collision Dissociation)	31.7	MS2	60.5438	75	83.7021	84414	25001_E1_S1_6.raw	F256	3.32	1	7.959e-05	2.497e-05
		FALSE	High	Sequest HT (A2)	Unambiguous	FWWENEGVFSmQQR	M11(Oxidation)	1	P05164	P05164	0	3	0.6746	0	1	1	620.614	1859.83	1859.82	5.75	0.00356	HCD (High Energy Collision Dissociation)	31.7	MS2	31.1904	20.551	83.7315	84437	25001_E1_S1_6.raw	F256	3.38	1	7.959e-05	5.861e-05
		FALSE	High	Sequest HT (A2)	Unambiguous	FWWENEGVFSmQQR	M11(Oxidation)	1	P05164	P05164	0	2	0.6745	0	1	1	930.415	1859.82	1859.82	2.74	0.00254	HCD (High Energy Collision Dissociation)	31.7	MS2	0	37.523	83.7767	84469	25001_E1_S1_6.raw	F256	3.41	1	7.959e-05	8.892e-07
		FALSE	High	Sequest HT (A2)	Unambiguous	DGDRFWWENEGVFSmQQR	M15(Oxidation)	1	P05164	P05164	1	3	0.4154	0	1	1	768.338	2303	2302.99	2.62	0.00201	HCD (High Energy Collision Dissociation)	31.7	MS2	43.5772	75	84.0793	84687	25001_E1_S1_6.raw	F256	3.25	1	0.0002325	0.004679
		FALSE	High	Sequest HT (A2)	Unambiguous	FWWENEGVFSmQQR	M11(Oxidation)	1	P05164	P05164	0	3	0.6306	0	1	1	620.612	1859.82	1859.82	1.61	0.001	HCD (High Energy Collision Dissociation)	31.7	MS2	0	75	84.0808	84688	25001_E1_S1_6.raw	F256	4.25	1	7.959e-05	0.000241
		FALSE	High	Sequest HT (A2)	Unambiguous	FWWENEGVFSmQQR	M11(Oxidation)	1	P05164	P05164	0	2	0.525	0	1	1	930.414	1859.82	1859.82	2.28	0.00212	HCD (High Energy Collision Dissociation)	31.7	MS2	0	75	84.1171	84714	25001_E1_S1_6.raw	F256	2.8	1	7.959e-05	6.552e-06
		FALSE	High	Sequest HT (A2)	Unambiguous	DGDRFWWENEGVFSmQQR	M15(Oxidation)	1	P05164	P05164	1	3	0.4854	0	1	1	768.337	2303	2302.99	0.96	0.00073	HCD (High Energy Collision Dissociation)	31.7	MS2	0	75	84.981	85342	25001_E1_S1_6.raw	F256	4.45	1	7.959e-05	9.492e-06
		FALSE	High	Sequest HT (A2)	Unambiguous	DGDRFWWENEGVFSmQQR	M15(Oxidation)	1	P05164	P05164	1	3	0.5495	0	1	1	768.338	2303	2302.99	2.47	0.00189	HCD (High Energy Collision Dissociation)	31.7	MS2	0	75	85.3109	85568	25001_E1_S1_6.raw	F256	4.95	1	7.959e-05	2.052e-06
		FALSE	High	Sequest HT (A2)	Unambiguous	wLPAEYEDGFSLPYGWTPGVKR	W1(Oxidation)	1	P05164	P05164	1	3	0.3581	0	1	1	862.094	2584.27	2584.25	6.4	0.00552	HCD (High Energy Collision Dissociation)	31.7	MS2	57.8111	75	86.2085	86214	25001_E1_S1_6.raw	F256	3.1	1	0.001396	0.03153
		FALSE	High	Sequest HT (A2)	Unambiguous	wLPAEYEDGFSLPYGWTPGVKR	W1(Dioxidation)	1	P05164	P05164	1	3	0.7474	0	1	1	867.422	2600.25	2600.25	2.8	0.00243	HCD (High Energy Collision Dissociation)	31.7	MS2	64.5722	10.359	86.2417	86241	25001_E1_S1_6.raw	F256	4.83	1	7.959e-05	2.602e-14
		FALSE	High	Sequest HT (A2)	Unambiguous	wLPAEYEDGFSLPYGWTPGVKR	W1(Dioxidation)	1	P05164	P05164	1	3	0.7891	0	1	1	867.421	2600.25	2600.25	1.39	0.00121	HCD (High Energy Collision Dissociation)	31.7	MS2	0	7.368	86.323	86300	25001_E1_S1_6.raw	F256	5.31	1	7.959e-05	1.782e-13
		FALSE	High	Sequest HT (A2)	Unambiguous	DYLPLVLGPTAMR		1	P05164	P05164	0	3	0.7526	0	1	1	482.599	1445.78	1445.78	1	0.00048	HCD (High Energy Collision Dissociation)	31.7	MS2	57.3528	53.431	86.3512	86320	25001_E1_S1_6.raw	F256	3.88	1	7.959e-05	1.606e-05
		FALSE	High	Sequest HT (A2)	Unambiguous	wLPAEYEDGFSLPYGWTPGVKR	W1(Dioxidation)	1	P05164	P05164	1	4	0.6176	0	1	1	650.816	2600.24	2600.25	-0.98	-0.00064	HCD (High Energy Collision Dissociation)	31.7	MS2	31.3602	75	86.4132	86367	25001_E1_S1_6.raw	F256	4.42	1	7.959e-05	2.676e-06
		FALSE	High	Sequest HT (A2)	Unambiguous	wLPAEYEDGFSLPYGWTPGVKR	W1(Dioxidation)	1	P05164	P05164	1	3	0.695	0	1	1	867.42	2600.25	2600.25	0.48	0.00042	HCD (High Energy Collision Dissociation)	31.7	MS2	0	75	86.5545	86467	25001_E1_S1_6.raw	F256	4.23	1	7.959e-05	1.012e-05
		FALSE	High	Sequest HT (A2)	Unambiguous	DYLPLVLGPTAMR		1	P05164	P05164	0	2	0.7864	0	1	1	723.394	1445.78	1445.78	-0.64	-0.00046	HCD (High Energy Collision Dissociation)	31.7	MS2	2.49659	5.206	86.5632	86473	25001_E1_S1_6.raw	F256	2.95	1	7.959e-05	7.944e-05
		FALSE	High	Sequest HT (A2)	Unambiguous	wLPAEYEDGFSLPYGWTPGVKR	W1(Dioxidation)	1	P05164	P05164	1	3	0.7745	0	1	1	867.421	2600.25	2600.25	1.18	0.00103	HCD (High Energy Collision Dissociation)	31.7	MS2	0	13.176	86.6475	86533	25001_E1_S1_6.raw	F256	5.01	1	7.959e-05	1.156e-13
		FALSE	Low	Sequest HT (A2)	Unambiguous	DYLPLVLGPTAMR		1	P05164	P05164	0	2	0.2788	0	1	1	723.395	1445.78	1445.78	0.38	0.00027	HCD (High Energy Collision Dissociation)	31.7	MS2	19.4607	75	86.6798	86557	25001_E1_S1_6.raw	F256	2.26	1	0.08381	0.5637
		FALSE	Low	Sequest HT (A2)	Unambiguous	LDNRYQPMEPNPRVPLSR		1	P05164	P05164	2	4	0.0657	0	1	1	546.283	2182.11	2182.12	-3.93	-0.00214	HCD (High Energy Collision Dissociation)	31.7	MS2	63.9302	75	88.3891	87811	25001_E1_S1_6.raw	F256	1.37	1	0.5552	0.9665
		FALSE	High	Sequest HT (A2)	Unambiguous	VVLEGGIDPILRGLMATPAKLNR		2	P05164; J3QSF7	P05164; J3QSF7	2	4	0.7746	0	1	1	609.107	2433.4	2433.4	1.41	0.00086	HCD (High Energy Collision Dissociation)	31.7	MS2	2.63753	5.652	88.4077	87824	25001_E1_S1_6.raw	F256	5.28	2	7.959e-05	1.939e-10
		FALSE	High	Sequest HT (A2)	Unambiguous	VVLEGGIDPILRGLMATPAKLNR		2	P05164; J3QSF7	P05164; J3QSF7	2	3	0.6747	0	1	1	811.804	2433.4	2433.4	-1.22	-0.00099	HCD (High Energy Collision Dissociation)	31.7	MS2	71.3975	75	88.5432	87924	25001_E1_S1_6.raw	F256	3.75	2	7.959e-05	0.001714
		FALSE	High	Sequest HT (A2)	Unambiguous	VVLEGGIDPILRGLMATPAKLNR		2	P05164; J3QSF7	P05164; J3QSF7	2	4	0.7395	0	1	1	609.107	2433.41	2433.4	1.91	0.00116	HCD (High Energy Collision Dissociation)	31.7	MS2	11.3125	35.601	88.7465	88081	25001_E1_S1_6.raw	F256	5.22	2	7.959e-05	2.805e-08
		FALSE	High	Sequest HT (A2)	Unambiguous	WLPAEYEDGFSLPYGWTPGVKR		1	P05164	P05164	1	3	0.7355	0	1	1	856.759	2568.26	2568.26	3.13	0.00268	HCD (High Energy Collision Dissociation)	31.7	MS2	0	12.478	89.9921	89014	25001_E1_S1_6.raw	F256	4.84	1	7.959e-05	9.502e-12
		FALSE	High	Sequest HT (A2)	Unambiguous	WLPAEYEDGFSLPYGWTPGVKR		1	P05164	P05164	1	4	0.6228	0	1	1	642.821	2568.26	2568.26	2.56	0.00164	HCD (High Energy Collision Dissociation)	31.7	MS2	37.2658	33.259	90.0686	89070	25001_E1_S1_6.raw	F256	3.42	1	7.959e-05	9.33e-06
		FALSE	High	Sequest HT (A2)	Unambiguous	VVLEGGIDPILRGLMATPAK		2	P05164; J3QSF7	P05164; J3QSF7	1	3	0.6314	0	1	1	684.061	2050.17	2050.17	-1.68	-0.00115	HCD (High Energy Collision Dissociation)	31.7	MS2	32.8869	75	90.0832	89082	25001_E1_S1_6.raw	F256	3.5	2	7.959e-05	6.974e-05
		FALSE	High	Sequest HT (A2)	Unambiguous	WLPAEYEDGFSLPYGWTPGVKR		1	P05164	P05164	1	5	0.7096	0	1	1	514.458	2568.26	2568.26	1.53	0.00079	HCD (High Energy Collision Dissociation)	31.7	MS2	15.4627	75	90.0987	89092	25001_E1_S1_6.raw	F256	3.96	1	7.959e-05	5.186e-07
		FALSE	High	Sequest HT (A2)	Unambiguous	WLPAEYEDGFSLPYGWTPGVKR		1	P05164	P05164	1	2	0.8454	0	1	1	1284.62	2568.23	2568.26	-8.7	-0.01117	HCD (High Energy Collision Dissociation)	31.7	MS2	0	75	90.1965	89167	25001_E1_S1_6.raw	F256	5.82	1	7.959e-05	3.029e-13
		FALSE	High	Sequest HT (A2)	Unambiguous	WLPAEYEDGFSLPYGWTPGVKR		1	P05164	P05164	1	3	0.7972	0	1	1	856.757	2568.26	2568.26	0.56	0.00048	HCD (High Energy Collision Dissociation)	31.7	MS2	0.688479	1.058	90.3195	89255	25001_E1_S1_6.raw	F256	4.93	1	7.959e-05	1.489e-15
		FALSE	High	Sequest HT (A2)	Unambiguous	WLPAEYEDGFSLPYGWTPGVKR		1	P05164	P05164	1	4	0.6519	0	1	1	642.819	2568.25	2568.26	-0.39	-0.00025	HCD (High Energy Collision Dissociation)	31.7	MS2	33.6152	9.595	90.4053	89321	25001_E1_S1_6.raw	F256	4.05	1	7.959e-05	2.147e-06
		FALSE	High	Sequest HT (A2)	Unambiguous	WLPAEYEDGFSLPYGWTPGVKR		1	P05164	P05164	1	5	0.7157	0	1	1	514.456	2568.25	2568.26	-2.04	-0.00105	HCD (High Energy Collision Dissociation)	31.7	MS2	13.0781	29.742	90.4067	89323	25001_E1_S1_6.raw	F256	3.94	1	7.959e-05	3.605e-05
		FALSE	High	Sequest HT (A2)	Unambiguous	VVLEGGIDPILRGLMATPAK		2	P05164; J3QSF7	P05164; J3QSF7	1	3	0.6093	0	1	1	684.061	2050.17	2050.17	-1.5	-0.00102	HCD (High Energy Collision Dissociation)	31.7	MS2	71.4282	75	90.4089	89325	25001_E1_S1_6.raw	F256	4.07	2	7.959e-05	0.0001903
		FALSE	High	Sequest HT (A2)	Unambiguous	VVLEGGIDPILRGLMATPAK		2	P05164; J3QSF7	P05164; J3QSF7	1	3	0.4468	0	1	1	684.063	2050.17	2050.17	1	0.00068	HCD (High Energy Collision Dissociation)	31.7	MS2	36.8862	75	90.4393	89348	25001_E1_S1_6.raw	F256	2.82	2	0.002445	0.04615
		FALSE	High	Sequest HT (A2)	Unambiguous	WLPAEYEDGFSLPYGWTPGVKR		1	P05164	P05164	1	3	0.5242	0	1	1	856.757	2568.26	2568.26	0.64	0.00054	HCD (High Energy Collision Dissociation)	31.7	MS2	0	75	90.4408	89349	25001_E1_S1_6.raw	F256	3.51	1	7.959e-05	4.557e-05
		FALSE	High	Sequest HT (A2)	Unambiguous	WLPAEYEDGFSLPYGWTPGVKR		1	P05164	P05164	1	5	0.7357	0	1	1	514.458	2568.26	2568.26	1.77	0.00091	HCD (High Energy Collision Dissociation)	31.7	MS2	73.2344	33.312	90.481	89381	25001_E1_S1_6.raw	F256	3.67	1	7.959e-05	2.872e-06
		FALSE	High	Sequest HT (A2)	Unambiguous	WLPAEYEDGFSLPYGWTPGVKR		1	P05164	P05164	1	2	0.8462	0	1	1	1284.63	2568.26	2568.26	0.52	0.00067	HCD (High Energy Collision Dissociation)	31.7	MS2	0	75	90.5284	89417	25001_E1_S1_6.raw	F256	5.85	1	7.959e-05	1.222e-14
		FALSE	High	Sequest HT (A2)	Unambiguous	WLPAEYEDGFSLPYGWTPGVKR		1	P05164	P05164	1	2	0.5634	0	1	1	1284.63	2568.25	2568.26	-0.33	-0.00043	HCD (High Energy Collision Dissociation)	31.7	MS2	0	75	90.5651	89442	25001_E1_S1_6.raw	F256	2.68	1	7.959e-05	4.684e-06
		FALSE	High	Sequest HT (A2)	Unambiguous	WLPAEYEDGFSLPYGWTPGVKR		1	P05164	P05164	1	3	0.7404	0	1	1	856.758	2568.26	2568.26	1.06	0.00091	HCD (High Energy Collision Dissociation)	31.7	MS2	1.2947	3.239	90.6547	89504	25001_E1_S1_6.raw	F256	5.7	1	7.959e-05	5.546e-14
		FALSE	High	Sequest HT (A2)	Unambiguous	WLPAEYEDGFSLPYGWTPGVKR		1	P05164	P05164	1	4	0.6364	0	1	1	642.821	2568.26	2568.26	2.08	0.00134	HCD (High Energy Collision Dissociation)	31.7	MS2	29.8888	27.219	90.7406	89565	25001_E1_S1_6.raw	F256	3.85	1	7.959e-05	2.133e-06
		FALSE	High	Sequest HT (A2)	Unambiguous	WLPAEYEDGFSLPYGWTPGVKR		1	P05164	P05164	1	5	0.687	0	1	1	514.459	2568.26	2568.26	3.43	0.00176	HCD (High Energy Collision Dissociation)	31.7	MS2	26.008	75	90.7489	89572	25001_E1_S1_6.raw	F256	3.45	1	7.959e-05	0.0001026
		FALSE	High	Sequest HT (A2)	Unambiguous	WLPAEYEDGFSLPYGWTPGVKR		1	P05164	P05164	1	3	0.6883	0	1	1	856.761	2568.27	2568.26	4.7	0.00402	HCD (High Energy Collision Dissociation)	31.7	MS2	0	25.995	90.9968	89746	25001_E1_S1_6.raw	F256	4.01	1	7.959e-05	2.638e-09
		FALSE	High	Sequest HT (A2)	Unambiguous	AFVRWLPAEYEDGFSLPYGWTPGVKR		1	P05164	P05164	2	4	0.7222	0	1	1	761.14	3041.54	3041.53	2.03	0.00154	HCD (High Energy Collision Dissociation)	31.7	MS2	16.9477	23.494	92.109	90528	25001_E1_S1_6.raw	F256	5.58	1	7.959e-05	2.113e-11
		FALSE	High	Sequest HT (A2)	Unambiguous	IIcDNTGITTVSKNNIFMSNSYPRDFVNCSTLPALNLASWR	C3(Dioxidation)	1	P05164	P05164	2	4	0.0894	0	1	1	1152.82	4608.24	4608.23	2.03	0.00234	HCD (High Energy Collision Dissociation)	31.7	MS2	54.6048	75	92.1906	90587	25001_E1_S1_6.raw	F256	4.25	1	7.959e-05	0.0001415
		FALSE	High	Sequest HT (A2)	Unambiguous	IICDNTGITTVSKNNIFMSNSYPRDFVNcSTLPALNLASWR	C29(Dioxidation)	1	P05164	P05164	2	4	0.019	0	1	1	1152.81	4608.23	4608.23	-0.72	-0.00083	HCD (High Energy Collision Dissociation)	31.7	MS2	53.2509	55.864	92.3067	90673	25001_E1_S1_6.raw	F256	4.22	1	7.959e-05	0.000196
		FALSE	High	Sequest HT (A2)	Ambiguous	IICDNTGITTVSKNNIFmSNSYPRDFVNCSTLPALNLASWR	M18(Dioxidation)	1	P05164	P05164	2	5	0.034	0	1	1	922.453	4608.24	4608.23	1.38	0.00127	HCD (High Energy Collision Dissociation)	31.7	MS2	27.8418	37.851	92.3464	90702	25001_E1_S1_6.raw	F256	3.24	1	7.959e-05	0.0002305
		FALSE	High	Sequest HT (A2)	Ambiguous	IICDNTGITTVSKNNIFMSNSYPRDFVNcSTLPALNLASWR	C29(Dioxidation)	1	P05164	P05164	2	5	0.034	0	1	2	922.453	4608.24	4608.23	1.38	0.00127	HCD (High Energy Collision Dissociation)	31.7	MS2	27.8418	37.851	92.3464	90702	25001_E1_S1_6.raw	F256	3.24	1	7.959e-05	0.0002305
		FALSE	High	Sequest HT (A2)	Unambiguous	IICDNTGITTVSKNNIFMSNSYPRDFVNcSTLPALNLASWR	C29(Dioxidation)	1	P05164	P05164	2	5	0.0092	0	1	1	922.454	4608.24	4608.23	2.11	0.00195	HCD (High Energy Collision Dissociation)	31.7	MS2	1.1762	37.853	92.3526	90707	25001_E1_S1_6.raw	F256	4.37	1	7.959e-05	0.002287
		FALSE	High	Sequest HT (A2)	Unambiguous	AFVRWLPAEYEDGFSLPYGWTPGVKR		1	P05164	P05164	2	4	0.7263	0	1	1	761.138	3041.53	3041.53	-0.3	-0.00023	HCD (High Energy Collision Dissociation)	31.7	MS2	15.2732	75	92.4418	90774	25001_E1_S1_6.raw	F256	6.87	1	7.959e-05	4.458e-10
		FALSE	High	Sequest HT (A2)	Unambiguous	IIcDNTGITTVSKNNIFMSNSYPRDFVNCSTLPALNLASWR	C3(Dioxidation)	1	P05164	P05164	2	4	0.072	0	1	1	1152.81	4608.23	4608.23	-0.08	-0.0001	HCD (High Energy Collision Dissociation)	31.7	MS2	89.0695	75	92.527	90833	25001_E1_S1_6.raw	F256	2.36	1	7.959e-05	0.0006997
		FALSE	High	Sequest HT (A2)	Unambiguous	KIVGAMVQIITYRDYLPLVLGPTAmR	M25(Oxidation)	1	P05164	P05164	2	4	0.6413	0	1	1	734.414	2934.63	2934.63	0.67	0.00049	HCD (High Energy Collision Dissociation)	31.7	MS2	11.5241	75	94.4843	92162	25001_E1_S1_6.raw	F256	3.29	1	7.959e-05	1.354e-07
		FALSE	High	Sequest HT (A2)	Unambiguous	DGDRFWWENEGVFSmQQRQALAQISLPR	M15(Oxidation)	1	P05164	P05164	2	4	0.4009	0	1	1	845.912	3380.62	3380.62	0.51	0.00043	HCD (High Energy Collision Dissociation)	31.7	MS2	28.1615	35.128	94.7731	92356	25001_E1_S1_6.raw	F256	6.86	1	7.959e-05	8.012e-10
		FALSE	High	Sequest HT (A2)	Unambiguous	KIVGAMVQIITYRDYLPLVLGPTAmR	M25(Oxidation)	1	P05164	P05164	2	4	0.5931	0	1	1	734.411	2934.62	2934.63	-3.24	-0.00238	HCD (High Energy Collision Dissociation)	31.7	MS2	0	75	94.8192	92388	25001_E1_S1_6.raw	F256	4.03	1	7.959e-05	1.939e-05
		FALSE	High	Sequest HT (A2)	Unambiguous	IVGAMVQIITYRDYLPLVLGPTAmRK	M24(Oxidation)	1	P05164	P05164	2	4	0.6514	0	1	1	734.413	2934.63	2934.63	-0.83	-0.00061	HCD (High Energy Collision Dissociation)	31.7	MS2	67.7709	75	95.4113	92788	25001_E1_S1_6.raw	F256	5.91	1	7.959e-05	3.385e-08
		FALSE	High	Sequest HT (A2)	Unambiguous	IVGAMVQIITYRDYLPLVLGPTAmRK	M24(Oxidation)	1	P05164	P05164	2	4	0.441	0	1	1	734.414	2934.64	2934.63	1.67	0.00122	HCD (High Energy Collision Dissociation)	31.7	MS2	40.5939	44.032	95.6158	92925	25001_E1_S1_6.raw	F256	4.15	1	0.0003073	0.005491
		FALSE	High	Sequest HT (A2)	Unambiguous	IVGAMVQIITYRDYLPLVLGPTAmRK	M24(Oxidation)	1	P05164	P05164	2	4	0.5	0	1	1	734.414	2934.64	2934.63	1.75	0.00128	HCD (High Energy Collision Dissociation)	31.7	MS2	78.1386	75	95.7551	93016	25001_E1_S1_6.raw	F256	3.9	1	7.959e-05	0.0002965
		FALSE	High	Sequest HT (A2)	Unambiguous	wLPAEYEDGFSLPYGWTPGVK	W1(Dioxidation)	1	P05164	P05164	0	3	0.2804	0	1	1	815.384	2444.14	2444.14	-2.47	-0.00201	HCD (High Energy Collision Dissociation)	31.7	MS2	0	75	97.4828	94213	25001_E1_S1_6.raw	F256	2.96	1	7.959e-05	0.0003794
		FALSE	High	Sequest HT (A2)	Unambiguous	IVGAMVQIITYRDYLPLVLGPTAMRK		1	P05164	P05164	2	4	0.1292	0	1	1	730.417	2918.64	2918.64	2.86	0.00209	HCD (High Energy Collision Dissociation)	31.7	MS2	5.64096	75	99.1291	95402	25001_E1_S1_6.raw	F256	4.72	1	7.959e-05	3.895e-07
		FALSE	High	Sequest HT (A2)	Unambiguous	IANVFTNAFRYGHTLIQPFMFR		1	P05164	P05164	1	4	0.6678	0	1	1	661.6	2643.38	2643.37	4.19	0.00277	HCD (High Energy Collision Dissociation)	31.7	MS2	10.1553	28.919	99.4663	95621	25001_E1_S1_6.raw	F256	5.69	1	7.959e-05	1.488e-05
		FALSE	High	Sequest HT (A2)	Unambiguous	IANVFTNAFRYGHTLIQPFMFR		1	P05164	P05164	1	3	0.5889	0	1	1	881.791	2643.36	2643.37	-2.09	-0.00184	HCD (High Energy Collision Dissociation)	31.7	MS2	20.1842	75	99.6388	95733	25001_E1_S1_6.raw	F256	5.74	1	7.959e-05	3.529e-07
		FALSE	Low	Sequest HT (A2)	Unambiguous	IANVFTNAFRYGHTLIQPFMFR		1	P05164	P05164	1	5	0.0175	0	1	1	529.48	2643.37	2643.37	1.62	0.00086	HCD (High Energy Collision Dissociation)	31.7	MS2	22.9505	75	99.7451	95804	25001_E1_S1_6.raw	F256	1.71	1	0.4932	0.9597
		FALSE	High	Sequest HT (A2)	Unambiguous	IANVFTNAFRYGHTLIQPFMFR		1	P05164	P05164	1	4	0.6768	0	1	1	661.598	2643.37	2643.37	2.16	0.00142	HCD (High Energy Collision Dissociation)	31.7	MS2	1.02091	28.919	99.8075	95844	25001_E1_S1_6.raw	F256	5.94	1	7.959e-05	4.644e-06
		FALSE	High	Sequest HT (A2)	Unambiguous	IANVFTNAFRYGHTLIQPFMFR		1	P05164	P05164	1	3	0.6389	0	1	1	881.796	2643.37	2643.37	3.45	0.00304	HCD (High Energy Collision Dissociation)	31.7	MS2	0	75	99.9833	95959	25001_E1_S1_6.raw	F256	5.76	1	7.959e-05	1.153e-06
		FALSE	High	Sequest HT (A2)	Unambiguous	IANVFTNAFRYGHTLIQPFMFR		1	P05164	P05164	1	4	0.6622	0	1	1	661.598	2643.37	2643.37	1.32	0.00088	HCD (High Energy Collision Dissociation)	31.7	MS2	0	20.825	100.147	96066	25001_E1_S1_6.raw	F256	6.01	1	7.959e-05	1.29e-05
		FALSE	High	Sequest HT (A2)	Unambiguous	IANVFTNAFRYGHTLIQPFMFR		1	P05164	P05164	1	4	0.6024	0	1	1	661.596	2643.36	2643.37	-0.52	-0.00035	HCD (High Energy Collision Dissociation)	31.7	MS2	3.86307	35.631	100.489	96292	25001_E1_S1_6.raw	F256	5.81	1	7.959e-05	2.824e-06
		FALSE	High	Sequest HT (A2)	Unambiguous	IANVFTNAFRYGHTLIQPFMFR		1	P05164	P05164	1	4	0.5712	0	1	1	661.598	2643.37	2643.37	1.32	0.00088	HCD (High Energy Collision Dissociation)	31.7	MS2	5.08866	49.114	100.823	96518	25001_E1_S1_6.raw	F256	5.62	1	7.959e-05	0.0001628
		FALSE	High	Sequest HT (A2)	Unambiguous	WLPAEYEDGFSLPYGWTPGVK		1	P05164	P05164	0	3	0.5047	0	1	1	804.723	2412.15	2412.15	-0.67	-0.00054	HCD (High Energy Collision Dissociation)	31.7	MS2	78.8366	16.717	100.825	96520	25001_E1_S1_6.raw	F256	3.17	1	7.959e-05	5.518e-05
		FALSE	High	Sequest HT (A2)	Unambiguous	WLPAEYEDGFSLPYGWTPGVK		1	P05164	P05164	0	2	0.7459	0	1	1	1206.58	2412.15	2412.15	-0.95	-0.00114	HCD (High Energy Collision Dissociation)	31.7	MS2	0	75	100.83	96523	25001_E1_S1_6.raw	F256	4.29	1	7.959e-05	2.733e-10
		FALSE	High	Sequest HT (A2)	Unambiguous	WLPAEYEDGFSLPYGWTPGVK		1	P05164	P05164	0	3	0.5331	0	1	1	804.723	2412.16	2412.15	0.46	0.00037	HCD (High Energy Collision Dissociation)	31.7	MS2	72.8578	16.744	100.982	96628	25001_E1_S1_6.raw	F256	3.17	1	7.959e-05	0.0005065
		FALSE	High	Sequest HT (A2)	Unambiguous	WLPAEYEDGFSLPYGWTPGVK		1	P05164	P05164	0	3	0.6289	0	1	1	804.723	2412.16	2412.15	0.39	0.00031	HCD (High Energy Collision Dissociation)	31.7	MS2	34.9734	8.31	101.159	96749	25001_E1_S1_6.raw	F256	3.53	1	7.959e-05	3.912e-06
		FALSE	High	Sequest HT (A2)	Unambiguous	WLPAEYEDGFSLPYGWTPGVK		1	P05164	P05164	0	2	0.7841	0	1	1	1206.58	2412.16	2412.15	0.37	0.00045	HCD (High Energy Collision Dissociation)	31.7	MS2	0	16.868	101.159	96750	25001_E1_S1_6.raw	F256	4.54	1	7.959e-05	3.271e-12
		FALSE	High	Sequest HT (A2)	Unambiguous	WLPAEYEDGFSLPYGWTPGVK		1	P05164	P05164	0	2	0.7249	0	1	1	1206.58	2412.14	2412.15	-4.59	-0.00554	HCD (High Energy Collision Dissociation)	31.7	MS2	0	75	101.504	96977	25001_E1_S1_6.raw	F256	3.89	1	7.959e-05	6.95e-10
		FALSE	High	Sequest HT (A2)	Unambiguous	WLPAEYEDGFSLPYGWTPGVK		1	P05164	P05164	0	3	0.2271	0	1	1	804.722	2412.15	2412.15	-0.83	-0.00066	HCD (High Energy Collision Dissociation)	31.7	MS2	76.886	75	101.505	96978	25001_E1_S1_6.raw	F256	2.51	1	7.959e-05	0.001912
		FALSE	High	Sequest HT (A2)	Unambiguous	SLMFmQWGQLLDHDLDFTPEPAAR	M5(Oxidation)	1	P05164	P05164	0	3	0.0272	0	1	1	945.451	2834.34	2834.33	3.8	0.00359	HCD (High Energy Collision Dissociation)	31.7	MS2	42.4717	75	102.504	97660	25001_E1_S1_6.raw	F256	3.68	1	7.959e-05	9.373e-07
		FALSE	Low	Sequest HT (A2)	Unambiguous	WLPAEYEDGFSLPYGwTPGVKR	W16(Oxidation)	1	P05164	P05164	1	3	0.0457	0	1	1	862.087	2584.25	2584.25	-1.25	-0.00108	HCD (High Energy Collision Dissociation)	31.7	MS2	0	75	102.624	97739	25001_E1_S1_6.raw	F256	1.75	1	0.4363	0.9485
		FALSE	Low	Sequest HT (A2)	Unambiguous	WLPAEYEDGFSLPYGWTPGVKR		1	P05164	P05164	1	2	0.1933	0	1	1	1284.62	2568.24	2568.26	-8.03	-0.01032	HCD (High Energy Collision Dissociation)	31.7	MS2	0	75	102.796	97850	25001_E1_S1_6.raw	F256	1.19	1	0.5103	0.962
		FALSE	High	Sequest HT (A2)	Unambiguous	NQINALTSFVDASMVYGSEEPLAR		1	P05164	P05164	0	3	0.7626	0	1	1	871.426	2612.26	2612.27	-0.56	-0.00049	HCD (High Energy Collision Dissociation)	31.7	MS2	0	3.088	104.064	98719	25001_E1_S1_6.raw	F256	7.37	1	7.959e-05	1.114e-13
		FALSE	High	Sequest HT (A2)	Unambiguous	NQINALTSFVDASMVYGSEEPLAR		1	P05164	P05164	0	2	0.751	0	1	1	1306.64	2612.28	2612.27	4.23	0.00553	HCD (High Energy Collision Dissociation)	31.7	MS2	16.5429	69.659	104.065	98720	25001_E1_S1_6.raw	F256	5.06	1	7.959e-05	3.128e-10
		FALSE	High	Sequest HT (A2)	Unambiguous	NQINALTSFVDASMVYGSEEPLAR		1	P05164	P05164	0	4	0.3467	0	1	1	653.821	2612.26	2612.27	-1.43	-0.00094	HCD (High Energy Collision Dissociation)	31.7	MS2	62.9908	59.61	104.11	98751	25001_E1_S1_6.raw	F256	4.5	1	7.959e-05	0.001077
		FALSE	High	Sequest HT (A2)	Unambiguous	SLMFMQWGQLLDHDLDFTPEPAAR		1	P05164	P05164	0	3	0.6947	0	1	1	940.116	2818.33	2818.33	0.41	0.00039	HCD (High Energy Collision Dissociation)	31.7	MS2	26.1996	7.487	105.117	99765	25001_E1_S1_6.raw	F256	6.42	1	7.959e-05	1.836e-11
		FALSE	High	Sequest HT (A2)	Unambiguous	NQINALTSFVDASMVYGSEEPLAR		1	P05164	P05164	0	3	0.4024	0	1	1	871.435	2612.29	2612.27	9.25	0.00805	HCD (High Energy Collision Dissociation)	31.7	MS2	56.1748	75	111.662	104310	25001_E1_S1_6.raw	F256	1.69	1	0.0004316	0.008699
		FALSE	High	Sequest HT (A2)	Unambiguous	NQINALTSFVDASMVYGSEEPLAR		1	P05164	P05164	0	3	0.6486	0	1	1	871.428	2612.27	2612.27	1.54	0.00134	HCD (High Energy Collision Dissociation)	31.7	MS2	39.5249	75	113.456	105439	25001_E1_S1_6.raw	F256	2.76	1	7.959e-05	3.406e-05
		FALSE	High	Sequest HT (A2)	Unambiguous	IGLDLPALNMQR		1	P05164	P05164	0	2	0.6402	0	1	1	670.871	1340.74	1340.74	-0.33	-0.00022	HCD (High Energy Collision Dissociation)	31.7	MS2	13.907	75	113.752	105628	25001_E1_S1_6.raw	F256	3.53	1	7.959e-05	1.91e-06
		FALSE	Low	Sequest HT (A2)	Unambiguous	FQDNGR		2	P05164; P11678	P05164; P11678	0	2	0.3235	0	1	1	368.672	736.336	736.337	-2.09	-0.00077	HCD (High Energy Collision Dissociation)	31.7	MS2	68.5395	17.254	0.0881	88	25001_E1_S1_7.raw	F257	1.36	2	0.2622	0.8632
		FALSE	Low	Sequest HT (A2)	Unambiguous	FQDNGR		2	P05164; P11678	P05164; P11678	0	1	0.2674	0	1	1	736.338	736.338	736.337	1.16	0.00086	HCD (High Energy Collision Dissociation)	31.7	MS2	23.8637	75	0.2733	254	25001_E1_S1_7.raw	F257	1.72	2	0.06926	0.4984
		FALSE	Medium	Sequest HT (A2)	Unambiguous	FQDNGR		2	P05164; P11678	P05164; P11678	0	2	0.4013	0	1	1	368.672	736.337	736.337	-0.35	-0.00013	HCD (High Energy Collision Dissociation)	31.7	MS2	54.6769	58.891	0.4343	420	25001_E1_S1_7.raw	F257	1.57	2	0.03383	0.3133
		FALSE	Medium	Sequest HT (A2)	Unambiguous	FQDNGR		2	P05164; P11678	P05164; P11678	0	2	0.5278	0	1	1	368.672	736.338	736.337	0.32	0.00012	HCD (High Energy Collision Dissociation)	31.7	MS2	34.0875	75	0.7783	739	25001_E1_S1_7.raw	F257	1.8	2	0.03387	0.3138
		FALSE	Low	Sequest HT (A2)	Unambiguous	FQDNGR		2	P05164; P11678	P05164; P11678	0	1	0.3158	0	1	1	736.337	736.337	736.337	0.25	0.00019	HCD (High Energy Collision Dissociation)	31.7	MS2	27.8172	75	0.931	874	25001_E1_S1_7.raw	F257	1.71	2	0.1936	0.7913
		FALSE	Medium	Sequest HT (A2)	Unambiguous	FQDNGR		2	P05164; P11678	P05164; P11678	0	2	0.5389	0	1	1	368.672	736.338	736.337	0.4	0.00015	HCD (High Energy Collision Dissociation)	31.7	MS2	47.3179	75	1.1141	1039	25001_E1_S1_7.raw	F257	1.8	2	0.03895	0.34
		FALSE	Low	Sequest HT (A2)	Unambiguous	DGDR		58	P05164; Q2G188; A5A3E0; Q02388; A0A7X3JWN7; A1KZ92; A0A590UK62; J3KTL8; Q15858; Q71RC1; Q8TD86; F5H386; X6RAN8; A6NGQ3; Q2G179; A0A380EK96; Q14055; E7EWD3; Q8NBZ9; Q9NRD9; D6RA03; P0CG39; A0A590UJD0; Q92626; Q86YT6; Q8N2E2; J3KQJ9; O75420; K4DIA6; F8WEH8; Q6S8J3; Q96A59; A6NHR9; A0A0J9YWD4; J3KSM2; P11678; Q15465	P05164; A0A2X2MAX7; Q2G188; A5A3E0; Q02388; A0A7X3JWN7; A1KZ92; A0A590UK62; A0A831EEE8; J3KTL8; D6RDY0; Q15858; Q71RC1; Q8TD86; F5H386; Q9UQ26; X6RAN8; Q5HPJ6; A0A2R8YDP4; A0A269XEQ3; A6NGQ3; Q2G179; A0A380EK96; Q9NRD8; Q14055; E7EWD3; Q8NBZ9; P22079; B1AKR1; Q9NRD9; A0A087X067; A0A590UJL1; Q5VST9; D6RA03; P0CG39; F8W6W8; A0A830Z274; A0A590UJD0; Q92626; Q86YT6; Q8N2E2; H3BQA7; J3KQJ9; O75420; K4D…	0	1	0.075	0	1	1	462.191	462.191	462.194	-6.13	-0.00283	HCD (High Energy Collision Dissociation)	31.7	MS2	76.8672	75	1.3068	1195	25001_E1_S1_7.raw	F257	0.4	37	0.7841	0.9719
		FALSE	Medium	Sequest HT (A2)	Unambiguous	FQDNGR		2	P05164; P11678	P05164; P11678	0	2	0.5414	0	1	1	368.673	736.338	736.337	1.31	0.00048	HCD (High Energy Collision Dissociation)	31.7	MS2	55.3415	75	1.4547	1340	25001_E1_S1_7.raw	F257	1.81	2	0.04416	0.3727
		FALSE	Medium	Sequest HT (A2)	Unambiguous	FQDNGR		2	P05164; P11678	P05164; P11678	0	2	0.5056	0	1	1	368.673	736.338	736.337	0.81	0.0003	HCD (High Energy Collision Dissociation)	31.7	MS2	55.577	75	1.7929	1644	25001_E1_S1_7.raw	F257	1.78	2	0.0405	0.3485
		FALSE	Medium	Sequest HT (A2)	Unambiguous	FQDNGR		2	P05164; P11678	P05164; P11678	0	2	0.5057	0	1	1	368.673	736.338	736.337	0.65	0.00024	HCD (High Energy Collision Dissociation)	31.7	MS2	49.6644	75	2.1309	1933	25001_E1_S1_7.raw	F257	1.74	2	0.0314	0.302
		FALSE	Medium	Sequest HT (A2)	Unambiguous	FQDNGR		2	P05164; P11678	P05164; P11678	0	2	0.5058	0	1	1	368.672	736.338	736.337	0.57	0.00021	HCD (High Energy Collision Dissociation)	31.7	MS2	50.8896	75	2.472	2220	25001_E1_S1_7.raw	F257	1.72	2	0.02959	0.2943
		FALSE	Medium	Sequest HT (A2)	Unambiguous	FQDNGR		2	P05164; P11678	P05164; P11678	0	2	0.4972	0	1	1	368.673	736.338	736.337	0.65	0.00024	HCD (High Energy Collision Dissociation)	31.7	MS2	49.2681	75	2.8096	2504	25001_E1_S1_7.raw	F257	1.81	2	0.03255	0.3083
		FALSE	Medium	Sequest HT (A2)	Unambiguous	FQDNGR		2	P05164; P11678	P05164; P11678	0	2	0.4917	0	1	1	368.673	736.338	736.337	0.9	0.00033	HCD (High Energy Collision Dissociation)	31.7	MS2	52.6396	75	3.1504	2794	25001_E1_S1_7.raw	F257	1.81	2	0.03387	0.3135
		FALSE	Low	Sequest HT (A2)	Unambiguous	FQDNGR		2	P05164; P11678	P05164; P11678	0	1	0.2772	0	1	1	736.338	736.338	736.337	0.83	0.00061	HCD (High Energy Collision Dissociation)	31.7	MS2	22.1018	75	3.4339	3142	25001_E1_S1_7.raw	F257	2.02	2	0.06316	0.4695
		FALSE	Medium	Sequest HT (A2)	Unambiguous	FQDNGR		2	P05164; P11678	P05164; P11678	0	2	0.589	0	1	1	368.673	736.338	736.337	0.73	0.00027	HCD (High Energy Collision Dissociation)	31.7	MS2	23.3223	1.199	3.4847	3208	25001_E1_S1_7.raw	F257	1.63	2	0.0237	0.2614
		FALSE	Medium	Sequest HT (A2)	Unambiguous	FQDNGR		2	P05164; P11678	P05164; P11678	0	2	0.6149	0	1	1	368.672	736.338	736.337	0.4	0.00015	HCD (High Energy Collision Dissociation)	31.7	MS2	20.1365	1.424	3.6057	3374	25001_E1_S1_7.raw	F257	1.61	2	0.02799	0.2859
		FALSE	Low	Sequest HT (A2)	Unambiguous	FQDNGR		2	P05164; P11678	P05164; P11678	0	1	0.356	0	1	1	736.337	736.337	736.337	-0.91	-0.00067	HCD (High Energy Collision Dissociation)	31.7	MS2	0	11.937	3.7524	3561	25001_E1_S1_7.raw	F257	2.5	2	0.065	0.477
		FALSE	Medium	Sequest HT (A2)	Unambiguous	FQDNGR		2	P05164; P11678	P05164; P11678	0	2	0.5839	0	1	1	368.672	736.338	736.337	0.48	0.00018	HCD (High Energy Collision Dissociation)	31.7	MS2	17.3348	0.603	3.8242	3646	25001_E1_S1_7.raw	F257	1.49	2	0.04301	0.3644
		FALSE	High	Sequest HT (A2)	Unambiguous	RSPTLGASNR		1	P05164	P05164	1	2	0.5491	0	1	1	529.787	1058.57	1058.57	-3.7	-0.00196	HCD (High Energy Collision Dissociation)	31.7	MS2	89.9108	1.281	4.8353	4882	25001_E1_S1_7.raw	F257	3.77	1	7.959e-05	0.0007787
		FALSE	High	Sequest HT (A2)	Unambiguous	RSPTLGASNR		1	P05164	P05164	1	3	0.4473	0	1	1	353.529	1058.57	1058.57	0.78	0.00028	HCD (High Energy Collision Dissociation)	31.7	MS2	57.1323	0.389	4.8686	4924	25001_E1_S1_7.raw	F257	2.75	1	0.0007794	0.01672
		FALSE	Medium	Sequest HT (A2)	Unambiguous	TITGmcNNR	M5(Oxidation); C6(Carbamidomethyl)	1	P05164	P05164	0	2	0.4795	0	1	1	541.741	1082.47	1082.47	2.58	0.0014	HCD (High Energy Collision Dissociation)	31.7	MS2	66.1309	36.582	5.0953	5203	25001_E1_S1_7.raw	F257	1.71	1	0.02374	0.2618
		FALSE	Low	Sequest HT (A2)	Unambiguous	AFVR		40	P05164; O60706; A0A087WSV7; O60462; A0A1B0GWA6; Q9NZW5; Q96EG3; A0A2R8Y4Z4; A0A3B3IT03; A8MQ14; Q8N823; P35368; Q8N4W9; Q6ZNH5; Q5T619; O43361; Q5JU69; P78527; Q2FVL5; F6V2D4	P05164; O60706; A0A2R8YHG6; A0A087WSV7; A0A087X0M6; O60462; A0A1B0GWA6; A0A2A1K5J1; Q9NZW5; Q96EG3; A0A2R8Y4Z4; C9J4Q3; A0A8G2I204; A0A3B3IT03; A8MQ14; Q8N823; P35368; A0A669KAR0; A0A2R8Y4V0; Q8N4W9; Q494X3; A0A2R8Y6Q0; Q09428; Q6ZNH5; Q6ZNG1; Q5T619; O00214; A0A2R8YDG0; H0YFV4; Q8N2E6; O43361; Q5JU69; Q99250; A0A2R8Y5D8; P78527; E9PN19; Q2FVL5; F6V2D4; B8ZZG1; A0A669KBK7	0	1	0.0526	0	1	1	492.293	492.293	492.293	0.96	0.00047	HCD (High Energy Collision Dissociation)	31.7	MS2	46.0696	4.79	6.3515	6805	25001_E1_S1_7.raw	F257	1.14	20	0.6509	0.971
		FALSE	Medium	Sequest HT (A2)	Unambiguous	NLKLAR		1	P05164	P05164	1	2	0.2204	0	1	1	357.735	714.462	714.462	0.08	3e-05	HCD (High Energy Collision Dissociation)	31.7	MS2	58.2648	19.343	6.9452	7580	25001_E1_S1_7.raw	F257	1.86	1	0.04719	0.3885
		FALSE	Low	Sequest HT (A2)	Unambiguous	NLKLAR		1	P05164	P05164	1	2	0.2011	0	1	1	357.735	714.463	714.462	0.85	0.0003	HCD (High Energy Collision Dissociation)	31.7	MS2	20.8044	1.433	7.1187	7802	25001_E1_S1_7.raw	F257	1.84	1	0.06181	0.4607
		FALSE	High	Sequest HT (A2)	Unambiguous	SPTLGASNR		1	P05164	P05164	0	2	0.6904	0	1	1	451.737	902.467	902.469	-1.8	-0.00081	HCD (High Energy Collision Dissociation)	31.7	MS2	43.9571	1.342	8.5538	9619	25001_E1_S1_7.raw	F257	2.81	1	7.959e-05	0.0007649
		FALSE	High	Sequest HT (A2)	Unambiguous	SPTLGASNR		1	P05164	P05164	0	1	0.6176	0	1	1	902.471	902.471	902.469	1.87	0.00168	HCD (High Energy Collision Dissociation)	31.7	MS2	17.4436	5.223	8.6037	9681	25001_E1_S1_7.raw	F257	3.53	1	7.959e-05	0.0003434
		FALSE	Low	Sequest HT (A2)	Unambiguous	SPTLGASNR		1	P05164	P05164	0	1	0.2827	0	1	1	902.469	902.469	902.469	-0.23	-0.00021	HCD (High Energy Collision Dissociation)	31.7	MS2	0	74.974	8.8401	9979	25001_E1_S1_7.raw	F257	2.83	1	0.1	0.6184
		FALSE	Medium	Sequest HT (A2)	Unambiguous	SPTLGASNR		1	P05164	P05164	0	2	0.5885	0	1	1	451.738	902.469	902.469	-0.31	-0.00014	HCD (High Energy Collision Dissociation)	31.7	MS2	0	4.387	8.8759	10021	25001_E1_S1_7.raw	F257	2.6	1	0.01063	0.1389
		FALSE	High	Sequest HT (A2)	Unambiguous	SPTLGASNR		1	P05164	P05164	0	2	0.6827	0	1	1	451.738	902.469	902.469	-0.45	-0.0002	HCD (High Energy Collision Dissociation)	31.7	MS2	1.31178	0.128	8.891	10039	25001_E1_S1_7.raw	F257	2.71	1	7.959e-05	0.001468
		FALSE	High	Sequest HT (A2)	Unambiguous	SPTLGASNR		1	P05164	P05164	0	1	0.5604	0	1	1	902.469	902.469	902.469	-0.1	-9e-05	HCD (High Energy Collision Dissociation)	31.7	MS2	5.45087	2.436	8.934	10096	25001_E1_S1_7.raw	F257	3.64	1	7.959e-05	0.0001434
		FALSE	Low	Sequest HT (A2)	Unambiguous	IPPNDPR		2	P05164; P11678	P05164; P11678	0	2	0.1776	0	1	1	404.719	808.431	808.431	0.18	7e-05	HCD (High Energy Collision Dissociation)	31.7	MS2	59.663	3.734	8.9679	10144	25001_E1_S1_7.raw	F257	1.07	2	0.1659	0.7544
		FALSE	High	Sequest HT (A2)	Unambiguous	SPTLGASNR		1	P05164	P05164	0	1	0.4825	0	1	1	902.469	902.469	902.469	-0.23	-0.00021	HCD (High Energy Collision Dissociation)	31.7	MS2	5.40286	9.337	8.9685	10145	25001_E1_S1_7.raw	F257	2.86	1	0.001396	0.03175
		FALSE	Medium	Sequest HT (A2)	Unambiguous	IPPNDPR		2	P05164; P11678	P05164; P11678	0	2	0.5241	0	1	1	404.72	808.433	808.431	1.99	0.0008	HCD (High Energy Collision Dissociation)	31.7	MS2	26.0087	5.033	9.1907	10429	25001_E1_S1_7.raw	F257	1.66	2	0.01288	0.1718
		FALSE	High	Sequest HT (A2)	Unambiguous	IPPNDPR		2	P05164; P11678	P05164; P11678	0	2	0.4747	0	1	1	404.719	808.431	808.431	0.1	4e-05	HCD (High Energy Collision Dissociation)	31.7	MS2	18.3108	2.746	9.3041	10564	25001_E1_S1_7.raw	F257	1.58	2	0.008785	0.1173
		FALSE	High	Sequest HT (A2)	Unambiguous	SPTLGASNR		1	P05164	P05164	0	2	0.0631	0	1	1	451.739	902.471	902.469	2.46	0.00111	HCD (High Energy Collision Dissociation)	31.7	MS2	77.2676	20.381	9.4266	10710	25001_E1_S1_7.raw	F257	2.06	1	7.959e-05	0.003131
		FALSE	High	Sequest HT (A2)	Unambiguous	IPPNDPR		2	P05164; P11678	P05164; P11678	0	2	0.474	0	1	1	404.719	808.431	808.431	0.33	0.00013	HCD (High Energy Collision Dissociation)	31.7	MS2	29.9332	1.576	9.5228	10819	25001_E1_S1_7.raw	F257	1.73	2	0.003157	0.05503
		FALSE	High	Sequest HT (A2)	Unambiguous	EHNRLATELK		1	P05164	P05164	1	2	0.3421	0	1	1	605.83	1210.65	1210.65	-1.21	-0.00073	HCD (High Energy Collision Dissociation)	31.7	MS2	0	42.885	9.5321	10832	25001_E1_S1_7.raw	F257	3.04	1	0.0002325	0.004387
		FALSE	Low	Sequest HT (A2)	Unambiguous	EHNRLATELK		1	P05164	P05164	1	3	0.1359	0	1	1	404.223	1210.65	1210.65	0.31	0.00013	HCD (High Energy Collision Dissociation)	31.7	MS2	78.4536	1.264	9.6132	10925	25001_E1_S1_7.raw	F257	1.03	1	0.06535	0.4791
		FALSE	High	Sequest HT (A2)	Unambiguous	SPTLGASNR		1	P05164	P05164	0	2	0.5417	0	1	1	451.738	902.469	902.469	-0.18	-8e-05	HCD (High Energy Collision Dissociation)	31.7	MS2	87.4619	75	9.7234	11050	25001_E1_S1_7.raw	F257	2.4	1	0.001396	0.03252
		FALSE	High	Sequest HT (A2)	Unambiguous	IPPNDPR		2	P05164; P11678	P05164; P11678	0	2	0.5028	0	1	1	404.719	808.432	808.431	0.4	0.00016	HCD (High Energy Collision Dissociation)	31.7	MS2	12.902	0.674	9.8619	11197	25001_E1_S1_7.raw	F257	1.77	2	0.005181	0.07581
		FALSE	Low	Sequest HT (A2)	Unambiguous	EHNRLATELK		1	P05164	P05164	1	2	0.2807	0	1	1	605.831	1210.65	1210.65	-0.1	-6e-05	HCD (High Energy Collision Dissociation)	31.7	MS2	37.2986	42.433	9.8791	11219	25001_E1_S1_7.raw	F257	2.28	1	0.3252	0.9048
		FALSE	Low	Sequest HT (A2)	Unambiguous	IPPNDPR		2	P05164; P11678	P05164; P11678	0	1	0.1064	0	1	1	808.434	808.434	808.431	4.05	0.00327	HCD (High Energy Collision Dissociation)	31.7	MS2	36.1474	75	10.0651	11435	25001_E1_S1_7.raw	F257	1.41	2	0.6258	0.9701
		FALSE	Low	Sequest HT (A2)	Unambiguous	IPPNDPR		2	P05164; P11678	P05164; P11678	0	1		0.0323	2	2	808.432	808.432	808.431	0.87	0.00071	HCD (High Energy Collision Dissociation)	31.7	MS2	0	75	10.0922	11466	25001_E1_S1_7.raw	F257	1.8	2	0.4179	0.9434
		FALSE	Low	Sequest HT (A2)	Unambiguous	IPPNDPR		2	P05164; P11678	P05164; P11678	0	2	0.4318	0	1	1	404.72	808.433	808.431	1.91	0.00077	HCD (High Energy Collision Dissociation)	31.7	MS2	20.3797	0.41	10.1996	11589	25001_E1_S1_7.raw	F257	1.76	2	0.1675	0.7572
		FALSE	Low	Sequest HT (A2)	Unambiguous	IPPNDPR		2	P05164; P11678	P05164; P11678	0	2	0.14	0	1	1	404.72	808.432	808.431	1.46	0.00059	HCD (High Energy Collision Dissociation)	31.7	MS2	76.3215	28.897	10.379	11796	25001_E1_S1_7.raw	F257	1	2	0.4261	0.9456
		FALSE	Low	Sequest HT (A2)	Unambiguous	IPPNDPR		2	P05164; P11678	P05164; P11678	0	2	0.4724	0	1	1	404.719	808.432	808.431	0.63	0.00026	HCD (High Energy Collision Dissociation)	31.7	MS2	18.1334	0.527	10.539	11980	25001_E1_S1_7.raw	F257	1.63	2	0.1316	0.6922
		FALSE	Low	Sequest HT (A2)	Unambiguous	IPPNDPR		2	P05164; P11678	P05164; P11678	0	1	0.3095	0	1	1	808.433	808.433	808.431	1.93	0.00156	HCD (High Energy Collision Dissociation)	31.7	MS2	17.6271	75	10.8115	12298	25001_E1_S1_7.raw	F257	1.26	2	0.5212	0.9634
		FALSE	Low	Sequest HT (A2)	Unambiguous	IPPNDPR		2	P05164; P11678	P05164; P11678	0	2	0.4873	0	1	1	404.72	808.432	808.431	0.71	0.00029	HCD (High Energy Collision Dissociation)	31.7	MS2	19.0253	0.784	10.8796	12369	25001_E1_S1_7.raw	F257	1.58	2	0.1069	0.6375
		FALSE	Low	Sequest HT (A2)	Unambiguous	IPPNDPR		2	P05164; P11678	P05164; P11678	0	2	0.0826	0	1	1	404.72	808.432	808.431	1.01	0.00041	HCD (High Energy Collision Dissociation)	31.7	MS2	20.9664	1.2	11.2169	12782	25001_E1_S1_7.raw	F257	1.21	2	0.3248	0.9045
		FALSE	High	Sequest HT (A2)	Unambiguous	IPPNDPR		2	P05164; P11678	P05164; P11678	0	2	0.4195	0	1	1	404.719	808.432	808.431	0.56	0.00022	HCD (High Energy Collision Dissociation)	31.7	MS2	47.3372	2.215	11.5553	13216	25001_E1_S1_7.raw	F257	1.74	2	0.008265	0.1082
		FALSE	High	Sequest HT (A2)	Unambiguous	IPPNDPR		2	P05164; P11678	P05164; P11678	0	2	0.277	0	1	1	404.72	808.432	808.431	0.78	0.00032	HCD (High Energy Collision Dissociation)	31.7	MS2	48.7358	5.587	11.8749	13633	25001_E1_S1_7.raw	F257	1.48	2	0.004862	0.07374
		FALSE	Low	Sequest HT (A2)	Unambiguous	IPPNDPR		2	P05164; P11678	P05164; P11678	0	2	0.0652	0	1	1	404.719	808.431	808.431	-0.35	-0.00014	HCD (High Energy Collision Dissociation)	31.7	MS2	82.7688	3.11	12.2198	14058	25001_E1_S1_7.raw	F257	0.92	2	0.2677	0.8675
		FALSE	Low	Sequest HT (A2)	Unambiguous	IPPNDPR		2	P05164; P11678	P05164; P11678	0	2	0.2435	0	1	1	404.719	808.431	808.431	0.03	1e-05	HCD (High Energy Collision Dissociation)	31.7	MS2	89.5092	3.714	12.2553	14103	25001_E1_S1_7.raw	F257	1.15	2	0.123	0.676
		FALSE	Medium	Sequest HT (A2)	Unambiguous	LATELK		3	P05164; Q5HKM0	P05164; Q5HKM0; A0A7Z1N4J3	0	2	0.1405	0	1	1	337.708	674.409	674.408	0.63	0.00021	HCD (High Energy Collision Dissociation)	31.7	MS2	50.9869	1.498	12.8189	14798	25001_E1_S1_7.raw	F257	1.85	2	0.02762	0.2849
		FALSE	Low	Sequest HT (A2)	Unambiguous	LATELK		3	P05164; Q5HKM0	P05164; Q5HKM0; A0A7Z1N4J3	0	1	0.109	0	1	1	674.409	674.409	674.408	1.64	0.00111	HCD (High Energy Collision Dissociation)	31.7	MS2	0	48.331	12.8732	14860	25001_E1_S1_7.raw	F257	2.66	2	0.06426	0.4744
		FALSE	Medium	Sequest HT (A2)	Unambiguous	YQPmEPNPR	M4(Oxidation)	2	P05164; J3QSF7	P05164; J3QSF7	0	2	0.392	0	1	1	574.264	1147.52	1147.52	1.27	0.00073	HCD (High Energy Collision Dissociation)	31.7	MS2	90.9343	1.143	16.3448	19017	25001_E1_S1_7.raw	F257	1.25	2	0.01779	0.2205
		FALSE	High	Sequest HT (A2)	Unambiguous	AVSNEIVR		1	P05164	P05164	0	2	0.3397	0	1	1	444.251	887.495	887.495	0.6	0.00027	HCD (High Energy Collision Dissociation)	31.7	MS2	7.26354	4.596	16.4685	19164	25001_E1_S1_7.raw	F257	2.62	1	0.0004316	0.009332
		FALSE	High	Sequest HT (A2)	Unambiguous	AVSNEIVR		1	P05164	P05164	0	1	0.1	0	1	1	887.495	887.495	887.495	0.96	0.00085	HCD (High Energy Collision Dissociation)	31.7	MS2	0	58.208	16.628	19362	25001_E1_S1_7.raw	F257	2.7	1	0.001275	0.03064
		FALSE	High	Sequest HT (A2)	Unambiguous	YQPmEPNPR	M4(Oxidation)	2	P05164; J3QSF7	P05164; J3QSF7	0	2	0.6763	0	1	1	574.264	1147.52	1147.52	0.32	0.00018	HCD (High Energy Collision Dissociation)	31.7	MS2	12.8042	0.991	16.6772	19420	25001_E1_S1_7.raw	F257	1.73	2	0.0004316	0.008341
		FALSE	High	Sequest HT (A2)	Unambiguous	GLMATPAK		3	P05164; J3QSF7; P11678	P05164; J3QSF7; P11678	0	2	0.387	0	1	1	394.721	788.434	788.433	0.43	0.00017	HCD (High Energy Collision Dissociation)	31.7	MS2	59.4173	32.119	16.6818	19426	25001_E1_S1_7.raw	F257	2.3	3	0.0007794	0.01534
		FALSE	High	Sequest HT (A2)	Unambiguous	AVSNEIVR		1	P05164	P05164	0	2	0.2897	0	1	1	444.251	887.495	887.495	0.54	0.00024	HCD (High Energy Collision Dissociation)	31.7	MS2	22.8386	10.241	16.7141	19469	25001_E1_S1_7.raw	F257	2.52	1	0.005561	0.07816
		FALSE	High	Sequest HT (A2)	Unambiguous	AVSNEIVR		1	P05164	P05164	0	2	0.3384	0	1	1	444.251	887.495	887.495	0.88	0.00039	HCD (High Energy Collision Dissociation)	31.7	MS2	14.6128	3.022	16.8059	19584	25001_E1_S1_7.raw	F257	2.63	1	0.0007523	0.01266
		FALSE	High	Sequest HT (A2)	Unambiguous	YQPmEPNPR	M4(Oxidation)	2	P05164; J3QSF7	P05164; J3QSF7	0	3		0	2	2	383.178	1147.52	1147.52	-1.72	-0.00066	HCD (High Energy Collision Dissociation)	31.7	MS2	79.198	6.309	16.8557	19648	25001_E1_S1_7.raw	F257	0.99	2	0.004075	0.06559
		FALSE	High	Sequest HT (A2)	Unambiguous	GLMATPAK		3	P05164; J3QSF7; P11678	P05164; J3QSF7; P11678	0	1	0.153	0	1	1	788.434	788.434	788.433	0.91	0.00072	HCD (High Energy Collision Dissociation)	31.7	MS2	0	56.212	16.9062	19712	25001_E1_S1_7.raw	F257	2.81	3	0.0007012	0.01165
		FALSE	High	Sequest HT (A2)	Unambiguous	GLMATPAK		3	P05164; J3QSF7; P11678	P05164; J3QSF7; P11678	0	2	0.3264	0	1	1	394.72	788.433	788.433	-0.11	-4e-05	HCD (High Energy Collision Dissociation)	31.7	MS2	3.08787	0.363	17.016	19843	25001_E1_S1_7.raw	F257	1.93	3	0.004123	0.06613
		FALSE	Medium	Sequest HT (A2)	Unambiguous	YQPmEPNPR	M4(Oxidation)	2	P05164; J3QSF7	P05164; J3QSF7	0	2	0.5616	0	1	1	574.264	1147.52	1147.52	0.21	0.00012	HCD (High Energy Collision Dissociation)	31.7	MS2	11.7719	0.891	17.0172	19845	25001_E1_S1_7.raw	F257	1.46	2	0.0142	0.1843
		FALSE	High	Sequest HT (A2)	Unambiguous	GLmATPAKLNR	M3(Oxidation)	3	P05164; J3QSF7; P11678	P05164; J3QSF7; P11678	1	3	0.4013	0	1	1	396.557	1187.66	1187.66	0.12	5e-05	HCD (High Energy Collision Dissociation)	31.7	MS2	94.7707	2.384	17.0456	19881	25001_E1_S1_7.raw	F257	1.57	3	0.0003732	0.006042
		FALSE	High	Sequest HT (A2)	Unambiguous	GLMATPAK		3	P05164; J3QSF7; P11678	P05164; J3QSF7; P11678	0	2	0.2526	0	1	1	394.721	788.434	788.433	0.35	0.00014	HCD (High Energy Collision Dissociation)	31.7	MS2	7.99378	34.475	17.3537	20246	25001_E1_S1_7.raw	F257	1.9	3	0.005349	0.07683
		FALSE	Low	Sequest HT (A2)	Unambiguous	KYLPTYR		1	P05164	P05164	1	2	0.4146	0	1	1	470.766	940.525	940.525	-0.07	-3e-05	HCD (High Energy Collision Dissociation)	31.7	MS2	91.6056	20.72	18.2562	21382	25001_E1_S1_7.raw	F257	1.64	1	0.1339	0.6984
		FALSE	Low	Sequest HT (A2)	Unambiguous	KYLPTYR		1	P05164	P05164	1	2	0.4356	0	1	1	470.766	940.525	940.525	0.12	6e-05	HCD (High Energy Collision Dissociation)	31.7	MS2	50.9309	38.663	18.4363	21600	25001_E1_S1_7.raw	F257	2.02	1	0.1322	0.6942
		FALSE	Low	Sequest HT (A2)	Unambiguous	KYLPTYR		1	P05164	P05164	1	3	0.1402	0	1	1	314.18	940.525	940.525	-0.02	-1e-05	HCD (High Energy Collision Dissociation)	31.7	MS2	49.2191	52.221	18.5127	21684	25001_E1_S1_7.raw	F257	1.64	1	0.08977	0.5853
		FALSE	Medium	Sequest HT (A2)	Unambiguous	KYLPTYR		1	P05164	P05164	1	2	0.4604	0	1	1	470.766	940.525	940.525	0.45	0.00021	HCD (High Energy Collision Dissociation)	31.7	MS2	13.1446	36.544	18.5892	21769	25001_E1_S1_7.raw	F257	2.02	1	0.01068	0.1412
		FALSE	Medium	Sequest HT (A2)	Unambiguous	KYLPTYR		1	P05164	P05164	1	2	0.4098	0	1	1	470.768	940.528	940.525	3.24	0.00152	HCD (High Energy Collision Dissociation)	31.7	MS2	70.0095	5.611	18.7447	21962	25001_E1_S1_7.raw	F257	2.44	1	0.01228	0.1599
		FALSE	Low	Sequest HT (A2)	Unambiguous	KYLPTYR		1	P05164	P05164	1	2	0.5667	0	1	1	470.767	940.526	940.525	1.16	0.00055	HCD (High Energy Collision Dissociation)	31.7	MS2	33.2181	4.612	18.7909	22017	25001_E1_S1_7.raw	F257	2.1	1	0.1941	0.7918
		FALSE	Low	Sequest HT (A2)	Unambiguous	KYLPTYR		1	P05164	P05164	1	3	0.4317	0	1	1	314.18	940.524	940.525	-0.99	-0.00031	HCD (High Energy Collision Dissociation)	31.7	MS2	79.137	37.284	18.8261	22058	25001_E1_S1_7.raw	F257	2.27	1	0.1055	0.6337
		FALSE	High	Sequest HT (A2)	Unambiguous	KYLPTYR		1	P05164	P05164	1	2	0.4792	0	1	1	470.767	940.526	940.525	0.97	0.00045	HCD (High Energy Collision Dissociation)	31.7	MS2	29.2974	3.865	18.9165	22158	25001_E1_S1_7.raw	F257	1.92	1	0.008399	0.1115
		FALSE	Low	Sequest HT (A2)	Unambiguous	KYLPTYR		1	P05164	P05164	1	2	0.2252	0	1	1	470.767	940.526	940.525	1.1	0.00052	HCD (High Energy Collision Dissociation)	31.7	MS2	77.0038	3.137	19.0328	22289	25001_E1_S1_7.raw	F257	1.11	1	0.3655	0.9243
		FALSE	Low	Sequest HT (A2)	Unambiguous	KYLPTYR		1	P05164	P05164	1	3	0.4524	0	1	1	314.18	940.524	940.525	-0.9	-0.00028	HCD (High Energy Collision Dissociation)	31.7	MS2	37.5418	50.923	19.0983	22361	25001_E1_S1_7.raw	F257	2.1	1	0.1659	0.7544
		FALSE	Low	Sequest HT (A2)	Unambiguous	KYLPTYR		1	P05164	P05164	1	3	0.5087	0	1	1	314.18	940.525	940.525	-0.51	-0.00016	HCD (High Energy Collision Dissociation)	31.7	MS2	59.374	47.676	19.1731	22446	25001_E1_S1_7.raw	F257	2.3	1	0.108	0.6399
		FALSE	High	Sequest HT (A2)	Unambiguous	KYLPTYR		1	P05164	P05164	1	2	0.5419	0	1	1	470.767	940.526	940.525	0.71	0.00033	HCD (High Energy Collision Dissociation)	31.7	MS2	19.6958	4.653	19.2306	22510	25001_E1_S1_7.raw	F257	2.03	1	0.009072	0.1222
		FALSE	Low	Sequest HT (A2)	Unambiguous	KYLPTYR		1	P05164	P05164	1	2	0.5255	0	1	1	470.766	940.525	940.525	0.32	0.00015	HCD (High Energy Collision Dissociation)	31.7	MS2	29.9069	2.405	19.2935	22588	25001_E1_S1_7.raw	F257	1.96	1	0.1219	0.6742
		FALSE	High	Sequest HT (A2)	Unambiguous	LDNRYQPmEPNPR	M8(Oxidation)	1	P05164	P05164	1	3	0.5578	0	1	1	549.264	1645.78	1645.78	1.82	0.001	HCD (High Energy Collision Dissociation)	31.7	MS2	73.1682	30.287	23.9975	28133	25001_E1_S1_7.raw	F257	3.89	1	7.959e-05	3.588e-05
		FALSE	High	Sequest HT (A2)	Unambiguous	LDNRYQPmEPNPR	M8(Oxidation)	1	P05164	P05164	1	2	0.2969	0	1	1	823.392	1645.78	1645.78	0.72	0.00059	HCD (High Energy Collision Dissociation)	31.7	MS2	52.1842	56.708	24.1691	28338	25001_E1_S1_7.raw	F257	2.29	1	0.0007794	0.02373
		FALSE	High	Sequest HT (A2)	Unambiguous	LDNRYQPmEPNPR	M8(Oxidation)	1	P05164	P05164	1	3	0.6557	0	1	1	549.263	1645.78	1645.78	0.37	0.00021	HCD (High Energy Collision Dissociation)	31.7	MS2	1.68795	0.491	24.3653	28571	25001_E1_S1_7.raw	F257	4.27	1	7.959e-05	4.946e-05
		FALSE	High	Sequest HT (A2)	Unambiguous	LDNRYQPmEPNPR	M8(Oxidation)	1	P05164	P05164	1	2	0.5568	0	1	1	823.392	1645.78	1645.78	1.09	0.00089	HCD (High Energy Collision Dissociation)	31.7	MS2	0	39.519	24.4961	28741	25001_E1_S1_7.raw	F257	2.64	1	7.959e-05	0.00234
		FALSE	High	Sequest HT (A2)	Unambiguous	LDNRYQPmEPNPR	M8(Oxidation)	1	P05164	P05164	1	3	0.6413	0	1	1	549.263	1645.78	1645.78	0.26	0.00014	HCD (High Energy Collision Dissociation)	31.7	MS2	3.16684	0.588	24.7046	28992	25001_E1_S1_7.raw	F257	4.07	1	7.959e-05	8.053e-05
		FALSE	High	Sequest HT (A2)	Unambiguous	LDNRYQPmEPNPR	M8(Oxidation)	1	P05164	P05164	1	2	0.5444	0	1	1	823.392	1645.78	1645.78	1.31	0.00108	HCD (High Energy Collision Dissociation)	31.7	MS2	0	57.933	24.835	29158	25001_E1_S1_7.raw	F257	2.48	1	0.0007523	0.01425
		FALSE	High	Sequest HT (A2)	Unambiguous	SLNPRWDGER		1	P05164	P05164	1	3	0.3982	0	1	1	410.54	1229.6	1229.6	1.5	0.00062	HCD (High Energy Collision Dissociation)	31.7	MS2	44.129	2.983	25.6372	30095	25001_E1_S1_7.raw	F257	2.26	1	0.006818	0.0919
		FALSE	Low	Sequest HT (A2)	Unambiguous	SLNPRWDGER		1	P05164	P05164	1	2	0.234	0	1	1	615.307	1229.61	1229.6	3.23	0.00198	HCD (High Energy Collision Dissociation)	31.7	MS2	12.5395	32.811	25.7636	30248	25001_E1_S1_7.raw	F257	1.88	1	0.153	0.7343
		FALSE	Medium	Sequest HT (A2)	Unambiguous	SRDHGLPGYNAWRR		2	P05164; P11678	P05164; P11678	2	4	0.4444	0	1	1	421.966	1684.84	1684.84	0.55	0.00023	HCD (High Energy Collision Dissociation)	31.7	MS2	88.4053	9.216	25.8688	30371	25001_E1_S1_7.raw	F257	2.25	2	0.02582	0.2741
		FALSE	Medium	Sequest HT (A2)	Unambiguous	YLPTYR		1	P05164	P05164	0	2	0.1781	0	1	1	406.72	812.433	812.43	2.99	0.00121	HCD (High Energy Collision Dissociation)	31.7	MS2	82.0308	1.677	25.8821	30387	25001_E1_S1_7.raw	F257	1.46	1	0.03298	0.3102
		FALSE	Low	Sequest HT (A2)	Unambiguous	YLPTYR		1	P05164	P05164	0	1	0.3011	0	1	1	812.43	812.43	812.43	-0.3	-0.00024	HCD (High Energy Collision Dissociation)	31.7	MS2	0	11.78	26.0233	30564	25001_E1_S1_7.raw	F257	1.86	1	0.06516	0.4785
		FALSE	Low	Sequest HT (A2)	Unambiguous	YLPTYR		1	P05164	P05164	0	2	0.2778	0	1	1	406.719	812.43	812.43	-0.39	-0.00016	HCD (High Energy Collision Dissociation)	31.7	MS2	8.91173	0.344	26.0923	30642	25001_E1_S1_7.raw	F257	1.44	1	0.1035	0.628
		FALSE	Low	Sequest HT (A2)	Unambiguous	YLPTYR		1	P05164	P05164	0	2	0.0169	0	1	1	406.719	812.43	812.43	-0.39	-0.00016	HCD (High Energy Collision Dissociation)	31.7	MS2	21.1377	1.716	26.1334	30698	25001_E1_S1_7.raw	F257	1.18	1	0.7099	0.9719
		FALSE	Low	Sequest HT (A2)	Unambiguous	SRDHGLPGYNAWRR		2	P05164; P11678	P05164; P11678	2	5	0.2857	0	1	1	337.774	1684.84	1684.84	0.51	0.00017	HCD (High Energy Collision Dissociation)	31.7	MS2	73.7061	27.971	26.1666	30737	25001_E1_S1_7.raw	F257	2.52	2	0.2925	0.8852
		FALSE	Medium	Sequest HT (A2)	Unambiguous	YLPTYR		1	P05164	P05164	0	2	0.3789	0	1	1	406.719	812.43	812.43	-0.47	-0.00019	HCD (High Energy Collision Dissociation)	31.7	MS2	11.5575	1.03	26.2281	30812	25001_E1_S1_7.raw	F257	1.61	1	0.02393	0.2625
		FALSE	High	Sequest HT (A2)	Unambiguous	SRDHGLPGYNAWRR		2	P05164; P11678	P05164; P11678	2	4	0.4885	0	1	1	421.966	1684.84	1684.84	-0.46	-0.00019	HCD (High Energy Collision Dissociation)	31.7	MS2	62.7297	12.634	26.2345	30822	25001_E1_S1_7.raw	F257	3.05	2	7.959e-05	0.004066
		FALSE	High	Sequest HT (A2)	Unambiguous	GLMATPAKLNR		3	P05164; J3QSF7; P11678	P05164; J3QSF7; P11678	1	3	0.6875	0	1	1	391.225	1171.66	1171.66	-0.72	-0.00028	HCD (High Energy Collision Dissociation)	31.7	MS2	48.5888	2.291	26.4814	31122	25001_E1_S1_7.raw	F257	3.2	3	7.959e-05	2.278e-05
		FALSE	High	Sequest HT (A2)	Unambiguous	GLMATPAKLNR		3	P05164; J3QSF7; P11678	P05164; J3QSF7; P11678	1	2	0.6151	0	1	1	586.333	1171.66	1171.66	-2.54	-0.00149	HCD (High Energy Collision Dissociation)	31.7	MS2	31.9665	27.53	26.5392	31197	25001_E1_S1_7.raw	F257	3.04	3	7.959e-05	0.0006562
		FALSE	High	Sequest HT (A2)	Unambiguous	GLMATPAKLNR		3	P05164; J3QSF7; P11678	P05164; J3QSF7; P11678	1	2	0.6074	0	1	1	586.334	1171.66	1171.66	0.07	4e-05	HCD (High Energy Collision Dissociation)	31.7	MS2	37.8605	3.123	26.7298	31438	25001_E1_S1_7.raw	F257	2.7	3	7.959e-05	0.0002566
		FALSE	High	Sequest HT (A2)	Unambiguous	GLMATPAKLNR		3	P05164; J3QSF7; P11678	P05164; J3QSF7; P11678	1	3	0.6875	0	1	1	391.225	1171.66	1171.66	0.21	8e-05	HCD (High Energy Collision Dissociation)	31.7	MS2	8.24236	0.469	26.8198	31540	25001_E1_S1_7.raw	F257	3.2	3	7.959e-05	1.811e-05
		FALSE	High	Sequest HT (A2)	Unambiguous	GLMATPAKLNR		3	P05164; J3QSF7; P11678	P05164; J3QSF7; P11678	1	2	0.6817	0	1	1	586.335	1171.66	1171.66	1.01	0.00059	HCD (High Energy Collision Dissociation)	31.7	MS2	13.6445	31.239	26.8649	31595	25001_E1_S1_7.raw	F257	3.11	3	7.959e-05	0.0002928
		FALSE	High	Sequest HT (A2)	Unambiguous	GLMATPAKLNR		3	P05164; J3QSF7; P11678	P05164; J3QSF7; P11678	1	3	0.679	0	1	1	391.226	1171.66	1171.66	0.45	0.00017	HCD (High Energy Collision Dissociation)	31.7	MS2	8.53729	1.111	27.157	31932	25001_E1_S1_7.raw	F257	3.24	3	7.959e-05	1.088e-05
		FALSE	High	Sequest HT (A2)	Unambiguous	GLMATPAKLNR		3	P05164; J3QSF7; P11678	P05164; J3QSF7; P11678	1	2	0.5819	0	1	1	586.335	1171.66	1171.66	1.74	0.00102	HCD (High Energy Collision Dissociation)	31.7	MS2	24.2489	34.489	27.2021	31986	25001_E1_S1_7.raw	F257	2.87	3	0.0007794	0.02
		FALSE	High	Sequest HT (A2)	Unambiguous	ERLFEQVmR	M8(Oxidation)	1	P05164	P05164	1	3	0.524	0	1	1	408.545	1223.62	1223.62	1.42	0.00058	HCD (High Energy Collision Dissociation)	31.7	MS2	74.895	2.594	30.2893	35475	25001_E1_S1_7.raw	F257	2.92	1	0.0008418	0.02547
		FALSE	High	Sequest HT (A2)	Unambiguous	ERLFEQVmR	M8(Oxidation)	1	P05164	P05164	1	2	0.5699	0	1	1	612.315	1223.62	1223.62	1.53	0.00094	HCD (High Energy Collision Dissociation)	31.7	MS2	0	5.707	30.3747	35570	25001_E1_S1_7.raw	F257	2.72	1	0.0002325	0.004692
		FALSE	Low	Sequest HT (A2)	Unambiguous	ERLFEQVmR	M8(Oxidation)	1	P05164	P05164	1	2	0.3452	0	1	1	612.314	1223.62	1223.62	0.34	0.00021	HCD (High Energy Collision Dissociation)	31.7	MS2	17.8962	3.97	30.4894	35726	25001_E1_S1_7.raw	F257	1.68	1	0.2766	0.8743
		FALSE	Low	Sequest HT (A2)	Unambiguous	ERLFEQVmR	M8(Oxidation)	1	P05164	P05164	1	3	0.3881	0	1	1	408.545	1223.62	1223.62	0.23	9e-05	HCD (High Energy Collision Dissociation)	31.7	MS2	17.2987	1.124	30.5259	35774	25001_E1_S1_7.raw	F257	2.01	1	0.104	0.6295
		FALSE	High	Sequest HT (A2)	Unambiguous	ERLFEQVmR	M8(Oxidation)	1	P05164	P05164	1	3	0.6921	0	1	1	408.545	1223.62	1223.62	-0.15	-6e-05	HCD (High Energy Collision Dissociation)	31.7	MS2	13.7974	0.557	30.6263	35901	25001_E1_S1_7.raw	F257	3.15	1	0.00211	0.04087
		FALSE	Low	Sequest HT (A2)	Unambiguous	ERLFEQVmR	M8(Oxidation)	1	P05164	P05164	1	2	0.2265	0	1	1	612.313	1223.62	1223.62	-1.56	-0.00095	HCD (High Energy Collision Dissociation)	31.7	MS2	11.3749	30.889	30.7146	36011	25001_E1_S1_7.raw	F257	1.81	1	0.1735	0.7644
		FALSE	High	Sequest HT (A2)	Unambiguous	LATELKSLNPR		1	P05164	P05164	1	3	0.328	0	1	1	414.579	1241.72	1241.72	0.21	9e-05	HCD (High Energy Collision Dissociation)	31.7	MS2	92.1861	4.175	32.0367	37441	25001_E1_S1_7.raw	F257	1.86	1	7.959e-05	0.00215
		FALSE	High	Sequest HT (A2)	Unambiguous	LFEQVmR	M6(Oxidation)	1	P05164	P05164	0	2	0.3562	0	1	1	469.742	938.477	938.476	0.73	0.00034	HCD (High Energy Collision Dissociation)	31.7	MS2	91.9972	1.727	32.5322	38013	25001_E1_S1_7.raw	F257	1.46	1	0.0046	0.07082
		FALSE	High	Sequest HT (A2)	Unambiguous	SRDHGLPGYNAWR		2	P05164; P11678	P05164; P11678	1	3	0.4806	0	1	1	510.252	1528.74	1528.74	0.96	0.00049	HCD (High Energy Collision Dissociation)	31.7	MS2	46.1639	2.865	32.6948	38190	25001_E1_S1_7.raw	F257	3.6	2	0.0002325	0.004641
		FALSE	High	Sequest HT (A2)	Unambiguous	SRDHGLPGYNAWR		2	P05164; P11678	P05164; P11678	1	2	0.634	0	1	1	764.872	1528.74	1528.74	-1.98	-0.00152	HCD (High Energy Collision Dissociation)	31.7	MS2	0	35.551	32.7545	38263	25001_E1_S1_7.raw	F257	4.18	2	7.959e-05	0.003339
		FALSE	High	Sequest HT (A2)	Unambiguous	RNGFPVALAR		1	P05164	P05164	1	3	0.6346	0	1	1	367.549	1100.63	1100.63	-0.62	-0.00023	HCD (High Energy Collision Dissociation)	31.7	MS2	67.6938	4.598	32.8052	38328	25001_E1_S1_7.raw	F257	3.53	1	7.959e-05	0.001414
		FALSE	High	Sequest HT (A2)	Unambiguous	LFEQVmR	M6(Oxidation)	1	P05164	P05164	0	2	0.3547	0	1	1	469.742	938.476	938.476	-0.64	-0.0003	HCD (High Energy Collision Dissociation)	31.7	MS2	41.5532	0.11	32.8619	38391	25001_E1_S1_7.raw	F257	1.72	1	0.002712	0.05064
		FALSE	High	Sequest HT (A2)	Unambiguous	RNGFPVALAR		1	P05164	P05164	1	2	0.4438	0	1	1	550.818	1100.63	1100.63	-2.96	-0.00163	HCD (High Energy Collision Dissociation)	31.7	MS2	40.128	7.556	32.8657	38396	25001_E1_S1_7.raw	F257	3.2	1	0.001512	0.03471
		FALSE	High	Sequest HT (A2)	Unambiguous	SRDHGLPGYNAWR		2	P05164; P11678	P05164; P11678	1	4	0.6418	0	1	1	382.94	1528.74	1528.74	-0.16	-6e-05	HCD (High Energy Collision Dissociation)	31.7	MS2	28.8204	4.462	32.9483	38487	25001_E1_S1_7.raw	F257	3.49	2	7.959e-05	0.002826
		FALSE	Low	Sequest HT (A2)	Unambiguous	LFEQVmR	M6(Oxidation)	1	P05164	P05164	0	1	0.372	0	1	1	938.476	938.476	938.476	-0.62	-0.00058	HCD (High Energy Collision Dissociation)	31.7	MS2	24.6174	8.624	32.9895	38537	25001_E1_S1_7.raw	F257	1.64	1	0.4685	0.9553
		FALSE	Low	Sequest HT (A2)	Unambiguous	DGDR		58	P05164; Q2G188; A5A3E0; Q02388; A0A7X3JWN7; A1KZ92; A0A590UK62; J3KTL8; Q15858; Q71RC1; Q8TD86; F5H386; X6RAN8; A6NGQ3; Q2G179; A0A380EK96; Q14055; E7EWD3; Q8NBZ9; Q9NRD9; D6RA03; P0CG39; A0A590UJD0; Q92626; Q86YT6; Q8N2E2; J3KQJ9; O75420; K4DIA6; F8WEH8; Q6S8J3; Q96A59; A6NHR9; A0A0J9YWD4; J3KSM2; P11678; Q15465	P05164; A0A2X2MAX7; Q2G188; A5A3E0; Q02388; A0A7X3JWN7; A1KZ92; A0A590UK62; A0A831EEE8; J3KTL8; D6RDY0; Q15858; Q71RC1; Q8TD86; F5H386; Q9UQ26; X6RAN8; Q5HPJ6; A0A2R8YDP4; A0A269XEQ3; A6NGQ3; Q2G179; A0A380EK96; Q9NRD8; Q14055; E7EWD3; Q8NBZ9; P22079; B1AKR1; Q9NRD9; A0A087X067; A0A590UJL1; Q5VST9; D6RA03; P0CG39; F8W6W8; A0A830Z274; A0A590UJD0; Q92626; Q86YT6; Q8N2E2; H3BQA7; J3KQJ9; O75420; K4D…	0	1	0.0645	0	1	1	462.192	462.192	462.194	-4.94	-0.00229	HCD (High Energy Collision Dissociation)	31.7	MS2	68.434	14.937	33.0048	38558	25001_E1_S1_7.raw	F257	0.62	37	0.7194	0.9719
		FALSE	High	Sequest HT (A2)	Unambiguous	SRDHGLPGYNAWR		2	P05164; P11678	P05164; P11678	1	3	0.5077	0	1	1	510.251	1528.74	1528.74	-1.01	-0.00052	HCD (High Energy Collision Dissociation)	31.7	MS2	18.1433	35.638	33.0302	38585	25001_E1_S1_7.raw	F257	3.9	2	7.959e-05	0.00276
		FALSE	High	Sequest HT (A2)	Unambiguous	RNGFPVALAR		1	P05164	P05164	1	3	0.5631	0	1	1	367.549	1100.63	1100.63	0.21	8e-05	HCD (High Energy Collision Dissociation)	31.7	MS2	39.2637	2.089	33.1153	38680	25001_E1_S1_7.raw	F257	2.06	1	7.959e-05	0.00146
		FALSE	High	Sequest HT (A2)	Unambiguous	RNGFPVALAR		1	P05164	P05164	1	3		0.013	2	2	367.549	1100.63	1100.63	-0.45	-0.00017	HCD (High Energy Collision Dissociation)	31.7	MS2	20.8365	1.939	33.1448	38716	25001_E1_S1_7.raw	F257	0.76	1	0.001396	0.0312
		FALSE	High	Sequest HT (A2)	Unambiguous	LFEQVmR	M6(Oxidation)	1	P05164	P05164	0	2	0.3895	0	1	1	469.742	938.476	938.476	-0.12	-5e-05	HCD (High Energy Collision Dissociation)	31.7	MS2	3.26156	0.667	33.199	38783	25001_E1_S1_7.raw	F257	1.9	1	0.002445	0.0452
		FALSE	High	Sequest HT (A2)	Unambiguous	DHGLPGYNAwR	W10(Oxidation)	2	P05164; P11678	P05164; P11678	0	3	0.3137	0	1	1	434.539	1301.6	1301.6	0.58	0.00025	HCD (High Energy Collision Dissociation)	31.7	MS2	75.1691	7.75	35.0731	40929	25001_E1_S1_7.raw	F257	1.02	2	0.00666	0.08981
		FALSE	High	Sequest HT (A2)	Unambiguous	QNQIAVDEIR		2	P05164; J3QSF7	P05164; J3QSF7	0	2	0.6162	0	1	1	593.316	1185.62	1185.62	2.17	0.00129	HCD (High Energy Collision Dissociation)	31.7	MS2	40.3702	24.829	35.2245	41110	25001_E1_S1_7.raw	F257	3.83	2	7.959e-05	0.000226
		FALSE	High	Sequest HT (A2)	Unambiguous	QNQIAVDEIR		2	P05164; J3QSF7	P05164; J3QSF7	0	1	0.5755	0	1	1	1185.62	1185.62	1185.62	-2.4	-0.00284	HCD (High Energy Collision Dissociation)	31.7	MS2	0	75	35.4034	41323	25001_E1_S1_7.raw	F257	3.84	2	7.959e-05	2.412e-05
		FALSE	High	Sequest HT (A2)	Unambiguous	QNQIAVDEIR		2	P05164; J3QSF7	P05164; J3QSF7	0	3	0.5226	0	1	1	395.879	1185.62	1185.62	-0.28	-0.00011	HCD (High Energy Collision Dissociation)	31.7	MS2	83.8495	62.813	35.4899	41419	25001_E1_S1_7.raw	F257	3.1	2	0.001031	0.02682
		FALSE	High	Sequest HT (A2)	Unambiguous	QNQIAVDEIR		2	P05164; J3QSF7	P05164; J3QSF7	0	2	0.6657	0	1	1	593.314	1185.62	1185.62	-0.91	-0.00054	HCD (High Energy Collision Dissociation)	31.7	MS2	1.7459	0.132	35.5506	41488	25001_E1_S1_7.raw	F257	3.5	2	7.959e-05	0.0001866
		FALSE	Low	Sequest HT (A2)	Unambiguous	YQPmEPNPRVPLSR	M4(Oxidation)	2	P05164; J3QSF7	P05164; J3QSF7	1	3	0.2248	0	1	1	567.291	1699.86	1699.86	0.46	0.00026	HCD (High Energy Collision Dissociation)	31.7	MS2	76.0353	29.104	35.7266	41691	25001_E1_S1_7.raw	F257	1.29	2	0.05129	0.4092
		FALSE	High	Sequest HT (A2)	Unambiguous	QNQIAVDEIR		2	P05164; J3QSF7	P05164; J3QSF7	0	1	0.5561	0	1	1	1185.62	1185.62	1185.62	-1.37	-0.00162	HCD (High Energy Collision Dissociation)	31.7	MS2	0	75	35.7309	41696	25001_E1_S1_7.raw	F257	4.19	2	7.959e-05	1.225e-05
		FALSE	High	Sequest HT (A2)	Unambiguous	YQPmEPNPRVPLSR	M4(Oxidation)	2	P05164; J3QSF7	P05164; J3QSF7	1	3	0.4581	0	1	1	567.291	1699.86	1699.86	-0.08	-5e-05	HCD (High Energy Collision Dissociation)	31.7	MS2	0	3.366	36.0603	42070	25001_E1_S1_7.raw	F257	1.79	2	0.0007794	0.01816
		FALSE	Low	Sequest HT (A2)	Unambiguous	YQPmEPNPRVPLSR	M4(Oxidation)	2	P05164; J3QSF7	P05164; J3QSF7	1	3	0.0343	0	1	1	567.292	1699.86	1699.86	1.75	0.00099	HCD (High Energy Collision Dissociation)	31.7	MS2	27.6019	37.17	36.4063	42457	25001_E1_S1_7.raw	F257	1.75	2	0.2081	0.8096
		FALSE	Low	Sequest HT (A2)	Unambiguous	DHGLPGYNAWRR		2	P05164; P11678	P05164; P11678	1	3	0.3673	0	1	1	481.242	1441.71	1441.71	1.96	0.00094	HCD (High Energy Collision Dissociation)	31.7	MS2	40.2903	19.595	37.1072	43258	25001_E1_S1_7.raw	F257	2.45	2	0.184	0.7787
		FALSE	High	Sequest HT (A2)	Unambiguous	LDNRYQPmEPNPRVPLSR	M8(Oxidation)	1	P05164	P05164	2	4	0.4448	0	1	1	550.284	2198.12	2198.11	1.08	0.00059	HCD (High Energy Collision Dissociation)	31.7	MS2	30.7928	1.893	39.5957	46026	25001_E1_S1_7.raw	F257	2.99	1	0.0007794	0.02026
		FALSE	High	Sequest HT (A2)	Unambiguous	LDNRYQPmEPNPRVPLSR	M8(Oxidation)	1	P05164	P05164	2	3	0.3506	0	1	1	733.378	2198.12	2198.11	2.61	0.00191	HCD (High Energy Collision Dissociation)	31.7	MS2	41.082	28.766	39.6542	46094	25001_E1_S1_7.raw	F257	2.31	1	0.004024	0.06503
		FALSE	High	Sequest HT (A2)	Unambiguous	LDNRYQPmEPNPRVPLSR	M8(Oxidation)	1	P05164	P05164	2	4	0.4879	0	1	1	550.284	2198.11	2198.11	-0.14	-8e-05	HCD (High Energy Collision Dissociation)	31.7	MS2	28.3941	0.903	39.7283	46177	25001_E1_S1_7.raw	F257	4.14	1	7.959e-05	0.0003099
		FALSE	High	Sequest HT (A2)	Unambiguous	LDNRYQPmEPNPRVPLSR	M8(Oxidation)	1	P05164	P05164	2	5	0.3835	0	1	1	440.428	2198.11	2198.11	-0.68	-0.0003	HCD (High Energy Collision Dissociation)	31.7	MS2	40.7909	75	39.867	46330	25001_E1_S1_7.raw	F257	3.52	1	0.0002325	0.00492
		FALSE	High	Sequest HT (A2)	Unambiguous	LDNRYQPmEPNPRVPLSR	M8(Oxidation)	1	P05164	P05164	2	3	0.5356	0	1	1	733.378	2198.12	2198.11	3.36	0.00246	HCD (High Energy Collision Dissociation)	31.7	MS2	20.7529	4.607	39.9795	46450	25001_E1_S1_7.raw	F257	2.67	1	0.0007523	0.01378
		FALSE	High	Sequest HT (A2)	Unambiguous	LDNRYQPmEPNPRVPLSR	M8(Oxidation)	1	P05164	P05164	2	4	0.565	0	1	1	550.284	2198.11	2198.11	0.63	0.00035	HCD (High Energy Collision Dissociation)	31.7	MS2	0.464182	1.132	40.0625	46544	25001_E1_S1_7.raw	F257	4	1	7.959e-05	1.214e-07
		FALSE	High	Sequest HT (A2)	Unambiguous	DHGLPGYNAwR	W10(Oxidation)	2	P05164; P11678	P05164; P11678	0	2	0.3496	0	1	1	651.3	1301.59	1301.6	-6.89	-0.00449	HCD (High Energy Collision Dissociation)	31.7	MS2	87.0246	36.467	40.838	47446	25001_E1_S1_7.raw	F257	1.23	2	0.009739	0.1281
		FALSE	High	Sequest HT (A2)	Unambiguous	DHGLPGYNAwR	W10(Oxidation)	2	P05164; P11678	P05164; P11678	0	3	0.5874	0	1	1	434.539	1301.6	1301.6	-0.27	-0.00012	HCD (High Energy Collision Dissociation)	31.7	MS2	90.0569	10.589	40.9277	47538	25001_E1_S1_7.raw	F257	2.23	2	0.003695	0.06268
		FALSE	High	Sequest HT (A2)	Unambiguous	NNIFmSNSYPR	M5(Oxidation)	1	P05164	P05164	0	2	0.6832	0	1	1	679.814	1358.62	1358.62	3.15	0.00214	HCD (High Energy Collision Dissociation)	31.7	MS2	0	32.323	41.2194	47862	25001_E1_S1_7.raw	F257	3.22	1	7.959e-05	0.0004569
		FALSE	High	Sequest HT (A2)	Unambiguous	NNIFmSNSYPR	M5(Oxidation)	1	P05164	P05164	0	3	0.1236	0	1	1	453.543	1358.61	1358.62	-1.91	-0.00087	HCD (High Energy Collision Dissociation)	31.7	MS2	73.3316	3.753	41.393	48068	25001_E1_S1_7.raw	F257	0.89	1	0.002287	0.04272
		FALSE	High	Sequest HT (A2)	Unambiguous	NNIFmSNSYPR	M5(Oxidation)	1	P05164	P05164	0	2	0.7473	0	1	1	679.812	1358.62	1358.62	0.19	0.00013	HCD (High Energy Collision Dissociation)	31.7	MS2	0	0.489	41.5385	48226	25001_E1_S1_7.raw	F257	2.81	1	7.959e-05	9.373e-05
		FALSE	High	Sequest HT (A2)	Unambiguous	NNIFmSNSYPR	M5(Oxidation)	1	P05164	P05164	0	1	0.5349	0	1	1	1358.61	1358.61	1358.62	-3.8	-0.00517	HCD (High Energy Collision Dissociation)	31.7	MS2	0	75	41.5719	48265	25001_E1_S1_7.raw	F257	2.15	1	0.000636	0.01144
		FALSE	High	Sequest HT (A2)	Unambiguous	NNIFmSNSYPR	M5(Oxidation)	1	P05164	P05164	0	2	0.7727	0	1	1	679.812	1358.62	1358.62	0.01	0	HCD (High Energy Collision Dissociation)	31.7	MS2	0	0.443	41.8755	48626	25001_E1_S1_7.raw	F257	2.86	1	7.959e-05	0.003454
		FALSE	High	Sequest HT (A2)	Unambiguous	NNIFmSNSYPR	M5(Oxidation)	1	P05164	P05164	0	1	0.4754	0	1	1	1358.61	1358.61	1358.62	-2.63	-0.00358	HCD (High Energy Collision Dissociation)	31.7	MS2	0	75	41.9119	48674	25001_E1_S1_7.raw	F257	2.44	1	0.001633	0.03633
		FALSE	High	Sequest HT (A2)	Unambiguous	NNIFmSNSYPR	M5(Oxidation)	1	P05164	P05164	0	2	0.769	0	1	1	679.811	1358.62	1358.62	-0.08	-6e-05	HCD (High Energy Collision Dissociation)	31.7	MS2	2.67932	0.976	41.9896	48770	25001_E1_S1_7.raw	F257	2.9	1	7.959e-05	0.0001682
		FALSE	High	Sequest HT (A2)	Unambiguous	NNIFmSNSYPR	M5(Oxidation)	1	P05164	P05164	0	2	0.3296	0	1	1	679.811	1358.61	1358.62	-1.43	-0.00097	HCD (High Energy Collision Dissociation)	31.7	MS2	81.4885	31.784	42.2232	49042	25001_E1_S1_7.raw	F257	1.79	1	0.0004316	0.009473
		FALSE	High	Sequest HT (A2)	Unambiguous	FPTDQLTPDQER		1	P05164	P05164	0	2	0.665	0	1	1	723.847	1446.69	1446.69	0.01	1e-05	HCD (High Energy Collision Dissociation)	31.7	MS2	14.3951	41.298	45.8574	53000	25001_E1_S1_7.raw	F257	4.09	1	7.959e-05	6.579e-07
		FALSE	High	Sequest HT (A2)	Unambiguous	DHGLPGYNAWR		2	P05164; P11678	P05164; P11678	0	2	0.4206	0	1	1	643.307	1285.61	1285.61	-0.58	-0.00038	HCD (High Energy Collision Dissociation)	31.7	MS2	90.6849	3.822	45.9908	53141	25001_E1_S1_7.raw	F257	2.52	2	7.959e-05	0.0008638
		FALSE	High	Sequest HT (A2)	Unambiguous	FPTDQLTPDQER		1	P05164	P05164	0	3	0.4727	0	1	1	482.9	1446.68	1446.69	-1.31	-0.00063	HCD (High Energy Collision Dissociation)	31.7	MS2	87.0883	3.823	46.0318	53192	25001_E1_S1_7.raw	F257	2.2	1	0.001031	0.02673
		FALSE	High	Sequest HT (A2)	Unambiguous	FPTDQLTPDQER		1	P05164	P05164	0	2	0.731	0	1	1	723.846	1446.68	1446.69	-1.26	-0.00091	HCD (High Energy Collision Dissociation)	31.7	MS2	0	0.168	46.1927	53376	25001_E1_S1_7.raw	F257	3.68	1	7.959e-05	2.653e-07
		FALSE	High	Sequest HT (A2)	Unambiguous	DHGLPGYNAWR		2	P05164; P11678	P05164; P11678	0	3	0.5769	0	1	1	429.207	1285.61	1285.61	-0.55	-0.00023	HCD (High Energy Collision Dissociation)	31.7	MS2	6.90791	0.091	46.2347	53426	25001_E1_S1_7.raw	F257	3.12	2	7.959e-05	0.001468
		FALSE	High	Sequest HT (A2)	Unambiguous	DHGLPGYNAWR		2	P05164; P11678	P05164; P11678	0	2	0.3982	0	1	1	643.307	1285.61	1285.61	-0.87	-0.00056	HCD (High Energy Collision Dissociation)	31.7	MS2	64.2066	2.857	46.2679	53471	25001_E1_S1_7.raw	F257	2.21	2	0.0005	0.01026
		FALSE	High	Sequest HT (A2)	Unambiguous	FPTDQLTPDQER		1	P05164	P05164	0	3	0.5473	0	1	1	482.9	1446.69	1446.69	0.02	1e-05	HCD (High Energy Collision Dissociation)	31.7	MS2	8.30029	4.156	46.272	53477	25001_E1_S1_7.raw	F257	2.43	1	7.959e-05	0.003032
		FALSE	High	Sequest HT (A2)	Unambiguous	DHGLPGYNAWR		2	P05164; P11678	P05164; P11678	0	2	0.5367	0	1	1	643.307	1285.61	1285.61	-0.87	-0.00056	HCD (High Energy Collision Dissociation)	31.7	MS2	2.58436	0.42	46.3199	53535	25001_E1_S1_7.raw	F257	2.59	2	0.0004316	0.008171
		FALSE	Medium	Sequest HT (A2)	Unambiguous	FPTDQLTPDQER		1	P05164	P05164	0	3	0.5871	0	1	1	482.9	1446.68	1446.69	-0.68	-0.00033	HCD (High Energy Collision Dissociation)	31.7	MS2	0	10.871	46.3492	53569	25001_E1_S1_7.raw	F257	2.64	1	0.03826	0.3362
		FALSE	High	Sequest HT (A2)	Unambiguous	FPTDQLTPDQER		1	P05164	P05164	0	3	0.5223	0	1	1	482.9	1446.68	1446.69	-0.87	-0.00042	HCD (High Energy Collision Dissociation)	31.7	MS2	12.8297	50.862	46.3763	53599	25001_E1_S1_7.raw	F257	3.37	1	7.959e-05	0.002047
		FALSE	High	Sequest HT (A2)	Unambiguous	NGFPVALAR		1	P05164	P05164	0	2	0.6943	0	1	1	472.769	944.53	944.531	-0.89	-0.00042	HCD (High Energy Collision Dissociation)	31.7	MS2	3.26905	0.29	46.4446	53676	25001_E1_S1_7.raw	F257	2.29	1	7.959e-05	0.001216
		FALSE	High	Sequest HT (A2)	Unambiguous	NGFPVALAR		1	P05164	P05164	0	1	0.5971	0	1	1	944.529	944.529	944.531	-2.62	-0.00248	HCD (High Energy Collision Dissociation)	31.7	MS2	34.5787	6.874	46.4946	53739	25001_E1_S1_7.raw	F257	3.4	1	0.0007523	0.01405
		FALSE	High	Sequest HT (A2)	Unambiguous	FPTDQLTPDQER		1	P05164	P05164	0	2	0.7567	0	1	1	723.846	1446.69	1446.69	-0.58	-0.00042	HCD (High Energy Collision Dissociation)	31.7	MS2	0	0.374	46.5175	53767	25001_E1_S1_7.raw	F257	3.74	1	7.959e-05	5.204e-07
		FALSE	High	Sequest HT (A2)	Unambiguous	DHGLPGYNAWR		2	P05164; P11678	P05164; P11678	0	3	0.5844	0	1	1	429.207	1285.61	1285.61	-0.55	-0.00023	HCD (High Energy Collision Dissociation)	31.7	MS2	1.57934	1.552	46.5597	53808	25001_E1_S1_7.raw	F257	3.2	2	0.0002325	0.00478
		FALSE	High	Sequest HT (A2)	Unambiguous	DHGLPGYNAWR		2	P05164; P11678	P05164; P11678	0	3	0.559	0	1	1	429.207	1285.61	1285.61	-0.33	-0.00014	HCD (High Energy Collision Dissociation)	31.7	MS2	2.67819	2.993	46.5815	53834	25001_E1_S1_7.raw	F257	3.22	2	0.002445	0.04417
		FALSE	High	Sequest HT (A2)	Unambiguous	DHGLPGYNAWR		2	P05164; P11678	P05164; P11678	0	2	0.3604	0	1	1	643.307	1285.61	1285.61	-0.3	-0.00019	HCD (High Energy Collision Dissociation)	31.7	MS2	39.0467	5.841	46.636	53900	25001_E1_S1_7.raw	F257	1.97	2	0.003589	0.06117
		FALSE	High	Sequest HT (A2)	Unambiguous	NGFPVALAR		1	P05164	P05164	0	2	0.6769	0	1	1	472.769	944.53	944.531	-1.09	-0.00051	HCD (High Energy Collision Dissociation)	31.7	MS2	0.458134	0.103	46.7719	54053	25001_E1_S1_7.raw	F257	2.6	1	7.959e-05	0.002611
		FALSE	High	Sequest HT (A2)	Unambiguous	NGFPVALAR		1	P05164	P05164	0	1	0.6018	0	1	1	944.53	944.53	944.531	-1.4	-0.00132	HCD (High Energy Collision Dissociation)	31.7	MS2	0	8.598	46.8133	54099	25001_E1_S1_7.raw	F257	3.29	1	0.0007523	0.01359
		FALSE	High	Sequest HT (A2)	Unambiguous	FPTDQLTPDQER		1	P05164	P05164	0	2	0.6809	0	1	1	723.846	1446.68	1446.69	-0.84	-0.0006	HCD (High Energy Collision Dissociation)	31.7	MS2	6.49258	1.393	46.8386	54127	25001_E1_S1_7.raw	F257	3.51	1	7.959e-05	4.92e-07
		FALSE	High	Sequest HT (A2)	Unambiguous	FPTDQLTPDQER		1	P05164	P05164	0	2	0.6118	0	1	1	723.846	1446.69	1446.69	-0.58	-0.00042	HCD (High Energy Collision Dissociation)	31.7	MS2	11.6069	11.405	47.0734	54395	25001_E1_S1_7.raw	F257	3.22	1	7.959e-05	2.36e-06
		FALSE	Medium	Sequest HT (A2)	Unambiguous	NGFPVALAR		1	P05164	P05164	0	2	0.5163	0	1	1	472.769	944.531	944.531	-0.51	-0.00024	HCD (High Energy Collision Dissociation)	31.7	MS2	4.1321	0.508	47.0759	54399	25001_E1_S1_7.raw	F257	2.15	1	0.04954	0.3987
		FALSE	High	Sequest HT (A2)	Unambiguous	NGFPVALAR		1	P05164	P05164	0	2	0.6383	0	1	1	472.769	944.531	944.531	-0.7	-0.00033	HCD (High Energy Collision Dissociation)	31.7	MS2	0.780921	0.231	47.0812	54404	25001_E1_S1_7.raw	F257	2.35	1	7.959e-05	0.001897
		FALSE	High	Sequest HT (A2)	Unambiguous	NGFPVALAR		1	P05164	P05164	0	1	0.5964	0	1	1	944.53	944.53	944.531	-1.2	-0.00114	HCD (High Energy Collision Dissociation)	31.7	MS2	0	29.089	47.1284	54464	25001_E1_S1_7.raw	F257	3.37	1	7.959e-05	0.000557
		FALSE	High	Sequest HT (A2)	Unambiguous	FPTDQLTPDQER		1	P05164	P05164	0	2	0.5669	0	1	1	723.843	1446.68	1446.69	-4.89	-0.00353	HCD (High Energy Collision Dissociation)	31.7	MS2	0	22.202	47.1686	54515	25001_E1_S1_7.raw	F257	2.84	1	0.0005	0.009968
		FALSE	High	Sequest HT (A2)	Unambiguous	FPTDQLTPDQER		1	P05164	P05164	0	2	0.4803	0	1	1	723.847	1446.69	1446.69	-0.08	-5e-05	HCD (High Energy Collision Dissociation)	31.7	MS2	0	33.941	47.2033	54565	25001_E1_S1_7.raw	F257	3.04	1	0.001214	0.02983
		FALSE	High	Sequest HT (A2)	Unambiguous	NGFPVALAR		1	P05164	P05164	0	2	0.6507	0	1	1	472.769	944.531	944.531	-0.25	-0.00012	HCD (High Energy Collision Dissociation)	31.7	MS2	8.07139	13.374	47.3919	54783	25001_E1_S1_7.raw	F257	2.29	1	7.959e-05	0.003011
		FALSE	Low	Sequest HT (A2)	Unambiguous	NGFPVALAR		1	P05164	P05164	0	2	0.125	0	1	1	472.769	944.531	944.531	0.27	0.00013	HCD (High Energy Collision Dissociation)	31.7	MS2	80.2128	0.793	47.4139	54807	25001_E1_S1_7.raw	F257	0.88	1	0.1868	0.7827
		FALSE	High	Sequest HT (A2)	Unambiguous	DHGLPGYNAWR		2	P05164; P11678	P05164; P11678	0	3	0.5552	0	1	1	429.207	1285.61	1285.61	-1.54	-0.00066	HCD (High Energy Collision Dissociation)	31.7	MS2	46.7043	75	47.5705	54995	25001_E1_S1_7.raw	F257	2.99	2	0.0007012	0.01195
		FALSE	High	Sequest HT (A2)	Unambiguous	DHGLPGYNAWR		2	P05164; P11678	P05164; P11678	0	3	0.5897	0	1	1	429.207	1285.61	1285.61	-1.05	-0.00045	HCD (High Energy Collision Dissociation)	31.7	MS2	26.2349	53.01	47.615	55049	25001_E1_S1_7.raw	F257	3.51	2	0.0005	0.009999
		FALSE	Low	Sequest HT (A2)	Unambiguous	DHGLPGYNAWR		2	P05164; P11678	P05164; P11678	0	2	0.4056	0	1	1	643.303	1285.6	1285.61	-6.19	-0.00398	HCD (High Energy Collision Dissociation)	31.7	MS2	69.5258	6.848	47.6412	55082	25001_E1_S1_7.raw	F257	1.43	2	0.3628	0.9231
		FALSE	High	Sequest HT (A2)	Unambiguous	LATELKSLNPRWDGER		1	P05164	P05164	2	4	0.405	0	1	1	472.004	1884.99	1884.99	0.55	0.00026	HCD (High Energy Collision Dissociation)	31.7	MS2	72.6465	13.066	48.4457	55885	25001_E1_S1_7.raw	F257	2	1	7.959e-05	0.001078
		FALSE	High	Sequest HT (A2)	Unambiguous	GLMATPAKLNRQNQIAVDEIR		2	P05164; J3QSF7	P05164; J3QSF7	2	3	0.5922	0	1	1	780.093	2338.26	2338.27	-1.1	-0.00086	HCD (High Energy Collision Dissociation)	31.7	MS2	0	52.992	49.3522	56842	25001_E1_S1_7.raw	F257	4.34	2	7.959e-05	1.827e-08
		FALSE	High	Sequest HT (A2)	Unambiguous	GLMATPAKLNRQNQIAVDEIR		2	P05164; J3QSF7	P05164; J3QSF7	2	4	0.718	0	1	1	585.323	2338.27	2338.27	1.27	0.00074	HCD (High Energy Collision Dissociation)	31.7	MS2	0.830357	3.318	49.5128	57002	25001_E1_S1_7.raw	F257	6.49	2	7.959e-05	2.962e-09
		FALSE	High	Sequest HT (A2)	Unambiguous	GLMATPAKLNRQNQIAVDEIR		2	P05164; J3QSF7	P05164; J3QSF7	2	3	0.4845	0	1	1	780.092	2338.26	2338.27	-2.43	-0.0019	HCD (High Energy Collision Dissociation)	31.7	MS2	59.1098	28.865	49.6872	57195	25001_E1_S1_7.raw	F257	3.88	2	7.959e-05	0.0002746
		FALSE	High	Sequest HT (A2)	Unambiguous	QALAQISLPR		1	P05164	P05164	0	2	0.5731	0	1	1	548.828	1096.65	1096.65	1.29	0.00071	HCD (High Energy Collision Dissociation)	31.7	MS2	60.8655	13.333	51.1754	58762	25001_E1_S1_7.raw	F257	3.35	1	7.959e-05	0.0001589
		FALSE	High	Sequest HT (A2)	Unambiguous	QALAQISLPR		1	P05164	P05164	0	2	0.5819	0	1	1	548.828	1096.65	1096.65	0.4	0.00022	HCD (High Energy Collision Dissociation)	31.7	MS2	18.885	12.31	51.2728	58858	25001_E1_S1_7.raw	F257	3.42	1	7.959e-05	9.615e-05
		FALSE	High	Sequest HT (A2)	Unambiguous	QALAQISLPR		1	P05164	P05164	0	3	0.6344	0	1	1	366.221	1096.65	1096.65	-0.03	-1e-05	HCD (High Energy Collision Dissociation)	31.7	MS2	27.6984	34.484	51.3898	58976	25001_E1_S1_7.raw	F257	3.31	1	0.002445	0.04544
		FALSE	High	Sequest HT (A2)	Unambiguous	QALAQISLPR		1	P05164	P05164	0	2	0.5921	0	1	1	548.828	1096.65	1096.65	0.51	0.00028	HCD (High Energy Collision Dissociation)	31.7	MS2	0.96184	0.388	51.4879	59086	25001_E1_S1_7.raw	F257	3.04	1	7.959e-05	6.707e-05
		FALSE	High	Sequest HT (A2)	Unambiguous	QALAQISLPR		1	P05164	P05164	0	1	0.6053	0	1	1	1096.65	1096.65	1096.65	-0.09	-0.0001	HCD (High Energy Collision Dissociation)	31.7	MS2	0	74.746	51.5863	59193	25001_E1_S1_7.raw	F257	3.37	1	7.959e-05	3.937e-05
		FALSE	High	Sequest HT (A2)	Unambiguous	QALAQISLPR		1	P05164	P05164	0	3	0.6404	0	1	1	366.221	1096.65	1096.65	0.3	0.00011	HCD (High Energy Collision Dissociation)	31.7	MS2	3.70472	5.801	51.7022	59313	25001_E1_S1_7.raw	F257	3.17	1	0.0007794	0.01656
		FALSE	High	Sequest HT (A2)	Unambiguous	QALAQISLPR		1	P05164	P05164	0	2	0.755	0	1	1	548.827	1096.65	1096.65	-0.27	-0.00015	HCD (High Energy Collision Dissociation)	31.7	MS2	0	0.294	51.8284	59439	25001_E1_S1_7.raw	F257	3.02	1	7.959e-05	9.8e-05
		FALSE	High	Sequest HT (A2)	Unambiguous	QALAQISLPR		1	P05164	P05164	0	1	0.582	0	1	1	1096.65	1096.65	1096.65	-0.65	-0.00071	HCD (High Energy Collision Dissociation)	31.7	MS2	0	75	51.9245	59543	25001_E1_S1_7.raw	F257	3.11	1	7.959e-05	0.000447
		FALSE	Medium	Sequest HT (A2)	Unambiguous	QALAQISLPR		1	P05164	P05164	0	3	0.5643	0	1	1	366.222	1096.65	1096.65	3.72	0.00136	HCD (High Energy Collision Dissociation)	31.7	MS2	68.8847	28.535	52.1035	59727	25001_E1_S1_7.raw	F257	1.4	1	0.01327	0.1747
		FALSE	High	Sequest HT (A2)	Unambiguous	QALAQISLPR		1	P05164	P05164	0	2	0.68	0	1	1	548.827	1096.65	1096.65	-0.16	-9e-05	HCD (High Energy Collision Dissociation)	31.7	MS2	25.3558	47.202	52.1694	59796	25001_E1_S1_7.raw	F257	3.75	1	7.959e-05	0.0005204
		FALSE	High	Sequest HT (A2)	Unambiguous	IPcFLAGDTR	C3(Carbamidomethyl)	2	P05164; P11678	P05164; P11678	0	2	0.6631	0	1	1	575.288	1149.57	1149.57	-2.58	-0.00148	HCD (High Energy Collision Dissociation)	31.7	MS2	46.1844	7.258	54.4622	62115	25001_E1_S1_7.raw	F257	2.79	2	0.0007523	0.0124
		FALSE	High	Sequest HT (A2)	Unambiguous	KIVGAMVQIITYR		1	P05164	P05164	1	3	0.531	0	1	1	497.962	1491.87	1491.87	-1.06	-0.00053	HCD (High Energy Collision Dissociation)	31.7	MS2	63.2288	10.917	60.1361	68083	25001_E1_S1_7.raw	F257	2.9	1	0.0004316	0.007752
		FALSE	High	Sequest HT (A2)	Unambiguous	KIVGAMVQIITYR		1	P05164	P05164	1	2	0.6675	0	1	1	746.44	1491.87	1491.87	0.93	0.0007	HCD (High Energy Collision Dissociation)	31.7	MS2	50.3015	49.537	60.3339	68272	25001_E1_S1_7.raw	F257	4.15	1	7.959e-05	1.89e-06
		FALSE	High	Sequest HT (A2)	Unambiguous	KIVGAMVQIITYR		1	P05164	P05164	1	3	0.549	0	1	1	497.962	1491.87	1491.87	-0.32	-0.00016	HCD (High Energy Collision Dissociation)	31.7	MS2	65.8034	0.805	60.484	68420	25001_E1_S1_7.raw	F257	2.04	1	0.002169	0.04157
		FALSE	High	Sequest HT (A2)	Unambiguous	KIVGAMVQIITYR		1	P05164	P05164	1	3	0.5601	0	1	1	497.962	1491.87	1491.87	0.66	0.00033	HCD (High Energy Collision Dissociation)	31.7	MS2	73.0868	11.139	60.8284	68749	25001_E1_S1_7.raw	F257	3.91	1	7.959e-05	0.0007991
		FALSE	High	Sequest HT (A2)	Unambiguous	KIVGAMVQIITYR		1	P05164	P05164	1	3	0.6168	0	1	1	497.962	1491.87	1491.87	-0.2	-0.0001	HCD (High Energy Collision Dissociation)	31.7	MS2	80.0451	15.045	61.165	69079	25001_E1_S1_7.raw	F257	2.74	1	0.0003732	0.006768
		FALSE	High	Sequest HT (A2)	Unambiguous	SSEMPELTSmHTLLLR	M10(Oxidation)	1	P05164	P05164	0	3	0.3158	0	1	1	620.977	1860.92	1860.92	-0.91	-0.00057	HCD (High Energy Collision Dissociation)	31.7	MS2	69.9874	46.721	61.3781	69301	25001_E1_S1_7.raw	F257	2.66	1	7.959e-05	0.001974
		FALSE	High	Sequest HT (A2)	Unambiguous	VFFASWR		2	P05164; J3QSF7	P05164; J3QSF7	0	2	0.4225	0	1	1	456.74	912.473	912.473	0.06	3e-05	HCD (High Energy Collision Dissociation)	31.7	MS2	0	22.206	61.4716	69393	25001_E1_S1_7.raw	F257	2.13	2	0.004812	0.07298
		FALSE	High	Sequest HT (A2)	Unambiguous	KIVGAMVQIITYR		1	P05164	P05164	1	3	0.6497	0	1	1	497.961	1491.87	1491.87	-1.98	-0.00099	HCD (High Energy Collision Dissociation)	31.7	MS2	66.5923	75	61.5201	69438	25001_E1_S1_7.raw	F257	3.34	1	0.0005	0.01011
		FALSE	High	Sequest HT (A2)	Unambiguous	VFFASWR		2	P05164; J3QSF7	P05164; J3QSF7	0	1	0.4873	0	1	1	912.472	912.472	912.473	-0.79	-0.00073	HCD (High Energy Collision Dissociation)	31.7	MS2	0	50.518	61.6678	69591	25001_E1_S1_7.raw	F257	2.75	2	0.003646	0.06145
		FALSE	High	Sequest HT (A2)	Unambiguous	VFFASWR		2	P05164; J3QSF7	P05164; J3QSF7	0	2	0.3941	0	1	1	456.74	912.473	912.473	0.19	9e-05	HCD (High Energy Collision Dissociation)	31.7	MS2	57.2348	10.793	61.6983	69622	25001_E1_S1_7.raw	F257	1.7	2	0.003589	0.06089
		FALSE	High	Sequest HT (A2)	Unambiguous	VFFASWR		2	P05164; J3QSF7	P05164; J3QSF7	0	2	0.5072	0	1	1	456.74	912.473	912.473	-0.07	-3e-05	HCD (High Energy Collision Dissociation)	31.7	MS2	2.36826	0.299	61.7849	69706	25001_E1_S1_7.raw	F257	2.09	2	0.002445	0.0444
		FALSE	High	Sequest HT (A2)	Unambiguous	VFFASWR		2	P05164; J3QSF7	P05164; J3QSF7	0	2	0.538	0	1	1	456.74	912.473	912.473	-0.14	-6e-05	HCD (High Energy Collision Dissociation)	31.7	MS2	35.3892	10.347	61.8154	69735	25001_E1_S1_7.raw	F257	1.84	2	0.00666	0.0897
		FALSE	High	Sequest HT (A2)	Unambiguous	KIVGAMVQIITYR		1	P05164	P05164	1	3	0.4215	0	1	1	497.962	1491.87	1491.87	-0.45	-0.00022	HCD (High Energy Collision Dissociation)	31.7	MS2	89.3643	28.184	61.8463	69767	25001_E1_S1_7.raw	F257	2.42	1	0.0004316	0.0092
		FALSE	Medium	Sequest HT (A2)	Unambiguous	VFFASWR		2	P05164; J3QSF7	P05164; J3QSF7	0	1	0.3992	0	1	1	912.469	912.469	912.473	-4.27	-0.0039	HCD (High Energy Collision Dissociation)	31.7	MS2	0	55.264	62.0032	69929	25001_E1_S1_7.raw	F257	2.63	2	0.01327	0.1748
		FALSE	High	Sequest HT (A2)	Unambiguous	VFFASWR		2	P05164; J3QSF7	P05164; J3QSF7	0	2	0.4422	0	1	1	456.74	912.473	912.473	-0.01	0	HCD (High Energy Collision Dissociation)	31.7	MS2	5.83067	3.656	62.1263	70044	25001_E1_S1_7.raw	F257	1.99	2	0.003214	0.05611
		FALSE	High	Sequest HT (A2)	Unambiguous	VFFASWR		2	P05164; J3QSF7	P05164; J3QSF7	0	2	0.4024	0	1	1	456.741	912.474	912.473	1.26	0.00058	HCD (High Energy Collision Dissociation)	31.7	MS2	14.599	19.381	62.5354	70437	25001_E1_S1_7.raw	F257	1.69	2	0.006712	0.09111
		FALSE	High	Sequest HT (A2)	Unambiguous	IANVFTNAFR		1	P05164	P05164	0	2	0.6124	0	1	1	576.811	1152.62	1152.62	-0.74	-0.00043	HCD (High Energy Collision Dissociation)	31.7	MS2	85.1206	3.343	62.6048	70504	25001_E1_S1_7.raw	F257	3.38	1	7.959e-05	0.0002245
		FALSE	High	Sequest HT (A2)	Unambiguous	IANVFTNAFR		1	P05164	P05164	0	1	0.6548	0	1	1	1152.61	1152.61	1152.62	-1.85	-0.00213	HCD (High Energy Collision Dissociation)	31.7	MS2	28.5165	8.922	62.7365	70636	25001_E1_S1_7.raw	F257	3.65	1	7.959e-05	4.579e-05
		FALSE	Low	Sequest HT (A2)	Unambiguous	YGHTLIQPFmFR	M10(Oxidation)	1	P05164	P05164	0	3	0.0473	0	1	1	509.259	1525.76	1525.76	-0.32	-0.00016	HCD (High Energy Collision Dissociation)	31.7	MS2	66.8425	18.32	62.7904	70692	25001_E1_S1_7.raw	F257	1.48	1	0.3398	0.9121
		FALSE	High	Sequest HT (A2)	Unambiguous	IANVFTNAFR		1	P05164	P05164	0	3	0.5122	0	1	1	384.877	1152.62	1152.62	-0.54	-0.00021	HCD (High Energy Collision Dissociation)	31.7	MS2	46.1189	75	62.7938	70695	25001_E1_S1_7.raw	F257	2.05	1	0.0003732	0.005878
		FALSE	Medium	Sequest HT (A2)	Unambiguous	IANVFTNAFR		1	P05164	P05164	0	1	0.3769	0	1	1	1152.61	1152.61	1152.62	-2.27	-0.00262	HCD (High Energy Collision Dissociation)	31.7	MS2	0	75	62.9257	70811	25001_E1_S1_7.raw	F257	2.6	1	0.01592	0.2063
		FALSE	High	Sequest HT (A2)	Unambiguous	IANVFTNAFR		1	P05164	P05164	0	2	0.6199	0	1	1	576.811	1152.61	1152.62	-0.96	-0.00055	HCD (High Energy Collision Dissociation)	31.7	MS2	3.85604	0.245	62.9311	70815	25001_E1_S1_7.raw	F257	3.42	1	7.959e-05	0.0003778
		FALSE	Low	Sequest HT (A2)	Unambiguous	IANVFTNAFR		1	P05164	P05164	0	1	0.2486	0	1	1	1152.61	1152.61	1152.62	-6.29	-0.00725	HCD (High Energy Collision Dissociation)	31.7	MS2	28.7368	75	63.0927	70964	25001_E1_S1_7.raw	F257	1.77	1	0.1289	0.6877
		FALSE	High	Sequest HT (A2)	Unambiguous	AVSNEIVRFPTDQLTPDQER		1	P05164	P05164	1	3	0.7424	0	1	1	772.393	2315.16	2315.16	0.32	0.00025	HCD (High Energy Collision Dissociation)	31.7	MS2	17.3386	4.806	63.1491	71015	25001_E1_S1_7.raw	F257	6.21	1	7.959e-05	6.076e-13
		FALSE	High	Sequest HT (A2)	Unambiguous	AVSNEIVRFPTDQLTPDQER		1	P05164	P05164	1	2	0.6134	0	1	1	1158.08	2315.16	2315.16	-1.04	-0.0012	HCD (High Energy Collision Dissociation)	31.7	MS2	0	75	63.242	71107	25001_E1_S1_7.raw	F257	3.88	1	7.959e-05	7.05e-10
		FALSE	High	Sequest HT (A2)	Unambiguous	IANVFTNAFR		1	P05164	P05164	0	2	0.2849	0	1	1	576.811	1152.62	1152.62	-0.74	-0.00043	HCD (High Energy Collision Dissociation)	31.7	MS2	88.4124	1.83	63.2757	71140	25001_E1_S1_7.raw	F257	1.86	1	0.0004316	0.00748
		FALSE	High	Sequest HT (A2)	Unambiguous	AVSNEIVRFPTDQLTPDQER		1	P05164	P05164	1	3	0.5344	0	1	1	772.393	2315.16	2315.16	0.4	0.00031	HCD (High Energy Collision Dissociation)	31.7	MS2	8.84556	36.075	63.3488	71213	25001_E1_S1_7.raw	F257	4.79	1	7.959e-05	9.115e-06
		FALSE	High	Sequest HT (A2)	Unambiguous	AVSNEIVRFPTDQLTPDQER		1	P05164	P05164	1	4	0.5126	0	1	1	579.546	2315.16	2315.16	-0.05	-3e-05	HCD (High Energy Collision Dissociation)	31.7	MS2	38.4181	8.757	63.3991	71257	25001_E1_S1_7.raw	F257	3.18	1	7.959e-05	0.0007238
		FALSE	High	Sequest HT (A2)	Unambiguous	AVSNEIVRFPTDQLTPDQER		1	P05164	P05164	1	3	0.7348	0	1	1	772.392	2315.16	2315.16	-0.55	-0.00042	HCD (High Energy Collision Dissociation)	31.7	MS2	2.43955	0.436	63.4824	71335	25001_E1_S1_7.raw	F257	5.77	1	7.959e-05	5.607e-13
		FALSE	High	Sequest HT (A2)	Unambiguous	AVSNEIVRFPTDQLTPDQER		1	P05164	P05164	1	2	0.6364	0	1	1	1158.09	2315.17	2315.16	1.07	0.00124	HCD (High Energy Collision Dissociation)	31.7	MS2	0	24.084	63.5684	71411	25001_E1_S1_7.raw	F257	4.18	1	7.959e-05	9.295e-10
		FALSE	Medium	Sequest HT (A2)	Unambiguous	AVSNEIVRFPTDQLTPDQER		1	P05164	P05164	1	4	0.1068	0	1	1	579.547	2315.17	2315.16	1.32	0.00076	HCD (High Energy Collision Dissociation)	31.7	MS2	83.3098	75	63.5745	71418	25001_E1_S1_7.raw	F257	2.81	1	0.01477	0.195
		FALSE	High	Sequest HT (A2)	Unambiguous	AVSNEIVRFPTDQLTPDQER		1	P05164	P05164	1	3	0.1677	0	1	1	772.387	2315.15	2315.16	-6.4	-0.00494	HCD (High Energy Collision Dissociation)	31.7	MS2	79.447	36.535	63.8273	71654	25001_E1_S1_7.raw	F257	3.1	1	7.959e-05	0.001588
		FALSE	Medium	Sequest HT (A2)	Unambiguous	DYLPLVLGPTAMRKYLPTYR		1	P05164	P05164	2	4	0.4095	0	1	1	592.575	2367.28	2367.29	-5	-0.00296	HCD (High Energy Collision Dissociation)	31.7	MS2	99.2391	0.701	64.0299	71849	25001_E1_S1_7.raw	F257	1.05	1	0.0386	0.3381
		FALSE	High	Sequest HT (A2)	Unambiguous	DYLPLVLGPTAmRK	M12(Oxidation)	1	P05164	P05164	1	3	0.5802	0	1	1	530.628	1589.87	1589.87	-1.38	-0.00073	HCD (High Energy Collision Dissociation)	31.7	MS2	82.7425	7.456	64.1544	71970	25001_E1_S1_7.raw	F257	3.74	1	7.959e-05	0.002206
		FALSE	High	Sequest HT (A2)	Unambiguous	DYLPLVLGPTAmRK	M12(Oxidation)	1	P05164	P05164	1	2	0.5385	0	1	1	795.441	1589.87	1589.87	1.55	0.00123	HCD (High Energy Collision Dissociation)	31.7	MS2	71.7163	48.798	64.2597	72076	25001_E1_S1_7.raw	F257	3.12	1	7.959e-05	0.002635
		FALSE	High	Sequest HT (A2)	Unambiguous	DYLPLVLGPTAmRK	M12(Oxidation)	1	P05164	P05164	1	3	0.4144	0	1	1	530.629	1589.87	1589.87	0.81	0.00043	HCD (High Energy Collision Dissociation)	31.7	MS2	20.714	75	64.4598	72280	25001_E1_S1_7.raw	F257	3.33	1	7.959e-05	0.0007688
		FALSE	High	Sequest HT (A2)	Unambiguous	YGHTLIQPFMFR		1	P05164	P05164	0	3	0.6313	0	1	1	503.927	1509.77	1509.77	0.05	2e-05	HCD (High Energy Collision Dissociation)	31.7	MS2	46.2226	0.62	65.7665	73548	25001_E1_S1_7.raw	F257	3.77	1	7.959e-05	0.003013
		FALSE	High	Sequest HT (A2)	Unambiguous	YGHTLIQPFMFR		1	P05164	P05164	0	2	0.7305	0	1	1	755.387	1509.77	1509.77	-0.23	-0.00017	HCD (High Energy Collision Dissociation)	31.7	MS2	53.0373	1.102	65.8931	73679	25001_E1_S1_7.raw	F257	3.97	1	7.959e-05	0.0007291
		FALSE	High	Sequest HT (A2)	Unambiguous	YGHTLIQPFMFR		1	P05164	P05164	0	2	0.5248	0	1	1	755.387	1509.77	1509.77	-0.47	-0.00036	HCD (High Energy Collision Dissociation)	31.7	MS2	17.6587	35.454	66.0176	73805	25001_E1_S1_7.raw	F257	3.03	1	0.0001583	0.004227
		FALSE	High	Sequest HT (A2)	Unambiguous	YGHTLIQPFMFR		1	P05164	P05164	0	3	0.3881	0	1	1	503.927	1509.77	1509.77	-0.92	-0.00047	HCD (High Energy Collision Dissociation)	31.7	MS2	15.2646	4.578	66.0845	73872	25001_E1_S1_7.raw	F257	3.35	1	0.001214	0.02905
		FALSE	High	Sequest HT (A2)	Unambiguous	YGHTLIQPFMFR		1	P05164	P05164	0	3	0.614	0	1	1	503.927	1509.77	1509.77	-1.11	-0.00056	HCD (High Energy Collision Dissociation)	31.7	MS2	7.52982	0.371	66.0975	73884	25001_E1_S1_7.raw	F257	3.29	1	7.959e-05	0.0009225
		FALSE	High	Sequest HT (A2)	Unambiguous	YGHTLIQPFMFR		1	P05164	P05164	0	2	0.5843	0	1	1	755.386	1509.76	1509.77	-1.93	-0.00145	HCD (High Energy Collision Dissociation)	31.7	MS2	60.3193	36.761	66.2173	74008	25001_E1_S1_7.raw	F257	3.56	1	7.959e-05	1.27e-05
		FALSE	High	Sequest HT (A2)	Unambiguous	YGHTLIQPFMFR		1	P05164	P05164	0	3	0.3664	0	1	1	503.927	1509.77	1509.77	-1.23	-0.00062	HCD (High Energy Collision Dissociation)	31.7	MS2	19.1255	14.136	66.2344	74026	25001_E1_S1_7.raw	F257	3.63	1	7.959e-05	0.003685
		FALSE	High	Sequest HT (A2)	Unambiguous	VVLEGGIDPILR		2	P05164; J3QSF7	P05164; J3QSF7	0	2	0.7208	0	1	1	640.883	1280.76	1280.76	1.32	0.00085	HCD (High Energy Collision Dissociation)	31.7	MS2	26.777	4.64	67.3784	75075	25001_E1_S1_7.raw	F257	3.08	2	7.959e-05	0.0002799
		FALSE	High	Sequest HT (A2)	Unambiguous	VVLEGGIDPILR		2	P05164; J3QSF7	P05164; J3QSF7	0	3	0.5208	0	1	1	427.59	1280.76	1280.76	-1.5	-0.00064	HCD (High Energy Collision Dissociation)	31.7	MS2	92.2911	75	67.5219	75211	25001_E1_S1_7.raw	F257	2.4	2	0.002445	0.04634
		FALSE	High	Sequest HT (A2)	Unambiguous	VVLEGGIDPILR		2	P05164; J3QSF7	P05164; J3QSF7	0	2	0.7447	0	1	1	640.882	1280.76	1280.76	-0.49	-0.00031	HCD (High Energy Collision Dissociation)	31.7	MS2	2.44193	0.429	67.7066	75393	25001_E1_S1_7.raw	F257	3.33	2	7.959e-05	3.98e-05
		FALSE	High	Sequest HT (A2)	Unambiguous	VVLEGGIDPILR		2	P05164; J3QSF7	P05164; J3QSF7	0	2	0.6938	0	1	1	640.883	1280.76	1280.76	0.85	0.00054	HCD (High Energy Collision Dissociation)	31.7	MS2	50.7726	13.852	68.0418	75713	25001_E1_S1_7.raw	F257	3.07	2	7.959e-05	0.002383
		FALSE	High	Sequest HT (A2)	Unambiguous	VVLEGGIDPILR		2	P05164; J3QSF7	P05164; J3QSF7	0	2	0.6527	0	1	1	640.883	1280.76	1280.76	1.51	0.00097	HCD (High Energy Collision Dissociation)	31.7	MS2	45.7249	75	68.3847	76006	25001_E1_S1_7.raw	F257	2.62	2	0.0007012	0.01157
		FALSE	High	Sequest HT (A2)	Unambiguous	VVLEGGIDPILR		2	P05164; J3QSF7	P05164; J3QSF7	0	2	0.6079	0	1	1	640.883	1280.76	1280.76	0.94	0.0006	HCD (High Energy Collision Dissociation)	31.7	MS2	77.8059	75	68.7339	76307	25001_E1_S1_7.raw	F257	2.78	2	0.0004316	0.008302
		FALSE	High	Sequest HT (A2)	Unambiguous	IGLDLPALNmQR	M10(Oxidation)	1	P05164	P05164	0	2	0.3984	0	1	1	678.87	1356.73	1356.73	1.17	0.00079	HCD (High Energy Collision Dissociation)	31.7	MS2	57.0211	59.455	68.7778	76349	25001_E1_S1_7.raw	F257	2.51	1	7.959e-05	0.002509
		FALSE	High	Sequest HT (A2)	Unambiguous	KLmEQYGTPNNIDIWMGGVSEPLKR	M3(Oxidation)	1	P05164	P05164	2	4	0.4821	0	1	1	723.868	2892.45	2892.44	4.6	0.00332	HCD (High Energy Collision Dissociation)	31.7	MS2	14.1826	5.491	68.9739	76533	25001_E1_S1_7.raw	F257	6.97	1	7.959e-05	1.371e-11
		FALSE	High	Sequest HT (A2)	Unambiguous	KLmEQYGTPNNIDIWMGGVSEPLKR	M3(Oxidation)	1	P05164	P05164	2	3	0.5262	0	1	1	964.818	2892.44	2892.44	0.85	0.00082	HCD (High Energy Collision Dissociation)	31.7	MS2	0	68.003	68.9799	76538	25001_E1_S1_7.raw	F257	7.43	1	7.959e-05	2.407e-15
		FALSE	High	Sequest HT (A2)	Unambiguous	IGLDLPALNmQR	M10(Oxidation)	1	P05164	P05164	0	2	0.5179	0	1	1	678.869	1356.73	1356.73	0.54	0.00037	HCD (High Energy Collision Dissociation)	31.7	MS2	32.7241	53.299	69.1074	76660	25001_E1_S1_7.raw	F257	3.07	1	7.959e-05	3.698e-06
		FALSE	High	Sequest HT (A2)	Unambiguous	KLmEQYGTPNNIDIWMGGVSEPLKR	M3(Oxidation)	1	P05164	P05164	2	3	0.546	0	1	1	964.817	2892.44	2892.44	-0.67	-0.00065	HCD (High Energy Collision Dissociation)	31.7	MS2	0	75	69.2195	76762	25001_E1_S1_7.raw	F257	3.37	1	7.959e-05	2.649e-05
		FALSE	Medium	Sequest HT (A2)	Unambiguous	KLmEQYGTPNNIDIWMGGVSEPLKR	M3(Oxidation)	1	P05164	P05164	2	5	0.112	0	1	1	579.295	2892.45	2892.44	2.4	0.00139	HCD (High Energy Collision Dissociation)	31.7	MS2	87.4644	17.643	69.2432	76785	25001_E1_S1_7.raw	F257	2.5	1	0.03976	0.3446
		FALSE	High	Sequest HT (A2)	Unambiguous	KLmEQYGTPNNIDIWMGGVSEPLKR	M3(Oxidation)	1	P05164	P05164	2	4	0.4255	0	1	1	723.865	2892.44	2892.44	0.21	0.00015	HCD (High Energy Collision Dissociation)	31.7	MS2	0	4.497	69.2578	76796	25001_E1_S1_7.raw	F257	5.5	1	7.959e-05	6.24e-09
		FALSE	High	Sequest HT (A2)	Unambiguous	KLmEQYGTPNNIDIWMGGVSEPLKR	M3(Oxidation)	1	P05164	P05164	2	4	0.4826	0	1	1	723.866	2892.44	2892.44	0.97	0.0007	HCD (High Energy Collision Dissociation)	31.7	MS2	0	8.591	69.3169	76853	25001_E1_S1_7.raw	F257	6.32	1	7.959e-05	2.217e-10
		FALSE	High	Sequest HT (A2)	Unambiguous	KLmEQYGTPNNIDIWMGGVSEPLKR	M3(Oxidation)	1	P05164	P05164	2	3	0.5239	0	1	1	964.817	2892.44	2892.44	-0.17	-0.00016	HCD (High Energy Collision Dissociation)	31.7	MS2	0	49.961	69.3209	76858	25001_E1_S1_7.raw	F257	6.7	1	7.959e-05	8.534e-14
		FALSE	Medium	Sequest HT (A2)	Unambiguous	LRDGDRFWWENEGVFSmQQR	M17(Oxidation)	1	P05164	P05164	2	3	0.2705	0	1	1	858.064	2572.18	2572.18	-0.78	-0.00067	HCD (High Energy Collision Dissociation)	31.7	MS2	88.2493	9.307	69.9446	77424	25001_E1_S1_7.raw	F257	2.07	1	0.01789	0.221
		FALSE	High	Sequest HT (A2)	Unambiguous	LRDGDRFWWENEGVFSmQQR	M17(Oxidation)	1	P05164	P05164	2	4	0.5826	0	1	1	643.8	2572.18	2572.18	-0.38	-0.00025	HCD (High Energy Collision Dissociation)	31.7	MS2	29.0605	4.686	70.07	77546	25001_E1_S1_7.raw	F257	4.84	1	7.959e-05	1.891e-06
		FALSE	Low	Sequest HT (A2)	Unambiguous	LRDGDRFWWENEGVFSmQQR	M17(Oxidation)	1	P05164	P05164	2	3		0.0297	2	2	858.067	2572.19	2572.18	2.64	0.00226	HCD (High Energy Collision Dissociation)	31.7	MS2	47.599	75	70.2916	77732	25001_E1_S1_7.raw	F257	2.61	1	0.3262	0.9055
		FALSE	High	Sequest HT (A2)	Unambiguous	LRDGDRFWWENEGVFSmQQR	M17(Oxidation)	1	P05164	P05164	2	4	0.3448	0	1	1	643.801	2572.18	2572.18	1.04	0.00067	HCD (High Energy Collision Dissociation)	31.7	MS2	53.6296	32.551	70.4121	77831	25001_E1_S1_7.raw	F257	3.48	1	7.959e-05	0.001542
		FALSE	High	Sequest HT (A2)	Unambiguous	DYLPLVLGPTAMRK		1	P05164	P05164	1	3	0.664	0	1	1	525.297	1573.88	1573.88	-0.28	-0.00015	HCD (High Energy Collision Dissociation)	31.7	MS2	30.0833	3.892	70.6208	78009	25001_E1_S1_7.raw	F257	3.72	1	7.959e-05	8.673e-06
		FALSE	High	Sequest HT (A2)	Unambiguous	DYLPLVLGPTAMRK		1	P05164	P05164	1	2	0.5629	0	1	1	787.441	1573.88	1573.88	-0.97	-0.00076	HCD (High Energy Collision Dissociation)	31.7	MS2	0	55.121	70.7248	78098	25001_E1_S1_7.raw	F257	2.86	1	7.959e-05	0.001764
		FALSE	High	Sequest HT (A2)	Unambiguous	KLMEQYGTPNNIDIWMGGVSEPLKR		1	P05164	P05164	2	4	0.6683	0	1	1	719.868	2876.45	2876.44	2.35	0.00169	HCD (High Energy Collision Dissociation)	31.7	MS2	50.5246	2.663	72.968	80137	25001_E1_S1_7.raw	F257	6.24	1	7.959e-05	7.909e-09
		FALSE	High	Sequest HT (A2)	Unambiguous	SSEMPELTSMHTLLLR		1	P05164	P05164	0	3	0.7285	0	1	1	615.647	1844.93	1844.92	0.52	0.00032	HCD (High Energy Collision Dissociation)	31.7	MS2	8.80776	20.847	73.0525	80216	25001_E1_S1_7.raw	F257	4.53	1	7.959e-05	5.663e-07
		FALSE	High	Sequest HT (A2)	Unambiguous	KLMEQYGTPNNIDIWMGGVSEPLKR		1	P05164	P05164	2	3	0.7216	0	1	1	959.488	2876.45	2876.44	1.91	0.00183	HCD (High Energy Collision Dissociation)	31.7	MS2	52.0485	61.945	73.2628	80393	25001_E1_S1_7.raw	F257	6.07	1	7.959e-05	5.501e-11
		FALSE	High	Sequest HT (A2)	Unambiguous	KLMEQYGTPNNIDIWMGGVSEPLKR		1	P05164	P05164	2	4	0.6489	0	1	1	719.87	2876.46	2876.44	5.06	0.00364	HCD (High Energy Collision Dissociation)	31.7	MS2	49.2646	13.915	73.3034	80429	25001_E1_S1_7.raw	F257	6.38	1	7.959e-05	1.323e-06
		FALSE	High	Sequest HT (A2)	Unambiguous	SSEMPELTSMHTLLLR		1	P05164	P05164	0	3	0.7065	0	1	1	615.647	1844.93	1844.92	0.33	0.0002	HCD (High Energy Collision Dissociation)	31.7	MS2	0	2.061	73.3884	80508	25001_E1_S1_7.raw	F257	3.85	1	7.959e-05	1.001e-08
		FALSE	High	Sequest HT (A2)	Unambiguous	SSEMPELTSMHTLLLR		1	P05164	P05164	0	3	0.6339	0	1	1	615.646	1844.92	1844.92	-0.27	-0.00017	HCD (High Energy Collision Dissociation)	31.7	MS2	65.1909	23.259	73.5096	80614	25001_E1_S1_7.raw	F257	3.66	1	7.959e-05	0.001768
		FALSE	High	Sequest HT (A2)	Unambiguous	IPCFLAGDTR		2	P05164; P11678	P05164; P11678	0	2	0.5263	0	1	1	546.778	1092.55	1092.55	-1.17	-0.00064	HCD (High Energy Collision Dissociation)	31.7	MS2	79.3755	75	74.0462	81071	25001_E1_S1_7.raw	F257	2.85	2	7.959e-05	0.0001356
		FALSE	High	Sequest HT (A2)	Unambiguous	LMEQYGTPNNIDIWMGGVSEPLKRK		1	P05164	P05164	2	4	0.6556	0	1	1	719.87	2876.46	2876.44	4.64	0.00334	HCD (High Energy Collision Dissociation)	31.7	MS2	76.7028	75	74.4346	81406	25001_E1_S1_7.raw	F257	6.33	1	7.959e-05	1.622e-06
		FALSE	High	Sequest HT (A2)	Unambiguous	KLmEQYGTPNNIDIWMGGVSEPLK	M3(Oxidation)	1	P05164	P05164	1	3	0.3815	0	1	1	912.785	2736.34	2736.34	1.64	0.0015	HCD (High Energy Collision Dissociation)	31.7	MS2	17.2432	68.239	75.843	82628	25001_E1_S1_7.raw	F257	5.61	1	7.959e-05	5.135e-08
		FALSE	High	Sequest HT (A2)	Unambiguous	IGLDLPALNMQR		1	P05164	P05164	0	2	0.591	0	1	1	670.872	1340.74	1340.74	0.85	0.00057	HCD (High Energy Collision Dissociation)	31.7	MS2	40.1301	51.71	77.0213	83649	25001_E1_S1_7.raw	F257	3.57	1	7.959e-05	1.012e-05
		FALSE	High	Sequest HT (A2)	Unambiguous	IGLDLPALNMQR		1	P05164	P05164	0	2	0.6329	0	1	1	670.871	1340.74	1340.74	-0.24	-0.00016	HCD (High Energy Collision Dissociation)	31.7	MS2	4.42873	0.422	77.3422	83935	25001_E1_S1_7.raw	F257	3.46	1	7.959e-05	4.421e-06
		FALSE	High	Sequest HT (A2)	Unambiguous	DYLPLVLGPTAmR	M12(Oxidation)	1	P05164	P05164	0	2	0.6466	0	1	1	731.393	1461.78	1461.78	1.01	0.00074	HCD (High Energy Collision Dissociation)	31.7	MS2	31.9912	10.712	77.3531	83947	25001_E1_S1_7.raw	F257	2.66	1	7.959e-05	0.000346
		FALSE	High	Sequest HT (A2)	Unambiguous	IGLDLPALNMQR		1	P05164	P05164	0	3	0.5971	0	1	1	447.583	1340.74	1340.74	0.13	6e-05	HCD (High Energy Collision Dissociation)	31.7	MS2	73.0632	32.626	77.413	84003	25001_E1_S1_7.raw	F257	3.5	1	7.959e-05	0.0005713
		FALSE	High	Sequest HT (A2)	Unambiguous	DYLPLVLGPTAmR	M12(Oxidation)	1	P05164	P05164	0	3	0.5843	0	1	1	487.931	1461.78	1461.78	1.98	0.00097	HCD (High Energy Collision Dissociation)	31.7	MS2	75.8412	19.514	77.4472	84032	25001_E1_S1_7.raw	F257	2.67	1	7.959e-05	0.0005057
		FALSE	High	Sequest HT (A2)	Unambiguous	LmEQYGTPNNIDIWMGGVSEPLKR	M2(Oxidation)	1	P05164	P05164	1	3	0.5768	0	1	1	922.12	2764.35	2764.34	1.1	0.00102	HCD (High Energy Collision Dissociation)	31.7	MS2	0	66.196	77.5502	84118	25001_E1_S1_7.raw	F257	4.82	1	7.959e-05	5.151e-06
		FALSE	High	Sequest HT (A2)	Unambiguous	IGLDLPALNMQR		1	P05164	P05164	0	2	0.6588	0	1	1	670.871	1340.74	1340.74	-0.24	-0.00016	HCD (High Energy Collision Dissociation)	31.7	MS2	6.10987	0.195	77.6802	84229	25001_E1_S1_7.raw	F257	3.37	1	7.959e-05	1.821e-06
		FALSE	High	Sequest HT (A2)	Unambiguous	DYLPLVLGPTAmR	M12(Oxidation)	1	P05164	P05164	0	2	0.6911	0	1	1	731.392	1461.78	1461.78	0.43	0.00031	HCD (High Energy Collision Dissociation)	31.7	MS2	0	1.328	77.6814	84231	25001_E1_S1_7.raw	F257	2.59	1	7.959e-05	0.0008782
		FALSE	High	Sequest HT (A2)	Unambiguous	IGLDLPALNMQR		1	P05164	P05164	0	3	0.5945	0	1	1	447.584	1340.74	1340.74	1.64	0.00073	HCD (High Energy Collision Dissociation)	31.7	MS2	4.63489	16.383	77.7282	84272	25001_E1_S1_7.raw	F257	3.65	1	7.959e-05	0.002961
		FALSE	High	Sequest HT (A2)	Unambiguous	DYLPLVLGPTAmR	M12(Oxidation)	1	P05164	P05164	0	3	0.7013	0	1	1	487.931	1461.78	1461.78	0.86	0.00042	HCD (High Energy Collision Dissociation)	31.7	MS2	34.2798	19.666	77.7687	84302	25001_E1_S1_7.raw	F257	3.18	1	7.959e-05	0.002434
		FALSE	High	Sequest HT (A2)	Unambiguous	IGLDLPALNMQR		1	P05164	P05164	0	1	0.6919	0	1	1	1340.73	1340.73	1340.74	-4.19	-0.00562	HCD (High Energy Collision Dissociation)	31.7	MS2	0	75	77.8379	84355	25001_E1_S1_7.raw	F257	3.44	1	7.959e-05	7.56e-07
		FALSE	High	Sequest HT (A2)	Unambiguous	IGLDLPALNMQR		1	P05164	P05164	0	2	0.6215	0	1	1	670.872	1340.74	1340.74	1.4	0.00094	HCD (High Energy Collision Dissociation)	31.7	MS2	17.007	0.427	78.0191	84507	25001_E1_S1_7.raw	F257	3.62	1	7.959e-05	2.634e-06
		FALSE	High	Sequest HT (A2)	Unambiguous	DYLPLVLGPTAmR	M12(Oxidation)	1	P05164	P05164	0	2	0.256	0	1	1	731.392	1461.78	1461.78	0.26	0.00019	HCD (High Energy Collision Dissociation)	31.7	MS2	0	74.223	78.0412	84523	25001_E1_S1_7.raw	F257	2.07	1	0.001031	0.02626
		FALSE	High	Sequest HT (A2)	Unambiguous	IGLDLPALNMQR		1	P05164	P05164	0	3	0.5923	0	1	1	447.584	1340.74	1340.74	2.32	0.00104	HCD (High Energy Collision Dissociation)	31.7	MS2	0	75	78.0943	84566	25001_E1_S1_7.raw	F257	3.36	1	7.959e-05	0.0004122
		FALSE	High	Sequest HT (A2)	Unambiguous	IGLDLPALNMQR		1	P05164	P05164	0	2	0.6141	0	1	1	670.874	1340.74	1340.74	3.22	0.00216	HCD (High Energy Collision Dissociation)	31.7	MS2	12.6812	32.271	78.3585	84774	25001_E1_S1_7.raw	F257	3.68	1	7.959e-05	3.447e-06
		FALSE	High	Sequest HT (A2)	Unambiguous	KLMEQYGTPNNIDIWMGGVSEPLK		1	P05164	P05164	1	3	0.6187	0	1	1	907.453	2720.34	2720.34	0.41	0.00037	HCD (High Energy Collision Dissociation)	31.7	MS2	0	75	80.5795	86613	25001_E1_S1_7.raw	F257	5.14	1	7.959e-05	4.906e-09
		FALSE	High	Sequest HT (A2)	Unambiguous	DGDRFWWENEGVFSmQQR	M15(Oxidation)	1	P05164	P05164	1	3	0.6893	0	1	1	768.335	2302.99	2302.99	-1.43	-0.0011	HCD (High Energy Collision Dissociation)	31.7	MS2	15.1065	16.125	81.8393	87628	25001_E1_S1_7.raw	F257	6.05	1	7.959e-05	2.011e-08
		FALSE	High	Sequest HT (A2)	Unambiguous	DGDRFWWENEGVFSmQQR	M15(Oxidation)	1	P05164	P05164	1	3	0.5583	0	1	1	768.336	2302.99	2302.99	0.56	0.00043	HCD (High Energy Collision Dissociation)	31.7	MS2	17.0032	75	81.9476	87729	25001_E1_S1_7.raw	F257	6.52	1	7.959e-05	1.705e-06
		FALSE	High	Sequest HT (A2)	Unambiguous	DGDRFWWENEGVFSmQQR	M15(Oxidation)	1	P05164	P05164	1	3	0.5829	0	1	1	768.336	2302.99	2302.99	0.48	0.00037	HCD (High Energy Collision Dissociation)	31.7	MS2	10.7758	0.881	82.1638	87916	25001_E1_S1_7.raw	F257	5.25	1	7.959e-05	8.46e-08
		FALSE	High	Sequest HT (A2)	Unambiguous	DGDRFWWENEGVFSmQQR	M15(Oxidation)	1	P05164	P05164	1	2	0.497	0	1	1	1152	2302.99	2302.99	-3.07	-0.00353	HCD (High Energy Collision Dissociation)	31.7	MS2	0	75	82.2965	88021	25001_E1_S1_7.raw	F257	3.36	1	7.959e-05	7.639e-05
		FALSE	High	Sequest HT (A2)	Unambiguous	FWWENEGVFSmQQR	M11(Oxidation)	1	P05164	P05164	0	2	0.7052	0	1	1	930.412	1859.82	1859.82	-0.41	-0.00038	HCD (High Energy Collision Dissociation)	31.7	MS2	51.5189	19.928	82.4707	88161	25001_E1_S1_7.raw	F257	3.46	1	7.959e-05	1.057e-06
		FALSE	High	Sequest HT (A2)	Unambiguous	FWWENEGVFSmQQR	M11(Oxidation)	1	P05164	P05164	0	3	0.7175	0	1	1	620.609	1859.81	1859.82	-1.83	-0.00114	HCD (High Energy Collision Dissociation)	31.7	MS2	68.5604	75	82.4847	88171	25001_E1_S1_7.raw	F257	4.92	1	7.959e-05	1.371e-06
		FALSE	High	Sequest HT (A2)	Unambiguous	DGDRFWWENEGVFSmQQR	M15(Oxidation)	1	P05164	P05164	1	3	0.564	0	1	1	768.339	2303	2302.99	3.74	0.00287	HCD (High Energy Collision Dissociation)	31.7	MS2	58.7731	3.697	82.5	88184	25001_E1_S1_7.raw	F257	3.28	1	7.959e-05	1.74e-07
		FALSE	High	Sequest HT (A2)	Unambiguous	DGDRFWWENEGVFSmQQR	M15(Oxidation)	1	P05164	P05164	1	3	0.314	0	1	1	768.337	2303	2302.99	1.51	0.00116	HCD (High Energy Collision Dissociation)	31.7	MS2	35.3066	7.917	82.526	88206	25001_E1_S1_7.raw	F257	2.93	1	7.959e-05	0.0002997
		FALSE	High	Sequest HT (A2)	Unambiguous	LMEQYGTPNNIDIWMGGVSEPLKR		1	P05164	P05164	1	3	0.7713	0	1	1	916.788	2748.35	2748.35	0.88	0.00081	HCD (High Energy Collision Dissociation)	31.7	MS2	0	75	82.6278	88293	25001_E1_S1_7.raw	F257	6.21	1	7.959e-05	2.753e-10
		FALSE	High	Sequest HT (A2)	Unambiguous	FWWENEGVFSmQQR	M11(Oxidation)	1	P05164	P05164	0	2	0.7298	0	1	1	930.412	1859.82	1859.82	0.37	0.00035	HCD (High Energy Collision Dissociation)	31.7	MS2	0	3.886	82.7948	88426	25001_E1_S1_7.raw	F257	3.59	1	7.959e-05	1.975e-07
		FALSE	High	Sequest HT (A2)	Unambiguous	FWWENEGVFSmQQR	M11(Oxidation)	1	P05164	P05164	0	3	0.7011	0	1	1	620.611	1859.82	1859.82	0.14	8e-05	HCD (High Energy Collision Dissociation)	31.7	MS2	2.88113	1.986	82.7954	88427	25001_E1_S1_7.raw	F257	3.78	1	7.959e-05	6.568e-06
		FALSE	High	Sequest HT (A2)	Unambiguous	DGDRFWWENEGVFSmQQR	M15(Oxidation)	1	P05164	P05164	1	3	0.5247	0	1	1	768.334	2302.99	2302.99	-2.86	-0.0022	HCD (High Energy Collision Dissociation)	31.7	MS2	40.857	36.685	82.8418	88464	25001_E1_S1_7.raw	F257	3.64	1	7.959e-05	1.129e-05
		FALSE	High	Sequest HT (A2)	Unambiguous	FWWENEGVFSmQQR	M11(Oxidation)	1	P05164	P05164	0	2	0.7062	0	1	1	930.412	1859.82	1859.82	-0.35	-0.00032	HCD (High Energy Collision Dissociation)	31.7	MS2	0	7.475	83.1337	88694	25001_E1_S1_7.raw	F257	3.37	1	7.959e-05	1.963e-07
		FALSE	High	Sequest HT (A2)	Unambiguous	FWWENEGVFSmQQR	M11(Oxidation)	1	P05164	P05164	0	3	0.6275	0	1	1	620.612	1859.82	1859.82	1.81	0.00112	HCD (High Energy Collision Dissociation)	31.7	MS2	19.4201	8.585	83.135	88696	25001_E1_S1_7.raw	F257	3.06	1	7.959e-05	9.941e-05
		FALSE	High	Sequest HT (A2)	Unambiguous	DGDRFWWENEGVFSmQQR	M15(Oxidation)	1	P05164	P05164	1	3	0.4265	0	1	1	768.337	2303	2302.99	1.91	0.00147	HCD (High Energy Collision Dissociation)	31.7	MS2	33.0417	75	83.1781	88729	25001_E1_S1_7.raw	F257	4.83	1	7.959e-05	6.904e-07
		FALSE	High	Sequest HT (A2)	Unambiguous	FWWENEGVFSmQQR	M11(Oxidation)	1	P05164	P05164	0	2	0.5597	0	1	1	930.414	1859.82	1859.82	2.41	0.00224	HCD (High Energy Collision Dissociation)	31.7	MS2	0	75	83.4781	88951	25001_E1_S1_7.raw	F257	2.68	1	7.959e-05	1.687e-06
		FALSE	High	Sequest HT (A2)	Unambiguous	DGDRFWWENEGVFSmQQR	M15(Oxidation)	1	P05164	P05164	1	3	0.4733	0	1	1	768.342	2303.01	2302.99	7.4	0.00568	HCD (High Energy Collision Dissociation)	31.7	MS2	21.516	75	83.5332	88992	25001_E1_S1_7.raw	F257	4.5	1	7.959e-05	8.601e-06
		FALSE	High	Sequest HT (A2)	Unambiguous	FWWENEGVFSmQQR	M11(Oxidation)	1	P05164	P05164	0	2	0.4778	0	1	1	930.418	1859.83	1859.82	6.48	0.00602	HCD (High Energy Collision Dissociation)	31.7	MS2	29.2474	75	83.8296	89205	25001_E1_S1_7.raw	F257	2.93	1	7.959e-05	2.49e-05
		FALSE	High	Sequest HT (A2)	Unambiguous	DGDRFWWENEGVFSmQQR	M15(Oxidation)	1	P05164	P05164	1	3	0.4924	0	1	1	768.338	2303	2302.99	2.07	0.00159	HCD (High Energy Collision Dissociation)	31.7	MS2	65.2775	75	83.9193	89275	25001_E1_S1_7.raw	F257	3.94	1	7.959e-05	1.608e-05
		FALSE	High	Sequest HT (A2)	Unambiguous	DGDRFWWENEGVFSmQQR	M15(Oxidation)	1	P05164	P05164	1	3	0.505	0	1	1	768.339	2303	2302.99	3.66	0.00281	HCD (High Energy Collision Dissociation)	31.7	MS2	38.8281	75	84.511	89735	25001_E1_S1_7.raw	F257	5.05	1	7.959e-05	3.007e-07
		FALSE	High	Sequest HT (A2)	Unambiguous	DGDRFWWENEGVFSmQQR	M15(Oxidation)	1	P05164	P05164	1	3	0.4059	0	1	1	768.337	2303	2302.99	1.75	0.00134	HCD (High Energy Collision Dissociation)	31.7	MS2	41.7067	75	84.9831	90093	25001_E1_S1_7.raw	F257	4.41	1	7.959e-05	0.0001944
		FALSE	High	Sequest HT (A2)	Unambiguous	wLPAEYEDGFSLPYGWTPGVKR	W1(Dioxidation)	1	P05164	P05164	1	3	0.7832	0	1	1	867.421	2600.25	2600.25	0.97	0.00084	HCD (High Energy Collision Dissociation)	31.7	MS2	0	60.526	85.6717	90605	25001_E1_S1_7.raw	F257	5.72	1	7.959e-05	1.757e-12
		FALSE	High	Sequest HT (A2)	Unambiguous	wLPAEYEDGFSLPYGWTPGVKR	W1(Dioxidation)	1	P05164	P05164	1	3	0.7689	0	1	1	867.421	2600.25	2600.25	1.61	0.00139	HCD (High Energy Collision Dissociation)	31.7	MS2	0	54.478	85.7647	90670	25001_E1_S1_7.raw	F257	5.41	1	7.959e-05	5.014e-09
		FALSE	High	Sequest HT (A2)	Unambiguous	wLPAEYEDGFSLPYGWTPGVKR	W1(Oxidation)	1	P05164	P05164	1	3	0.3826	0	1	1	862.088	2584.25	2584.25	-0.82	-0.00071	HCD (High Energy Collision Dissociation)	31.7	MS2	38.0841	55.324	85.8052	90703	25001_E1_S1_7.raw	F257	3.45	1	7.959e-05	0.00231
		FALSE	High	Sequest HT (A2)	Unambiguous	wLPAEYEDGFSLPYGWTPGVKR	W1(Dioxidation)	1	P05164	P05164	1	4	0.5444	0	1	1	650.818	2600.25	2600.25	2.12	0.00138	HCD (High Energy Collision Dissociation)	31.7	MS2	0	75	85.8466	90733	25001_E1_S1_7.raw	F257	4.39	1	7.959e-05	6.738e-06
		FALSE	High	Sequest HT (A2)	Unambiguous	DYLPLVLGPTAMR		1	P05164	P05164	0	2	0.7839	0	1	1	723.393	1445.78	1445.78	-1.74	-0.00125	HCD (High Energy Collision Dissociation)	31.7	MS2	13.7816	8.738	85.8923	90769	25001_E1_S1_7.raw	F257	3.61	1	7.959e-05	0.0001684
		FALSE	High	Sequest HT (A2)	Unambiguous	wLPAEYEDGFSLPYGWTPGVKR	W1(Dioxidation)	1	P05164	P05164	1	3	0.7125	0	1	1	867.42	2600.25	2600.25	0.41	0.00035	HCD (High Energy Collision Dissociation)	31.7	MS2	0	8.67	85.9476	90812	25001_E1_S1_7.raw	F257	3.93	1	7.959e-05	6.11e-06
		FALSE	High	Sequest HT (A2)	Unambiguous	wLPAEYEDGFSLPYGWTPGVKR	W1(Dioxidation)	1	P05164	P05164	1	3	0.7776	0	1	1	867.421	2600.25	2600.25	0.69	0.0006	HCD (High Energy Collision Dissociation)	31.7	MS2	82.3354	7.065	85.9947	90850	25001_E1_S1_7.raw	F257	5.26	1	7.959e-05	3.784e-14
		FALSE	High	Sequest HT (A2)	Unambiguous	DYLPLVLGPTAMR		1	P05164	P05164	0	3	0.7211	0	1	1	482.599	1445.78	1445.78	0.05	2e-05	HCD (High Energy Collision Dissociation)	31.7	MS2	44.0745	24.034	86.1146	90940	25001_E1_S1_7.raw	F257	3.37	1	7.959e-05	3.311e-05
		FALSE	High	Sequest HT (A2)	Unambiguous	DYLPLVLGPTAMR		1	P05164	P05164	0	3	0.7678	0	1	1	482.598	1445.78	1445.78	-2.29	-0.00111	HCD (High Energy Collision Dissociation)	31.7	MS2	64.2969	39.857	86.1987	91002	25001_E1_S1_7.raw	F257	3.66	1	7.959e-05	2.551e-05
		FALSE	High	Sequest HT (A2)	Unambiguous	DYLPLVLGPTAMR		1	P05164	P05164	0	2	0.7633	0	1	1	723.395	1445.78	1445.78	-0.13	-9e-05	HCD (High Energy Collision Dissociation)	31.7	MS2	3.15146	3.255	86.2052	91007	25001_E1_S1_7.raw	F257	3	1	7.959e-05	8.68e-05
		FALSE	High	Sequest HT (A2)	Unambiguous	wLPAEYEDGFSLPYGWTPGVKR	W1(Dioxidation)	1	P05164	P05164	1	3	0.7179	0	1	1	867.418	2600.24	2600.25	-2.41	-0.00209	HCD (High Energy Collision Dissociation)	31.7	MS2	0	75	86.3244	91097	25001_E1_S1_7.raw	F257	5.07	1	7.959e-05	6.194e-10
		FALSE	High	Sequest HT (A2)	Unambiguous	VVLEGGIDPILRGLMATPAKLNR		2	P05164; J3QSF7	P05164; J3QSF7	2	4	0.756	0	1	1	609.106	2433.4	2433.4	0.11	6e-05	HCD (High Energy Collision Dissociation)	31.7	MS2	11.6695	12.787	87.7568	92189	25001_E1_S1_7.raw	F257	4.59	2	7.959e-05	1.914e-10
		FALSE	High	Sequest HT (A2)	Unambiguous	VVLEGGIDPILRGLMATPAKLNR		2	P05164; J3QSF7	P05164; J3QSF7	2	3	0.7235	0	1	1	811.804	2433.4	2433.4	-0.99	-0.00081	HCD (High Energy Collision Dissociation)	31.7	MS2	34.5382	42.064	88.0089	92383	25001_E1_S1_7.raw	F257	4.34	2	7.959e-05	1.636e-06
		FALSE	High	Sequest HT (A2)	Unambiguous	VVLEGGIDPILRGLMATPAKLNR		2	P05164; J3QSF7	P05164; J3QSF7	2	4	0.8175	0	1	1	609.106	2433.4	2433.4	0.91	0.00055	HCD (High Energy Collision Dissociation)	31.7	MS2	3.61509	4.225	88.0929	92443	25001_E1_S1_7.raw	F257	5.26	2	7.959e-05	1.824e-12
		FALSE	High	Sequest HT (A2)	Unambiguous	VVLEGGIDPILRGLMATPAKLNR		2	P05164; J3QSF7	P05164; J3QSF7	2	4	0.6864	0	1	1	609.106	2433.4	2433.4	0.81	0.00049	HCD (High Energy Collision Dissociation)	31.7	MS2	11.6719	9.01	88.2532	92573	25001_E1_S1_7.raw	F257	4.4	2	7.959e-05	4.431e-06
		FALSE	High	Sequest HT (A2)	Unambiguous	VVLEGGIDPILRGLMATPAKLNR		2	P05164; J3QSF7	P05164; J3QSF7	2	4	0.5574	0	1	1	609.106	2433.4	2433.4	-0.2	-0.00012	HCD (High Energy Collision Dissociation)	31.7	MS2	46.2152	18.021	88.423	92705	25001_E1_S1_7.raw	F257	3.57	2	7.959e-05	8.139e-06
		FALSE	High	Sequest HT (A2)	Unambiguous	WLPAEYEDGFSLPYGWTPGVKR		1	P05164	P05164	1	3	0.659	0	1	1	856.757	2568.26	2568.26	0.28	0.00024	HCD (High Energy Collision Dissociation)	31.7	MS2	7.07937	5.858	89.5256	93554	25001_E1_S1_7.raw	F257	4.78	1	7.959e-05	2.238e-12
		FALSE	High	Sequest HT (A2)	Unambiguous	WLPAEYEDGFSLPYGWTPGVKR		1	P05164	P05164	1	4	0.7477	0	1	1	642.821	2568.26	2568.26	1.99	0.00127	HCD (High Energy Collision Dissociation)	31.7	MS2	8.35815	11.409	89.6528	93654	25001_E1_S1_7.raw	F257	4.28	1	7.959e-05	4.005e-09
		FALSE	High	Sequest HT (A2)	Unambiguous	WLPAEYEDGFSLPYGWTPGVKR		1	P05164	P05164	1	2	0.8422	0	1	1	1284.63	2568.25	2568.26	-2.23	-0.00287	HCD (High Energy Collision Dissociation)	31.7	MS2	0	75	89.6609	93660	25001_E1_S1_7.raw	F257	5.45	1	7.959e-05	2.775e-13
		FALSE	High	Sequest HT (A2)	Unambiguous	WLPAEYEDGFSLPYGWTPGVKR		1	P05164	P05164	1	5	0.6351	0	1	1	514.456	2568.25	2568.26	-2.51	-0.00129	HCD (High Energy Collision Dissociation)	31.7	MS2	94.8749	20.852	89.7055	93693	25001_E1_S1_7.raw	F257	4.44	1	7.959e-05	1.265e-05
		FALSE	High	Sequest HT (A2)	Unambiguous	VVLEGGIDPILRGLMATPAK		2	P05164; J3QSF7	P05164; J3QSF7	1	3	0.558	0	1	1	684.063	2050.17	2050.17	0.82	0.00056	HCD (High Energy Collision Dissociation)	31.7	MS2	24.3517	27.55	89.7813	93752	25001_E1_S1_7.raw	F257	4.14	2	7.959e-05	3.533e-06
		FALSE	Medium	Sequest HT (A2)	Unambiguous	wLPAEYEDGFSLPYGwTPGVKR	W1(Dioxidation); W16(Dioxidation)	1	P05164	P05164	1	4	0.1826	0	1	1	658.814	2632.24	2632.24	-0.17	-0.00011	HCD (High Energy Collision Dissociation)	31.7	MS2	74.2733	13.767	89.7859	93758	25001_E1_S1_7.raw	F257	1.15	1	0.01486	0.1991
		FALSE	High	Sequest HT (A2)	Unambiguous	WLPAEYEDGFSLPYGWTPGVKR		1	P05164	P05164	1	3	0.7718	0	1	1	856.757	2568.26	2568.26	-0.01	0	HCD (High Energy Collision Dissociation)	31.7	MS2	0.315315	0.616	89.8647	93820	25001_E1_S1_7.raw	F257	5.39	1	7.959e-05	3.892e-14
		FALSE	High	Sequest HT (A2)	Unambiguous	WLPAEYEDGFSLPYGWTPGVKR		1	P05164	P05164	1	3	0.5468	0	1	1	856.757	2568.26	2568.26	0.28	0.00024	HCD (High Energy Collision Dissociation)	31.7	MS2	0	75	89.9036	93851	25001_E1_S1_7.raw	F257	4.06	1	7.959e-05	0.002431
		FALSE	High	Sequest HT (A2)	Unambiguous	WLPAEYEDGFSLPYGWTPGVKR		1	P05164	P05164	1	4	0.6769	0	1	1	642.82	2568.26	2568.26	0.46	0.0003	HCD (High Energy Collision Dissociation)	31.7	MS2	25.5465	8.283	89.9952	93920	25001_E1_S1_7.raw	F257	3.9	1	7.959e-05	3.484e-06
		FALSE	High	Sequest HT (A2)	Unambiguous	WLPAEYEDGFSLPYGWTPGVKR		1	P05164	P05164	1	2	0.8279	0	1	1	1284.63	2568.26	2568.26	1.38	0.00177	HCD (High Energy Collision Dissociation)	31.7	MS2	0	75	89.9982	93922	25001_E1_S1_7.raw	F257	5.52	1	7.959e-05	1.061e-13
		FALSE	Low	Sequest HT (A2)	Unambiguous	WLPAEYEDGFSLPYGWTPGVKR		1	P05164	P05164	1	4	0.2857	0	1	1	642.819	2568.26	2568.26	-0.11	-7e-05	HCD (High Energy Collision Dissociation)	31.7	MS2	71.2071	2.072	90.1135	94014	25001_E1_S1_7.raw	F257	1.61	1	0.08771	0.5796
		FALSE	High	Sequest HT (A2)	Unambiguous	VVLEGGIDPILRGLMATPAK		2	P05164; J3QSF7	P05164; J3QSF7	1	3	0.6217	0	1	1	684.063	2050.17	2050.17	0.47	0.00032	HCD (High Energy Collision Dissociation)	31.7	MS2	49.3769	75	90.1368	94032	25001_E1_S1_7.raw	F257	3.78	2	7.959e-05	0.0003384
		FALSE	High	Sequest HT (A2)	Unambiguous	WLPAEYEDGFSLPYGWTPGVKR		1	P05164	P05164	1	3	0.7477	0	1	1	856.757	2568.26	2568.26	0.35	0.0003	HCD (High Energy Collision Dissociation)	31.7	MS2	2.52624	2.36	90.2059	94084	25001_E1_S1_7.raw	F257	5.51	1	7.959e-05	2.293e-13
		FALSE	High	Sequest HT (A2)	Unambiguous	WLPAEYEDGFSLPYGWTPGVKR		1	P05164	P05164	1	4	0.6245	0	1	1	642.82	2568.26	2568.26	0.75	0.00048	HCD (High Energy Collision Dissociation)	31.7	MS2	68.8186	9.393	90.3404	94194	25001_E1_S1_7.raw	F257	2.37	1	7.959e-05	2.746e-06
		FALSE	High	Sequest HT (A2)	Unambiguous	WLPAEYEDGFSLPYGWTPGVKR		1	P05164	P05164	1	2	0.8024	0	1	1	1284.63	2568.26	2568.26	0.71	0.00092	HCD (High Energy Collision Dissociation)	31.7	MS2	0	75	90.3523	94203	25001_E1_S1_7.raw	F257	4.96	1	7.959e-05	1.188e-12
		FALSE	High	Sequest HT (A2)	Unambiguous	WLPAEYEDGFSLPYGWTPGVKR		1	P05164	P05164	1	3	0.6606	0	1	1	856.757	2568.26	2568.26	0.42	0.00036	HCD (High Energy Collision Dissociation)	31.7	MS2	0	32.676	90.545	94349	25001_E1_S1_7.raw	F257	4.92	1	7.959e-05	7.626e-13
		FALSE	High	Sequest HT (A2)	Unambiguous	WLPAEYEDGFSLPYGWTPGVKR		1	P05164	P05164	1	3	0.6429	0	1	1	856.763	2568.27	2568.26	7.34	0.00628	HCD (High Energy Collision Dissociation)	31.7	MS2	0	75	90.8887	94601	25001_E1_S1_7.raw	F257	4.34	1	7.959e-05	6.803e-08
		FALSE	High	Sequest HT (A2)	Unambiguous	WLPAEYEDGFSLPYGWTPGVKR		1	P05164	P05164	1	3	0.4013	0	1	1	856.756	2568.25	2568.26	-1.36	-0.00116	HCD (High Energy Collision Dissociation)	31.7	MS2	0	75	91.2418	94854	25001_E1_S1_7.raw	F257	3.14	1	7.959e-05	0.0001371
		FALSE	High	Sequest HT (A2)	Unambiguous	AFVRWLPAEYEDGFSLPYGWTPGVKR		1	P05164	P05164	2	4	0.7403	0	1	1	761.138	3041.53	3041.53	0.26	0.0002	HCD (High Energy Collision Dissociation)	31.7	MS2	0	75	91.8639	95319	25001_E1_S1_7.raw	F257	7.2	1	7.959e-05	4.886e-13
		FALSE	High	Sequest HT (A2)	Unambiguous	IICDNTGITTVSKNNIFMSNSYPRDFVNcSTLPALNLASWR	C29(Dioxidation)	1	P05164	P05164	2	5	0.0298	0	1	1	922.454	4608.24	4608.23	1.71	0.00158	HCD (High Energy Collision Dissociation)	31.7	MS2	0	10.189	91.9871	95407	25001_E1_S1_7.raw	F257	4.36	1	7.959e-05	0.0006399
		FALSE	High	Sequest HT (A2)	Unambiguous	AFVRWLPAEYEDGFSLPYGWTPGVKR		1	P05164	P05164	2	4	0.4605	0	1	1	761.142	3041.55	3041.53	5.4	0.00411	HCD (High Energy Collision Dissociation)	31.7	MS2	34.6689	75	92.2345	95597	25001_E1_S1_7.raw	F257	4.43	1	7.959e-05	0.003169
		FALSE	High	Sequest HT (A2)	Unambiguous	WLPAEYEDGFSLPYGWTPGVKRNGFPVALAR		1	P05164	P05164	2	4	0.5927	0	1	1	874.199	3493.77	3493.77	1.54	0.00135	HCD (High Energy Collision Dissociation)	31.7	MS2	21.0281	75	92.7552	95981	25001_E1_S1_7.raw	F257	4.37	1	7.959e-05	6.575e-06
		FALSE	High	Sequest HT (A2)	Unambiguous	KIVGAMVQIITYRDYLPLVLGPTAmR	M25(Oxidation)	1	P05164	P05164	2	4	0.5425	0	1	1	734.415	2934.64	2934.63	2.25	0.00165	HCD (High Energy Collision Dissociation)	31.7	MS2	13.0014	75	93.8579	96767	25001_E1_S1_7.raw	F257	3.65	1	7.959e-05	1.154e-07
		FALSE	High	Sequest HT (A2)	Unambiguous	DGDRFWWENEGVFSmQQRQALAQISLPR	M15(Oxidation)	1	P05164	P05164	2	4	0.3991	0	1	1	845.916	3380.64	3380.62	5.14	0.00434	HCD (High Energy Collision Dissociation)	31.7	MS2	0	75	94.2406	97042	25001_E1_S1_7.raw	F257	6.99	1	7.959e-05	1.005e-09
		FALSE	High	Sequest HT (A2)	Unambiguous	KIVGAMVQIITYRDYLPLVLGPTAmR	M25(Oxidation)	1	P05164	P05164	2	4	0.621	0	1	1	734.415	2934.64	2934.63	2.25	0.00165	HCD (High Energy Collision Dissociation)	31.7	MS2	33.6297	75	94.2421	97043	25001_E1_S1_7.raw	F257	4.09	1	7.959e-05	1.914e-07
		FALSE	High	Sequest HT (A2)	Unambiguous	DGDRFWWENEGVFSmQQRQALAQISLPR	M15(Oxidation)	1	P05164	P05164	2	4	0.2581	0	1	1	845.911	3380.62	3380.62	0.08	7e-05	HCD (High Energy Collision Dissociation)	31.7	MS2	0	54.428	94.5327	97243	25001_E1_S1_7.raw	F257	4.92	1	7.959e-05	0.0001147
		FALSE	High	Sequest HT (A2)	Unambiguous	NQINALTSFVDASmVYGSEEPLAR	M14(Oxidation)	1	P05164	P05164	0	3	0.6125	0	1	1	876.76	2628.26	2628.26	1.14	0.001	HCD (High Energy Collision Dissociation)	31.7	MS2	0	37.536	94.6178	97302	25001_E1_S1_7.raw	F257	4.8	1	7.959e-05	7.125e-05
		FALSE	High	Sequest HT (A2)	Unambiguous	IVGAMVQIITYRDYLPLVLGPTAmRK	M24(Oxidation)	1	P05164	P05164	2	4	0.5869	0	1	1	734.413	2934.63	2934.63	-0.66	-0.00049	HCD (High Energy Collision Dissociation)	31.7	MS2	0	59.047	95.0045	97571	25001_E1_S1_7.raw	F257	6.1	1	7.959e-05	1.212e-07
		FALSE	High	Sequest HT (A2)	Unambiguous	IVGAMVQIITYRDYLPLVLGPTAmRK	M24(Oxidation)	1	P05164	P05164	2	4	0.4989	0	1	1	734.415	2934.64	2934.63	2.17	0.00159	HCD (High Energy Collision Dissociation)	31.7	MS2	0	75	95.3741	97828	25001_E1_S1_7.raw	F257	4.41	1	7.959e-05	0.0002681
		FALSE	High	Sequest HT (A2)	Unambiguous	IVGAMVQIITYRDYLPLVLGPTAmRK	M24(Oxidation)	1	P05164	P05164	2	4	0.4845	0	1	1	734.414	2934.64	2934.63	1.75	0.00128	HCD (High Energy Collision Dissociation)	31.7	MS2	35.7642	75	95.3928	97840	25001_E1_S1_7.raw	F257	3.55	1	7.959e-05	1.433e-05
		FALSE	High	Sequest HT (A2)	Unambiguous	KIVGAMVQIITYRDYLPLVLGPTAMR		1	P05164	P05164	2	4	0.6546	0	1	1	730.416	2918.64	2918.64	1.86	0.00135	HCD (High Energy Collision Dissociation)	31.7	MS2	24.2462	48.197	97.9517	99731	25001_E1_S1_7.raw	F257	4.69	1	7.959e-05	5.264e-08
		FALSE	High	Sequest HT (A2)	Unambiguous	IICDNTGITTVSKNNIFmSNSYPRDFVNCSTLPALNLASWR	M18(Oxidation)	1	P05164	P05164	2	4	0.5521	0	1	1	1148.82	4592.24	4592.24	0.72	0.00083	HCD (High Energy Collision Dissociation)	31.7	MS2	70.5983	75	98.0401	99795	25001_E1_S1_7.raw	F257	3.17	1	7.959e-05	0.0003168
		FALSE	High	Sequest HT (A2)	Unambiguous	KIVGAMVQIITYRDYLPLVLGPTAMR		1	P05164	P05164	2	4	0.2359	0	1	1	730.415	2918.64	2918.64	0.43	0.00032	HCD (High Energy Collision Dissociation)	31.7	MS2	0	28.073	98.2869	99969	25001_E1_S1_7.raw	F257	3.9	1	7.959e-05	7.894e-07
		FALSE	High	Sequest HT (A2)	Unambiguous	IVGAMVQIITYRDYLPLVLGPTAMRK		1	P05164	P05164	2	4	0.0476	0	1	1	730.417	2918.65	2918.64	3.28	0.00239	HCD (High Energy Collision Dissociation)	31.7	MS2	38.8684	75	98.6274	100197	25001_E1_S1_7.raw	F257	4.2	1	7.959e-05	2.778e-05
		FALSE	High	Sequest HT (A2)	Unambiguous	IANVFTNAFRYGHTLIQPFMFR		1	P05164	P05164	1	3	0.6591	0	1	1	881.795	2643.37	2643.37	2.14	0.00188	HCD (High Energy Collision Dissociation)	31.7	MS2	25.4325	30.16	98.8821	100375	25001_E1_S1_7.raw	F257	6.13	1	7.959e-05	1.735e-08
		FALSE	High	Sequest HT (A2)	Unambiguous	IANVFTNAFRYGHTLIQPFMFR		1	P05164	P05164	1	4	0.653	0	1	1	661.597	2643.37	2643.37	0.4	0.00027	HCD (High Energy Collision Dissociation)	31.7	MS2	0	10.393	99.0485	100490	25001_E1_S1_7.raw	F257	4.38	1	7.959e-05	1.737e-06
		FALSE	High	Sequest HT (A2)	Unambiguous	IANVFTNAFRYGHTLIQPFMFR		1	P05164	P05164	1	3	0.5731	0	1	1	881.795	2643.37	2643.37	1.79	0.00158	HCD (High Energy Collision Dissociation)	31.7	MS2	0	75	99.2208	100606	25001_E1_S1_7.raw	F257	4.99	1	7.959e-05	3.041e-07
		FALSE	High	Sequest HT (A2)	Unambiguous	IANVFTNAFRYGHTLIQPFMFR		1	P05164	P05164	1	4	0.6322	0	1	1	661.596	2643.36	2643.37	-0.52	-0.00035	HCD (High Energy Collision Dissociation)	31.7	MS2	4.48662	55.488	99.431	100758	25001_E1_S1_7.raw	F257	6.28	1	7.959e-05	3.808e-06
		FALSE	High	Sequest HT (A2)	Unambiguous	IANVFTNAFRYGHTLIQPFMFR		1	P05164	P05164	1	4	0.4989	0	1	1	661.596	2643.36	2643.37	-0.52	-0.00035	HCD (High Energy Collision Dissociation)	31.7	MS2	81.1226	37.662	99.7692	100996	25001_E1_S1_7.raw	F257	4.61	1	7.959e-05	0.0001406
		FALSE	High	Sequest HT (A2)	Unambiguous	WLPAEYEDGFSLPYGWTPGVK		1	P05164	P05164	0	3	0.3026	0	1	1	804.724	2412.16	2412.15	1.68	0.00135	HCD (High Energy Collision Dissociation)	31.7	MS2	83.072	30.286	100.491	101496	25001_E1_S1_7.raw	F257	2.71	1	7.959e-05	0.0004839
		FALSE	High	Sequest HT (A2)	Unambiguous	WLPAEYEDGFSLPYGWTPGVK		1	P05164	P05164	0	2	0.7706	0	1	1	1206.58	2412.16	2412.15	0.37	0.00045	HCD (High Energy Collision Dissociation)	31.7	MS2	0	75	100.496	101500	25001_E1_S1_7.raw	F257	4.36	1	7.959e-05	3.301e-11
		FALSE	High	Sequest HT (A2)	Unambiguous	WLPAEYEDGFSLPYGWTPGVK		1	P05164	P05164	0	3	0.5881	0	1	1	804.724	2412.16	2412.15	0.77	0.00062	HCD (High Energy Collision Dissociation)	31.7	MS2	29.4526	4.444	100.824	101734	25001_E1_S1_7.raw	F257	3.69	1	7.959e-05	1.653e-06
		FALSE	High	Sequest HT (A2)	Unambiguous	WLPAEYEDGFSLPYGWTPGVK		1	P05164	P05164	0	2	0.7086	0	1	1	1206.58	2412.16	2412.15	1.28	0.00154	HCD (High Energy Collision Dissociation)	31.7	MS2	0	7.081	100.824	101735	25001_E1_S1_7.raw	F257	4.05	1	7.959e-05	2.144e-10
		FALSE	High	Sequest HT (A2)	Unambiguous	WLPAEYEDGFSLPYGWTPGVK		1	P05164	P05164	0	3	0.33	0	1	1	804.725	2412.16	2412.15	2.89	0.00233	HCD (High Energy Collision Dissociation)	31.7	MS2	72.5787	22.818	101.157	101969	25001_E1_S1_7.raw	F257	3	1	7.959e-05	0.0009464
		FALSE	High	Sequest HT (A2)	Unambiguous	WLPAEYEDGFSLPYGWTPGVK		1	P05164	P05164	0	2	0.7495	0	1	1	1206.58	2412.15	2412.15	-2.26	-0.00273	HCD (High Energy Collision Dissociation)	31.7	MS2	0	75	101.161	101972	25001_E1_S1_7.raw	F257	4.55	1	7.959e-05	1.729e-10
		FALSE	Low	Sequest HT (A2)	Unambiguous	WLPAEYEDGFSLPYGWTPGVKR		1	P05164	P05164	1	3	0.2609	0	1	1	856.75	2568.24	2568.26	-8.06	-0.0069	HCD (High Energy Collision Dissociation)	31.7	MS2	30.0783	54.576	102.201	102691	25001_E1_S1_7.raw	F257	2.07	1	0.381	0.931
		FALSE	High	Sequest HT (A2)	Unambiguous	NQINALTSFVDASMVYGSEEPLAR		1	P05164	P05164	0	3	0.7693	0	1	1	871.422	2612.25	2612.27	-5.12	-0.00446	HCD (High Energy Collision Dissociation)	31.7	MS2	74.0319	2.28	103.957	104000	25001_E1_S1_7.raw	F257	7.37	1	7.959e-05	6.476e-12
		FALSE	High	Sequest HT (A2)	Unambiguous	NQINALTSFVDASMVYGSEEPLAR		1	P05164	P05164	0	2	0.7916	0	1	1	1306.63	2612.26	2612.27	-2.03	-0.00265	HCD (High Energy Collision Dissociation)	31.7	MS2	5.28687	10.561	103.983	104021	25001_E1_S1_7.raw	F257	6.67	1	7.959e-05	4.449e-14
		FALSE	Low	Sequest HT (A2)	Unambiguous	NQINALTSFVDASMVYGSEEPLAR		1	P05164	P05164	0	3	0.5541	0	1	1	871.427	2612.27	2612.27	-0.21	-0.00018	HCD (High Energy Collision Dissociation)	31.7	MS2	47.1102	75	113.92	111637	25001_E1_S1_7.raw	F257	0.74	1	0.09616	0.6087
		FALSE	High	Sequest HT (A2)	Unambiguous	NQINALTSFVDASMVYGSEEPLAR		1	P05164	P05164	0	3	0.7774	0	1	1	871.426	2612.26	2612.27	-0.63	-0.00055	HCD (High Energy Collision Dissociation)	31.7	MS2	0	75	114.237	111834	25001_E1_S1_7.raw	F257	5.21	1	7.959e-05	2.508e-11
		FALSE	Low	Sequest HT (A2)	Unambiguous	NQINALTSFVDASMVYGSEEPLAR		1	P05164	P05164	0	2	0.5082	0	1	1	1306.64	2612.27	2612.27	2.55	0.00333	HCD (High Energy Collision Dissociation)	31.7	MS2	33.2282	75	114.295	111871	25001_E1_S1_7.raw	F257	0.61	1	0.2727	0.872
		FALSE	Low	Sequest HT (A2)	Unambiguous	FQDNGR		2	P05164; P11678	P05164; P11678	0	2	0.3623	0	1	1	368.671	736.334	736.337	-3.99	-0.00147	HCD (High Energy Collision Dissociation)	31.7	MS2	80.7655	74.665	0.1846	170	25001_E1_S1_8.raw	F258	1.38	2	0.3201	0.9021
		FALSE	Low	Sequest HT (A2)	Unambiguous	FQDNGR		2	P05164; P11678	P05164; P11678	0	2	0.35	0	1	1	368.671	736.335	736.337	-2.92	-0.00107	HCD (High Energy Collision Dissociation)	31.7	MS2	77.2982	64.531	0.5256	474	25001_E1_S1_8.raw	F258	1.4	2	0.3371	0.9106
		FALSE	Medium	Sequest HT (A2)	Unambiguous	FQDNGR		2	P05164; P11678	P05164; P11678	0	2	0.4699	0	1	1	368.672	736.336	736.337	-1.51	-0.00055	HCD (High Energy Collision Dissociation)	31.7	MS2	60.2546	56.756	1.2003	1114	25001_E1_S1_8.raw	F258	1.66	2	0.03509	0.3197
		FALSE	Low	Sequest HT (A2)	Unambiguous	FQDNGR		2	P05164; P11678	P05164; P11678	0	1	0.1975	0	1	1	736.339	736.339	736.337	2.16	0.00159	HCD (High Energy Collision Dissociation)	31.7	MS2	23.0954	75	1.3023	1213	25001_E1_S1_8.raw	F258	1.62	2	0.08722	0.5774
		FALSE	Medium	Sequest HT (A2)	Unambiguous	FQDNGR		2	P05164; P11678	P05164; P11678	0	2	0.5028	0	1	1	368.672	736.337	736.337	-0.01	-1e-05	HCD (High Energy Collision Dissociation)	31.7	MS2	54.036	49.234	1.5391	1439	25001_E1_S1_8.raw	F258	1.81	2	0.02697	0.2825
		FALSE	Low	Sequest HT (A2)	Unambiguous	FQDNGR		2	P05164; P11678	P05164; P11678	0	1	0.3252	0	1	1	736.339	736.339	736.337	1.74	0.00128	HCD (High Energy Collision Dissociation)	31.7	MS2	20.898	75	1.6415	1533	25001_E1_S1_8.raw	F258	2.06	2	0.07861	0.5411
		FALSE	Medium	Sequest HT (A2)	Unambiguous	FQDNGR		2	P05164; P11678	P05164; P11678	0	2	0.5272	0	1	1	368.672	736.337	736.337	-0.01	-1e-05	HCD (High Energy Collision Dissociation)	31.7	MS2	46.9697	36.29	1.877	1756	25001_E1_S1_8.raw	F258	1.84	2	0.03675	0.3288
		FALSE	Low	Sequest HT (A2)	Unambiguous	FQDNGR		2	P05164; P11678	P05164; P11678	0	1	0.2952	0	1	1	736.335	736.335	736.337	-2.73	-0.00201	HCD (High Energy Collision Dissociation)	31.7	MS2	29.1736	75	2.1546	2040	25001_E1_S1_8.raw	F258	2.1	2	0.06816	0.4918
		FALSE	Medium	Sequest HT (A2)	Unambiguous	FQDNGR		2	P05164; P11678	P05164; P11678	0	2	0.4972	0	1	1	368.672	736.337	736.337	-0.26	-0.0001	HCD (High Energy Collision Dissociation)	31.7	MS2	53.3288	41.913	2.217	2103	25001_E1_S1_8.raw	F258	1.79	2	0.03539	0.321
		FALSE	Medium	Sequest HT (A2)	Unambiguous	FQDNGR		2	P05164; P11678	P05164; P11678	0	2	0.4607	0	1	1	368.673	736.338	736.337	0.81	0.0003	HCD (High Energy Collision Dissociation)	31.7	MS2	48.2751	46.409	2.5577	2441	25001_E1_S1_8.raw	F258	1.78	2	0.03815	0.3354
		FALSE	Low	Sequest HT (A2)	Unambiguous	FQDNGR		2	P05164; P11678	P05164; P11678	0	1	0.2089	0	1	1	736.337	736.337	736.337	0.17	0.00012	HCD (High Energy Collision Dissociation)	31.7	MS2	18.5141	75	2.8784	2745	25001_E1_S1_8.raw	F258	1.58	2	0.08058	0.549
		FALSE	Medium	Sequest HT (A2)	Unambiguous	FQDNGR		2	P05164; P11678	P05164; P11678	0	2	0.4652	0	1	1	368.672	736.338	736.337	0.48	0.00018	HCD (High Energy Collision Dissociation)	31.7	MS2	50.656	48.719	2.8965	2763	25001_E1_S1_8.raw	F258	1.87	2	0.03065	0.2987
		FALSE	Low	Sequest HT (A2)	Ambiguous	IDNR		11	A0A8D9K4R4; Q2G081; Q9P126; Q9Y520; A0A0E1VAF7; Q9H069; E7EPN9	H7BYT7; A0A8D9K4R4; Q2G081; Q9P126; A0A7H9CD63; Q9Y520; Q2FX53; A0A0E1VAF7; Q9H069; E7EPN9; A0A380EG96	0	1		0.0238	2	2	517.273	517.273	517.273	-0.23	-0.00012	HCD (High Energy Collision Dissociation)	31.7	MS2	81.6139	11.708	3.1315	2988	25001_E1_S1_8.raw	F258	0.82	15	0.6585	0.9713
		FALSE	Low	Sequest HT (A2)	Ambiguous	LDNR		21	P05164; Q9BV94; Q08828; C9JYU6; Q8WY36; Q5H9U9; P14868; Q9NQT8	P05164; E5RIK9; C9J8D0; C9J0J4; C9JNU3; Q9BV94; Q08828; E5RIY4; C9JLC1; C9K0D1; C9JSH4; C9JIZ2; Q96E29; C9JYU6; Q8WY36; Q5H9U9; P14868; Q9NQT8; C9JA69; C9J7S3; C9JZA0	0	1		0.0238	2	3	517.273	517.273	517.273	-0.23	-0.00012	HCD (High Energy Collision Dissociation)	31.7	MS2	81.6139	11.708	3.1315	2988	25001_E1_S1_8.raw	F258	0.82	15	0.6585	0.9713
		FALSE	Medium	Sequest HT (A2)	Unambiguous	FQDNGR		2	P05164; P11678	P05164; P11678	0	2	0.5562	0	1	1	368.672	736.337	736.337	0.15	6e-05	HCD (High Energy Collision Dissociation)	31.7	MS2	80.4016	1.285	3.2965	3205	25001_E1_S1_8.raw	F258	1.69	2	0.01615	0.2093
		FALSE	Medium	Sequest HT (A2)	Unambiguous	FQDNGR		2	P05164; P11678	P05164; P11678	0	2	0.5577	0	1	1	368.672	736.338	736.337	0.32	0.00012	HCD (High Energy Collision Dissociation)	31.7	MS2	22.1477	0.72	3.6113	3653	25001_E1_S1_8.raw	F258	1.56	2	0.02724	0.2837
		FALSE	Low	Sequest HT (A2)	Unambiguous	FQDNGR		2	P05164; P11678	P05164; P11678	0	1	0.3655	0	1	1	736.337	736.337	736.337	-0.58	-0.00042	HCD (High Energy Collision Dissociation)	31.7	MS2	0	33.426	3.6241	3673	25001_E1_S1_8.raw	F258	2.38	2	0.05887	0.4466
		FALSE	Low	Sequest HT (A2)	Unambiguous	FQDNGR		2	P05164; P11678	P05164; P11678	0	2	0.3247	0	1	1	368.672	736.338	736.337	0.32	0.00012	HCD (High Energy Collision Dissociation)	31.7	MS2	49.036	14.42	3.9508	4123	25001_E1_S1_8.raw	F258	0.77	2	0.3474	0.9162
		FALSE	High	Sequest HT (A2)	Unambiguous	RSPTLGASNR		1	P05164	P05164	1	2	0.5528	0	1	1	529.788	1058.57	1058.57	-1.74	-0.00092	HCD (High Energy Collision Dissociation)	31.7	MS2	87.1878	0.918	4.8085	5253	25001_E1_S1_8.raw	F258	3.69	1	7.959e-05	3.746e-05
		FALSE	High	Sequest HT (A2)	Unambiguous	RSPTLGASNR		1	P05164	P05164	1	3	0.4947	0	1	1	353.528	1058.57	1058.57	0.09	3e-05	HCD (High Energy Collision Dissociation)	31.7	MS2	66.5233	0.59	4.8431	5295	25001_E1_S1_8.raw	F258	2.85	1	0.0007523	0.01369
		FALSE	Low	Sequest HT (A2)	Unambiguous	TITGmcNNR	M5(Oxidation); C6(Carbamidomethyl)	1	P05164	P05164	0	2	0.3333	0	1	1	541.741	1082.47	1082.47	1.91	0.00103	HCD (High Energy Collision Dissociation)	31.7	MS2	67.4159	23.778	5.0631	5596	25001_E1_S1_8.raw	F258	1.23	1	0.06796	0.4912
		FALSE	Low	Sequest HT (A2)	Unambiguous	AFVR		40	P05164; O60706; A0A087WSV7; O60462; A0A1B0GWA6; Q9NZW5; Q96EG3; A0A2R8Y4Z4; A0A3B3IT03; A8MQ14; Q8N823; P35368; Q8N4W9; Q6ZNH5; Q5T619; O43361; Q5JU69; P78527; Q2FVL5; F6V2D4	P05164; O60706; A0A2R8YHG6; A0A087WSV7; A0A087X0M6; O60462; A0A1B0GWA6; A0A2A1K5J1; Q9NZW5; Q96EG3; A0A2R8Y4Z4; C9J4Q3; A0A8G2I204; A0A3B3IT03; A8MQ14; Q8N823; P35368; A0A669KAR0; A0A2R8Y4V0; Q8N4W9; Q494X3; A0A2R8Y6Q0; Q09428; Q6ZNH5; Q6ZNG1; Q5T619; O00214; A0A2R8YDG0; H0YFV4; Q8N2E6; O43361; Q5JU69; Q99250; A0A2R8Y5D8; P78527; E9PN19; Q2FVL5; F6V2D4; B8ZZG1; A0A669KBK7	0	1	0.053	0	1	1	492.294	492.294	492.293	2.07	0.00102	HCD (High Energy Collision Dissociation)	31.7	MS2	79.2068	18.157	6.2507	7245	25001_E1_S1_8.raw	F258	1.32	20	0.7651	0.9719
		FALSE	Low	Sequest HT (A2)	Unambiguous	NLKLAR		1	P05164	P05164	1	2	0.2476	0	1	1	357.735	714.463	714.462	0.68	0.00024	HCD (High Energy Collision Dissociation)	31.7	MS2	71.0415	12.854	6.8313	8054	25001_E1_S1_8.raw	F258	2.06	1	0.05612	0.433
		FALSE	Low	Sequest HT (A2)	Unambiguous	NLKLAR		1	P05164	P05164	1	2	0.1617	0	1	1	357.735	714.462	714.462	0.26	9e-05	HCD (High Energy Collision Dissociation)	31.7	MS2	28.7733	0.893	6.9265	8188	25001_E1_S1_8.raw	F258	1.67	1	0.06257	0.4654
		FALSE	High	Sequest HT (A2)	Unambiguous	SPTLGASNR		1	P05164	P05164	0	2	0.7004	0	1	1	451.738	902.47	902.469	0.7	0.00032	HCD (High Energy Collision Dissociation)	31.7	MS2	14.941	0.189	8.4271	10239	25001_E1_S1_8.raw	F258	2.77	1	7.959e-05	0.0008542
		FALSE	High	Sequest HT (A2)	Unambiguous	SPTLGASNR		1	P05164	P05164	0	1	0.5546	0	1	1	902.468	902.468	902.469	-0.64	-0.00058	HCD (High Energy Collision Dissociation)	31.7	MS2	0	2.54	8.4314	10246	25001_E1_S1_8.raw	F258	3.66	1	7.959e-05	0.0002396
		FALSE	Low	Sequest HT (A2)	Unambiguous	SPTLGASNR		1	P05164	P05164	0	1	0.1538	0	1	1	902.469	902.469	902.469	-0.43	-0.00039	HCD (High Energy Collision Dissociation)	31.7	MS2	0	55.608	8.7538	10700	25001_E1_S1_8.raw	F258	1.82	1	0.6806	0.9719
		FALSE	High	Sequest HT (A2)	Unambiguous	SPTLGASNR		1	P05164	P05164	0	2	0.684	0	1	1	451.738	902.469	902.469	0.02	1e-05	HCD (High Energy Collision Dissociation)	31.7	MS2	3.26658	0.176	8.7657	10713	25001_E1_S1_8.raw	F258	2.69	1	7.959e-05	0.001424
		FALSE	High	Sequest HT (A2)	Unambiguous	SPTLGASNR		1	P05164	P05164	0	1	0.5064	0	1	1	902.469	902.469	902.469	-0.3	-0.00027	HCD (High Energy Collision Dissociation)	31.7	MS2	0	1.813	8.7681	10717	25001_E1_S1_8.raw	F258	3.14	1	7.959e-05	0.0001191
		FALSE	Low	Sequest HT (A2)	Unambiguous	IPPNDPR		2	P05164; P11678	P05164; P11678	0	2	0.3663	0	1	1	404.719	808.431	808.431	0.1	4e-05	HCD (High Energy Collision Dissociation)	31.7	MS2	70.3718	21.125	8.777	10731	25001_E1_S1_8.raw	F258	1.72	2	0.1099	0.6456
		FALSE	Medium	Sequest HT (A2)	Unambiguous	SPTLGASNR		1	P05164	P05164	0	2	0.4784	0	1	1	451.738	902.469	902.469	0.16	7e-05	HCD (High Energy Collision Dissociation)	31.7	MS2	0	21.11	8.7825	10740	25001_E1_S1_8.raw	F258	2.55	1	0.01428	0.1865
		FALSE	Low	Sequest HT (A2)	Unambiguous	IPPNDPR		2	P05164; P11678	P05164; P11678	0	2	0.1513	0	1	1	404.719	808.431	808.431	0.25	0.0001	HCD (High Energy Collision Dissociation)	31.7	MS2	69.9124	5.463	8.9504	10966	25001_E1_S1_8.raw	F258	1.19	2	0.2114	0.8131
		FALSE	Medium	Sequest HT (A2)	Unambiguous	SPTLGASNR		1	P05164	P05164	0	2	0.4009	0	1	1	451.738	902.469	902.469	-0.25	-0.00011	HCD (High Energy Collision Dissociation)	31.7	MS2	58.8482	61.049	9.1169	11190	25001_E1_S1_8.raw	F258	2.17	1	0.01209	0.1558
		FALSE	High	Sequest HT (A2)	Unambiguous	IPPNDPR		2	P05164; P11678	P05164; P11678	0	2	0.4583	0	1	1	404.719	808.431	808.431	0.1	4e-05	HCD (High Energy Collision Dissociation)	31.7	MS2	30.5057	3.184	9.1246	11199	25001_E1_S1_8.raw	F258	1.92	2	0.008265	0.1074
		FALSE	High	Sequest HT (A2)	Unambiguous	EHNRLATELK		1	P05164	P05164	1	3	0.3975	0	1	1	404.223	1210.65	1210.65	-0.14	-6e-05	HCD (High Energy Collision Dissociation)	31.7	MS2	91.9517	1.986	9.1711	11259	25001_E1_S1_8.raw	F258	1.61	1	0.007631	0.09896
		FALSE	High	Sequest HT (A2)	Unambiguous	EHNRLATELK		1	P05164	P05164	1	2	0.2813	0	1	1	605.83	1210.65	1210.65	-0.21	-0.00012	HCD (High Energy Collision Dissociation)	31.7	MS2	14.1636	27.703	9.25	11363	25001_E1_S1_8.raw	F258	2.88	1	7.959e-05	0.003587
		FALSE	Low	Sequest HT (A2)	Unambiguous	IPPNDPR		2	P05164; P11678	P05164; P11678	0	1		0.0061	2	2	808.432	808.432	808.431	1.1	0.00089	HCD (High Energy Collision Dissociation)	31.7	MS2	0	69.213	9.3902	11536	25001_E1_S1_8.raw	F258	1.64	2	0.4475	0.9511
		FALSE	High	Sequest HT (A2)	Unambiguous	IPPNDPR		2	P05164; P11678	P05164; P11678	0	2	0.5109	0	1	1	404.719	808.431	808.431	0.03	1e-05	HCD (High Energy Collision Dissociation)	31.7	MS2	26.6675	1.03	9.458	11615	25001_E1_S1_8.raw	F258	1.84	2	0.002287	0.04261
		FALSE	High	Sequest HT (A2)	Unambiguous	SPTLGASNR		1	P05164	P05164	0	2	0.5585	0	1	1	451.739	902.471	902.469	1.71	0.00077	HCD (High Energy Collision Dissociation)	31.7	MS2	55.8365	25.895	9.4713	11635	25001_E1_S1_8.raw	F258	2.65	1	0.003051	0.05386
		FALSE	Low	Sequest HT (A2)	Unambiguous	IPPNDPR		2	P05164; P11678	P05164; P11678	0	2	0.1709	0	1	1	404.719	808.431	808.431	0.03	1e-05	HCD (High Energy Collision Dissociation)	31.7	MS2	86.4627	8.54	9.4836	11650	25001_E1_S1_8.raw	F258	1.17	2	0.3622	0.923
		FALSE	Low	Sequest HT (A2)	Unambiguous	EHNRLATELK		1	P05164	P05164	1	2	0.3711	0	1	1	605.83	1210.65	1210.65	-0.51	-0.00031	HCD (High Energy Collision Dissociation)	31.7	MS2	0	52.486	9.5767	11762	25001_E1_S1_8.raw	F258	2.91	1	0.1764	0.7685
		FALSE	High	Sequest HT (A2)	Unambiguous	EHNRLATELK		1	P05164	P05164	1	2	0.366	0	1	1	605.832	1210.66	1210.65	1.81	0.0011	HCD (High Energy Collision Dissociation)	31.7	MS2	43.8213	45.02	9.6215	11821	25001_E1_S1_8.raw	F258	3.06	1	0.005661	0.07948
		FALSE	Low	Sequest HT (A2)	Unambiguous	IPPNDPR		2	P05164; P11678	P05164; P11678	0	1	0.0058	0	1	1	808.432	808.432	808.431	1.48	0.0012	HCD (High Energy Collision Dissociation)	31.7	MS2	0	59.854	9.7157	11941	25001_E1_S1_8.raw	F258	1.71	2	0.05696	0.4368
		FALSE	High	Sequest HT (A2)	Unambiguous	IPPNDPR		2	P05164; P11678	P05164; P11678	0	2	0.483	0	1	1	404.719	808.432	808.431	0.4	0.00016	HCD (High Energy Collision Dissociation)	31.7	MS2	4.04621	0.425	9.7952	12042	25001_E1_S1_8.raw	F258	1.76	2	0.002771	0.05184
		FALSE	Low	Sequest HT (A2)	Unambiguous	IPPNDPR		2	P05164; P11678	P05164; P11678	0	2	0.1774	0	1	1	404.72	808.432	808.431	1.31	0.00053	HCD (High Energy Collision Dissociation)	31.7	MS2	16.1603	0.719	9.9978	12306	25001_E1_S1_8.raw	F258	1.24	2	0.4206	0.944
		FALSE	Low	Sequest HT (A2)	Unambiguous	IPPNDPR		2	P05164; P11678	P05164; P11678	0	2	0.3862	0	1	1	404.72	808.433	808.431	1.69	0.00068	HCD (High Energy Collision Dissociation)	31.7	MS2	18.7024	0.235	10.134	12487	25001_E1_S1_8.raw	F258	1.45	2	0.1677	0.7574
		FALSE	Low	Sequest HT (A2)	Unambiguous	IPPNDPR		2	P05164; P11678	P05164; P11678	0	1	0.3874	0	1	1	808.433	808.433	808.431	2.69	0.00217	HCD (High Energy Collision Dissociation)	31.7	MS2	0	50.741	10.1831	12554	25001_E1_S1_8.raw	F258	1.91	2	0.2285	0.833
		FALSE	Low	Sequest HT (A2)	Unambiguous	IPPNDPR		2	P05164; P11678	P05164; P11678	0	2	0.5188	0	1	1	404.72	808.432	808.431	0.71	0.00029	HCD (High Energy Collision Dissociation)	31.7	MS2	13.4943	0.451	10.4722	12953	25001_E1_S1_8.raw	F258	1.6	2	0.1495	0.7279
		FALSE	Low	Sequest HT (A2)	Unambiguous	IPPNDPR		2	P05164; P11678	P05164; P11678	0	2	0.5	0	1	1	404.719	808.432	808.431	0.56	0.00022	HCD (High Energy Collision Dissociation)	31.7	MS2	5.65615	0.547	10.8109	13409	25001_E1_S1_8.raw	F258	1.7	2	0.1219	0.6743
		FALSE	Low	Sequest HT (A2)	Unambiguous	IPPNDPR		2	P05164; P11678	P05164; P11678	0	1	0.2603	0	1	1	808.432	808.432	808.431	1.4	0.00113	HCD (High Energy Collision Dissociation)	31.7	MS2	0	40.546	10.8936	13527	25001_E1_S1_8.raw	F258	1.46	2	0.4357	0.9484
		FALSE	High	Sequest HT (A2)	Unambiguous	IPPNDPR		2	P05164; P11678	P05164; P11678	0	2	0.2585	0	1	1	404.719	808.432	808.431	0.63	0.00026	HCD (High Energy Collision Dissociation)	31.7	MS2	43.121	1.301	11.1481	13887	25001_E1_S1_8.raw	F258	1.47	2	0.005181	0.07623
		FALSE	Medium	Sequest HT (A2)	Unambiguous	IPPNDPR		2	P05164; P11678	P05164; P11678	0	2	0.4689	0	1	1	404.719	808.432	808.431	0.4	0.00016	HCD (High Energy Collision Dissociation)	31.7	MS2	29.7149	1.28	11.1522	13891	25001_E1_S1_8.raw	F258	1.77	2	0.01004	0.1315
		FALSE	Low	Sequest HT (A2)	Unambiguous	IPPNDPR		2	P05164; P11678	P05164; P11678	0	2	0.3291	0	1	1	404.719	808.431	808.431	-0.12	-5e-05	HCD (High Energy Collision Dissociation)	31.7	MS2	67.3024	11.58	11.4913	14377	25001_E1_S1_8.raw	F258	1.58	2	0.1293	0.6885
		FALSE	Low	Sequest HT (A2)	Unambiguous	IPPNDPR		2	P05164; P11678	P05164; P11678	0	2	0.2617	0	1	1	404.72	808.432	808.431	1.16	0.00047	HCD (High Energy Collision Dissociation)	31.7	MS2	79.0747	21.082	11.8132	14815	25001_E1_S1_8.raw	F258	1.49	2	0.1429	0.7161
		FALSE	Medium	Sequest HT (A2)	Unambiguous	LATELK		3	P05164; Q5HKM0	P05164; Q5HKM0; A0A7Z1N4J3	0	2	0.1429	0	1	1	337.708	674.409	674.408	0.9	0.0003	HCD (High Energy Collision Dissociation)	31.7	MS2	67.4118	2.833	12.5602	15783	25001_E1_S1_8.raw	F258	2.03	2	0.03361	0.3122
		FALSE	Low	Sequest HT (A2)	Unambiguous	LATELK		3	P05164; Q5HKM0	P05164; Q5HKM0; A0A7Z1N4J3	0	1	0.1313	0	1	1	674.409	674.409	674.408	1.01	0.00068	HCD (High Energy Collision Dissociation)	31.7	MS2	0	35.735	12.6908	15952	25001_E1_S1_8.raw	F258	2.59	2	0.0501	0.4015
		FALSE	Low	Sequest HT (A2)	Unambiguous	YQPmEPNPR	M4(Dioxidation)	2	P05164; J3QSF7	P05164; J3QSF7	0	2	0.1811	0	1	1	582.263	1163.52	1163.51	2.8	0.00163	HCD (High Energy Collision Dissociation)	31.7	MS2	42.2456	27.531	12.7052	15971	25001_E1_S1_8.raw	F258	1.27	2	0.2135	0.8157
		FALSE	Medium	Sequest HT (A2)	Unambiguous	LATELK		3	P05164; Q5HKM0	P05164; Q5HKM0; A0A7Z1N4J3	0	2	0.152	0	1	1	337.708	674.409	674.408	1.08	0.00036	HCD (High Energy Collision Dissociation)	31.7	MS2	51.5557	1.074	12.8969	16207	25001_E1_S1_8.raw	F258	1.25	2	0.04422	0.3737
		FALSE	Medium	Sequest HT (A2)	Unambiguous	YQPmEPNPR	M4(Oxidation)	2	P05164; J3QSF7	P05164; J3QSF7	0	2	0.6973	0	1	1	574.264	1147.52	1147.52	0	0	HCD (High Energy Collision Dissociation)	31.7	MS2	56.7192	0.661	16.1224	20362	25001_E1_S1_8.raw	F258	1.85	2	0.01063	0.139
		FALSE	High	Sequest HT (A2)	Unambiguous	AVSNEIVR		1	P05164	P05164	0	2	0.3358	0	1	1	444.251	887.495	887.495	0.6	0.00027	HCD (High Energy Collision Dissociation)	31.7	MS2	13.2414	5.742	16.1304	20374	25001_E1_S1_8.raw	F258	2.71	1	0.000636	0.01143
		FALSE	High	Sequest HT (A2)	Unambiguous	AVSNEIVR		1	P05164	P05164	0	1	0.0372	0	1	1	887.498	887.498	887.495	3.65	0.00324	HCD (High Energy Collision Dissociation)	31.7	MS2	0	75	16.3037	20576	25001_E1_S1_8.raw	F258	2.69	1	0.001633	0.03664
		FALSE	Medium	Sequest HT (A2)	Unambiguous	LDNRYQPmEPNPR	M8(Dioxidation)	1	P05164	P05164	1	3	0.2246	0	1	1	554.595	1661.77	1661.77	0.2	0.00011	HCD (High Energy Collision Dissociation)	31.7	MS2	81.8813	20.737	16.3454	20627	25001_E1_S1_8.raw	F258	2.36	1	0.03294	0.31
		FALSE	High	Sequest HT (A2)	Unambiguous	GLMATPAK		3	P05164; J3QSF7; P11678	P05164; J3QSF7; P11678	0	2	0.3709	0	1	1	394.721	788.434	788.433	0.43	0.00017	HCD (High Energy Collision Dissociation)	31.7	MS2	71.2753	28.594	16.4243	20728	25001_E1_S1_8.raw	F258	2.13	3	0.006624	0.089
		FALSE	High	Sequest HT (A2)	Unambiguous	YQPmEPNPR	M4(Oxidation)	2	P05164; J3QSF7	P05164; J3QSF7	0	2	0.6236	0	1	1	574.264	1147.52	1147.52	0.85	0.00049	HCD (High Energy Collision Dissociation)	31.7	MS2	6.74998	0.718	16.4608	20774	25001_E1_S1_8.raw	F258	1.78	2	0.0004316	0.007758
		FALSE	High	Sequest HT (A2)	Unambiguous	AVSNEIVR		1	P05164	P05164	0	2	0.3659	0	1	1	444.251	887.495	887.495	0.67	0.0003	HCD (High Energy Collision Dissociation)	31.7	MS2	13.5618	3.031	16.4626	20777	25001_E1_S1_8.raw	F258	2.76	1	0.0004316	0.008392
		FALSE	High	Sequest HT (A2)	Unambiguous	GLMATPAK		3	P05164; J3QSF7; P11678	P05164; J3QSF7; P11678	0	1	0.3921	0	1	1	788.433	788.433	788.433	-0.64	-0.0005	HCD (High Energy Collision Dissociation)	31.7	MS2	0	54.855	16.6774	21045	25001_E1_S1_8.raw	F258	3.29	3	0.0002325	0.004659
		FALSE	High	Sequest HT (A2)	Unambiguous	GLMATPAK		3	P05164; J3QSF7; P11678	P05164; J3QSF7; P11678	0	2	0.3462	0	1	1	394.72	788.434	788.433	0.27	0.00011	HCD (High Energy Collision Dissociation)	31.7	MS2	2.27554	0.393	16.756	21138	25001_E1_S1_8.raw	F258	1.56	3	0.004706	0.0724
		FALSE	High	Sequest HT (A2)	Unambiguous	KYLPTYR		1	P05164	P05164	1	2	0.3793	0	1	1	470.766	940.525	940.525	0.19	9e-05	HCD (High Energy Collision Dissociation)	31.7	MS2	94.6904	1.631	17.747	22374	25001_E1_S1_8.raw	F258	1.74	1	0.004967	0.07455
		FALSE	Low	Sequest HT (A2)	Unambiguous	KYLPTYR		1	P05164	P05164	1	3	0.3121	0	1	1	314.18	940.526	940.525	1.44	0.00045	HCD (High Energy Collision Dissociation)	31.7	MS2	96.4382	1.527	17.8761	22546	25001_E1_S1_8.raw	F258	1.57	1	0.1264	0.6821
		FALSE	High	Sequest HT (A2)	Unambiguous	KYLPTYR		1	P05164	P05164	1	2	0.1975	0	1	1	470.766	940.525	940.525	0.32	0.00015	HCD (High Energy Collision Dissociation)	31.7	MS2	21.7759	28.743	18.0791	22810	25001_E1_S1_8.raw	F258	1.57	1	0.009989	0.1306
		FALSE	Low	Sequest HT (A2)	Unambiguous	KYLPTYR		1	P05164	P05164	1	3	0.4175	0	1	1	314.18	940.524	940.525	-0.9	-0.00028	HCD (High Energy Collision Dissociation)	31.7	MS2	62.4305	36.169	18.3579	23140	25001_E1_S1_8.raw	F258	2.06	1	0.09359	0.5998
		FALSE	High	Sequest HT (A2)	Unambiguous	KYLPTYR		1	P05164	P05164	1	2	0.5897	0	1	1	470.766	940.526	940.525	0.64	0.0003	HCD (High Energy Collision Dissociation)	31.7	MS2	12.0018	5.93	18.3926	23181	25001_E1_S1_8.raw	F258	2.34	1	0.007975	0.1022
		FALSE	High	Sequest HT (A2)	Unambiguous	KYLPTYR		1	P05164	P05164	1	2	0.5349	0	1	1	470.767	940.526	940.525	0.77	0.00036	HCD (High Energy Collision Dissociation)	31.7	MS2	31.4431	4.481	18.571	23392	25001_E1_S1_8.raw	F258	2.15	1	0.008738	0.116
		FALSE	Low	Sequest HT (A2)	Unambiguous	KYLPTYR		1	P05164	P05164	1	3	0.4518	0	1	1	314.18	940.525	940.525	0.17	5e-05	HCD (High Energy Collision Dissociation)	31.7	MS2	77.7566	49.852	18.5776	23398	25001_E1_S1_8.raw	F258	2.28	1	0.1267	0.6828
		FALSE	Medium	Sequest HT (A2)	Unambiguous	KYLPTYR		1	P05164	P05164	1	2	0.5674	0	1	1	470.767	940.527	940.525	1.55	0.00073	HCD (High Energy Collision Dissociation)	31.7	MS2	25.7069	8.343	18.7209	23563	25001_E1_S1_8.raw	F258	2.15	1	0.01264	0.1685
		FALSE	Low	Sequest HT (A2)	Unambiguous	KYLPTYR		1	P05164	P05164	1	3	0.3963	0	1	1	314.18	940.526	940.525	1.34	0.00042	HCD (High Energy Collision Dissociation)	31.7	MS2	87.6317	44.835	18.7889	23641	25001_E1_S1_8.raw	F258	2.17	1	0.114	0.6558
		FALSE	High	Sequest HT (A2)	Unambiguous	LDNRYQPmEPNPR	M8(Oxidation)	1	P05164	P05164	1	3	0.462	0	1	1	549.265	1645.78	1645.78	2.49	0.00136	HCD (High Energy Collision Dissociation)	31.7	MS2	47.8567	27.534	23.3991	29265	25001_E1_S1_8.raw	F258	3.16	1	7.959e-05	0.0003812
		FALSE	High	Sequest HT (A2)	Unambiguous	LDNRYQPmEPNPR	M8(Oxidation)	1	P05164	P05164	1	3	0.546	0	1	1	549.264	1645.78	1645.78	0.82	0.00045	HCD (High Energy Collision Dissociation)	31.7	MS2	39.0497	4.26	23.534	29417	25001_E1_S1_8.raw	F258	3.37	1	7.959e-05	0.0006466
		FALSE	High	Sequest HT (A2)	Unambiguous	LDNRYQPmEPNPR	M8(Oxidation)	1	P05164	P05164	1	2	0.4426	0	1	1	823.392	1645.78	1645.78	0.86	0.00071	HCD (High Energy Collision Dissociation)	31.7	MS2	0	58.66	23.615	29509	25001_E1_S1_8.raw	F258	2.44	1	0.0007794	0.02302
		FALSE	High	Sequest HT (A2)	Unambiguous	LDNRYQPmEPNPR	M8(Oxidation)	1	P05164	P05164	1	3	0.6439	0	1	1	549.264	1645.78	1645.78	0.82	0.00045	HCD (High Energy Collision Dissociation)	31.7	MS2	3.60414	0.436	23.8462	29787	25001_E1_S1_8.raw	F258	4.1	1	7.959e-05	1.804e-05
		FALSE	High	Sequest HT (A2)	Unambiguous	LDNRYQPmEPNPR	M8(Oxidation)	1	P05164	P05164	1	2	0.4828	0	1	1	823.391	1645.78	1645.78	0.34	0.00028	HCD (High Energy Collision Dissociation)	31.7	MS2	0	7.691	23.9342	29899	25001_E1_S1_8.raw	F258	2.32	1	0.001633	0.0364
		FALSE	High	Sequest HT (A2)	Unambiguous	LDNRYQPmEPNPR	M8(Oxidation)	1	P05164	P05164	1	3	0.5994	0	1	1	549.264	1645.78	1645.78	0.6	0.00033	HCD (High Energy Collision Dissociation)	31.7	MS2	6.52579	0.892	24.1851	30213	25001_E1_S1_8.raw	F258	3.37	1	7.959e-05	0.0001162
		FALSE	Medium	Sequest HT (A2)	Unambiguous	LDNRYQPmEPNPR	M8(Oxidation)	1	P05164	P05164	1	2	0.4627	0	1	1	823.389	1645.77	1645.78	-2.99	-0.00246	HCD (High Energy Collision Dissociation)	31.7	MS2	17.9716	50.623	24.2873	30342	25001_E1_S1_8.raw	F258	2.01	1	0.01068	0.1396
		FALSE	Low	Sequest HT (A2)	Unambiguous	SLNPRWDGER		1	P05164	P05164	1	2	0.3946	0	1	1	615.308	1229.61	1229.6	5.11	0.00314	HCD (High Energy Collision Dissociation)	31.7	MS2	34.9315	27.545	24.9971	31184	25001_E1_S1_8.raw	F258	2.23	1	0.09728	0.6112
		FALSE	High	Sequest HT (A2)	Unambiguous	SRDHGLPGYNAWRR		2	P05164; P11678	P05164; P11678	2	4	0.5335	0	1	1	421.968	1684.85	1684.84	4.1	0.00173	HCD (High Energy Collision Dissociation)	31.7	MS2	89.3866	9.147	25.1307	31332	25001_E1_S1_8.raw	F258	3.58	2	7.959e-05	0.002028
		FALSE	Low	Sequest HT (A2)	Unambiguous	YLPTYR		1	P05164	P05164	0	2	0.25	0	1	1	406.72	812.433	812.43	3.06	0.00124	HCD (High Energy Collision Dissociation)	31.7	MS2	34.411	1.403	25.206	31423	25001_E1_S1_8.raw	F258	1.56	1	0.06594	0.4825
		FALSE	High	Sequest HT (A2)	Unambiguous	SRDHGLPGYNAWRR		2	P05164; P11678	P05164; P11678	2	3	0.407	0	1	1	562.285	1684.84	1684.84	-0.24	-0.00013	HCD (High Energy Collision Dissociation)	31.7	MS2	80.9237	16.102	25.235	31462	25001_E1_S1_8.raw	F258	2.85	2	0.0025	0.04671
		FALSE	High	Sequest HT (A2)	Unambiguous	SRDHGLPGYNAWRR		2	P05164; P11678	P05164; P11678	2	4	0.5442	0	1	1	421.967	1684.84	1684.84	1.71	0.00072	HCD (High Energy Collision Dissociation)	31.7	MS2	48.1429	4.151	25.2438	31472	25001_E1_S1_8.raw	F258	2.94	2	0.007124	0.09497
		FALSE	Low	Sequest HT (A2)	Unambiguous	YLPTYR		1	P05164	P05164	0	1	0.2258	0	1	1	812.431	812.431	812.43	0.9	0.00073	HCD (High Energy Collision Dissociation)	31.7	MS2	0	7.043	25.272	31512	25001_E1_S1_8.raw	F258	1.55	1	0.05129	0.4092
		FALSE	Low	Sequest HT (A2)	Unambiguous	YLPTYR		1	P05164	P05164	0	2	0.3354	0	1	1	406.719	812.43	812.43	0.13	5e-05	HCD (High Energy Collision Dissociation)	31.7	MS2	4.12509	1.836	25.4749	31764	25001_E1_S1_8.raw	F258	1.58	1	0.1176	0.6646
		FALSE	Low	Sequest HT (A2)	Unambiguous	YLPTYR		1	P05164	P05164	0	2	0.2238	0	1	1	406.719	812.431	812.43	0.51	0.00021	HCD (High Energy Collision Dissociation)	31.7	MS2	18.9574	45.308	25.5148	31816	25001_E1_S1_8.raw	F258	1.43	1	0.1601	0.7458
		FALSE	Medium	Sequest HT (A2)	Unambiguous	YLPTYR		1	P05164	P05164	0	2	0.2847	0	1	1	406.719	812.431	812.43	0.51	0.00021	HCD (High Energy Collision Dissociation)	31.7	MS2	15.7034	1.34	25.5318	31838	25001_E1_S1_8.raw	F258	1.37	1	0.03078	0.2996
		FALSE	Low	Sequest HT (A2)	Unambiguous	SRDHGLPGYNAWRR		2	P05164; P11678	P05164; P11678	2	4	0.3619	0	1	1	421.965	1684.84	1684.84	-1.26	-0.00053	HCD (High Energy Collision Dissociation)	31.7	MS2	38.5709	36.06	25.5884	31915	25001_E1_S1_8.raw	F258	3.73	2	0.1028	0.6258
		FALSE	High	Sequest HT (A2)	Unambiguous	GLMATPAKLNR		3	P05164; J3QSF7; P11678	P05164; J3QSF7; P11678	1	3	0.6526	0	1	1	391.225	1171.66	1171.66	-1.04	-0.0004	HCD (High Energy Collision Dissociation)	31.7	MS2	69.1973	7.614	25.9194	32329	25001_E1_S1_8.raw	F258	3.31	3	7.959e-05	4.236e-05
		FALSE	High	Sequest HT (A2)	Unambiguous	GLMATPAKLNR		3	P05164; J3QSF7; P11678	P05164; J3QSF7; P11678	1	2	0.6258	0	1	1	586.335	1171.66	1171.66	0.17	0.0001	HCD (High Energy Collision Dissociation)	31.7	MS2	22.0505	48.307	26.028	32458	25001_E1_S1_8.raw	F258	3.1	3	7.959e-05	0.0004469
		FALSE	High	Sequest HT (A2)	Unambiguous	GLMATPAKLNR		3	P05164; J3QSF7; P11678	P05164; J3QSF7; P11678	1	3	0.657	0	1	1	391.225	1171.66	1171.66	0.21	8e-05	HCD (High Energy Collision Dissociation)	31.7	MS2	10.9634	0.465	26.2341	32707	25001_E1_S1_8.raw	F258	3.09	3	7.959e-05	0.0002001
		FALSE	High	Sequest HT (A2)	Unambiguous	GLMATPAKLNR		3	P05164; J3QSF7; P11678	P05164; J3QSF7; P11678	1	2	0.5511	0	1	1	586.335	1171.66	1171.66	0.38	0.00022	HCD (High Energy Collision Dissociation)	31.7	MS2	41.2468	10.346	26.2353	32709	25001_E1_S1_8.raw	F258	2.74	3	7.959e-05	0.0004751
		FALSE	High	Sequest HT (A2)	Unambiguous	GLMATPAKLNR		3	P05164; J3QSF7; P11678	P05164; J3QSF7; P11678	1	3	0.6636	0	1	1	391.226	1171.66	1171.66	0.53	0.00021	HCD (High Energy Collision Dissociation)	31.7	MS2	8.8709	0.481	26.2466	32722	25001_E1_S1_8.raw	F258	3.24	3	7.959e-05	8.646e-06
		FALSE	High	Sequest HT (A2)	Unambiguous	GLMATPAKLNR		3	P05164; J3QSF7; P11678	P05164; J3QSF7; P11678	1	2	0.6847	0	1	1	586.334	1171.66	1171.66	0.07	4e-05	HCD (High Energy Collision Dissociation)	31.7	MS2	7.28111	5.488	26.3756	32882	25001_E1_S1_8.raw	F258	2.95	3	7.959e-05	0.0002733
		FALSE	High	Sequest HT (A2)	Unambiguous	GLMATPAKLNR		3	P05164; J3QSF7; P11678	P05164; J3QSF7; P11678	1	3	0.6774	0	1	1	391.226	1171.66	1171.66	1.39	0.00054	HCD (High Energy Collision Dissociation)	31.7	MS2	9.28321	0.506	26.5852	33126	25001_E1_S1_8.raw	F258	3.41	3	7.959e-05	7.604e-06
		FALSE	High	Sequest HT (A2)	Unambiguous	GLMATPAKLNR		3	P05164; J3QSF7; P11678	P05164; J3QSF7; P11678	1	2	0.6177	0	1	1	586.335	1171.66	1171.66	1.01	0.00059	HCD (High Energy Collision Dissociation)	31.7	MS2	13.0369	24.923	26.7132	33275	25001_E1_S1_8.raw	F258	2.93	3	7.959e-05	0.0006401
		FALSE	High	Sequest HT (A2)	Unambiguous	ERLFEQVmR	M8(Oxidation)	1	P05164	P05164	1	2	0.4935	0	1	1	612.315	1223.62	1223.62	2.43	0.00149	HCD (High Energy Collision Dissociation)	31.7	MS2	0	26.098	29.6888	36746	25001_E1_S1_8.raw	F258	2.31	1	0.0004316	0.009283
		FALSE	High	Sequest HT (A2)	Unambiguous	LNRQNQIAVDEIR		2	P05164; J3QSF7	P05164; J3QSF7	1	2	0.675	0	1	1	784.931	1568.86	1568.85	3.38	0.00266	HCD (High Energy Collision Dissociation)	31.7	MS2	25.949	33.909	29.8894	36995	25001_E1_S1_8.raw	F258	4.8	2	7.959e-05	2.067e-06
		FALSE	High	Sequest HT (A2)	Unambiguous	ERLFEQVmR	M8(Oxidation)	1	P05164	P05164	1	3	0.6543	0	1	1	408.545	1223.62	1223.62	1.2	0.00049	HCD (High Energy Collision Dissociation)	31.7	MS2	0	0.317	29.9232	37042	25001_E1_S1_8.raw	F258	3.24	1	0.0008418	0.02537
		FALSE	Medium	Sequest HT (A2)	Unambiguous	ERLFEQVmR	M8(Oxidation)	1	P05164	P05164	1	2	0.2276	0	1	1	612.314	1223.62	1223.62	0.54	0.00033	HCD (High Energy Collision Dissociation)	31.7	MS2	0	2.767	30.0086	37149	25001_E1_S1_8.raw	F258	1.45	1	0.01664	0.2126
		FALSE	High	Sequest HT (A2)	Unambiguous	SRDHGLPGYNAWR		2	P05164; P11678	P05164; P11678	1	4	0.5788	0	1	1	382.942	1528.74	1528.74	2.71	0.00104	HCD (High Energy Collision Dissociation)	31.7	MS2	39.204	3.691	31.8818	39321	25001_E1_S1_8.raw	F258	3.68	2	0.0004316	0.008323
		FALSE	High	Sequest HT (A2)	Unambiguous	SRDHGLPGYNAWR		2	P05164; P11678	P05164; P11678	1	3	0.4598	0	1	1	510.252	1528.74	1528.74	0.54	0.00028	HCD (High Energy Collision Dissociation)	31.7	MS2	3.63054	3.42	31.9436	39392	25001_E1_S1_8.raw	F258	3.48	2	7.959e-05	0.003894
		FALSE	High	Sequest HT (A2)	Unambiguous	SRDHGLPGYNAWR		2	P05164; P11678	P05164; P11678	1	4	0.5862	0	1	1	382.941	1528.74	1528.74	1.27	0.00049	HCD (High Energy Collision Dissociation)	31.7	MS2	33.1767	2.557	31.9448	39394	25001_E1_S1_8.raw	F258	3.48	2	7.959e-05	0.00204
		FALSE	High	Sequest HT (A2)	Unambiguous	SRDHGLPGYNAWR		2	P05164; P11678	P05164; P11678	1	2	0.4809	0	1	1	764.877	1528.75	1528.74	3.69	0.00282	HCD (High Energy Collision Dissociation)	31.7	MS2	0	42.597	31.9706	39430	25001_E1_S1_8.raw	F258	3.41	2	7.959e-05	0.001518
		FALSE	Low	Sequest HT (A2)	Unambiguous	LFEQVmR	M6(Oxidation)	1	P05164	P05164	0	1	0.2877	0	1	1	938.475	938.475	938.476	-1.4	-0.00132	HCD (High Energy Collision Dissociation)	31.7	MS2	55.8541	9.245	32.1558	39658	25001_E1_S1_8.raw	F258	1.46	1	0.4592	0.9535
		FALSE	High	Sequest HT (A2)	Unambiguous	RNGFPVALAR		1	P05164	P05164	1	3	0.6239	0	1	1	367.549	1100.63	1100.63	1.38	0.00051	HCD (High Energy Collision Dissociation)	31.7	MS2	64.5532	5.902	32.2308	39747	25001_E1_S1_8.raw	F258	3.51	1	7.959e-05	0.001365
		FALSE	High	Sequest HT (A2)	Unambiguous	RNGFPVALAR		1	P05164	P05164	1	2	0.4727	0	1	1	550.82	1100.63	1100.63	0.36	0.0002	HCD (High Energy Collision Dissociation)	31.7	MS2	53.5152	7.963	32.2856	39813	25001_E1_S1_8.raw	F258	3.11	1	0.0007794	0.01753
		FALSE	High	Sequest HT (A2)	Unambiguous	LFEQVmR	M6(Oxidation)	1	P05164	P05164	0	2	0.3904	0	1	1	469.742	938.477	938.476	0.27	0.00013	HCD (High Energy Collision Dissociation)	31.7	MS2	2.63616	0.114	32.3628	39903	25001_E1_S1_8.raw	F258	1.87	1	0.002445	0.04594
		FALSE	High	Sequest HT (A2)	Unambiguous	SRDHGLPGYNAWR		2	P05164; P11678	P05164; P11678	1	4	0.4236	0	1	1	382.941	1528.74	1528.74	0.08	3e-05	HCD (High Energy Collision Dissociation)	31.7	MS2	47.472	75	32.4157	39973	25001_E1_S1_8.raw	F258	2.88	2	0.005614	0.07855
		FALSE	Low	Sequest HT (A2)	Unambiguous	LFEQVmR	M6(Oxidation)	1	P05164	P05164	0	1	0.4094	0	1	1	938.477	938.477	938.476	0.94	0.00088	HCD (High Energy Collision Dissociation)	31.7	MS2	0	6.148	32.4903	40065	25001_E1_S1_8.raw	F258	1.71	1	0.5075	0.9616
		FALSE	High	Sequest HT (A2)	Unambiguous	RNGFPVALAR		1	P05164	P05164	1	3	0.5405	0	1	1	367.549	1100.63	1100.63	0.88	0.00032	HCD (High Energy Collision Dissociation)	31.7	MS2	71.8312	3.119	32.5741	40171	25001_E1_S1_8.raw	F258	1.85	1	7.959e-05	0.002823
		FALSE	High	Sequest HT (A2)	Unambiguous	LFEQVmR	M6(Oxidation)	1	P05164	P05164	0	2	0.4149	0	1	1	469.742	938.477	938.476	0.53	0.00025	HCD (High Energy Collision Dissociation)	31.7	MS2	9.41316	1.314	32.7006	40317	25001_E1_S1_8.raw	F258	1.88	1	0.001396	0.03192
		FALSE	Medium	Sequest HT (A2)	Unambiguous	DHGLPGYNAwR	W10(Oxidation)	2	P05164; P11678	P05164; P11678	0	3	0.0942	0	1	1	434.539	1301.6	1301.6	0.86	0.00037	HCD (High Energy Collision Dissociation)	31.7	MS2	93.2561	5.568	34.3554	42307	25001_E1_S1_8.raw	F258	1.38	2	0.02633	0.2782
		FALSE	High	Sequest HT (A2)	Unambiguous	QNQIAVDEIR		2	P05164; J3QSF7	P05164; J3QSF7	0	2	0.617	0	1	1	593.315	1185.62	1185.62	0.73	0.00043	HCD (High Energy Collision Dissociation)	31.7	MS2	66.077	32.973	34.6325	42632	25001_E1_S1_8.raw	F258	3.42	2	7.959e-05	0.0004132
		FALSE	High	Sequest HT (A2)	Unambiguous	QNQIAVDEIR		2	P05164; J3QSF7	P05164; J3QSF7	0	1	0.6095	0	1	1	1185.62	1185.62	1185.62	2.34	0.00277	HCD (High Energy Collision Dissociation)	31.7	MS2	0	75	34.8621	42893	25001_E1_S1_8.raw	F258	4.2	2	7.959e-05	1.001e-05
		FALSE	High	Sequest HT (A2)	Unambiguous	QNQIAVDEIR		2	P05164; J3QSF7	P05164; J3QSF7	0	3	0.4041	0	1	1	395.879	1185.62	1185.62	0.72	0.00029	HCD (High Energy Collision Dissociation)	31.7	MS2	87.7299	4.156	34.9432	42989	25001_E1_S1_8.raw	F258	1.93	2	0.008265	0.1075
		FALSE	High	Sequest HT (A2)	Unambiguous	QNQIAVDEIR		2	P05164; J3QSF7	P05164; J3QSF7	0	2	0.6972	0	1	1	593.315	1185.62	1185.62	0.32	0.00019	HCD (High Energy Collision Dissociation)	31.7	MS2	2.51172	0.141	34.9601	43005	25001_E1_S1_8.raw	F258	3.27	2	7.959e-05	0.000357
		FALSE	High	Sequest HT (A2)	Unambiguous	QNQIAVDEIR		2	P05164; J3QSF7	P05164; J3QSF7	0	1	0.5823	0	1	1	1185.62	1185.62	1185.62	-0.75	-0.00089	HCD (High Energy Collision Dissociation)	31.7	MS2	0	75	35.1773	43263	25001_E1_S1_8.raw	F258	4.07	2	7.959e-05	2.1e-05
		FALSE	Medium	Sequest HT (A2)	Unambiguous	YQPmEPNPRVPLSR	M4(Oxidation)	2	P05164; J3QSF7	P05164; J3QSF7	1	3	0.4094	0	1	1	567.293	1699.86	1699.86	3.36	0.00191	HCD (High Energy Collision Dissociation)	31.7	MS2	72.0447	6.53	35.2525	43354	25001_E1_S1_8.raw	F258	1.71	2	0.01578	0.2048
		FALSE	High	Sequest HT (A2)	Unambiguous	QNQIAVDEIR		2	P05164; J3QSF7	P05164; J3QSF7	0	2	0.5913	0	1	1	593.315	1185.62	1185.62	0.63	0.00037	HCD (High Energy Collision Dissociation)	31.7	MS2	15.3554	26	35.3004	43406	25001_E1_S1_8.raw	F258	3.67	2	7.959e-05	0.0001437
		FALSE	Low	Sequest HT (A2)	Unambiguous	QNQIAVDEIR		2	P05164; J3QSF7	P05164; J3QSF7	0	2	0.1942	0	1	1	593.315	1185.62	1185.62	0.84	0.0005	HCD (High Energy Collision Dissociation)	31.7	MS2	52.2398	9.595	35.3355	43451	25001_E1_S1_8.raw	F258	1.39	2	0.298	0.8883
		FALSE	Medium	Sequest HT (A2)	Unambiguous	YQPmEPNPRVPLSR	M4(Oxidation)	2	P05164; J3QSF7	P05164; J3QSF7	1	3	0.4645	0	1	1	567.292	1699.86	1699.86	1.32	0.00075	HCD (High Energy Collision Dissociation)	31.7	MS2	4.77827	2.259	35.5967	43746	25001_E1_S1_8.raw	F258	1.83	2	0.01395	0.1831
		FALSE	Low	Sequest HT (A2)	Unambiguous	DHGLPGYNAWRR		2	P05164; P11678	P05164; P11678	1	3	0.301	0	1	1	481.242	1441.71	1441.71	1.39	0.00067	HCD (High Energy Collision Dissociation)	31.7	MS2	48.8527	9.74	36.3305	44610	25001_E1_S1_8.raw	F258	2.06	2	0.08269	0.5595
		FALSE	Low	Sequest HT (A2)	Unambiguous	DHGLPGYNAwR	W10(Oxidation)	2	P05164; P11678	P05164; P11678	0	2	0.2733	0	1	1	651.305	1301.6	1301.6	0.52	0.00034	HCD (High Energy Collision Dissociation)	31.7	MS2	63.875	20.496	38.6979	47384	25001_E1_S1_8.raw	F258	1.5	2	0.2114	0.8131
		FALSE	High	Sequest HT (A2)	Unambiguous	LDNRYQPmEPNPRVPLSR	M8(Oxidation)	1	P05164	P05164	2	3	0.4706	0	1	1	733.38	2198.12	2198.11	5.19	0.00381	HCD (High Energy Collision Dissociation)	31.7	MS2	92.6327	31.947	39.1972	47983	25001_E1_S1_8.raw	F258	2.21	1	0.0025	0.04735
		FALSE	High	Sequest HT (A2)	Unambiguous	LDNRYQPmEPNPRVPLSR	M8(Oxidation)	1	P05164	P05164	2	4	0.4543	0	1	1	550.284	2198.12	2198.11	1.08	0.00059	HCD (High Energy Collision Dissociation)	31.7	MS2	37.5024	0.991	39.3119	48106	25001_E1_S1_8.raw	F258	4.05	1	0.000636	0.01131
		FALSE	High	Sequest HT (A2)	Unambiguous	LDNRYQPmEPNPRVPLSR	M8(Oxidation)	1	P05164	P05164	2	5	0.419	0	1	1	440.43	2198.12	2198.11	2.24	0.00098	HCD (High Energy Collision Dissociation)	31.7	MS2	52.8924	35.398	39.4887	48287	25001_E1_S1_8.raw	F258	3.89	1	0.0002325	0.005156
		FALSE	High	Sequest HT (A2)	Unambiguous	LDNRYQPmEPNPRVPLSR	M8(Oxidation)	1	P05164	P05164	2	3	0.5833	0	1	1	733.378	2198.12	2198.11	2.19	0.00161	HCD (High Energy Collision Dissociation)	31.7	MS2	8.74527	3.883	39.5231	48323	25001_E1_S1_8.raw	F258	2.64	1	0.0002325	0.004604
		FALSE	High	Sequest HT (A2)	Unambiguous	LDNRYQPmEPNPRVPLSR	M8(Oxidation)	1	P05164	P05164	2	4	0.543	0	1	1	550.285	2198.12	2198.11	2.19	0.0012	HCD (High Energy Collision Dissociation)	31.7	MS2	1.60558	1.287	39.6504	48454	25001_E1_S1_8.raw	F258	4.88	1	7.959e-05	3.224e-06
		FALSE	Low	Sequest HT (A2)	Unambiguous	LDNRYQPmEPNPRVPLSR	M8(Oxidation)	1	P05164	P05164	2	3	0.3366	0	1	1	733.378	2198.12	2198.11	3.28	0.0024	HCD (High Energy Collision Dissociation)	31.7	MS2	25.4883	40.32	39.8682	48697	25001_E1_S1_8.raw	F258	2.02	1	0.5958	0.9689
		FALSE	Low	Sequest HT (A2)	Unambiguous	DHGLPGYNAwR	W10(Oxidation)	2	P05164; P11678	P05164; P11678	0	3	0.4837	0	1	1	434.54	1301.61	1301.6	2.83	0.00123	HCD (High Energy Collision Dissociation)	31.7	MS2	94.2621	4.046	40.2284	49110	25001_E1_S1_8.raw	F258	1.84	2	0.07714	0.5343
		FALSE	High	Sequest HT (A2)	Unambiguous	NNIFmSNSYPR	M5(Oxidation)	1	P05164	P05164	0	2	0.7368	0	1	1	679.812	1358.62	1358.62	1.35	0.00092	HCD (High Energy Collision Dissociation)	31.7	MS2	33.6354	3.375	40.4131	49315	25001_E1_S1_8.raw	F258	2.85	1	7.959e-05	0.0002761
		FALSE	High	Sequest HT (A2)	Unambiguous	NNIFmSNSYPR	M5(Oxidation)	1	P05164	P05164	0	1	0.6067	0	1	1	1358.61	1358.61	1358.62	-4.16	-0.00565	HCD (High Energy Collision Dissociation)	31.7	MS2	0	75	40.6859	49621	25001_E1_S1_8.raw	F258	2.39	1	0.004123	0.06599
		FALSE	High	Sequest HT (A2)	Unambiguous	NNIFmSNSYPR	M5(Oxidation)	1	P05164	P05164	0	2	0.7394	0	1	1	679.812	1358.62	1358.62	1.18	0.0008	HCD (High Energy Collision Dissociation)	31.7	MS2	0.911892	0.454	40.7503	49686	25001_E1_S1_8.raw	F258	3.07	1	7.959e-05	8.893e-05
		FALSE	Low	Sequest HT (A2)	Unambiguous	DHGLPGYNAwR	W10(Oxidation)	2	P05164; P11678	P05164; P11678	0	3	0.0417	0	1	1	434.539	1301.6	1301.6	-0.55	-0.00024	HCD (High Energy Collision Dissociation)	31.7	MS2	91.373	75	41.0246	49989	25001_E1_S1_8.raw	F258	1.2	2	0.6951	0.9719
		FALSE	High	Sequest HT (A2)	Unambiguous	NNIFmSNSYPR	M5(Oxidation)	1	P05164	P05164	0	1	0.5422	0	1	1	1358.61	1358.61	1358.62	-1.91	-0.0026	HCD (High Energy Collision Dissociation)	31.7	MS2	0	75	41.029	49992	25001_E1_S1_8.raw	F258	2.25	1	0.0005685	0.01044
		FALSE	High	Sequest HT (A2)	Unambiguous	NNIFmSNSYPR	M5(Oxidation)	1	P05164	P05164	0	2	0.75	0	1	1	679.812	1358.62	1358.62	1.09	0.00074	HCD (High Energy Collision Dissociation)	31.7	MS2	1.40876	0.756	41.0867	50057	25001_E1_S1_8.raw	F258	2.76	1	7.959e-05	0.000142
		FALSE	High	Sequest HT (A2)	Unambiguous	DHGLPGYNAWR		2	P05164; P11678	P05164; P11678	0	3	0.5621	0	1	1	429.207	1285.61	1285.61	0.52	0.00022	HCD (High Energy Collision Dissociation)	31.7	MS2	30.8873	5.022	45.148	54552	25001_E1_S1_8.raw	F258	3.38	2	0.0007794	0.01886
		FALSE	High	Sequest HT (A2)	Unambiguous	DHGLPGYNAWR		2	P05164; P11678	P05164; P11678	0	2	0.4412	0	1	1	643.307	1285.61	1285.61	-0.11	-7e-05	HCD (High Energy Collision Dissociation)	31.7	MS2	91.402	7.175	45.1537	54559	25001_E1_S1_8.raw	F258	2.38	2	0.0007794	0.01519
		FALSE	High	Sequest HT (A2)	Unambiguous	FPTDQLTPDQER		1	P05164	P05164	0	2	0.6436	0	1	1	723.848	1446.69	1446.69	1.53	0.0011	HCD (High Energy Collision Dissociation)	31.7	MS2	0	6.058	45.4406	54875	25001_E1_S1_8.raw	F258	3.76	1	7.959e-05	2.705e-06
		FALSE	High	Sequest HT (A2)	Unambiguous	DHGLPGYNAWR		2	P05164; P11678	P05164; P11678	0	3	0.5656	0	1	1	429.207	1285.61	1285.61	0.52	0.00022	HCD (High Energy Collision Dissociation)	31.7	MS2	4.25797	0.13	45.4824	54922	25001_E1_S1_8.raw	F258	3.2	2	0.0003732	0.006147
		FALSE	High	Sequest HT (A2)	Unambiguous	DHGLPGYNAWR		2	P05164; P11678	P05164; P11678	0	2	0.5186	0	1	1	643.307	1285.61	1285.61	0.17	0.00011	HCD (High Energy Collision Dissociation)	31.7	MS2	4.48733	0.309	45.483	54923	25001_E1_S1_8.raw	F258	2.95	2	7.959e-05	0.002895
		FALSE	High	Sequest HT (A2)	Unambiguous	FPTDQLTPDQER		1	P05164	P05164	0	3	0.3906	0	1	1	482.9	1446.68	1446.69	-1.31	-0.00063	HCD (High Energy Collision Dissociation)	31.7	MS2	89.6231	15.015	45.5493	54997	25001_E1_S1_8.raw	F258	2.33	1	0.0007794	0.02278
		FALSE	High	Sequest HT (A2)	Unambiguous	DHGLPGYNAWR		2	P05164; P11678	P05164; P11678	0	3	0.4568	0	1	1	429.207	1285.61	1285.61	0.31	0.00013	HCD (High Energy Collision Dissociation)	31.7	MS2	26.846	4.228	45.6367	55099	25001_E1_S1_8.raw	F258	3.24	2	0.0007794	0.02245
		FALSE	High	Sequest HT (A2)	Unambiguous	FPTDQLTPDQER		1	P05164	P05164	0	2	0.752	0	1	1	723.847	1446.69	1446.69	0.26	0.00019	HCD (High Energy Collision Dissociation)	31.7	MS2	0	0.131	45.7765	55262	25001_E1_S1_8.raw	F258	3.75	1	7.959e-05	4.237e-07
		FALSE	High	Sequest HT (A2)	Unambiguous	DHGLPGYNAWR		2	P05164; P11678	P05164; P11678	0	3	0.5742	0	1	1	429.208	1285.61	1285.61	1.16	0.0005	HCD (High Energy Collision Dissociation)	31.7	MS2	24.6775	1.564	45.8207	55318	25001_E1_S1_8.raw	F258	3.1	2	0.0007794	0.01825
		FALSE	High	Sequest HT (A2)	Unambiguous	DHGLPGYNAWR		2	P05164; P11678	P05164; P11678	0	2	0.4265	0	1	1	643.308	1285.61	1285.61	1.03	0.00066	HCD (High Energy Collision Dissociation)	31.7	MS2	14.9283	23.794	45.822	55320	25001_E1_S1_8.raw	F258	2.72	2	7.959e-05	0.003398
		FALSE	High	Sequest HT (A2)	Unambiguous	NGFPVALAR		1	P05164	P05164	0	2	0.6972	0	1	1	472.77	944.533	944.531	1.43	0.00068	HCD (High Energy Collision Dissociation)	31.7	MS2	45.3958	1.682	45.8281	55329	25001_E1_S1_8.raw	F258	2.51	1	7.959e-05	0.001714
		FALSE	High	Sequest HT (A2)	Unambiguous	FPTDQLTPDQER		1	P05164	P05164	0	3	0.4437	0	1	1	482.9	1446.68	1446.69	-1.31	-0.00063	HCD (High Energy Collision Dissociation)	31.7	MS2	62.4795	40.177	45.8633	55373	25001_E1_S1_8.raw	F258	3.02	1	0.0001583	0.004318
		FALSE	High	Sequest HT (A2)	Unambiguous	FPTDQLTPDQER		1	P05164	P05164	0	2	0.5026	0	1	1	723.847	1446.69	1446.69	0.68	0.00049	HCD (High Energy Collision Dissociation)	31.7	MS2	83.4975	2.807	45.8926	55410	25001_E1_S1_8.raw	F258	1.93	1	0.0004316	0.008519
		FALSE	High	Sequest HT (A2)	Unambiguous	NGFPVALAR		1	P05164	P05164	0	1	0.5826	0	1	1	944.529	944.529	944.531	-2.5	-0.00236	HCD (High Energy Collision Dissociation)	31.7	MS2	0	43.262	45.9118	55434	25001_E1_S1_8.raw	F258	3.45	1	7.959e-05	0.0004832
		FALSE	High	Sequest HT (A2)	Unambiguous	FPTDQLTPDQER		1	P05164	P05164	0	1	0.65	0	1	1	1446.68	1446.68	1446.69	-3.99	-0.00577	HCD (High Energy Collision Dissociation)	31.7	MS2	0	75	45.9409	55468	25001_E1_S1_8.raw	F258	3.6	1	7.959e-05	9.123e-06
		FALSE	High	Sequest HT (A2)	Unambiguous	FPTDQLTPDQER		1	P05164	P05164	0	3	0.3679	0	1	1	482.901	1446.69	1446.69	1.03	0.0005	HCD (High Energy Collision Dissociation)	31.7	MS2	44.5004	44.104	46.0423	55588	25001_E1_S1_8.raw	F258	2.99	1	0.0004316	0.007295
		FALSE	Medium	Sequest HT (A2)	Unambiguous	NGFPVALAR		1	P05164	P05164	0	1	0.5223	0	1	1	944.531	944.531	944.531	0.28	0.00027	HCD (High Energy Collision Dissociation)	31.7	MS2	0	44.529	46.073	55625	25001_E1_S1_8.raw	F258	2.91	1	0.02582	0.2738
		FALSE	High	Sequest HT (A2)	Unambiguous	NGFPVALAR		1	P05164	P05164	0	2	0.5156	0	1	1	472.769	944.531	944.531	-0.31	-0.00015	HCD (High Energy Collision Dissociation)	31.7	MS2	43.9602	1.973	46.0791	55631	25001_E1_S1_8.raw	F258	1.92	1	0.002662	0.04954
		FALSE	High	Sequest HT (A2)	Unambiguous	FPTDQLTPDQER		1	P05164	P05164	0	2	0.7552	0	1	1	723.846	1446.69	1446.69	-0.16	-0.00012	HCD (High Energy Collision Dissociation)	31.7	MS2	0	0.29	46.0939	55645	25001_E1_S1_8.raw	F258	3.84	1	7.959e-05	4.611e-07
		FALSE	High	Sequest HT (A2)	Unambiguous	NGFPVALAR		1	P05164	P05164	0	2	0.7016	0	1	1	472.769	944.531	944.531	0.08	4e-05	HCD (High Energy Collision Dissociation)	31.7	MS2	0	0.107	46.1568	55717	25001_E1_S1_8.raw	F258	2.58	1	7.959e-05	0.001304
		FALSE	High	Sequest HT (A2)	Unambiguous	FPTDQLTPDQER		1	P05164	P05164	0	3	0.4138	0	1	1	482.9	1446.69	1446.69	-0.36	-0.00017	HCD (High Energy Collision Dissociation)	31.7	MS2	62.6987	40.472	46.2114	55780	25001_E1_S1_8.raw	F258	2.61	1	0.0002325	0.004936
		FALSE	High	Sequest HT (A2)	Unambiguous	NGFPVALAR		1	P05164	P05164	0	1	0.5948	0	1	1	944.531	944.531	944.531	-0.23	-0.00022	HCD (High Energy Collision Dissociation)	31.7	MS2	0	6.558	46.2227	55793	25001_E1_S1_8.raw	F258	3.06	1	7.959e-05	0.0003305
		FALSE	High	Sequest HT (A2)	Unambiguous	FPTDQLTPDQER		1	P05164	P05164	0	2	0.687	0	1	1	723.847	1446.69	1446.69	0.01	1e-05	HCD (High Energy Collision Dissociation)	31.7	MS2	3.25113	0.575	46.265	55840	25001_E1_S1_8.raw	F258	3.61	1	7.959e-05	1.773e-06
		FALSE	Low	Sequest HT (A2)	Unambiguous	NGFPVALAR		1	P05164	P05164	0	2	0.3256	0	1	1	472.769	944.532	944.531	0.4	0.00019	HCD (High Energy Collision Dissociation)	31.7	MS2	27.3807	0.87	46.357	55945	25001_E1_S1_8.raw	F258	1.29	1	0.2284	0.8328
		FALSE	High	Sequest HT (A2)	Unambiguous	FPTDQLTPDQER		1	P05164	P05164	0	2	0.6963	0	1	1	723.847	1446.69	1446.69	0.77	0.00056	HCD (High Energy Collision Dissociation)	31.7	MS2	0	1.243	46.4219	56016	25001_E1_S1_8.raw	F258	3.82	1	7.959e-05	2.673e-07
		FALSE	High	Sequest HT (A2)	Unambiguous	NGFPVALAR		1	P05164	P05164	0	2	0.6432	0	1	1	472.769	944.532	944.531	0.33	0.00016	HCD (High Energy Collision Dissociation)	31.7	MS2	0.358497	0.138	46.4901	56092	25001_E1_S1_8.raw	F258	2.41	1	7.959e-05	0.001031
		FALSE	Medium	Sequest HT (A2)	Unambiguous	NGFPVALAR		1	P05164	P05164	0	1	0.4891	0	1	1	944.532	944.532	944.531	0.41	0.00039	HCD (High Energy Collision Dissociation)	31.7	MS2	0	54.633	46.5488	56163	25001_E1_S1_8.raw	F258	2.76	1	0.02402	0.2627
		FALSE	High	Sequest HT (A2)	Unambiguous	NGFPVALAR		1	P05164	P05164	0	1	0.5846	0	1	1	944.53	944.53	944.531	-1.33	-0.00126	HCD (High Energy Collision Dissociation)	31.7	MS2	0	43.381	46.5641	56183	25001_E1_S1_8.raw	F258	3.37	1	7.959e-05	0.0006087
		FALSE	Medium	Sequest HT (A2)	Unambiguous	FPTDQLTPDQER		1	P05164	P05164	0	2	0.4741	0	1	1	723.842	1446.68	1446.69	-6.4	-0.00463	HCD (High Energy Collision Dissociation)	31.7	MS2	25.8495	45.961	46.7923	56448	25001_E1_S1_8.raw	F258	2.7	1	0.01476	0.1921
		FALSE	High	Sequest HT (A2)	Unambiguous	NGFPVALAR		1	P05164	P05164	0	2	0.6637	0	1	1	472.77	944.532	944.531	0.66	0.00031	HCD (High Energy Collision Dissociation)	31.7	MS2	4.65381	3.075	46.8008	56456	25001_E1_S1_8.raw	F258	2.23	1	7.959e-05	0.003094
		FALSE	High	Sequest HT (A2)	Unambiguous	DHGLPGYNAWR		2	P05164; P11678	P05164; P11678	0	3	0.4942	0	1	1	429.206	1285.6	1285.61	-2.4	-0.00103	HCD (High Energy Collision Dissociation)	31.7	MS2	0	64.724	46.99	56667	25001_E1_S1_8.raw	F258	3.46	2	0.0005	0.01042
		FALSE	Low	Sequest HT (A2)	Unambiguous	LFEQVMR		1	P05164	P05164	0	2	0.1266	0	1	1	461.743	922.479	922.481	-2.32	-0.00107	HCD (High Energy Collision Dissociation)	31.7	MS2	28.4899	75	47.2875	56984	25001_E1_S1_8.raw	F258	1.58	1	0.1289	0.6879
		FALSE	Low	Sequest HT (A2)	Unambiguous	LFEQVMR		1	P05164	P05164	0	2	0.0805	0	1	1	461.745	922.484	922.481	2.31	0.00107	HCD (High Energy Collision Dissociation)	31.7	MS2	37.9558	75	47.4118	57111	25001_E1_S1_8.raw	F258	1.49	1	0.1307	0.6905
		FALSE	High	Sequest HT (A2)	Unambiguous	GLMATPAKLNRQNQIAVDEIR		2	P05164; J3QSF7	P05164; J3QSF7	2	3	0.6298	0	1	1	780.094	2338.27	2338.27	1.17	0.00091	HCD (High Energy Collision Dissociation)	31.7	MS2	0	37.938	48.7753	58564	25001_E1_S1_8.raw	F258	5.16	2	7.959e-05	3.269e-07
		FALSE	High	Sequest HT (A2)	Unambiguous	GLMATPAKLNRQNQIAVDEIR		2	P05164; J3QSF7	P05164; J3QSF7	2	4	0.6262	0	1	1	585.324	2338.28	2338.27	3.98	0.00233	HCD (High Energy Collision Dissociation)	31.7	MS2	45.3419	1.126	48.8567	58648	25001_E1_S1_8.raw	F258	4.28	2	7.959e-05	1.089e-07
		FALSE	High	Sequest HT (A2)	Unambiguous	GLMATPAKLNRQNQIAVDEIR		2	P05164; J3QSF7	P05164; J3QSF7	2	3	0.451	0	1	1	780.095	2338.27	2338.27	1.95	0.00152	HCD (High Energy Collision Dissociation)	31.7	MS2	23.3584	41.708	49.1168	58931	25001_E1_S1_8.raw	F258	3.37	2	7.959e-05	0.0001762
		FALSE	High	Sequest HT (A2)	Unambiguous	QALAQISLPR		1	P05164	P05164	0	2	0.5282	0	1	1	548.829	1096.65	1096.65	2.4	0.00132	HCD (High Energy Collision Dissociation)	31.7	MS2	22.8627	50.418	50.6806	60594	25001_E1_S1_8.raw	F258	3.37	1	7.959e-05	0.0006532
		FALSE	High	Sequest HT (A2)	Unambiguous	QALAQISLPR		1	P05164	P05164	0	3	0.6086	0	1	1	366.222	1096.65	1096.65	2.72	0.00099	HCD (High Energy Collision Dissociation)	31.7	MS2	43.1929	23.521	50.9303	60841	25001_E1_S1_8.raw	F258	3.5	1	0.006624	0.08885
		FALSE	High	Sequest HT (A2)	Unambiguous	QALAQISLPR		1	P05164	P05164	0	2	0.6322	0	1	1	548.828	1096.65	1096.65	2.07	0.00113	HCD (High Energy Collision Dissociation)	31.7	MS2	0.324163	0.249	51.0008	60912	25001_E1_S1_8.raw	F258	3.29	1	7.959e-05	0.0001351
		FALSE	High	Sequest HT (A2)	Unambiguous	QALAQISLPR		1	P05164	P05164	0	1	0.5841	0	1	1	1096.64	1096.64	1096.65	-2.43	-0.00267	HCD (High Energy Collision Dissociation)	31.7	MS2	0	75	51.059	60969	25001_E1_S1_8.raw	F258	3.27	1	7.959e-05	6.433e-05
		FALSE	High	Sequest HT (A2)	Unambiguous	QALAQISLPR		1	P05164	P05164	0	3	0.5961	0	1	1	366.221	1096.65	1096.65	0.97	0.00035	HCD (High Energy Collision Dissociation)	31.7	MS2	3.84863	9.111	51.2554	61174	25001_E1_S1_8.raw	F258	3.07	1	0.00211	0.04035
		FALSE	High	Sequest HT (A2)	Unambiguous	QALAQISLPR		1	P05164	P05164	0	2	0.6304	0	1	1	548.828	1096.65	1096.65	1.06	0.00058	HCD (High Energy Collision Dissociation)	31.7	MS2	0.311096	0.297	51.3396	61262	25001_E1_S1_8.raw	F258	3.22	1	7.959e-05	0.0001908
		FALSE	High	Sequest HT (A2)	Unambiguous	QALAQISLPR		1	P05164	P05164	0	1	0.5956	0	1	1	1096.65	1096.65	1096.65	-1.87	-0.00205	HCD (High Energy Collision Dissociation)	31.7	MS2	0	75	51.3949	61323	25001_E1_S1_8.raw	F258	2.72	1	7.959e-05	0.000899
		FALSE	High	Sequest HT (A2)	Unambiguous	QALAQISLPR		1	P05164	P05164	0	2	0.4936	0	1	1	548.828	1096.65	1096.65	0.4	0.00022	HCD (High Energy Collision Dissociation)	31.7	MS2	59.2694	51.07	51.6883	61631	25001_E1_S1_8.raw	F258	3.14	1	7.959e-05	0.0007797
		FALSE	Medium	Sequest HT (A2)	Unambiguous	IKNQADcIPFFR	C7(Carbamidomethyl)	1	P05164	P05164	1	3	0.2476	0	1	1	503.594	1508.77	1508.77	0.51	0.00026	HCD (High Energy Collision Dissociation)	31.7	MS2	75.1836	75	54.4482	64478	25001_E1_S1_8.raw	F258	2.1	1	0.04903	0.3953
		FALSE	High	Sequest HT (A2)	Unambiguous	YGHTLIQPFmFR	M10(Oxidation)	1	P05164	P05164	0	3	0.4714	0	1	1	509.259	1525.76	1525.76	1.06	0.00054	HCD (High Energy Collision Dissociation)	31.7	MS2	54.4906	8.813	59.3348	69454	25001_E1_S1_8.raw	F258	2.27	1	0.001339	0.03094
		FALSE	High	Sequest HT (A2)	Unambiguous	KIVGAMVQIITYR		1	P05164	P05164	1	3	0.5027	0	1	1	497.963	1491.87	1491.87	1.09	0.00054	HCD (High Energy Collision Dissociation)	31.7	MS2	10.0321	75	59.4565	69578	25001_E1_S1_8.raw	F258	3.68	1	7.959e-05	0.003607
		FALSE	High	Sequest HT (A2)	Unambiguous	KIVGAMVQIITYR		1	P05164	P05164	1	2	0.7006	0	1	1	746.441	1491.87	1491.87	1.75	0.00131	HCD (High Energy Collision Dissociation)	31.7	MS2	93.534	49.351	59.5945	69710	25001_E1_S1_8.raw	F258	3.24	1	7.959e-05	1.717e-06
		FALSE	High	Sequest HT (A2)	Unambiguous	KIVGAMVQIITYR		1	P05164	P05164	1	3	0.5744	0	1	1	497.962	1491.87	1491.87	0.6	0.0003	HCD (High Energy Collision Dissociation)	31.7	MS2	27.4214	3.714	59.7858	69898	25001_E1_S1_8.raw	F258	3.36	1	7.959e-05	0.001834
		FALSE	High	Sequest HT (A2)	Unambiguous	KIVGAMVQIITYR		1	P05164	P05164	1	2	0.6682	0	1	1	746.44	1491.87	1491.87	1.1	0.00082	HCD (High Energy Collision Dissociation)	31.7	MS2	78.3132	43.705	59.9286	70027	25001_E1_S1_8.raw	F258	2.2	1	7.959e-05	1.113e-05
		FALSE	Low	Sequest HT (A2)	Unambiguous	KIVGAMVQIITYR		1	P05164	P05164	1	3	0.3731	0	1	1	497.962	1491.87	1491.87	0.11	5e-05	HCD (High Energy Collision Dissociation)	31.7	MS2	90.4851	1.72	60.1281	70211	25001_E1_S1_8.raw	F258	1.34	1	0.05289	0.4177
		FALSE	High	Sequest HT (A2)	Unambiguous	KIVGAMVQIITYR		1	P05164	P05164	1	3	0.5639	0	1	1	497.962	1491.87	1491.87	0.41	0.0002	HCD (High Energy Collision Dissociation)	31.7	MS2	30.4553	23.082	60.4627	70532	25001_E1_S1_8.raw	F258	3.05	1	0.0002325	0.004458
		FALSE	High	Sequest HT (A2)	Unambiguous	VFFASWR		2	P05164; J3QSF7	P05164; J3QSF7	0	2	0.4503	0	1	1	456.741	912.474	912.473	1.2	0.00055	HCD (High Energy Collision Dissociation)	31.7	MS2	67.6045	13.288	60.5353	70601	25001_E1_S1_8.raw	F258	1.91	2	0.002346	0.04296
		FALSE	Low	Sequest HT (A2)	Unambiguous	YGHTLIQPFmFR	M10(Oxidation)	1	P05164	P05164	0	3	0.2168	0	1	1	509.262	1525.77	1525.76	6.94	0.00353	HCD (High Energy Collision Dissociation)	31.7	MS2	75.3012	14.67	60.5772	70644	25001_E1_S1_8.raw	F258	1.43	1	0.2627	0.8635
		FALSE	High	Sequest HT (A2)	Unambiguous	VFFASWR		2	P05164; J3QSF7	P05164; J3QSF7	0	1	0.3922	0	1	1	912.474	912.474	912.473	1.68	0.00153	HCD (High Energy Collision Dissociation)	31.7	MS2	0	56.656	60.7398	70807	25001_E1_S1_8.raw	F258	2.55	2	0.002712	0.05167
		FALSE	High	Sequest HT (A2)	Unambiguous	KIVGAMVQIITYR		1	P05164	P05164	1	3	0.5808	0	1	1	497.963	1491.87	1491.87	1.33	0.00066	HCD (High Energy Collision Dissociation)	31.7	MS2	72.906	18.463	60.8119	70881	25001_E1_S1_8.raw	F258	2.6	1	0.0004316	0.00873
		FALSE	Low	Sequest HT (A2)	Unambiguous	VFFASWR		2	P05164; J3QSF7	P05164; J3QSF7	0	2	0.4873	0	1	1	456.741	912.474	912.473	1.4	0.00064	HCD (High Energy Collision Dissociation)	31.7	MS2	8.8854	9.31	60.8369	70905	25001_E1_S1_8.raw	F258	1.97	2	0.06994	0.5007
		FALSE	High	Sequest HT (A2)	Unambiguous	VFFASWR		2	P05164; J3QSF7	P05164; J3QSF7	0	2	0.4485	0	1	1	456.74	912.473	912.473	0.93	0.00042	HCD (High Energy Collision Dissociation)	31.7	MS2	0.186246	0.271	60.8406	70907	25001_E1_S1_8.raw	F258	1.94	2	0.001512	0.0346
		FALSE	High	Sequest HT (A2)	Unambiguous	SSEMPELTSmHTLLLR	M10(Oxidation)	1	P05164	P05164	0	3	0.1462	0	1	1	620.979	1860.92	1860.92	1.74	0.00108	HCD (High Energy Collision Dissociation)	31.7	MS2	87.6124	53.318	60.9055	70974	25001_E1_S1_8.raw	F258	1.3	1	7.959e-05	0.001535
		FALSE	Medium	Sequest HT (A2)	Unambiguous	VFFASWR		2	P05164; J3QSF7	P05164; J3QSF7	0	1	0.3929	0	1	1	912.472	912.472	912.473	-0.86	-0.00079	HCD (High Energy Collision Dissociation)	31.7	MS2	24.7197	47.844	61.0571	71132	25001_E1_S1_8.raw	F258	2.24	2	0.01109	0.1428
		FALSE	High	Sequest HT (A2)	Unambiguous	KIVGAMVQIITYR		1	P05164	P05164	1	3	0.375	0	1	1	497.964	1491.88	1491.87	3.05	0.00152	HCD (High Energy Collision Dissociation)	31.7	MS2	84.0056	11.081	61.1598	71234	25001_E1_S1_8.raw	F258	2	1	0.004273	0.0681
		FALSE	High	Sequest HT (A2)	Unambiguous	VFFASWR		2	P05164; J3QSF7	P05164; J3QSF7	0	2	0.5047	0	1	1	456.741	912.474	912.473	1.26	0.00058	HCD (High Energy Collision Dissociation)	31.7	MS2	3.27712	2.295	61.1817	71254	25001_E1_S1_8.raw	F258	2.12	2	0.005021	0.07478
		FALSE	High	Sequest HT (A2)	Unambiguous	VFFASWR		2	P05164; J3QSF7	P05164; J3QSF7	0	2	0.3537	0	1	1	456.74	912.473	912.473	0.66	0.0003	HCD (High Energy Collision Dissociation)	31.7	MS2	52.9476	35.609	61.526	71598	25001_E1_S1_8.raw	F258	1.64	2	0.003321	0.05682
		FALSE	High	Sequest HT (A2)	Unambiguous	KIVGAMVQIITYR		1	P05164	P05164	1	3	0.5247	0	1	1	497.963	1491.87	1491.87	1.39	0.00069	HCD (High Energy Collision Dissociation)	31.7	MS2	63.515	9.767	61.7238	71789	25001_E1_S1_8.raw	F258	2.23	1	0.001396	0.03184
		FALSE	High	Sequest HT (A2)	Unambiguous	IANVFTNAFR		1	P05164	P05164	0	2	0.5975	0	1	1	576.812	1152.62	1152.62	1.48	0.00085	HCD (High Energy Collision Dissociation)	31.7	MS2	81.0365	2.788	61.8691	71930	25001_E1_S1_8.raw	F258	3.23	1	7.959e-05	0.0001131
		FALSE	High	Sequest HT (A2)	Unambiguous	IANVFTNAFR		1	P05164	P05164	0	1	0.6678	0	1	1	1152.62	1152.62	1152.62	-0.26	-0.0003	HCD (High Energy Collision Dissociation)	31.7	MS2	64.6115	13.667	61.992	72044	25001_E1_S1_8.raw	F258	2.98	1	7.959e-05	2.895e-05
		FALSE	High	Sequest HT (A2)	Unambiguous	IANVFTNAFR		1	P05164	P05164	0	3	0.5274	0	1	1	384.877	1152.62	1152.62	0.65	0.00025	HCD (High Energy Collision Dissociation)	31.7	MS2	62.8058	75	62.1397	72180	25001_E1_S1_8.raw	F258	2.37	1	0.0003732	0.006248
		FALSE	High	Sequest HT (A2)	Unambiguous	IANVFTNAFR		1	P05164	P05164	0	2	0.6133	0	1	1	576.812	1152.62	1152.62	0.1	6e-05	HCD (High Energy Collision Dissociation)	31.7	MS2	2.23386	0.226	62.1976	72236	25001_E1_S1_8.raw	F258	3.31	1	7.959e-05	0.0001675
		FALSE	High	Sequest HT (A2)	Unambiguous	KIVGAMVQIITYR		1	P05164	P05164	1	3	0.481	0	1	1	497.963	1491.88	1491.87	2.68	0.00133	HCD (High Energy Collision Dissociation)	31.7	MS2	56.2483	75	62.3026	72333	25001_E1_S1_8.raw	F258	2.37	1	0.002662	0.05036
		FALSE	High	Sequest HT (A2)	Unambiguous	IANVFTNAFR		1	P05164	P05164	0	1	0.6426	0	1	1	1152.62	1152.62	1152.62	-0.68	-0.00078	HCD (High Energy Collision Dissociation)	31.7	MS2	35.651	75	62.3335	72362	25001_E1_S1_8.raw	F258	2.91	1	7.959e-05	5.32e-05
		FALSE	High	Sequest HT (A2)	Unambiguous	IANVFTNAFR		1	P05164	P05164	0	2	0.2564	0	1	1	576.813	1152.62	1152.62	1.59	0.00091	HCD (High Energy Collision Dissociation)	31.7	MS2	74.6971	0.84	62.5399	72564	25001_E1_S1_8.raw	F258	1.56	1	0.0007794	0.01962
		FALSE	High	Sequest HT (A2)	Unambiguous	IANVFTNAFR		1	P05164	P05164	0	2	0.3487	0	1	1	576.812	1152.62	1152.62	0.74	0.00043	HCD (High Energy Collision Dissociation)	31.7	MS2	39.1161	75	62.5702	72595	25001_E1_S1_8.raw	F258	2.38	1	0.002662	0.04849
		FALSE	High	Sequest HT (A2)	Unambiguous	AVSNEIVRFPTDQLTPDQER		1	P05164	P05164	1	3	0.7656	0	1	1	772.394	2315.17	2315.16	2.3	0.00178	HCD (High Energy Collision Dissociation)	31.7	MS2	0	5.061	62.795	72809	25001_E1_S1_8.raw	F258	7.04	1	7.959e-05	1.707e-11
		FALSE	High	Sequest HT (A2)	Unambiguous	AVSNEIVRFPTDQLTPDQER		1	P05164	P05164	1	2	0.6472	0	1	1	1158.09	2315.17	2315.16	3.18	0.00368	HCD (High Energy Collision Dissociation)	31.7	MS2	0	8.804	62.8818	72891	25001_E1_S1_8.raw	F258	4.11	1	7.959e-05	6.614e-10
		FALSE	High	Sequest HT (A2)	Unambiguous	AVSNEIVRFPTDQLTPDQER		1	P05164	P05164	1	4	0.3467	0	1	1	579.547	2315.17	2315.16	1.74	0.00101	HCD (High Energy Collision Dissociation)	31.7	MS2	72.6854	10.288	63.0122	73017	25001_E1_S1_8.raw	F258	2.74	1	0.0004316	0.00731
		FALSE	High	Sequest HT (A2)	Unambiguous	AVSNEIVRFPTDQLTPDQER		1	P05164	P05164	1	3	0.7313	0	1	1	772.393	2315.16	2315.16	0.48	0.00037	HCD (High Energy Collision Dissociation)	31.7	MS2	3.78581	0.492	63.1327	73132	25001_E1_S1_8.raw	F258	6.14	1	7.959e-05	4.073e-12
		FALSE	High	Sequest HT (A2)	Unambiguous	AVSNEIVRFPTDQLTPDQER		1	P05164	P05164	1	2	0.7005	0	1	1	1158.09	2315.16	2315.16	0.22	0.00026	HCD (High Energy Collision Dissociation)	31.7	MS2	4.47749	14.62	63.2166	73211	25001_E1_S1_8.raw	F258	3.94	1	7.959e-05	3.66e-10
		FALSE	High	Sequest HT (A2)	Unambiguous	AVSNEIVRFPTDQLTPDQER		1	P05164	P05164	1	3	0.5971	0	1	1	772.392	2315.16	2315.16	-0.55	-0.00042	HCD (High Energy Collision Dissociation)	31.7	MS2	13.1392	38.438	63.4747	73470	25001_E1_S1_8.raw	F258	5.51	1	7.959e-05	1.108e-08
		FALSE	High	Sequest HT (A2)	Unambiguous	DYLPLVLGPTAmRK	M12(Oxidation)	1	P05164	P05164	1	3	0.5646	0	1	1	530.629	1589.87	1589.87	0.35	0.00019	HCD (High Energy Collision Dissociation)	31.7	MS2	39.0474	37.242	63.7788	73753	25001_E1_S1_8.raw	F258	3.56	1	7.959e-05	0.0004072
		FALSE	High	Sequest HT (A2)	Unambiguous	DYLPLVLGPTAmRK	M12(Oxidation)	1	P05164	P05164	1	2	0.4841	0	1	1	795.442	1589.88	1589.87	2.85	0.00227	HCD (High Energy Collision Dissociation)	31.7	MS2	28.568	52.463	63.8693	73845	25001_E1_S1_8.raw	F258	2.52	1	7.959e-05	0.00162
		FALSE	High	Sequest HT (A2)	Unambiguous	DYLPLVLGPTAmRK	M12(Oxidation)	1	P05164	P05164	1	3	0.5382	0	1	1	530.63	1589.87	1589.87	1.62	0.00086	HCD (High Energy Collision Dissociation)	31.7	MS2	27.5423	25.968	64.1053	74076	25001_E1_S1_8.raw	F258	3.53	1	7.959e-05	0.0006634
		FALSE	High	Sequest HT (A2)	Unambiguous	YGHTLIQPFMFR		1	P05164	P05164	0	3	0.5718	0	1	1	503.928	1509.77	1509.77	1.74	0.00088	HCD (High Energy Collision Dissociation)	31.7	MS2	16.7638	4.982	65.1412	75032	25001_E1_S1_8.raw	F258	3.69	1	7.959e-05	0.001236
		FALSE	High	Sequest HT (A2)	Unambiguous	YGHTLIQPFMFR		1	P05164	P05164	0	2	0.6767	0	1	1	755.388	1509.77	1509.77	0.66	0.0005	HCD (High Energy Collision Dissociation)	31.7	MS2	69.1118	0.809	65.3304	75220	25001_E1_S1_8.raw	F258	3.65	1	7.959e-05	0.0004545
		FALSE	High	Sequest HT (A2)	Unambiguous	YGHTLIQPFMFR		1	P05164	P05164	0	3	0.3746	0	1	1	503.927	1509.77	1509.77	0.23	0.00011	HCD (High Energy Collision Dissociation)	31.7	MS2	18.2096	4.298	65.403	75304	25001_E1_S1_8.raw	F258	3.39	1	0.008297	0.1088
		FALSE	High	Sequest HT (A2)	Unambiguous	YGHTLIQPFMFR		1	P05164	P05164	0	2	0.487	0	1	1	755.386	1509.77	1509.77	-1.04	-0.00078	HCD (High Energy Collision Dissociation)	31.7	MS2	34.0059	35.194	65.4326	75334	25001_E1_S1_8.raw	F258	2.69	1	7.959e-05	0.0004816
		FALSE	High	Sequest HT (A2)	Unambiguous	YGHTLIQPFMFR		1	P05164	P05164	0	3	0.685	0	1	1	503.927	1509.77	1509.77	0.11	5e-05	HCD (High Energy Collision Dissociation)	31.7	MS2	8.03606	0.165	65.4539	75354	25001_E1_S1_8.raw	F258	3.46	1	0.0003073	0.005247
		FALSE	High	Sequest HT (A2)	Unambiguous	YGHTLIQPFMFR		1	P05164	P05164	0	2	0.562	0	1	1	755.387	1509.77	1509.77	-0.31	-0.00023	HCD (High Energy Collision Dissociation)	31.7	MS2	53.9375	41.14	65.6486	75543	25001_E1_S1_8.raw	F258	3.95	1	7.959e-05	1.941e-05
		FALSE	High	Sequest HT (A2)	Unambiguous	YGHTLIQPFMFR		1	P05164	P05164	0	2	0.5191	0	1	1	755.386	1509.77	1509.77	-1.12	-0.00084	HCD (High Energy Collision Dissociation)	31.7	MS2	15.4424	41.139	65.6578	75553	25001_E1_S1_8.raw	F258	3.14	1	7.959e-05	0.000161
		FALSE	High	Sequest HT (A2)	Unambiguous	YGHTLIQPFMFR		1	P05164	P05164	0	3	0.4373	0	1	1	503.927	1509.77	1509.77	-0.8	-0.0004	HCD (High Energy Collision Dissociation)	31.7	MS2	15.0966	13.152	65.7133	75607	25001_E1_S1_8.raw	F258	3.11	1	0.003157	0.05514
		FALSE	High	Sequest HT (A2)	Unambiguous	YGHTLIQPFMFR		1	P05164	P05164	0	3	0.4779	0	1	1	503.927	1509.77	1509.77	0.05	2e-05	HCD (High Energy Collision Dissociation)	31.7	MS2	42.1118	64.187	65.7733	75661	25001_E1_S1_8.raw	F258	3.62	1	7.959e-05	0.002997
		FALSE	High	Sequest HT (A2)	Unambiguous	YGHTLIQPFMFR		1	P05164	P05164	0	3	0.099	0	1	1	503.927	1509.77	1509.77	-0.01	-1e-05	HCD (High Energy Collision Dissociation)	31.7	MS2	79.2438	33.155	65.9712	75845	25001_E1_S1_8.raw	F258	1.92	1	0.008297	0.1098
		FALSE	High	Sequest HT (A2)	Unambiguous	VVLEGGIDPILR		2	P05164; J3QSF7	P05164; J3QSF7	0	2	0.6946	0	1	1	640.883	1280.76	1280.76	0.56	0.00036	HCD (High Energy Collision Dissociation)	31.7	MS2	76.2718	4.255	67.1182	76921	25001_E1_S1_8.raw	F258	3.34	2	7.959e-05	3.152e-06
		FALSE	High	Sequest HT (A2)	Unambiguous	VVLEGGIDPILR		2	P05164; J3QSF7	P05164; J3QSF7	0	1	0.6695	0	1	1	1280.76	1280.76	1280.76	1.38	0.00177	HCD (High Energy Collision Dissociation)	31.7	MS2	0	75	67.2978	77089	25001_E1_S1_8.raw	F258	2.36	2	7.959e-05	0.0002992
		FALSE	High	Sequest HT (A2)	Unambiguous	VVLEGGIDPILR		2	P05164; J3QSF7	P05164; J3QSF7	0	2	0.7413	0	1	1	640.882	1280.76	1280.76	0.18	0.00012	HCD (High Energy Collision Dissociation)	31.7	MS2	1.30167	0.416	67.4498	77231	25001_E1_S1_8.raw	F258	3.17	2	7.959e-05	0.0001819
		FALSE	High	Sequest HT (A2)	Unambiguous	VVLEGGIDPILR		2	P05164; J3QSF7	P05164; J3QSF7	0	2	0.6945	0	1	1	640.883	1280.76	1280.76	1.42	0.00091	HCD (High Energy Collision Dissociation)	31.7	MS2	39.1254	19.136	67.7876	77535	25001_E1_S1_8.raw	F258	3.11	2	7.959e-05	0.0008901
		FALSE	High	Sequest HT (A2)	Unambiguous	VVLEGGIDPILR		2	P05164; J3QSF7	P05164; J3QSF7	0	2	0.657	0	1	1	640.885	1280.76	1280.76	3.9	0.0025	HCD (High Energy Collision Dissociation)	31.7	MS2	74.0318	21.479	68.1288	77821	25001_E1_S1_8.raw	F258	2.77	2	0.0003073	0.005286
		FALSE	Low	Sequest HT (A2)	Unambiguous	NGFPVALAR		1	P05164	P05164	0	1		0.0337	2	2	944.531	944.531	944.531	0.28	0.00027	HCD (High Energy Collision Dissociation)	31.7	MS2	54.044	75	68.2558	77933	25001_E1_S1_8.raw	F258	0.86	1	0.7709	0.9719
		FALSE	High	Sequest HT (A2)	Unambiguous	VVLEGGIDPILR		2	P05164; J3QSF7	P05164; J3QSF7	0	2	0.6431	0	1	1	640.883	1280.76	1280.76	0.85	0.00054	HCD (High Energy Collision Dissociation)	31.7	MS2	28.1854	75	68.482	78129	25001_E1_S1_8.raw	F258	2.83	2	7.959e-05	0.003608
		FALSE	High	Sequest HT (A2)	Unambiguous	KLmEQYGTPNNIDIWMGGVSEPLKR	M3(Oxidation)	1	P05164	P05164	2	4	0.4734	0	1	1	723.867	2892.45	2892.44	3.08	0.00223	HCD (High Energy Collision Dissociation)	31.7	MS2	5.41803	4.197	68.548	78195	25001_E1_S1_8.raw	F258	7.14	1	7.959e-05	1.569e-10
		FALSE	High	Sequest HT (A2)	Unambiguous	IGLDLPALNmQR	M10(Oxidation)	1	P05164	P05164	0	2	0.5393	0	1	1	678.871	1356.73	1356.73	2.7	0.00183	HCD (High Energy Collision Dissociation)	31.7	MS2	31.3378	14.97	68.6756	78318	25001_E1_S1_8.raw	F258	2.67	1	7.959e-05	7.808e-05
		FALSE	High	Sequest HT (A2)	Unambiguous	KLmEQYGTPNNIDIWMGGVSEPLKR	M3(Oxidation)	1	P05164	P05164	2	5	0.0826	0	1	1	579.296	2892.45	2892.44	4.61	0.00267	HCD (High Energy Collision Dissociation)	31.7	MS2	57.3403	7.305	68.7056	78345	25001_E1_S1_8.raw	F258	2.42	1	0.007435	0.09611
		FALSE	High	Sequest HT (A2)	Unambiguous	KLmEQYGTPNNIDIWMGGVSEPLKR	M3(Oxidation)	1	P05164	P05164	2	3	0.3588	0	1	1	964.82	2892.45	2892.44	2.81	0.00271	HCD (High Energy Collision Dissociation)	31.7	MS2	0	75	68.7533	78390	25001_E1_S1_8.raw	F258	3.54	1	7.959e-05	3.092e-05
		FALSE	High	Sequest HT (A2)	Unambiguous	IGLDLPALNmQR	M10(Oxidation)	1	P05164	P05164	0	2	0.3255	0	1	1	678.87	1356.73	1356.73	0.99	0.00067	HCD (High Energy Collision Dissociation)	31.7	MS2	41.248	16.463	68.8711	78508	25001_E1_S1_8.raw	F258	2.12	1	0.0004316	0.007534
		FALSE	High	Sequest HT (A2)	Unambiguous	KLmEQYGTPNNIDIWMGGVSEPLKR	M3(Oxidation)	1	P05164	P05164	2	4	0.4392	0	1	1	723.866	2892.44	2892.44	1.47	0.00107	HCD (High Energy Collision Dissociation)	31.7	MS2	0	4.985	68.8859	78520	25001_E1_S1_8.raw	F258	6.17	1	7.959e-05	9.58e-12
		FALSE	High	Sequest HT (A2)	Unambiguous	KLmEQYGTPNNIDIWMGGVSEPLKR	M3(Oxidation)	1	P05164	P05164	2	4	0.4172	0	1	1	723.866	2892.44	2892.44	1.9	0.00137	HCD (High Energy Collision Dissociation)	31.7	MS2	0	8.451	68.9115	78548	25001_E1_S1_8.raw	F258	6.4	1	7.959e-05	6.13e-08
		FALSE	High	Sequest HT (A2)	Unambiguous	KLmEQYGTPNNIDIWMGGVSEPLKR	M3(Oxidation)	1	P05164	P05164	2	3	0.5397	0	1	1	964.818	2892.44	2892.44	0.28	0.00027	HCD (High Energy Collision Dissociation)	31.7	MS2	0	46.707	68.9287	78563	25001_E1_S1_8.raw	F258	6.04	1	7.959e-05	1.481e-12
		FALSE	High	Sequest HT (A2)	Unambiguous	KLmEQYGTPNNIDIWMGGVSEPLKR	M3(Oxidation)	1	P05164	P05164	2	3	0.5773	0	1	1	964.817	2892.44	2892.44	-0.36	-0.00034	HCD (High Energy Collision Dissociation)	31.7	MS2	0	46.74	68.95	78583	25001_E1_S1_8.raw	F258	3.43	1	7.959e-05	0.0001078
		FALSE	High	Sequest HT (A2)	Unambiguous	LRDGDRFWWENEGVFSmQQR	M17(Oxidation)	1	P05164	P05164	2	4	0.5167	0	1	1	643.8	2572.18	2572.18	-0.1	-6e-05	HCD (High Energy Collision Dissociation)	31.7	MS2	55.9403	6.227	69.5185	79105	25001_E1_S1_8.raw	F258	4.2	1	7.959e-05	0.0001193
		FALSE	High	Sequest HT (A2)	Unambiguous	DYLPLVLGPTAMRK		1	P05164	P05164	1	3	0.5732	0	1	1	525.296	1573.87	1573.88	-3.19	-0.00167	HCD (High Energy Collision Dissociation)	31.7	MS2	56.4172	75	70.1329	79631	25001_E1_S1_8.raw	F258	3.96	1	7.959e-05	1.145e-05
		FALSE	High	Sequest HT (A2)	Unambiguous	DYLPLVLGPTAMRK		1	P05164	P05164	1	3	0.5503	0	1	1	525.297	1573.88	1573.88	0.42	0.00022	HCD (High Energy Collision Dissociation)	31.7	MS2	0	36.803	70.314	79789	25001_E1_S1_8.raw	F258	2.98	1	7.959e-05	0.001289
		FALSE	Medium	Sequest HT (A2)	Unambiguous	DYLPLVLGPTAMRK		1	P05164	P05164	1	2	0.5896	0	1	1	787.444	1573.88	1573.88	2.44	0.00192	HCD (High Energy Collision Dissociation)	31.7	MS2	0	48.004	70.3292	79802	25001_E1_S1_8.raw	F258	2.51	1	0.01428	0.1852
		FALSE	High	Sequest HT (A2)	Unambiguous	DYLPLVLGPTAMRK		1	P05164	P05164	1	3	0.566	0	1	1	525.297	1573.88	1573.88	-0.98	-0.00051	HCD (High Energy Collision Dissociation)	31.7	MS2	0	69.906	70.368	79838	25001_E1_S1_8.raw	F258	3.71	1	7.959e-05	0.0001534
		FALSE	High	Sequest HT (A2)	Unambiguous	DYLPLVLGPTAMRK		1	P05164	P05164	1	3	0.3603	0	1	1	525.298	1573.88	1573.88	1	0.00052	HCD (High Energy Collision Dissociation)	31.7	MS2	87.8971	71.164	70.4733	79938	25001_E1_S1_8.raw	F258	2.72	1	0.002169	0.04193
		FALSE	High	Sequest HT (A2)	Unambiguous	KLMEQYGTPNNIDIWMGGVSEPLKR		1	P05164	P05164	2	4	0.764	0	1	1	719.867	2876.45	2876.44	1.58	0.00114	HCD (High Energy Collision Dissociation)	31.7	MS2	35.2352	1.361	72.5605	81773	25001_E1_S1_8.raw	F258	6.27	1	7.959e-05	6.573e-09
		FALSE	High	Sequest HT (A2)	Unambiguous	SSEMPELTSMHTLLLR		1	P05164	P05164	0	3	0.6542	0	1	1	615.646	1844.92	1844.92	0.03	2e-05	HCD (High Energy Collision Dissociation)	31.7	MS2	46.5765	75	72.5828	81793	25001_E1_S1_8.raw	F258	4.28	1	7.959e-05	2.295e-05
		FALSE	High	Sequest HT (A2)	Unambiguous	KLMEQYGTPNNIDIWMGGVSEPLKR		1	P05164	P05164	2	4	0.6412	0	1	1	719.87	2876.46	2876.44	4.72	0.0034	HCD (High Energy Collision Dissociation)	31.7	MS2	46.8891	75	72.9	82065	25001_E1_S1_8.raw	F258	6.55	1	7.959e-05	4.339e-06
		FALSE	High	Sequest HT (A2)	Unambiguous	SSEMPELTSMHTLLLR		1	P05164	P05164	0	3	0.7375	0	1	1	615.647	1844.93	1844.92	1.42	0.00087	HCD (High Energy Collision Dissociation)	31.7	MS2	6.26501	2.239	72.94	82099	25001_E1_S1_8.raw	F258	4.8	1	7.959e-05	1.816e-08
		FALSE	High	Sequest HT (A2)	Unambiguous	SSEMPELTSMHTLLLR		1	P05164	P05164	0	2	0.7256	0	1	1	922.965	1844.92	1844.92	-1.12	-0.00103	HCD (High Energy Collision Dissociation)	31.7	MS2	26.5354	75	73.0733	82213	25001_E1_S1_8.raw	F258	3.79	1	7.959e-05	7.789e-08
		FALSE	Medium	Sequest HT (A2)	Unambiguous	SSEMPELTSMHTLLLR		1	P05164	P05164	0	3	0.33	0	1	1	615.646	1844.92	1844.92	-0.17	-0.0001	HCD (High Energy Collision Dissociation)	31.7	MS2	0	24.033	73.3139	82420	25001_E1_S1_8.raw	F258	2.03	1	0.0348	0.3182
		FALSE	High	Sequest HT (A2)	Unambiguous	IPCFLAGDTR		2	P05164; P11678	P05164; P11678	0	2	0.5	0	1	1	546.78	1092.55	1092.55	1.29	0.0007	HCD (High Energy Collision Dissociation)	31.7	MS2	67.2608	75	73.7769	82814	25001_E1_S1_8.raw	F258	2.68	2	7.959e-05	0.0001683
		FALSE	High	Sequest HT (A2)	Unambiguous	LMEQYGTPNNIDIWMGGVSEPLKRK		1	P05164	P05164	2	4	0.638	0	1	1	719.871	2876.46	2876.44	7.01	0.00504	HCD (High Energy Collision Dissociation)	31.7	MS2	60.6312	65.646	73.8356	82862	25001_E1_S1_8.raw	F258	5.69	1	7.959e-05	5.225e-08
		FALSE	High	Sequest HT (A2)	Unambiguous	IGLDLPALNMQR		1	P05164	P05164	0	2	0.6366	0	1	1	670.871	1340.74	1340.74	-0.33	-0.00022	HCD (High Energy Collision Dissociation)	31.7	MS2	12.8506	19.277	76.8002	85416	25001_E1_S1_8.raw	F258	3.44	1	7.959e-05	2.063e-06
		FALSE	High	Sequest HT (A2)	Unambiguous	LmEQYGTPNNIDIWMGGVSEPLKR	M2(Oxidation)	1	P05164	P05164	1	3	0.6104	0	1	1	922.122	2764.35	2764.34	2.56	0.00236	HCD (High Energy Collision Dissociation)	31.7	MS2	27.614	14.768	76.9223	85515	25001_E1_S1_8.raw	F258	5.39	1	7.959e-05	2.859e-09
		FALSE	High	Sequest HT (A2)	Unambiguous	IGLDLPALNMQR		1	P05164	P05164	0	3	0.6914	0	1	1	447.583	1340.74	1340.74	-0.07	-3e-05	HCD (High Energy Collision Dissociation)	31.7	MS2	38.811	75	77.0757	85633	25001_E1_S1_8.raw	F258	3.5	1	7.959e-05	0.002344
		FALSE	High	Sequest HT (A2)	Unambiguous	IGLDLPALNMQR		1	P05164	P05164	0	2	0.6194	0	1	1	670.872	1340.74	1340.74	1.21	0.00081	HCD (High Energy Collision Dissociation)	31.7	MS2	3.33995	0.521	77.1327	85681	25001_E1_S1_8.raw	F258	3.6	1	7.959e-05	2.208e-06
		FALSE	High	Sequest HT (A2)	Unambiguous	IGLDLPALNMQR		1	P05164	P05164	0	3	0.6342	0	1	1	447.584	1340.74	1340.74	1.5	0.00067	HCD (High Energy Collision Dissociation)	31.7	MS2	3.28861	12.814	77.3894	85901	25001_E1_S1_8.raw	F258	3.39	1	7.959e-05	0.002277
		FALSE	High	Sequest HT (A2)	Unambiguous	IGLDLPALNMQR		1	P05164	P05164	0	2	0.6364	0	1	1	670.872	1340.74	1340.74	0.76	0.00051	HCD (High Energy Collision Dissociation)	31.7	MS2	6.79814	0.188	77.4741	85971	25001_E1_S1_8.raw	F258	3.3	1	7.959e-05	4.482e-06
		FALSE	High	Sequest HT (A2)	Unambiguous	DYLPLVLGPTAmR	M12(Oxidation)	1	P05164	P05164	0	2	0.6792	0	1	1	731.393	1461.78	1461.78	1.26	0.00092	HCD (High Energy Collision Dissociation)	31.7	MS2	4.9027	1.158	77.517	86009	25001_E1_S1_8.raw	F258	2.4	1	7.959e-05	0.0004432
		FALSE	High	Sequest HT (A2)	Unambiguous	DYLPLVLGPTAmR	M12(Oxidation)	1	P05164	P05164	0	3	0.6572	0	1	1	487.931	1461.78	1461.78	1.11	0.00054	HCD (High Energy Collision Dissociation)	31.7	MS2	53.9821	20.743	77.6038	86077	25001_E1_S1_8.raw	F258	2.83	1	7.959e-05	0.0002587
		FALSE	High	Sequest HT (A2)	Unambiguous	IGLDLPALNMQR		1	P05164	P05164	0	1	0.6698	0	1	1	1340.73	1340.73	1340.74	-3.47	-0.00465	HCD (High Energy Collision Dissociation)	31.7	MS2	0	75	77.6627	86124	25001_E1_S1_8.raw	F258	3.21	1	7.959e-05	2.576e-06
		FALSE	High	Sequest HT (A2)	Unambiguous	IGLDLPALNMQR		1	P05164	P05164	0	3	0.6341	0	1	1	447.584	1340.74	1340.74	0.68	0.0003	HCD (High Energy Collision Dissociation)	31.7	MS2	10.8941	75	77.7365	86183	25001_E1_S1_8.raw	F258	3.69	1	7.959e-05	0.0001282
		FALSE	High	Sequest HT (A2)	Unambiguous	IGLDLPALNMQR		1	P05164	P05164	0	2	0.6232	0	1	1	670.873	1340.74	1340.74	2.85	0.00191	HCD (High Energy Collision Dissociation)	31.7	MS2	21.9783	1.263	77.8125	86238	25001_E1_S1_8.raw	F258	3.53	1	7.959e-05	1.744e-06
		FALSE	High	Sequest HT (A2)	Unambiguous	DYLPLVLGPTAmR	M12(Oxidation)	1	P05164	P05164	0	2	0.3774	0	1	1	731.394	1461.78	1461.78	2.68	0.00196	HCD (High Energy Collision Dissociation)	31.7	MS2	0	75	77.8593	86274	25001_E1_S1_8.raw	F258	2.12	1	0.0007794	0.02456
		FALSE	High	Sequest HT (A2)	Unambiguous	IGLDLPALNMQR		1	P05164	P05164	0	2	0.4644	0	1	1	670.872	1340.74	1340.74	1.03	0.00069	HCD (High Energy Collision Dissociation)	31.7	MS2	57.8484	75	78.1723	86513	25001_E1_S1_8.raw	F258	2.67	1	7.959e-05	0.0001587
		FALSE	High	Sequest HT (A2)	Unambiguous	KLMEQYGTPNNIDIWMGGVSEPLK		1	P05164	P05164	1	3	0.5573	0	1	1	907.455	2720.35	2720.34	2.9	0.00263	HCD (High Energy Collision Dissociation)	31.7	MS2	0	75	80.0354	88019	25001_E1_S1_8.raw	F258	4.97	1	7.959e-05	2.815e-06
		FALSE	High	Sequest HT (A2)	Unambiguous	DGDRFWWENEGVFSmQQR	M15(Oxidation)	1	P05164	P05164	1	2	0.4768	0	1	1	1152	2302.99	2302.99	-1.69	-0.00195	HCD (High Energy Collision Dissociation)	31.7	MS2	0	75	81.2238	88982	25001_E1_S1_8.raw	F258	3.67	1	7.959e-05	4.155e-05
		FALSE	High	Sequest HT (A2)	Unambiguous	DGDRFWWENEGVFSmQQR	M15(Oxidation)	1	P05164	P05164	1	3	0.5514	0	1	1	768.337	2303	2302.99	0.88	0.00067	HCD (High Energy Collision Dissociation)	31.7	MS2	3.24485	1.249	81.3736	89104	25001_E1_S1_8.raw	F258	5.06	1	7.959e-05	7.299e-09
		FALSE	High	Sequest HT (A2)	Unambiguous	DGDRFWWENEGVFSmQQR	M15(Oxidation)	1	P05164	P05164	1	2	0.298	0	1	1	1152	2302.99	2302.99	-0.84	-0.00097	HCD (High Energy Collision Dissociation)	31.7	MS2	51.086	18.186	81.4903	89203	25001_E1_S1_8.raw	F258	2.45	1	7.959e-05	0.0009099
		FALSE	High	Sequest HT (A2)	Unambiguous	DGDRFWWENEGVFSmQQR	M15(Oxidation)	1	P05164	P05164	1	3	0.5618	0	1	1	768.336	2302.99	2302.99	0.64	0.00049	HCD (High Energy Collision Dissociation)	31.7	MS2	5.43951	2.387	81.6156	89318	25001_E1_S1_8.raw	F258	5.18	1	7.959e-05	3.694e-08
		FALSE	High	Sequest HT (A2)	Unambiguous	DGDRFWWENEGVFSmQQR	M15(Oxidation)	1	P05164	P05164	1	2	0.4922	0	1	1	1152	2302.99	2302.99	-2.96	-0.00341	HCD (High Energy Collision Dissociation)	31.7	MS2	50.1857	56.507	81.6241	89325	25001_E1_S1_8.raw	F258	3.86	1	7.959e-05	5.092e-06
		FALSE	High	Sequest HT (A2)	Unambiguous	DGDRFWWENEGVFSmQQR	M15(Oxidation)	1	P05164	P05164	1	3	0.4727	0	1	1	768.336	2302.99	2302.99	0.64	0.00049	HCD (High Energy Collision Dissociation)	31.7	MS2	27.4739	3.76	81.6896	89386	25001_E1_S1_8.raw	F258	4.76	1	7.959e-05	6.468e-07
		FALSE	High	Sequest HT (A2)	Unambiguous	DGDRFWWENEGVFSmQQR	M15(Oxidation)	1	P05164	P05164	1	3	0.4008	0	1	1	768.337	2303	2302.99	0.96	0.00073	HCD (High Energy Collision Dissociation)	31.7	MS2	8.8641	75	81.7183	89410	25001_E1_S1_8.raw	F258	5.19	1	7.959e-05	0.0005824
		FALSE	Low	Sequest HT (A2)	Unambiguous	DGDRFWWENEGVFSmQQR	M15(Oxidation)	1	P05164	P05164	1	2	0.1615	0	1	1	1152	2302.99	2302.99	-0.52	-0.0006	HCD (High Energy Collision Dissociation)	31.7	MS2	0	75	81.7596	89440	25001_E1_S1_8.raw	F258	1.92	1	0.07826	0.5396
		FALSE	High	Sequest HT (A2)	Unambiguous	LMEQYGTPNNIDIWMGGVSEPLKR		1	P05164	P05164	1	3	0.7862	0	1	1	916.789	2748.35	2748.35	1.21	0.00111	HCD (High Energy Collision Dissociation)	31.7	MS2	0	65.692	81.8102	89482	25001_E1_S1_8.raw	F258	6.36	1	7.959e-05	8.751e-11
		FALSE	High	Sequest HT (A2)	Unambiguous	FWWENEGVFSmQQR	M11(Oxidation)	1	P05164	P05164	0	2	0.7	0	1	1	930.414	1859.82	1859.82	2.15	0.002	HCD (High Energy Collision Dissociation)	31.7	MS2	59.5875	8.244	81.8621	89528	25001_E1_S1_8.raw	F258	3.9	1	7.959e-05	4.166e-07
		FALSE	High	Sequest HT (A2)	Unambiguous	FWWENEGVFSmQQR	M11(Oxidation)	1	P05164	P05164	0	3	0.6398	0	1	1	620.611	1859.82	1859.82	0.92	0.00057	HCD (High Energy Collision Dissociation)	31.7	MS2	60.7357	13.009	81.8627	89529	25001_E1_S1_8.raw	F258	3.47	1	7.959e-05	4.722e-05
		FALSE	High	Sequest HT (A2)	Unambiguous	LMEQYGTPNNIDIWMGGVSEPLKR		1	P05164	P05164	1	3	0.7475	0	1	1	916.789	2748.35	2748.35	1.08	0.00099	HCD (High Energy Collision Dissociation)	31.7	MS2	0	75	82.007	89652	25001_E1_S1_8.raw	F258	5.98	1	7.959e-05	3.671e-09
		FALSE	High	Sequest HT (A2)	Unambiguous	FWWENEGVFSmQQR	M11(Oxidation)	1	P05164	P05164	0	3	0.5403	0	1	1	620.611	1859.82	1859.82	1.52	0.00094	HCD (High Energy Collision Dissociation)	31.7	MS2	65.6579	75	82.0478	89686	25001_E1_S1_8.raw	F258	3.72	1	7.959e-05	0.002363
		FALSE	High	Sequest HT (A2)	Unambiguous	LMEQYGTPNNIDIWMGGVSEPLKR		1	P05164	P05164	1	3	0.7795	0	1	1	916.786	2748.34	2748.35	-1.72	-0.00157	HCD (High Energy Collision Dissociation)	31.7	MS2	18.4724	51.523	82.1425	89767	25001_E1_S1_8.raw	F258	5.85	1	7.959e-05	2.865e-10
		FALSE	High	Sequest HT (A2)	Unambiguous	FWWENEGVFSmQQR	M11(Oxidation)	1	P05164	P05164	0	3	0.5602	0	1	1	620.611	1859.82	1859.82	0.24	0.00015	HCD (High Energy Collision Dissociation)	31.7	MS2	17.2088	75	82.169	89790	25001_E1_S1_8.raw	F258	3.82	1	7.959e-05	0.002256
		FALSE	High	Sequest HT (A2)	Unambiguous	FWWENEGVFSmQQR	M11(Oxidation)	1	P05164	P05164	0	2	0.7201	0	1	1	930.412	1859.82	1859.82	-0.68	-0.00063	HCD (High Energy Collision Dissociation)	31.7	MS2	0	2.942	82.1784	89798	25001_E1_S1_8.raw	F258	3.68	1	7.959e-05	4.241e-07
		FALSE	High	Sequest HT (A2)	Unambiguous	FWWENEGVFSmQQR	M11(Oxidation)	1	P05164	P05164	0	3	0.583	0	1	1	620.612	1859.82	1859.82	2.7	0.00167	HCD (High Energy Collision Dissociation)	31.7	MS2	57.1197	1.86	82.1791	89799	25001_E1_S1_8.raw	F258	2.35	1	7.959e-05	0.002967
		FALSE	High	Sequest HT (A2)	Unambiguous	FWWENEGVFSmQQR	M11(Oxidation)	1	P05164	P05164	0	3	0.4737	0	1	1	620.614	1859.83	1859.82	6.34	0.00393	HCD (High Energy Collision Dissociation)	31.7	MS2	34.0131	39.091	82.3716	89964	25001_E1_S1_8.raw	F258	2.85	1	0.0003073	0.005518
		FALSE	High	Sequest HT (A2)	Unambiguous	DGDRFWWENEGVFSmQQR	M15(Oxidation)	1	P05164	P05164	1	3	0.4959	0	1	1	768.335	2302.99	2302.99	-0.71	-0.00055	HCD (High Energy Collision Dissociation)	31.7	MS2	27.0622	20.362	82.4095	89995	25001_E1_S1_8.raw	F258	3.67	1	7.959e-05	1.079e-05
		FALSE	High	Sequest HT (A2)	Unambiguous	FWWENEGVFSmQQR	M11(Oxidation)	1	P05164	P05164	0	2	0.6737	0	1	1	930.411	1859.81	1859.82	-1.53	-0.00142	HCD (High Energy Collision Dissociation)	31.7	MS2	0	75	82.5082	90078	25001_E1_S1_8.raw	F258	3.34	1	7.959e-05	1.376e-06
		FALSE	Medium	Sequest HT (A2)	Unambiguous	FWWENEGVFSmQQR	M11(Oxidation)	1	P05164	P05164	0	3	0.0492	0	1	1	620.612	1859.82	1859.82	2.99	0.00185	HCD (High Energy Collision Dissociation)	31.7	MS2	91.4287	10.51	82.5094	90080	25001_E1_S1_8.raw	F258	1.22	1	0.01181	0.1503
		FALSE	High	Sequest HT (A2)	Unambiguous	FWWENEGVFSmQQR	M11(Oxidation)	1	P05164	P05164	0	2	0.5847	0	1	1	930.414	1859.82	1859.82	1.82	0.00169	HCD (High Energy Collision Dissociation)	31.7	MS2	21.4559	75	82.8514	90342	25001_E1_S1_8.raw	F258	3.01	1	7.959e-05	2.454e-06
		FALSE	High	Sequest HT (A2)	Unambiguous	DGDRFWWENEGVFSmQQR	M15(Oxidation)	1	P05164	P05164	1	3	0.4359	0	1	1	768.339	2303	2302.99	4.45	0.00342	HCD (High Energy Collision Dissociation)	31.7	MS2	33.0868	75	83.0303	90477	25001_E1_S1_8.raw	F258	3.9	1	7.959e-05	4.409e-05
		FALSE	High	Sequest HT (A2)	Unambiguous	FWWENEGVFSmQQR	M11(Oxidation)	1	P05164	P05164	0	2	0.4241	0	1	1	930.417	1859.83	1859.82	4.97	0.00462	HCD (High Energy Collision Dissociation)	31.7	MS2	52.1574	75	83.2431	90638	25001_E1_S1_8.raw	F258	2.57	1	7.959e-05	3.007e-06
		FALSE	High	Sequest HT (A2)	Unambiguous	DGDRFWWENEGVFSmQQR	M15(Oxidation)	1	P05164	P05164	1	3	0.5193	0	1	1	768.337	2303	2302.99	1.27	0.00098	HCD (High Energy Collision Dissociation)	31.7	MS2	0	75	83.6984	90982	25001_E1_S1_8.raw	F258	5.45	1	7.959e-05	2.326e-07
		FALSE	High	Sequest HT (A2)	Unambiguous	DGDRFWWENEGVFSmQQR	M15(Oxidation)	1	P05164	P05164	1	3	0.521	0	1	1	768.338	2303	2302.99	3.1	0.00238	HCD (High Energy Collision Dissociation)	31.7	MS2	0	75	84.0421	91246	25001_E1_S1_8.raw	F258	4.76	1	7.959e-05	7.661e-06
		FALSE	High	Sequest HT (A2)	Unambiguous	wLPAEYEDGFSLPYGWTPGVKR	W1(Dioxidation)	1	P05164	P05164	1	3	0.749	0	1	1	867.419	2600.24	2600.25	-1.28	-0.00111	HCD (High Energy Collision Dissociation)	31.7	MS2	28.7656	57.087	85.1504	92089	25001_E1_S1_8.raw	F258	4.82	1	7.959e-05	7.468e-10
		FALSE	High	Sequest HT (A2)	Unambiguous	wLPAEYEDGFSLPYGWTPGVKR	W1(Dioxidation)	1	P05164	P05164	1	3	0.7748	0	1	1	867.42	2600.25	2600.25	-0.15	-0.00013	HCD (High Energy Collision Dissociation)	31.7	MS2	9.99767	5.675	85.1588	92097	25001_E1_S1_8.raw	F258	4.84	1	7.959e-05	3.211e-13
		FALSE	High	Sequest HT (A2)	Unambiguous	wLPAEYEDGFSLPYGWTPGVKR	W1(Dioxidation)	1	P05164	P05164	1	3	0.6916	0	1	1	867.419	2600.24	2600.25	-0.72	-0.00062	HCD (High Energy Collision Dissociation)	31.7	MS2	0	65.689	85.3955	92286	25001_E1_S1_8.raw	F258	4.15	1	7.959e-05	1.196e-06
		FALSE	High	Sequest HT (A2)	Unambiguous	wLPAEYEDGFSLPYGWTPGVKR	W1(Dioxidation)	1	P05164	P05164	1	3	0.768	0	1	1	867.42	2600.25	2600.25	-0.08	-7e-05	HCD (High Energy Collision Dissociation)	31.7	MS2	0	4.647	85.4804	92352	25001_E1_S1_8.raw	F258	5.13	1	7.959e-05	5.794e-14
		FALSE	High	Sequest HT (A2)	Unambiguous	wLPAEYEDGFSLPYGWTPGVKR	W1(Dioxidation)	1	P05164	P05164	1	4	0.519	0	1	1	650.815	2600.24	2600.25	-2.67	-0.00174	HCD (High Energy Collision Dissociation)	31.7	MS2	20.0367	75	85.5278	92391	25001_E1_S1_8.raw	F258	3.68	1	7.959e-05	1.752e-06
		FALSE	High	Sequest HT (A2)	Unambiguous	DYLPLVLGPTAMR		1	P05164	P05164	0	2	0.745	0	1	1	723.393	1445.78	1445.78	-1.82	-0.00132	HCD (High Energy Collision Dissociation)	31.7	MS2	18.3264	62.159	85.5735	92424	25001_E1_S1_8.raw	F258	2.98	1	7.959e-05	0.0003391
		FALSE	High	Sequest HT (A2)	Unambiguous	wLPAEYEDGFSLPYGWTPGVKR	W1(Dioxidation)	1	P05164	P05164	1	4	0.4853	0	1	1	650.818	2600.25	2600.25	1.65	0.00107	HCD (High Energy Collision Dissociation)	31.7	MS2	0	72.458	85.5775	92427	25001_E1_S1_8.raw	F258	4.08	1	7.959e-05	0.0003631
		FALSE	High	Sequest HT (A2)	Unambiguous	DYLPLVLGPTAMR		1	P05164	P05164	0	3	0.7521	0	1	1	482.599	1445.78	1445.78	0.75	0.00036	HCD (High Energy Collision Dissociation)	31.7	MS2	76.382	53.122	85.7464	92561	25001_E1_S1_8.raw	F258	3.59	1	7.959e-05	0.0001204
		FALSE	High	Sequest HT (A2)	Unambiguous	wLPAEYEDGFSLPYGWTPGVKR	W1(Dioxidation)	1	P05164	P05164	1	3	0.7248	0	1	1	867.421	2600.25	2600.25	1.54	0.00133	HCD (High Energy Collision Dissociation)	31.7	MS2	68.5604	64.287	85.7899	92596	25001_E1_S1_8.raw	F258	4.47	1	7.959e-05	2.408e-10
		FALSE	High	Sequest HT (A2)	Unambiguous	wLPAEYEDGFSLPYGWTPGVKR	W1(Dioxidation)	1	P05164	P05164	1	3	0.6715	0	1	1	867.421	2600.25	2600.25	1.54	0.00133	HCD (High Energy Collision Dissociation)	31.7	MS2	68.5604	65.062	85.8287	92626	25001_E1_S1_8.raw	F258	4.11	1	7.959e-05	2.947e-09
		FALSE	High	Sequest HT (A2)	Unambiguous	DYLPLVLGPTAMR		1	P05164	P05164	0	2	0.4426	0	1	1	723.395	1445.78	1445.78	0.54	0.00039	HCD (High Energy Collision Dissociation)	31.7	MS2	0	75	85.8337	92630	25001_E1_S1_8.raw	F258	2.35	1	0.006116	0.08378
		FALSE	High	Sequest HT (A2)	Unambiguous	wLPAEYEDGFSLPYGWTPGVKR	W1(Dioxidation)	1	P05164	P05164	1	3	0.6537	0	1	1	867.42	2600.24	2600.25	-0.51	-0.00044	HCD (High Energy Collision Dissociation)	31.7	MS2	0	65.228	85.8719	92663	25001_E1_S1_8.raw	F258	4.1	1	7.959e-05	2.403e-08
		FALSE	High	Sequest HT (A2)	Unambiguous	DYLPLVLGPTAMR		1	P05164	P05164	0	2	0.8046	0	1	1	723.395	1445.78	1445.78	0.46	0.00033	HCD (High Energy Collision Dissociation)	31.7	MS2	0	2.708	85.9042	92690	25001_E1_S1_8.raw	F258	3.02	1	7.959e-05	0.0002552
		FALSE	High	Sequest HT (A2)	Unambiguous	DYLPLVLGPTAMR		1	P05164	P05164	0	2	0.757	0	1	1	723.396	1445.78	1445.78	1.56	0.00113	HCD (High Energy Collision Dissociation)	31.7	MS2	5.9335	10.574	85.9573	92733	25001_E1_S1_8.raw	F258	2.84	1	7.959e-05	0.0002564
		FALSE	High	Sequest HT (A2)	Unambiguous	VVLEGGIDPILRGLMATPAKLNR		2	P05164; J3QSF7	P05164; J3QSF7	2	4	0.7522	0	1	1	609.107	2433.41	2433.4	2.51	0.00153	HCD (High Energy Collision Dissociation)	31.7	MS2	42.9706	71.161	87.1721	93664	25001_E1_S1_8.raw	F258	4.6	2	7.959e-05	1.808e-09
		FALSE	High	Sequest HT (A2)	Unambiguous	VVLEGGIDPILRGLMATPAKLNR		2	P05164; J3QSF7	P05164; J3QSF7	2	3	0.6937	0	1	1	811.806	2433.4	2433.4	1.19	0.00096	HCD (High Energy Collision Dissociation)	31.7	MS2	85.001	25.549	87.4652	93883	25001_E1_S1_8.raw	F258	4.57	2	7.959e-05	1.779e-06
		FALSE	High	Sequest HT (A2)	Unambiguous	VVLEGGIDPILRGLMATPAKLNR		2	P05164; J3QSF7	P05164; J3QSF7	2	4	0.7951	0	1	1	609.107	2433.41	2433.4	2.21	0.00135	HCD (High Energy Collision Dissociation)	31.7	MS2	3.37913	4.355	87.5013	93908	25001_E1_S1_8.raw	F258	5.66	2	7.959e-05	5.623e-11
		FALSE	High	Sequest HT (A2)	Unambiguous	VVLEGGIDPILRGLMATPAKLNR		2	P05164; J3QSF7	P05164; J3QSF7	2	4	0.7562	0	1	1	609.107	2433.41	2433.4	1.91	0.00116	HCD (High Energy Collision Dissociation)	31.7	MS2	29.9146	8.975	87.8342	94166	25001_E1_S1_8.raw	F258	4.8	2	7.959e-05	1.507e-09
		FALSE	High	Sequest HT (A2)	Unambiguous	WLPAEYEDGFSLPYGWTPGVKR		1	P05164	P05164	1	3	0.722	0	1	1	856.76	2568.27	2568.26	3.63	0.00311	HCD (High Energy Collision Dissociation)	31.7	MS2	8.46304	8.391	88.9393	95033	25001_E1_S1_8.raw	F258	4.28	1	7.959e-05	1.782e-12
		FALSE	High	Sequest HT (A2)	Unambiguous	WLPAEYEDGFSLPYGWTPGVKR		1	P05164	P05164	1	4	0.6868	0	1	1	642.82	2568.26	2568.26	0.56	0.00036	HCD (High Energy Collision Dissociation)	31.7	MS2	34.6919	10.744	89.0617	95132	25001_E1_S1_8.raw	F258	4.31	1	7.959e-05	2.894e-07
		FALSE	High	Sequest HT (A2)	Unambiguous	WLPAEYEDGFSLPYGWTPGVKR		1	P05164	P05164	1	2	0.8278	0	1	1	1284.63	2568.26	2568.26	0.05	6e-05	HCD (High Energy Collision Dissociation)	31.7	MS2	0	75	89.0773	95144	25001_E1_S1_8.raw	F258	5.75	1	7.959e-05	1.004e-13
		FALSE	High	Sequest HT (A2)	Unambiguous	WLPAEYEDGFSLPYGWTPGVKR		1	P05164	P05164	1	5	0.66	0	1	1	514.458	2568.26	2568.26	1.65	0.00085	HCD (High Energy Collision Dissociation)	31.7	MS2	40.6415	31.17	89.1977	95238	25001_E1_S1_8.raw	F258	4.47	1	7.959e-05	1.168e-07
		FALSE	High	Sequest HT (A2)	Unambiguous	VVLEGGIDPILRGLMATPAK		2	P05164; J3QSF7	P05164; J3QSF7	1	3	0.6383	0	1	1	684.063	2050.17	2050.17	0.2	0.00014	HCD (High Energy Collision Dissociation)	31.7	MS2	73.897	75	89.2442	95275	25001_E1_S1_8.raw	F258	4.23	2	7.959e-05	1.116e-05
		FALSE	High	Sequest HT (A2)	Unambiguous	WLPAEYEDGFSLPYGWTPGVKR		1	P05164	P05164	1	2	0.614	0	1	1	1284.63	2568.25	2568.26	-0.33	-0.00043	HCD (High Energy Collision Dissociation)	31.7	MS2	0	75	89.2684	95294	25001_E1_S1_8.raw	F258	3.29	1	7.959e-05	2.317e-08
		FALSE	High	Sequest HT (A2)	Unambiguous	WLPAEYEDGFSLPYGWTPGVKR		1	P05164	P05164	1	3	0.749	0	1	1	856.757	2568.26	2568.26	0.42	0.00036	HCD (High Energy Collision Dissociation)	31.7	MS2	0.907177	0.597	89.2719	95296	25001_E1_S1_8.raw	F258	5.18	1	7.959e-05	5.627e-13
		FALSE	Medium	Sequest HT (A2)	Unambiguous	wLPAEYEDGFSLPYGwTPGVKR	W1(Dioxidation); W16(Dioxidation)	1	P05164	P05164	1	4	0.3435	0	1	1	658.811	2632.22	2632.24	-5.55	-0.00365	HCD (High Energy Collision Dissociation)	31.7	MS2	16.1117	18.035	89.2743	95300	25001_E1_S1_8.raw	F258	1.31	1	0.02872	0.2906
		FALSE	Low	Sequest HT (A2)	Unambiguous	wLPAEYEDGFSLPYGwTPGVKR	W1(Oxidation); W16(Dioxidation)	1	P05164	P05164	1	5	0.028	0	1	1	524.053	2616.24	2616.24	-0.88	-0.00046	HCD (High Energy Collision Dissociation)	31.7	MS2	91.4916	33.108	89.3446	95353	25001_E1_S1_8.raw	F258	1.43	1	0.05175	0.4106
		FALSE	High	Sequest HT (A2)	Unambiguous	WLPAEYEDGFSLPYGWTPGVKR		1	P05164	P05164	1	5	0.6733	0	1	1	514.457	2568.26	2568.26	-0.13	-7e-05	HCD (High Energy Collision Dissociation)	31.7	MS2	12.5981	20.481	89.3452	95354	25001_E1_S1_8.raw	F258	4.53	1	7.959e-05	4.252e-06
		FALSE	High	Sequest HT (A2)	Unambiguous	WLPAEYEDGFSLPYGWTPGVKR		1	P05164	P05164	1	5	0.7171	0	1	1	514.457	2568.26	2568.26	0.58	0.0003	HCD (High Energy Collision Dissociation)	31.7	MS2	6.17514	15.523	89.391	95391	25001_E1_S1_8.raw	F258	4.03	1	7.959e-05	3.399e-07
		FALSE	High	Sequest HT (A2)	Unambiguous	WLPAEYEDGFSLPYGWTPGVKR		1	P05164	P05164	1	4	0.7476	0	1	1	642.82	2568.26	2568.26	0.75	0.00048	HCD (High Energy Collision Dissociation)	31.7	MS2	10.4487	9.296	89.3974	95396	25001_E1_S1_8.raw	F258	4.24	1	7.959e-05	5.754e-07
		FALSE	High	Sequest HT (A2)	Unambiguous	WLPAEYEDGFSLPYGWTPGVKR		1	P05164	P05164	1	2	0.818	0	1	1	1284.63	2568.26	2568.26	-0.14	-0.00018	HCD (High Energy Collision Dissociation)	31.7	MS2	0	75	89.4004	95398	25001_E1_S1_8.raw	F258	5.66	1	7.959e-05	3.189e-13
		FALSE	High	Sequest HT (A2)	Unambiguous	WLPAEYEDGFSLPYGWTPGVKR		1	P05164	P05164	1	5	0.6239	0	1	1	514.458	2568.26	2568.26	2.95	0.00152	HCD (High Energy Collision Dissociation)	31.7	MS2	12.271	12.86	89.4372	95429	25001_E1_S1_8.raw	F258	3.35	1	7.959e-05	0.0002442
		FALSE	High	Sequest HT (A2)	Unambiguous	VVLEGGIDPILRGLMATPAK		2	P05164; J3QSF7	P05164; J3QSF7	1	3	0.6054	0	1	1	684.064	2050.18	2050.17	1.98	0.00136	HCD (High Energy Collision Dissociation)	31.7	MS2	23.8832	41.904	89.5746	95533	25001_E1_S1_8.raw	F258	4.41	2	7.959e-05	3.075e-05
		FALSE	High	Sequest HT (A2)	Unambiguous	WLPAEYEDGFSLPYGWTPGVKR		1	P05164	P05164	1	3	0.7694	0	1	1	856.759	2568.26	2568.26	2.2	0.00189	HCD (High Energy Collision Dissociation)	31.7	MS2	1.26346	1.923	89.6124	95561	25001_E1_S1_8.raw	F258	5.42	1	7.959e-05	5.043e-13
		FALSE	High	Sequest HT (A2)	Unambiguous	WLPAEYEDGFSLPYGWTPGVKR		1	P05164	P05164	1	5	0.5659	0	1	1	514.458	2568.26	2568.26	2	0.00103	HCD (High Energy Collision Dissociation)	31.7	MS2	61.6215	40.904	89.6451	95586	25001_E1_S1_8.raw	F258	3.64	1	7.959e-05	4.398e-06
		FALSE	Medium	Sequest HT (A2)	Unambiguous	WLPAEYEDGFSLPYGWTPGVKR		1	P05164	P05164	1	4	0.11	0	1	1	642.821	2568.26	2568.26	2.18	0.0014	HCD (High Energy Collision Dissociation)	31.7	MS2	82.3393	3.666	89.7435	95660	25001_E1_S1_8.raw	F258	1	1	0.03895	0.3401
		FALSE	High	Sequest HT (A2)	Unambiguous	WLPAEYEDGFSLPYGWTPGVKR		1	P05164	P05164	1	3	0.7235	0	1	1	856.759	2568.26	2568.26	2.49	0.00213	HCD (High Energy Collision Dissociation)	31.7	MS2	0	26.383	89.9532	95817	25001_E1_S1_8.raw	F258	4.81	1	7.959e-05	1.599e-10
		FALSE	High	Sequest HT (A2)	Unambiguous	WLPAEYEDGFSLPYGWTPGVKR		1	P05164	P05164	1	3	0.5754	0	1	1	856.76	2568.27	2568.26	4.06	0.00347	HCD (High Energy Collision Dissociation)	31.7	MS2	18.103	75	90.2961	96071	25001_E1_S1_8.raw	F258	4.71	1	7.959e-05	1.615e-06
		FALSE	High	Sequest HT (A2)	Unambiguous	AFVRWLPAEYEDGFSLPYGWTPGVKR		1	P05164	P05164	2	4	0.7248	0	1	1	761.137	3041.53	3041.53	-1.18	-0.0009	HCD (High Energy Collision Dissociation)	31.7	MS2	0	75	91.1885	96713	25001_E1_S1_8.raw	F258	6.65	1	7.959e-05	3.819e-09
		FALSE	High	Sequest HT (A2)	Unambiguous	IICDNTGITTVSKNNIFMSNSYPRDFVNcSTLPALNLASWR	C29(Dioxidation)	1	P05164	P05164	2	5	0.0168	0	1	1	922.46	4608.27	4608.23	8.53	0.00787	HCD (High Energy Collision Dissociation)	31.7	MS2	10.8285	75	91.2313	96743	25001_E1_S1_8.raw	F258	4.16	1	0.0007794	0.02075
		FALSE	High	Sequest HT (A2)	Unambiguous	IICDNTGITTVSKNNIFMSNSYPRDFVNcSTLPALNLASWR	C29(Dioxidation)	1	P05164	P05164	2	4		0.0304	2	2	1152.82	4608.24	4608.23	1.5	0.00173	HCD (High Energy Collision Dissociation)	31.7	MS2	34.8691	75	91.3989	96866	25001_E1_S1_8.raw	F258	3.83	1	7.959e-05	0.0006971
		FALSE	High	Sequest HT (A2)	Unambiguous	AFVRWLPAEYEDGFSLPYGWTPGVKR		1	P05164	P05164	2	4	0.3725	0	1	1	761.134	3041.51	3041.53	-5.68	-0.00432	HCD (High Energy Collision Dissociation)	31.7	MS2	57.1797	75	91.5339	96968	25001_E1_S1_8.raw	F258	4	1	7.959e-05	0.0002738
		FALSE	High	Sequest HT (A2)	Unambiguous	IICDNTGITTVSKNNIFMSNSYPRDFVNcSTLPALNLASWR	C29(Dioxidation)	1	P05164	P05164	2	5	0.0145	0	1	1	922.455	4608.24	4608.23	2.57	0.00237	HCD (High Energy Collision Dissociation)	31.7	MS2	0.742976	45.588	91.5671	96992	25001_E1_S1_8.raw	F258	4.14	1	7.959e-05	0.004071
		FALSE	High	Sequest HT (A2)	Unambiguous	IICDNTGITTVSKNNIFMSNSYPRDFVNcSTLPALNLASWR	C29(Dioxidation)	1	P05164	P05164	2	5	0.0463	0	1	1	922.452	4608.23	4608.23	-0.07	-7e-05	HCD (High Energy Collision Dissociation)	31.7	MS2	0	75	91.7735	97150	25001_E1_S1_8.raw	F258	3.89	1	0.0004316	0.008826
		FALSE	High	Sequest HT (A2)	Unambiguous	KIVGAMVQIITYRDYLPLVLGPTAmR	M25(Oxidation)	1	P05164	P05164	2	4	0.6329	0	1	1	734.415	2934.64	2934.63	2.75	0.00202	HCD (High Energy Collision Dissociation)	31.7	MS2	30.3841	75	93.312	98249	25001_E1_S1_8.raw	F258	4.25	1	7.959e-05	9.336e-08
		FALSE	High	Sequest HT (A2)	Unambiguous	DGDRFWWENEGVFSmQQRQALAQISLPR	M15(Oxidation)	1	P05164	P05164	2	4	0.3878	0	1	1	845.914	3380.63	3380.62	2.75	0.00233	HCD (High Energy Collision Dissociation)	31.7	MS2	7.68662	75	93.432	98332	25001_E1_S1_8.raw	F258	6.73	1	7.959e-05	7.282e-09
		FALSE	High	Sequest HT (A2)	Unambiguous	NQINALTSFVDASmVYGSEEPLAR	M14(Oxidation)	1	P05164	P05164	0	3	0.7112	0	1	1	876.757	2628.26	2628.26	-1.3	-0.00113	HCD (High Energy Collision Dissociation)	31.7	MS2	0	31.944	93.6046	98454	25001_E1_S1_8.raw	F258	5.54	1	7.959e-05	6.387e-08
		FALSE	High	Sequest HT (A2)	Unambiguous	KIVGAMVQIITYRDYLPLVLGPTAmR	M25(Oxidation)	1	P05164	P05164	2	4	0.5925	0	1	1	734.414	2934.63	2934.63	1	0.00073	HCD (High Energy Collision Dissociation)	31.7	MS2	13.2637	75	93.7404	98549	25001_E1_S1_8.raw	F258	3.73	1	7.959e-05	2.616e-05
		FALSE	High	Sequest HT (A2)	Unambiguous	DGDRFWWENEGVFSmQQRQALAQISLPR	M15(Oxidation)	1	P05164	P05164	2	4	0.4705	0	1	1	845.912	3380.63	3380.62	1.24	0.00104	HCD (High Energy Collision Dissociation)	31.7	MS2	0	75	93.773	98572	25001_E1_S1_8.raw	F258	6.61	1	7.959e-05	5.393e-08
		FALSE	High	Sequest HT (A2)	Unambiguous	IVGAMVQIITYRDYLPLVLGPTAmRK	M24(Oxidation)	1	P05164	P05164	2	4	0.5198	0	1	1	734.413	2934.63	2934.63	-0.16	-0.00012	HCD (High Energy Collision Dissociation)	31.7	MS2	17.4682	63.888	94.3097	98942	25001_E1_S1_8.raw	F258	5.31	1	7.959e-05	1.107e-07
		FALSE	High	Sequest HT (A2)	Unambiguous	IVGAMVQIITYRDYLPLVLGPTAmRK	M24(Oxidation)	1	P05164	P05164	2	4	0.6306	0	1	1	734.413	2934.63	2934.63	-0.16	-0.00012	HCD (High Energy Collision Dissociation)	31.7	MS2	36.1529	42.392	94.6259	99158	25001_E1_S1_8.raw	F258	5.55	1	7.959e-05	9.962e-08
		FALSE	High	Sequest HT (A2)	Unambiguous	KIVGAMVQIITYRDYLPLVLGPTAMR		1	P05164	P05164	2	4	0.7314	0	1	1	730.414	2918.63	2918.64	-0.82	-0.0006	HCD (High Energy Collision Dissociation)	31.7	MS2	73.5938	17.812	97.2117	101031	25001_E1_S1_8.raw	F258	4.17	1	7.959e-05	6.533e-10
		FALSE	High	Sequest HT (A2)	Unambiguous	KIVGAMVQIITYRDYLPLVLGPTAMR		1	P05164	P05164	2	4	0.7128	0	1	1	730.416	2918.64	2918.64	2.19	0.0016	HCD (High Energy Collision Dissociation)	31.7	MS2	5.60783	17.684	97.3335	101124	25001_E1_S1_8.raw	F258	3.9	1	7.959e-05	1.629e-06
		FALSE	High	Sequest HT (A2)	Unambiguous	KIVGAMVQIITYRDYLPLVLGPTAMR		1	P05164	P05164	2	4	0.4744	0	1	1	730.416	2918.64	2918.64	2.27	0.00166	HCD (High Energy Collision Dissociation)	31.7	MS2	19.386	43.254	97.5516	101281	25001_E1_S1_8.raw	F258	4.89	1	7.959e-05	8.268e-08
		FALSE	High	Sequest HT (A2)	Unambiguous	IANVFTNAFRYGHTLIQPFMFR		1	P05164	P05164	1	4	0.5512	0	1	1	661.599	2643.38	2643.37	3.91	0.00258	HCD (High Energy Collision Dissociation)	31.7	MS2	55.6836	75	97.8286	101480	25001_E1_S1_8.raw	F258	5.08	1	7.959e-05	0.000785
		FALSE	High	Sequest HT (A2)	Unambiguous	IVGAMVQIITYRDYLPLVLGPTAMRK		1	P05164	P05164	2	4	0.2412	0	1	1	730.416	2918.64	2918.64	2.53	0.00184	HCD (High Energy Collision Dissociation)	31.7	MS2	12.273	55.949	97.8935	101523	25001_E1_S1_8.raw	F258	4.81	1	7.959e-05	4.372e-06
		FALSE	High	Sequest HT (A2)	Unambiguous	IANVFTNAFRYGHTLIQPFMFR		1	P05164	P05164	1	3	0.6239	0	1	1	881.798	2643.38	2643.37	5.05	0.00445	HCD (High Energy Collision Dissociation)	31.7	MS2	39.1204	75	98.02	101609	25001_E1_S1_8.raw	F258	5.85	1	7.959e-05	6.243e-07
		FALSE	Medium	Sequest HT (A2)	Unambiguous	IANVFTNAFRYGHTLIQPFMFR		1	P05164	P05164	1	5	0.2259	0	1	1	529.48	2643.37	2643.37	2.77	0.00147	HCD (High Energy Collision Dissociation)	31.7	MS2	32.4451	75	98.0544	101632	25001_E1_S1_8.raw	F258	2.39	1	0.02633	0.2781
		FALSE	High	Sequest HT (A2)	Unambiguous	IANVFTNAFRYGHTLIQPFMFR		1	P05164	P05164	1	4	0.7042	0	1	1	661.599	2643.37	2643.37	2.99	0.00197	HCD (High Energy Collision Dissociation)	31.7	MS2	0.694285	9.605	98.1471	101695	25001_E1_S1_8.raw	F258	6.49	1	7.959e-05	5.54e-06
		FALSE	High	Sequest HT (A2)	Unambiguous	IANVFTNAFRYGHTLIQPFMFR		1	P05164	P05164	1	3	0.5544	0	1	1	881.796	2643.37	2643.37	3.52	0.0031	HCD (High Energy Collision Dissociation)	31.7	MS2	44.1964	75	98.3616	101843	25001_E1_S1_8.raw	F258	5.7	1	7.959e-05	1.221e-06
		FALSE	High	Sequest HT (A2)	Unambiguous	IANVFTNAFRYGHTLIQPFMFR		1	P05164	P05164	1	4	0.6848	0	1	1	661.598	2643.37	2643.37	1.23	0.00081	HCD (High Energy Collision Dissociation)	31.7	MS2	4.89251	22.315	98.4884	101931	25001_E1_S1_8.raw	F258	6.6	1	7.959e-05	3.313e-06
		FALSE	High	Sequest HT (A2)	Unambiguous	IANVFTNAFRYGHTLIQPFMFR		1	P05164	P05164	1	4	0.4549	0	1	1	661.599	2643.37	2643.37	2.71	0.00179	HCD (High Energy Collision Dissociation)	31.7	MS2	12.7039	40.862	98.831	102161	25001_E1_S1_8.raw	F258	5.43	1	7.959e-05	1.779e-05
		FALSE	High	Sequest HT (A2)	Unambiguous	IANVFTNAFRYGHTLIQPFMFR		1	P05164	P05164	1	4	0.323	0	1	1	661.597	2643.37	2643.37	0.22	0.00014	HCD (High Energy Collision Dissociation)	31.7	MS2	40.2341	75	99.3526	102519	25001_E1_S1_8.raw	F258	4.52	1	0.0005685	0.01073
		FALSE	High	Sequest HT (A2)	Unambiguous	WLPAEYEDGFSLPYGWTPGVK		1	P05164	P05164	0	2	0.7349	0	1	1	1206.59	2412.17	2412.15	4.72	0.00569	HCD (High Energy Collision Dissociation)	31.7	MS2	0	75	100.109	103037	25001_E1_S1_8.raw	F258	4.3	1	7.959e-05	1.614e-10
		FALSE	High	Sequest HT (A2)	Unambiguous	WLPAEYEDGFSLPYGWTPGVK		1	P05164	P05164	0	3	0.2222	0	1	1	804.723	2412.15	2412.15	-0.6	-0.00048	HCD (High Energy Collision Dissociation)	31.7	MS2	91.1123	9.838	100.116	103042	25001_E1_S1_8.raw	F258	2.25	1	7.959e-05	0.0003378
		FALSE	High	Sequest HT (A2)	Unambiguous	WLPAEYEDGFSLPYGWTPGVK		1	P05164	P05164	0	3	0.6438	0	1	1	804.724	2412.16	2412.15	0.84	0.00068	HCD (High Energy Collision Dissociation)	31.7	MS2	37.3909	6.258	100.434	103272	25001_E1_S1_8.raw	F258	3.79	1	7.959e-05	4.674e-06
		FALSE	High	Sequest HT (A2)	Unambiguous	WLPAEYEDGFSLPYGWTPGVK		1	P05164	P05164	0	2	0.787	0	1	1	1206.58	2412.16	2412.15	1.38	0.00167	HCD (High Energy Collision Dissociation)	31.7	MS2	1.80485	8.197	100.435	103273	25001_E1_S1_8.raw	F258	4.46	1	7.959e-05	5.726e-12
		FALSE	High	Sequest HT (A2)	Unambiguous	WLPAEYEDGFSLPYGWTPGVK		1	P05164	P05164	0	3	0.475	0	1	1	804.723	2412.16	2412.15	0.31	0.00025	HCD (High Energy Collision Dissociation)	31.7	MS2	54.8114	15.787	100.666	103433	25001_E1_S1_8.raw	F258	3.2	1	7.959e-05	3.034e-05
		FALSE	High	Sequest HT (A2)	Unambiguous	WLPAEYEDGFSLPYGWTPGVK		1	P05164	P05164	0	3	0.0395	0	1	1	804.726	2412.16	2412.15	3.2	0.00257	HCD (High Energy Collision Dissociation)	31.7	MS2	69.9902	56.496	100.756	103494	25001_E1_S1_8.raw	F258	2.28	1	7.959e-05	0.004063
		FALSE	High	Sequest HT (A2)	Unambiguous	WLPAEYEDGFSLPYGWTPGVK		1	P05164	P05164	0	2	0.7288	0	1	1	1206.58	2412.16	2412.15	0.37	0.00045	HCD (High Energy Collision Dissociation)	31.7	MS2	0	75	100.76	103498	25001_E1_S1_8.raw	F258	4.13	1	7.959e-05	6.599e-09
		FALSE	High	Sequest HT (A2)	Unambiguous	WLPAEYEDGFSLPYGWTPGVK		1	P05164	P05164	0	2	0.5556	0	1	1	1206.58	2412.16	2412.15	2.8	0.00337	HCD (High Energy Collision Dissociation)	31.7	MS2	0	75	100.794	103521	25001_E1_S1_8.raw	F258	2.52	1	0.0004316	0.00789
		FALSE	High	Sequest HT (A2)	Unambiguous	NQINALTSFVDASMVYGSEEPLAR		1	P05164	P05164	0	3	0.7963	0	1	1	871.429	2612.27	2612.27	1.89	0.00165	HCD (High Energy Collision Dissociation)	31.7	MS2	27.553	2.732	103.71	105612	25001_E1_S1_8.raw	F258	6.48	1	7.959e-05	3.669e-12
		FALSE	High	Sequest HT (A2)	Unambiguous	NQINALTSFVDASMVYGSEEPLAR		1	P05164	P05164	0	2	0.7834	0	1	1	1306.64	2612.27	2612.27	-0.35	-0.00045	HCD (High Energy Collision Dissociation)	31.7	MS2	9.99313	35.465	103.767	105659	25001_E1_S1_8.raw	F258	5.91	1	7.959e-05	7.798e-14
		FALSE	High	Sequest HT (A2)	Unambiguous	SLMFMQWGQLLDHDLDFTPEPAAR		1	P05164	P05164	0	2	0.1271	0	1	1	1409.67	2818.33	2818.33	-0.49	-0.00069	HCD (High Energy Collision Dissociation)	31.7	MS2	0	49.278	105.162	107175	25001_E1_S1_8.raw	F258	1.81	1	0.001512	0.03531
		FALSE	High	Sequest HT (A2)	Unambiguous	NQINALTSFVDASMVYGSEEPLAR		1	P05164	P05164	0	3	0.7555	0	1	1	871.429	2612.27	2612.27	2.59	0.00226	HCD (High Energy Collision Dissociation)	31.7	MS2	70.4975	75	114.242	113619	25001_E1_S1_8.raw	F258	3.19	1	7.959e-05	2.197e-07
FALSE	High	Master Protein	E7EQB2	Lactotransferrin (Fragment) OS=Homo sapiens OX=9606 GN=LTF PE=1 SV=1	0	677.05	63	74	1216	58	696	76.6	8.02	4099.63	74	1
	Checked	Protein Group ID	# Proteins	# Unique Peptides	# Peptides	# PSMs	Group Description
	FALSE	22619	5	58	74	1237	[Master Protein] Lactotransferrin (Fragment) OS=Homo sapiens OX=9606 GN=LTF PE=1 SV=1
		Checked	Confidence	Identifying Node	PSM Ambiguity	Annotated Sequence	Modifications	# Proteins	Master Protein Accessions	Protein Accessions	# Missed Cleavages	Charge	DeltaScore	DeltaCn	Rank	Search Engine Rank	m/z [Da]	MH+ [Da]	Theo. MH+ [Da]	DeltaM [ppm]	Deltam/z [Da]	Activation Type	NCE [%]	MS Order	Isolation Interference [%]	Ion Inject Time [ms]	RT [min]	First Scan	Spectrum File	File ID	XCorr	# Protein Groups	Percolator q-Value	Percolator PEP
		FALSE	Low	Sequest HT (A2)	Unambiguous	RKPVTEAR		3	E7EQB2	E7EQB2; P02788; E7ER44	1	3	0.2681	0	1	1	319.526	956.563	956.564	-1.01	-0.00032	HCD (High Energy Collision Dissociation)	31.7	MS2	90.3021	63.942	0.2027	161	25001_E1_S1_6.raw	F256	1.38	1	0.1018	0.6233
		FALSE	Medium	Sequest HT (A2)	Unambiguous	RKPVTEAR		3	E7EQB2	E7EQB2; P02788; E7ER44	1	3	0.4194	0	1	1	319.526	956.563	956.564	-0.34	-0.00011	HCD (High Energy Collision Dissociation)	31.7	MS2	77.5571	68.891	0.5218	432	25001_E1_S1_6.raw	F256	1.86	1	0.01883	0.2301
		FALSE	Low	Sequest HT (A2)	Unambiguous	RKPVTEAR		3	E7EQB2	E7EQB2; P02788; E7ER44	1	3	0.314	0	1	1	319.526	956.564	956.564	0.52	0.00017	HCD (High Energy Collision Dissociation)	31.7	MS2	88.9756	8.69	0.8845	747	25001_E1_S1_6.raw	F256	1.21	1	0.1131	0.6531
		FALSE	High	Sequest HT (A2)	Unambiguous	LHGKTTYEK		3	E7EQB2	E7EQB2; P02788; E7ER44	1	3	0.1939	0	1	1	359.529	1076.57	1076.57	0.12	4e-05	HCD (High Energy Collision Dissociation)	31.7	MS2	86.9519	56.227	1.1254	972	25001_E1_S1_6.raw	F256	1.96	1	0.0004316	0.008146
		FALSE	Medium	Sequest HT (A2)	Unambiguous	RKPVTEAR		3	E7EQB2	E7EQB2; P02788; E7ER44	1	3	0.3389	0	1	1	319.526	956.564	956.564	0.05	1e-05	HCD (High Energy Collision Dissociation)	31.7	MS2	89.4814	53.337	1.2059	1038	25001_E1_S1_6.raw	F256	1.8	1	0.0299	0.2959
		FALSE	Low	Sequest HT (A2)	Unambiguous	TTYEK		3	E7EQB2	E7EQB2; P02788; E7ER44	0	1	0.1742	0	1	1	641.314	641.314	641.314	-0.47	-0.0003	HCD (High Energy Collision Dissociation)	31.7	MS2	77.9126	51.673	1.3086	1125	25001_E1_S1_6.raw	F256	1.32	1	0.2549	0.857
		FALSE	Low	Sequest HT (A2)	Unambiguous	FGKDKSPK		3	E7EQB2	E7EQB2; P02788; E7ER44	2	3	0.1386	0	1	1	302.84	906.504	906.504	0.09	3e-05	HCD (High Energy Collision Dissociation)	31.7	MS2	87.3418	48.862	1.3858	1203	25001_E1_S1_6.raw	F256	2.02	1	0.05026	0.4033
		FALSE	Low	Sequest HT (A2)	Unambiguous	TTYEK		3	E7EQB2	E7EQB2; P02788; E7ER44	0	2	0.1168	0	1	1	321.16	641.313	641.314	-1.54	-0.00049	HCD (High Energy Collision Dissociation)	31.7	MS2	80.189	57.499	1.4655	1280	25001_E1_S1_6.raw	F256	1.37	1	0.3571	0.9204
		FALSE	Medium	Sequest HT (A2)	Unambiguous	FGKDKSPK		3	E7EQB2	E7EQB2; P02788; E7ER44	2	2		0.024	2	2	453.756	906.504	906.504	0.11	5e-05	HCD (High Energy Collision Dissociation)	31.7	MS2	69.1306	50.932	1.5247	1327	25001_E1_S1_6.raw	F256	1.22	1	0.03548	0.3216
		FALSE	High	Sequest HT (A2)	Unambiguous	RKPVTEAR		3	E7EQB2	E7EQB2; P02788; E7ER44	1	3	0.3684	0	1	1	319.526	956.565	956.564	1.39	0.00044	HCD (High Energy Collision Dissociation)	31.7	MS2	82.1108	44.706	1.5401	1342	25001_E1_S1_6.raw	F256	1.71	1	0.008024	0.1037
		FALSE	High	Sequest HT (A2)	Unambiguous	FGKDKSPK		3	E7EQB2	E7EQB2; P02788; E7ER44	2	2	0.4837	0	1	1	453.755	906.503	906.504	-1.1	-0.0005	HCD (High Energy Collision Dissociation)	31.7	MS2	92.1078	39.252	1.5699	1370	25001_E1_S1_6.raw	F256	1.53	1	0.0007794	0.02061
		FALSE	Medium	Sequest HT (A2)	Unambiguous	RKPVTEAR		3	E7EQB2	E7EQB2; P02788; E7ER44	1	3	0.3584	0	1	1	319.526	956.564	956.564	0.72	0.00023	HCD (High Energy Collision Dissociation)	31.7	MS2	90.9975	45.71	1.8853	1659	25001_E1_S1_6.raw	F256	1.73	1	0.01438	0.1879
		FALSE	Low	Sequest HT (A2)	Unambiguous	FGKDKSPK		3	E7EQB2	E7EQB2; P02788; E7ER44	2	2	0.2662	0	1	1	453.757	906.506	906.504	1.73	0.00078	HCD (High Energy Collision Dissociation)	31.7	MS2	81.0306	24.706	2.3754	2094	25001_E1_S1_6.raw	F256	1.54	1	0.07644	0.5307
		FALSE	High	Sequest HT (A2)	Unambiguous	FGKDKSPK		3	E7EQB2	E7EQB2; P02788; E7ER44	2	2	0.25	0	1	1	453.756	906.504	906.504	0.11	5e-05	HCD (High Energy Collision Dissociation)	31.7	MS2	65.1123	41.369	2.7997	2484	25001_E1_S1_6.raw	F256	1.48	1	0.004273	0.0693
		FALSE	Low	Sequest HT (A2)	Unambiguous	TTYEK		3	E7EQB2	E7EQB2; P02788; E7ER44	0	2	0.0216	0	1	1	321.16	641.313	641.314	-1.54	-0.00049	HCD (High Energy Collision Dissociation)	31.7	MS2	72.1227	51.539	2.8124	2497	25001_E1_S1_6.raw	F256	1.39	1	0.2285	0.833
		FALSE	Low	Sequest HT (A2)	Unambiguous	TTYEK		3	E7EQB2	E7EQB2; P02788; E7ER44	0	1	0.1379	0	1	1	641.313	641.313	641.314	-1.04	-0.00067	HCD (High Energy Collision Dissociation)	31.7	MS2	60.9244	75	2.9205	2599	25001_E1_S1_6.raw	F256	1.45	1	0.3183	0.9009
		FALSE	High	Sequest HT (A2)	Unambiguous	LHGKTTYEK		3	E7EQB2	E7EQB2; P02788; E7ER44	1	3	0.1875	0	1	1	359.53	1076.57	1076.57	0.8	0.00029	HCD (High Energy Collision Dissociation)	31.7	MS2	83.1414	56.364	2.9814	2654	25001_E1_S1_6.raw	F256	2.24	1	0.0005685	0.01052
		FALSE	High	Sequest HT (A2)	Unambiguous	FGKDKSPK		3	E7EQB2	E7EQB2; P02788; E7ER44	2	2	0.3412	0	1	1	453.757	906.506	906.504	2.2	0.001	HCD (High Energy Collision Dissociation)	31.7	MS2	59.6823	31.47	3.1342	2794	25001_E1_S1_6.raw	F256	1.7	1	0.001693	0.03722
		FALSE	High	Sequest HT (A2)	Unambiguous	FGKDKSPK		3	E7EQB2	E7EQB2; P02788; E7ER44	2	3	0.4198	0	1	1	302.84	906.505	906.504	0.3	9e-05	HCD (High Energy Collision Dissociation)	31.7	MS2	83.4547	17.277	3.2307	2883	25001_E1_S1_6.raw	F256	2.62	1	0.004273	0.06745
		FALSE	High	Sequest HT (A2)	Unambiguous	KSEEEVAARR		3	E7EQB2	E7EQB2; P02788; E7ER44	2	3	0.3689	0	1	1	392.211	1174.62	1174.62	0.75	0.00029	HCD (High Energy Collision Dissociation)	31.7	MS2	72.5696	0.589	3.392	3093	25001_E1_S1_6.raw	F256	2.44	1	7.959e-05	0.0003793
		FALSE	High	Sequest HT (A2)	Unambiguous	KSEEEVAARR		3	E7EQB2	E7EQB2; P02788; E7ER44	2	2	0.3674	0	1	1	587.812	1174.62	1174.62	-1.45	-0.00085	HCD (High Energy Collision Dissociation)	31.7	MS2	11.3446	8.302	3.4213	3134	25001_E1_S1_6.raw	F256	2.15	1	0.0007523	0.01333
		FALSE	High	Sequest HT (A2)	Unambiguous	QAQEKFGK		3	E7EQB2	E7EQB2; P02788; E7ER44	1	3	0.2535	0	1	1	312.503	935.494	935.495	-0.68	-0.00021	HCD (High Energy Collision Dissociation)	31.7	MS2	95.4385	2.161	3.6652	3447	25001_E1_S1_6.raw	F256	2.13	1	0.003695	0.0626
		FALSE	High	Sequest HT (A2)	Unambiguous	QAQEKFGK		3	E7EQB2	E7EQB2; P02788; E7ER44	1	2	0.4631	0	1	1	468.251	935.496	935.495	1.16	0.00054	HCD (High Energy Collision Dissociation)	31.7	MS2	0	4.301	3.7027	3497	25001_E1_S1_6.raw	F256	2.44	1	0.0007794	0.01635
		FALSE	Medium	Sequest HT (A2)	Unambiguous	QAQEKFGK		3	E7EQB2	E7EQB2; P02788; E7ER44	1	3	0.1207	0	1	1	312.503	935.495	935.495	0.1	3e-05	HCD (High Energy Collision Dissociation)	31.7	MS2	32.7291	3.762	3.7601	3573	25001_E1_S1_6.raw	F256	1.74	1	0.04265	0.3624
		FALSE	High	Sequest HT (A2)	Unambiguous	KSEEEVAAR		3	E7EQB2	E7EQB2; P02788; E7ER44	1	3	0.4874	0	1	1	340.177	1018.52	1018.52	1.26	0.00043	HCD (High Energy Collision Dissociation)	31.7	MS2	27.7469	0.209	3.8241	3653	25001_E1_S1_6.raw	F256	2.77	1	0.005561	0.0778
		FALSE	High	Sequest HT (A2)	Unambiguous	KSEEEVAAR		3	E7EQB2	E7EQB2; P02788; E7ER44	1	2	0.5566	0	1	1	509.763	1018.52	1018.52	1.36	0.00069	HCD (High Energy Collision Dissociation)	31.7	MS2	27.3462	0.636	3.8677	3713	25001_E1_S1_6.raw	F256	3.18	1	7.959e-05	0.0001335
		FALSE	High	Sequest HT (A2)	Unambiguous	SEEEVAAR		3	E7EQB2	E7EQB2; P02788; E7ER44	0	2	0.4132	0	1	1	445.713	890.419	890.421	-2.22	-0.00099	HCD (High Energy Collision Dissociation)	31.7	MS2	29.4844	0.639	6.6062	7081	25001_E1_S1_6.raw	F256	2.42	1	0.0007523	0.01287
		FALSE	High	Sequest HT (A2)	Unambiguous	VPSHAVVAR		3	E7EQB2	E7EQB2; P02788; E7ER44	0	3	0.631	0	1	1	312.519	935.543	935.542	0.48	0.00015	HCD (High Energy Collision Dissociation)	31.7	MS2	65.4978	1.155	6.7831	7290	25001_E1_S1_6.raw	F256	2.71	1	0.0003732	0.006436
		FALSE	High	Sequest HT (A2)	Unambiguous	VPSHAVVAR		3	E7EQB2	E7EQB2; P02788; E7ER44	0	2	0.7111	0	1	1	468.275	935.542	935.542	-0.35	-0.00016	HCD (High Energy Collision Dissociation)	31.7	MS2	26.6607	3.803	6.8208	7331	25001_E1_S1_6.raw	F256	2.7	1	7.959e-05	0.000359
		FALSE	High	Sequest HT (A2)	Unambiguous	SEEEVAAR		3	E7EQB2	E7EQB2; P02788; E7ER44	0	1	0.3855	0	1	1	890.422	890.422	890.421	0.53	0.00047	HCD (High Energy Collision Dissociation)	31.7	MS2	0	21.043	6.9098	7440	25001_E1_S1_6.raw	F256	2.75	1	0.001031	0.02629
		FALSE	High	Sequest HT (A2)	Unambiguous	SEEEVAAR		3	E7EQB2	E7EQB2; P02788; E7ER44	0	2	0.3595	0	1	1	445.714	890.421	890.421	-0.1	-4e-05	HCD (High Energy Collision Dissociation)	31.7	MS2	20.4591	3.816	6.9485	7483	25001_E1_S1_6.raw	F256	2.42	1	0.0004316	0.007509
		FALSE	Low	Sequest HT (A2)	Unambiguous	VPSHAVVAR		3	E7EQB2	E7EQB2; P02788; E7ER44	0	3	0.3106	0	1	1	312.519	935.542	935.542	-0.01	0	HCD (High Energy Collision Dissociation)	31.7	MS2	49.0364	3.409	7.0236	7580	25001_E1_S1_6.raw	F256	1.61	1	0.06169	0.4603
		FALSE	High	Sequest HT (A2)	Unambiguous	VPSHAVVAR		3	E7EQB2	E7EQB2; P02788; E7ER44	0	3	0.6429	0	1	1	312.519	935.542	935.542	-0.11	-3e-05	HCD (High Energy Collision Dissociation)	31.7	MS2	16.9282	5.531	7.0576	7625	25001_E1_S1_6.raw	F256	2.8	1	7.959e-05	0.001218
		FALSE	High	Sequest HT (A2)	Unambiguous	VPSHAVVAR		3	E7EQB2	E7EQB2; P02788; E7ER44	0	3	0.6303	0	1	1	312.519	935.543	935.542	0.58	0.00018	HCD (High Energy Collision Dissociation)	31.7	MS2	23.5681	17.91	7.1139	7696	25001_E1_S1_6.raw	F256	2.84	1	7.959e-05	0.001581
		FALSE	Low	Sequest HT (A2)	Unambiguous	VPSHAVVAR		3	E7EQB2	E7EQB2; P02788; E7ER44	0	2	0.2296	0	1	1	468.275	935.542	935.542	-0.09	-4e-05	HCD (High Energy Collision Dissociation)	31.7	MS2	69.7822	75	7.1716	7770	25001_E1_S1_6.raw	F256	1.35	1	0.08101	0.5516
		FALSE	High	Sequest HT (A2)	Unambiguous	QVLLHQQAK		3	E7EQB2	E7EQB2; P02788; E7ER44	0	3	0.6394	0	1	1	355.545	1064.62	1064.62	0.11	4e-05	HCD (High Energy Collision Dissociation)	31.7	MS2	80.0881	4.803	7.2356	7850	25001_E1_S1_6.raw	F256	2.69	1	0.006624	0.08807
		FALSE	High	Sequest HT (A2)	Unambiguous	QVLLHQQAK		3	E7EQB2	E7EQB2; P02788; E7ER44	0	2	0.6434	0	1	1	532.815	1064.62	1064.62	1.3	0.00069	HCD (High Energy Collision Dissociation)	31.7	MS2	0	37.641	7.3087	7941	25001_E1_S1_6.raw	F256	3.87	1	7.959e-05	0.0003695
		FALSE	High	Sequest HT (A2)	Unambiguous	QVLLHQQAK		3	E7EQB2	E7EQB2; P02788; E7ER44	0	3	0.6275	0	1	1	355.545	1064.62	1064.62	0.11	4e-05	HCD (High Energy Collision Dissociation)	31.7	MS2	4.46454	2.371	7.5541	8233	25001_E1_S1_6.raw	F256	3.06	1	7.959e-05	0.0002236
		FALSE	High	Sequest HT (A2)	Unambiguous	LKQVLLHQQAK		3	E7EQB2	E7EQB2; P02788; E7ER44	1	4	0.6312	0	1	1	327.205	1305.8	1305.8	-0.33	-0.00011	HCD (High Energy Collision Dissociation)	31.7	MS2	26.4691	0.673	9.4147	10454	25001_E1_S1_6.raw	F256	2.82	1	7.959e-05	0.00262
		FALSE	High	Sequest HT (A2)	Unambiguous	LKQVLLHQQAK		3	E7EQB2	E7EQB2; P02788; E7ER44	1	3	0.6811	0	1	1	435.938	1305.8	1305.8	0.08	3e-05	HCD (High Energy Collision Dissociation)	31.7	MS2	85.0468	2.08	9.4177	10459	25001_E1_S1_6.raw	F256	3.92	1	7.959e-05	9.909e-07
		FALSE	High	Sequest HT (A2)	Unambiguous	LKQVLLHQQAK		3	E7EQB2	E7EQB2; P02788; E7ER44	1	2	0.7875	0	1	1	653.403	1305.8	1305.8	-1.71	-0.00112	HCD (High Energy Collision Dissociation)	31.7	MS2	10.459	4.11	9.4598	10516	25001_E1_S1_6.raw	F256	4.47	1	7.959e-05	7.425e-06
		FALSE	High	Sequest HT (A2)	Unambiguous	LKQVLLHQQAK		3	E7EQB2	E7EQB2; P02788; E7ER44	1	4	0.5591	0	1	1	327.206	1305.8	1305.8	0.42	0.00014	HCD (High Energy Collision Dissociation)	31.7	MS2	4.72855	0.26	9.7517	10858	25001_E1_S1_6.raw	F256	2.54	1	0.0007523	0.01431
		FALSE	High	Sequest HT (A2)	Unambiguous	LKQVLLHQQAK		3	E7EQB2	E7EQB2; P02788; E7ER44	1	3	0.6272	0	1	1	435.938	1305.8	1305.8	0.22	0.0001	HCD (High Energy Collision Dissociation)	31.7	MS2	14.4802	0.581	9.7529	10860	25001_E1_S1_6.raw	F256	2.87	1	7.959e-05	4.6e-06
		FALSE	High	Sequest HT (A2)	Unambiguous	LKQVLLHQQAK		3	E7EQB2	E7EQB2; P02788; E7ER44	1	2	0.7766	0	1	1	653.404	1305.8	1305.8	1.1	0.00072	HCD (High Energy Collision Dissociation)	31.7	MS2	4.45986	4.317	9.7949	10907	25001_E1_S1_6.raw	F256	3.76	1	7.959e-05	1.245e-05
		FALSE	High	Sequest HT (A2)	Unambiguous	LKQVLLHQQAK		3	E7EQB2	E7EQB2; P02788; E7ER44	1	4	0.6854	0	1	1	327.206	1305.8	1305.8	0.61	0.0002	HCD (High Energy Collision Dissociation)	31.7	MS2	5.19305	0.462	10.089	11222	25001_E1_S1_6.raw	F256	2.67	1	0.0004316	0.009506
		FALSE	High	Sequest HT (A2)	Unambiguous	LKQVLLHQQAK		3	E7EQB2	E7EQB2; P02788; E7ER44	1	3	0.6281	0	1	1	435.939	1305.8	1305.8	0.85	0.00037	HCD (High Energy Collision Dissociation)	31.7	MS2	28.4407	1.268	10.0896	11223	25001_E1_S1_6.raw	F256	3.2	1	7.959e-05	2.229e-05
		FALSE	High	Sequest HT (A2)	Unambiguous	LKQVLLHQQAK		3	E7EQB2	E7EQB2; P02788; E7ER44	1	2	0.7332	0	1	1	653.404	1305.8	1305.8	-0.12	-8e-05	HCD (High Energy Collision Dissociation)	31.7	MS2	0	8.79	10.1339	11272	25001_E1_S1_6.raw	F256	4.16	1	7.959e-05	6.036e-06
		FALSE	High	Sequest HT (A2)	Unambiguous	LKQVLLHQQAK		3	E7EQB2	E7EQB2; P02788; E7ER44	1	4	0.5512	0	1	1	327.206	1305.8	1305.8	0.42	0.00014	HCD (High Energy Collision Dissociation)	31.7	MS2	24.3304	3.811	10.4309	11583	25001_E1_S1_6.raw	F256	3.03	1	7.959e-05	0.001336
		FALSE	High	Sequest HT (A2)	Unambiguous	LKQVLLHQQAK		3	E7EQB2	E7EQB2; P02788; E7ER44	1	3	0.6086	0	1	1	435.939	1305.8	1305.8	0.64	0.00028	HCD (High Energy Collision Dissociation)	31.7	MS2	45.9535	36.194	10.4323	11585	25001_E1_S1_6.raw	F256	3.5	1	7.959e-05	6.796e-06
		FALSE	High	Sequest HT (A2)	Unambiguous	LKQVLLHQQAK		3	E7EQB2	E7EQB2; P02788; E7ER44	1	2	0.6236	0	1	1	653.404	1305.8	1305.8	-0.03	-2e-05	HCD (High Energy Collision Dissociation)	31.7	MS2	57.2317	68.471	10.4912	11644	25001_E1_S1_6.raw	F256	1.78	1	0.000636	0.01125
		FALSE	High	Sequest HT (A2)	Unambiguous	LKQVLLHQQAK		3	E7EQB2	E7EQB2; P02788; E7ER44	1	3	0.6786	0	1	1	435.939	1305.8	1305.8	0.78	0.00034	HCD (High Energy Collision Dissociation)	31.7	MS2	42.6921	5.18	10.5918	11749	25001_E1_S1_6.raw	F256	3.08	1	7.959e-05	3.354e-05
		FALSE	Medium	Sequest HT (A2)	Unambiguous	LKQVLLHQQAK		3	E7EQB2	E7EQB2; P02788; E7ER44	1	4	0.523	0	1	1	327.206	1305.8	1305.8	0.51	0.00017	HCD (High Energy Collision Dissociation)	31.7	MS2	52.0698	5.684	10.7703	11943	25001_E1_S1_6.raw	F256	1.74	1	0.01181	0.15
		FALSE	High	Sequest HT (A2)	Unambiguous	LKQVLLHQQAK		3	E7EQB2	E7EQB2; P02788; E7ER44	1	3	0.5876	0	1	1	435.939	1305.8	1305.8	0.71	0.00031	HCD (High Energy Collision Dissociation)	31.7	MS2	42.0003	44.719	10.7739	11947	25001_E1_S1_6.raw	F256	3.54	1	7.959e-05	1.141e-05
		FALSE	Low	Sequest HT (A2)	Unambiguous	LKQVLLHQQAK		3	E7EQB2	E7EQB2; P02788; E7ER44	1	4	0.3455	0	1	1	327.206	1305.8	1305.8	0.42	0.00014	HCD (High Energy Collision Dissociation)	31.7	MS2	68.9845	16.495	11.1212	12326	25001_E1_S1_6.raw	F256	1.65	1	0.07978	0.5455
		FALSE	High	Sequest HT (A2)	Unambiguous	THYYAVAVVKK		4	E7EQB2; C9JCF5	E7EQB2; P02788; C9JCF5; E7ER44	1	4	0.8095	0	1	1	320.436	1278.72	1278.72	0.67	0.00021	HCD (High Energy Collision Dissociation)	31.7	MS2	45.7999	3.318	16.0282	17804	25001_E1_S1_6.raw	F256	2.94	2	7.959e-05	0.002082
		FALSE	High	Sequest HT (A2)	Unambiguous	THYYAVAVVKK		4	E7EQB2; C9JCF5	E7EQB2; P02788; C9JCF5; E7ER44	1	3	0.7704	0	1	1	426.912	1278.72	1278.72	0.58	0.00025	HCD (High Energy Collision Dissociation)	31.7	MS2	70.7726	0.655	16.0661	17847	25001_E1_S1_6.raw	F256	2.7	2	7.959e-05	0.0003894
		FALSE	High	Sequest HT (A2)	Unambiguous	THYYAVAVVKK		4	E7EQB2; C9JCF5	E7EQB2; P02788; C9JCF5; E7ER44	1	2	0.6948	0	1	1	639.864	1278.72	1278.72	0.88	0.00056	HCD (High Energy Collision Dissociation)	31.7	MS2	56.9203	51.696	16.1396	17933	25001_E1_S1_6.raw	F256	3.67	2	7.959e-05	2.301e-05
		FALSE	High	Sequest HT (A2)	Unambiguous	THYYAVAVVKK		4	E7EQB2; C9JCF5	E7EQB2; P02788; C9JCF5; E7ER44	1	4	0.652	0	1	1	320.435	1278.72	1278.72	-0.67	-0.00021	HCD (High Energy Collision Dissociation)	31.7	MS2	13.8143	57.453	16.3617	18197	25001_E1_S1_6.raw	F256	2.96	2	7.959e-05	0.001693
		FALSE	High	Sequest HT (A2)	Unambiguous	THYYAVAVVKK		4	E7EQB2; C9JCF5	E7EQB2; P02788; C9JCF5; E7ER44	1	3	0.5039	0	1	1	426.912	1278.72	1278.72	0.37	0.00016	HCD (High Energy Collision Dissociation)	31.7	MS2	63.983	15.536	16.4381	18289	25001_E1_S1_6.raw	F256	2.54	2	0.0005	0.01005
		FALSE	High	Sequest HT (A2)	Unambiguous	THYYAVAVVKK		4	E7EQB2; C9JCF5	E7EQB2; P02788; C9JCF5; E7ER44	1	3	0.6	0	1	1	426.912	1278.72	1278.72	0.51	0.00022	HCD (High Energy Collision Dissociation)	31.7	MS2	60.3282	25.868	16.5404	18408	25001_E1_S1_6.raw	F256	3.3	2	7.959e-05	0.003095
		FALSE	High	Sequest HT (A2)	Unambiguous	THYYAVAVVKK		4	E7EQB2; C9JCF5	E7EQB2; P02788; C9JCF5; E7ER44	1	4	0.4359	0	1	1	320.436	1278.72	1278.72	0.09	3e-05	HCD (High Energy Collision Dissociation)	31.7	MS2	71.4815	75	16.7339	18641	25001_E1_S1_6.raw	F256	2.34	2	0.005914	0.08178
		FALSE	Medium	Sequest HT (A2)	Unambiguous	THYYAVAVVKK		4	E7EQB2; C9JCF5	E7EQB2; P02788; C9JCF5; E7ER44	1	4	0.454	0	1	1	320.436	1278.72	1278.72	0.86	0.00027	HCD (High Energy Collision Dissociation)	31.7	MS2	45.1685	18.181	17.1083	19083	25001_E1_S1_6.raw	F256	1.74	2	0.01024	0.1335
		FALSE	Low	Sequest HT (A2)	Unambiguous	LcAGTGENK	C2(Dioxidation)	3	E7EQB2	E7EQB2; P02788; E7ER44	0	1	0.12	0	1	1	924.406	924.406	924.409	-3.24	-0.00299	HCD (High Energy Collision Dissociation)	31.7	MS2	27.9805	72.917	19.3113	21621	25001_E1_S1_6.raw	F256	1.25	1	0.7821	0.9719
		FALSE	High	Sequest HT (A2)	Unambiguous	VERLKQVLLHQQAK		3	E7EQB2	E7EQB2; P02788; E7ER44	2	4	0.6283	0	1	1	423.258	1690.01	1690.01	-0.66	-0.00028	HCD (High Energy Collision Dissociation)	31.7	MS2	74.8875	11.81	20.5917	23110	25001_E1_S1_6.raw	F256	3.04	1	7.959e-05	0.0001908
		FALSE	High	Sequest HT (A2)	Unambiguous	VERLKQVLLHQQAK		3	E7EQB2	E7EQB2; P02788; E7ER44	2	3	0.7479	0	1	1	564.01	1690.01	1690.01	1.26	0.00071	HCD (High Energy Collision Dissociation)	31.7	MS2	94.3431	26.161	20.7158	23258	25001_E1_S1_6.raw	F256	2.34	1	7.959e-05	0.0001141
		FALSE	High	Sequest HT (A2)	Unambiguous	VERLKQVLLHQQAK		3	E7EQB2	E7EQB2; P02788; E7ER44	2	4	0.5048	0	1	1	423.258	1690.01	1690.01	-0.23	-0.0001	HCD (High Energy Collision Dissociation)	31.7	MS2	42.3194	33.537	20.9209	23500	25001_E1_S1_6.raw	F256	3.11	1	7.959e-05	0.00139
		FALSE	High	Sequest HT (A2)	Unambiguous	LKQVLLHQQAKFGR		3	E7EQB2	E7EQB2; P02788; E7ER44	2	5	0.5909	0	1	1	334.004	1665.99	1665.99	0.59	0.0002	HCD (High Energy Collision Dissociation)	31.7	MS2	71.9257	6.784	21.3315	24016	25001_E1_S1_6.raw	F256	2.42	1	0.0002325	0.005056
		FALSE	High	Sequest HT (A2)	Unambiguous	LKQVLLHQQAKFGR		3	E7EQB2	E7EQB2; P02788; E7ER44	2	4	0.5731	0	1	1	417.253	1665.99	1665.99	-1.25	-0.00052	HCD (High Energy Collision Dissociation)	31.7	MS2	47.1332	38.594	21.4317	24131	25001_E1_S1_6.raw	F256	4.31	1	7.959e-05	9.497e-06
		FALSE	High	Sequest HT (A2)	Unambiguous	LKQVLLHQQAKFGR		3	E7EQB2	E7EQB2; P02788; E7ER44	2	5	0.6201	0	1	1	334.004	1665.99	1665.99	-0.51	-0.00017	HCD (High Energy Collision Dissociation)	31.7	MS2	20.1014	13.529	22.1924	24983	25001_E1_S1_6.raw	F256	3.08	1	7.959e-05	9.686e-05
		FALSE	High	Sequest HT (A2)	Unambiguous	LKQVLLHQQAKFGR		3	E7EQB2	E7EQB2; P02788; E7ER44	2	4	0.5766	0	1	1	417.253	1665.99	1665.99	0.43	0.00018	HCD (High Energy Collision Dissociation)	31.7	MS2	43.7125	50.738	22.2774	25077	25001_E1_S1_6.raw	F256	3.59	1	7.959e-05	3.024e-05
		FALSE	High	Sequest HT (A2)	Unambiguous	SDTSLTWNSVKGKK		3	E7EQB2	E7EQB2; P02788; E7ER44	2	4	0.4974	0	1	1	388.461	1550.82	1550.82	2.67	0.00103	HCD (High Energy Collision Dissociation)	31.7	MS2	76.1683	3.088	22.6988	25563	25001_E1_S1_6.raw	F256	1.91	1	0.008979	0.1201
		FALSE	High	Sequest HT (A2)	Unambiguous	SDTSLTWNSVKGKK		3	E7EQB2	E7EQB2; P02788; E7ER44	2	3	0.6992	0	1	1	517.611	1550.82	1550.82	-0.04	-2e-05	HCD (High Energy Collision Dissociation)	31.7	MS2	34.539	2.111	22.9891	25904	25001_E1_S1_6.raw	F256	3.79	1	7.959e-05	0.0002535
		FALSE	High	Sequest HT (A2)	Unambiguous	SDTSLTWNSVKGKK		3	E7EQB2	E7EQB2; P02788; E7ER44	2	4	0.5382	0	1	1	388.46	1550.82	1550.82	0.15	6e-05	HCD (High Energy Collision Dissociation)	31.7	MS2	13.4608	2.683	23.0327	25957	25001_E1_S1_6.raw	F256	2.75	1	0.0008418	0.02535
		FALSE	High	Sequest HT (A2)	Unambiguous	RSDTSLTWNSVKGK		3	E7EQB2	E7EQB2; P02788; E7ER44	2	3	0.6548	0	1	1	526.944	1578.82	1578.82	-3.16	-0.00166	HCD (High Energy Collision Dissociation)	31.7	MS2	81.2981	31.693	24.2383	27330	25001_E1_S1_6.raw	F256	4.78	1	7.959e-05	0.002365
		FALSE	High	Sequest HT (A2)	Unambiguous	RSDTSLTWNSVKGK		3	E7EQB2	E7EQB2; P02788; E7ER44	2	3	0.4392	0	1	1	526.946	1578.82	1578.82	0.09	5e-05	HCD (High Energy Collision Dissociation)	31.7	MS2	16.0076	35.428	24.5573	27681	25001_E1_S1_6.raw	F256	2.96	1	0.0007523	0.01257
		FALSE	High	Sequest HT (A2)	Unambiguous	THYYAVAVVK		4	E7EQB2; C9JCF5	E7EQB2; P02788; C9JCF5; E7ER44	0	3	0.6224	0	1	1	384.214	1150.63	1150.63	0.93	0.00036	HCD (High Energy Collision Dissociation)	31.7	MS2	76.7137	1.842	25.953	29282	25001_E1_S1_6.raw	F256	2.86	2	0.0003732	0.005808
		FALSE	High	Sequest HT (A2)	Unambiguous	THYYAVAVVK		4	E7EQB2; C9JCF5	E7EQB2; P02788; C9JCF5; E7ER44	0	2	0.6712	0	1	1	575.817	1150.63	1150.63	0.54	0.00031	HCD (High Energy Collision Dissociation)	31.7	MS2	58.3831	28.482	25.9991	29346	25001_E1_S1_6.raw	F256	3.71	2	7.959e-05	0.0001448
		FALSE	High	Sequest HT (A2)	Unambiguous	THYYAVAVVK		4	E7EQB2; C9JCF5	E7EQB2; P02788; C9JCF5; E7ER44	0	3	0.3081	0	1	1	384.214	1150.63	1150.63	0.53	0.0002	HCD (High Energy Collision Dissociation)	31.7	MS2	78.9633	75	27.0566	30622	25001_E1_S1_6.raw	F256	2.11	2	0.006116	0.08337
		FALSE	High	Sequest HT (A2)	Unambiguous	THYYAVAVVK		4	E7EQB2; C9JCF5	E7EQB2; P02788; C9JCF5; E7ER44	0	3	0.4339	0	1	1	384.214	1150.63	1150.63	1.17	0.00045	HCD (High Energy Collision Dissociation)	31.7	MS2	47.995	21.502	27.6467	31285	25001_E1_S1_6.raw	F256	2.42	2	0.006624	0.08911
		FALSE	High	Sequest HT (A2)	Unambiguous	LRPVAAEVYGTERQPR		4	E7EQB2; C9JCF5	E7EQB2; P02788; C9JCF5; E7ER44	1	4	0.7423	0	1	1	461.255	1842	1842	1.13	0.00052	HCD (High Energy Collision Dissociation)	31.7	MS2	48.1592	1.132	27.8063	31460	25001_E1_S1_6.raw	F256	4.85	2	7.959e-05	1.991e-05
		FALSE	High	Sequest HT (A2)	Unambiguous	LRPVAAEVYGTERQPR		4	E7EQB2; C9JCF5	E7EQB2; P02788; C9JCF5; E7ER44	1	3	0.684	0	1	1	614.671	1842	1842	0.74	0.00046	HCD (High Energy Collision Dissociation)	31.7	MS2	9.9106	35.637	27.8087	31463	25001_E1_S1_6.raw	F256	4.43	2	7.959e-05	7.104e-08
		FALSE	High	Sequest HT (A2)	Unambiguous	LRPVAAEVYGTERQPR		4	E7EQB2; C9JCF5	E7EQB2; P02788; C9JCF5; E7ER44	1	2	0.5974	0	1	1	921.503	1842	1842	0.09	8e-05	HCD (High Energy Collision Dissociation)	31.7	MS2	0	61.57	28.1347	31833	25001_E1_S1_6.raw	F256	2.31	2	7.959e-05	0.001147
		FALSE	High	Sequest HT (A2)	Unambiguous	LRPVAAEVYGTERQPR		4	E7EQB2; C9JCF5	E7EQB2; P02788; C9JCF5; E7ER44	1	4	0.7863	0	1	1	461.255	1842	1842	0.67	0.00031	HCD (High Energy Collision Dissociation)	31.7	MS2	0.971005	0.223	28.1428	31840	25001_E1_S1_6.raw	F256	4.68	2	7.959e-05	5.198e-06
		FALSE	High	Sequest HT (A2)	Unambiguous	LRPVAAEVYGTERQPR		4	E7EQB2; C9JCF5	E7EQB2; P02788; C9JCF5; E7ER44	1	3	0.6804	0	1	1	614.671	1842	1842	0.44	0.00027	HCD (High Energy Collision Dissociation)	31.7	MS2	0	0.836	28.1435	31841	25001_E1_S1_6.raw	F256	2.91	2	7.959e-05	5.324e-06
		FALSE	High	Sequest HT (A2)	Unambiguous	LRPVAAEVYGTERQPR		4	E7EQB2; C9JCF5	E7EQB2; P02788; C9JCF5; E7ER44	1	4	0.7107	0	1	1	461.255	1842	1842	1.07	0.00049	HCD (High Energy Collision Dissociation)	31.7	MS2	3.56807	6.134	28.4835	32219	25001_E1_S1_6.raw	F256	4.01	2	7.959e-05	0.0001205
		FALSE	High	Sequest HT (A2)	Unambiguous	LRPVAAEVYGTERQPR		4	E7EQB2; C9JCF5	E7EQB2; P02788; C9JCF5; E7ER44	1	3	0	0	1	1	614.672	1842	1842	1.14	0.0007	HCD (High Energy Collision Dissociation)	31.7	MS2	0	39.027	28.4914	32229	25001_E1_S1_6.raw	F256	0.95	2	0.0007794	0.01609
		FALSE	Low	Sequest HT (A2)	Unambiguous	LRPVAAEVYGTERQPR		4	E7EQB2; C9JCF5	E7EQB2; P02788; C9JCF5; E7ER44	1	3	0.2696	0	1	1	614.672	1842	1842	1.64	0.00101	HCD (High Energy Collision Dissociation)	31.7	MS2	84.0341	32.067	28.8351	32603	25001_E1_S1_6.raw	F256	1.15	2	0.1659	0.7542
		FALSE	High	Sequest HT (A2)	Unambiguous	DSAIGFSR		3	E7EQB2	E7EQB2; P02788; E7ER44	0	2	0.3506	0	1	1	426.714	852.421	852.421	0.14	6e-05	HCD (High Energy Collision Dissociation)	31.7	MS2	36.7788	2.261	30.9432	34879	25001_E1_S1_6.raw	F256	2.31	1	0.0004316	0.009393
		FALSE	High	Sequest HT (A2)	Unambiguous	DSAIGFSR		3	E7EQB2	E7EQB2; P02788; E7ER44	0	1	0.5307	0	1	1	852.421	852.421	852.421	0.52	0.00044	HCD (High Energy Collision Dissociation)	31.7	MS2	0	5.985	31.0708	35033	25001_E1_S1_6.raw	F256	2.77	1	7.959e-05	0.003486
		FALSE	High	Sequest HT (A2)	Unambiguous	DSAIGFSR		3	E7EQB2	E7EQB2; P02788; E7ER44	0	2	0.4724	0	1	1	426.714	852.421	852.421	-0.43	-0.00018	HCD (High Energy Collision Dissociation)	31.7	MS2	0.299858	0.242	31.2754	35284	25001_E1_S1_6.raw	F256	1.99	1	0.001633	0.03685
		FALSE	High	Sequest HT (A2)	Unambiguous	DSAIGFSR		3	E7EQB2	E7EQB2; P02788; E7ER44	0	1	0.4825	0	1	1	852.42	852.42	852.421	-0.92	-0.00078	HCD (High Energy Collision Dissociation)	31.7	MS2	0	59.257	31.4004	35427	25001_E1_S1_6.raw	F256	2.86	1	0.0003732	0.00598
		FALSE	Medium	Sequest HT (A2)	Unambiguous	LRPVAAEVYGTER		4	E7EQB2; C9JCF5	E7EQB2; P02788; C9JCF5; E7ER44	0	3	0.481	0	1	1	487.603	1460.79	1460.79	5.11	0.00249	HCD (High Energy Collision Dissociation)	31.7	MS2	94.5889	0.502	31.6115	35665	25001_E1_S1_6.raw	F256	2.37	2	0.03867	0.3383
		FALSE	High	Sequest HT (A2)	Unambiguous	LRPVAAEVYGTER		4	E7EQB2; C9JCF5	E7EQB2; P02788; C9JCF5; E7ER44	0	3	0.7533	0	1	1	487.6	1460.79	1460.79	0.6	0.00029	HCD (High Energy Collision Dissociation)	31.7	MS2	2.86405	0.225	31.9447	36020	25001_E1_S1_6.raw	F256	3.81	2	7.959e-05	1.239e-05
		FALSE	High	Sequest HT (A2)	Unambiguous	LRPVAAEVYGTER		4	E7EQB2; C9JCF5	E7EQB2; P02788; C9JCF5; E7ER44	0	2	0.6192	0	1	1	730.897	1460.79	1460.79	0.81	0.00059	HCD (High Energy Collision Dissociation)	31.7	MS2	1.72947	1.421	31.989	36069	25001_E1_S1_6.raw	F256	3.65	2	7.959e-05	1.217e-06
		FALSE	High	Sequest HT (A2)	Unambiguous	LRPVAAEVYGTER		4	E7EQB2; C9JCF5	E7EQB2; P02788; C9JCF5; E7ER44	0	3	0.759	0	1	1	487.6	1460.79	1460.79	0.78	0.00038	HCD (High Energy Collision Dissociation)	31.7	MS2	10.1038	0.92	32.2864	36375	25001_E1_S1_6.raw	F256	4.15	2	7.959e-05	0.001093
		FALSE	High	Sequest HT (A2)	Unambiguous	LRPVAAEVYGTER		4	E7EQB2; C9JCF5	E7EQB2; P02788; C9JCF5; E7ER44	0	2	0.554	0	1	1	730.898	1460.79	1460.79	1.98	0.00145	HCD (High Energy Collision Dissociation)	31.7	MS2	22.248	7.741	32.3297	36429	25001_E1_S1_6.raw	F256	2.78	2	7.959e-05	3.857e-05
		FALSE	High	Sequest HT (A2)	Unambiguous	LRPVAAEVYGTER		4	E7EQB2; C9JCF5	E7EQB2; P02788; C9JCF5; E7ER44	0	3	0.7171	0	1	1	487.601	1460.79	1460.79	1.1	0.00053	HCD (High Energy Collision Dissociation)	31.7	MS2	35.5192	3.679	32.6238	36751	25001_E1_S1_6.raw	F256	4.03	2	7.959e-05	0.000323
		FALSE	High	Sequest HT (A2)	Unambiguous	LRPVAAEVYGTER		4	E7EQB2; C9JCF5	E7EQB2; P02788; C9JCF5; E7ER44	0	2	0.4839	0	1	1	730.897	1460.79	1460.79	0.81	0.00059	HCD (High Energy Collision Dissociation)	31.7	MS2	52.9514	37.149	32.6905	36822	25001_E1_S1_6.raw	F256	2.17	2	0.0002325	0.004689
		FALSE	High	Sequest HT (A2)	Unambiguous	LRPVAAEVYGTER		4	E7EQB2; C9JCF5	E7EQB2; P02788; C9JCF5; E7ER44	0	3	0.4845	0	1	1	487.6	1460.79	1460.79	0.03	2e-05	HCD (High Energy Collision Dissociation)	31.7	MS2	60.2249	43.969	32.9682	37134	25001_E1_S1_6.raw	F256	3.22	2	7.959e-05	0.00388
		FALSE	Medium	Sequest HT (A2)	Unambiguous	cFQWQR	C1(Carbamidomethyl)	4	E7EQB2; C9JCF5	E7EQB2; P02788; C9JCF5; E7ER44	0	2	0.4343	0	1	1	462.709	924.412	924.414	-3.04	-0.00141	HCD (High Energy Collision Dissociation)	31.7	MS2	77.2501	6.068	33.2441	37454	25001_E1_S1_6.raw	F256	1.75	2	0.03646	0.3268
		FALSE	High	Sequest HT (A2)	Unambiguous	SDTSLTWNSVKGK		3	E7EQB2	E7EQB2; P02788; E7ER44	1	2	0.6754	0	1	1	711.865	1422.72	1422.72	0.17	0.00012	HCD (High Energy Collision Dissociation)	31.7	MS2	14.6087	36.78	33.3941	37622	25001_E1_S1_6.raw	F256	3.42	1	7.959e-05	4.905e-05
		FALSE	High	Sequest HT (A2)	Unambiguous	DSAIGFSRVPPR		3	E7EQB2	E7EQB2; P02788; E7ER44	1	3	0.4277	0	1	1	434.571	1301.7	1301.7	0.74	0.00032	HCD (High Energy Collision Dissociation)	31.7	MS2	36.4663	75	35.4387	39879	25001_E1_S1_6.raw	F256	1.73	1	0.00666	0.09091
		FALSE	Low	Sequest HT (A2)	Unambiguous	DSAIGFSRVPPR		3	E7EQB2	E7EQB2; P02788; E7ER44	1	3	0.3607	0	1	1	434.57	1301.7	1301.7	0.6	0.00026	HCD (High Energy Collision Dissociation)	31.7	MS2	86.8686	12.317	35.7969	40261	25001_E1_S1_6.raw	F256	1.83	1	0.1326	0.6947
		FALSE	Low	Sequest HT (A2)	Unambiguous	DSAIGFSRVPPR		3	E7EQB2	E7EQB2; P02788; E7ER44	1	3	0.2481	0	1	1	434.57	1301.7	1301.7	-0.17	-7e-05	HCD (High Energy Collision Dissociation)	31.7	MS2	95.7155	2.885	36.5613	41061	25001_E1_S1_6.raw	F256	1.33	1	0.09321	0.599
		FALSE	Medium	Sequest HT (A2)	Unambiguous	DSAIGFSRVPPR		3	E7EQB2	E7EQB2; P02788; E7ER44	1	3	0.2732	0	1	1	434.571	1301.7	1301.7	1.66	0.00072	HCD (High Energy Collision Dissociation)	31.7	MS2	89.9241	9.671	36.8773	41401	25001_E1_S1_6.raw	F256	2.05	1	0.04907	0.3956
		FALSE	Low	Sequest HT (A2)	Unambiguous	DSAIGFSRVPPR		3	E7EQB2	E7EQB2; P02788; E7ER44	1	3	0.2304	0	1	1	434.571	1301.7	1301.7	0.81	0.00035	HCD (High Energy Collision Dissociation)	31.7	MS2	84.1434	75	37.2296	41776	25001_E1_S1_6.raw	F256	1.91	1	0.06816	0.4917
		FALSE	Low	Sequest HT (A2)	Unambiguous	DSAIGFSRVPPR		3	E7EQB2	E7EQB2; P02788; E7ER44	1	3	0.146	0	1	1	434.571	1301.7	1301.7	0.88	0.00038	HCD (High Energy Collision Dissociation)	31.7	MS2	90.511	6.038	37.5716	42153	25001_E1_S1_6.raw	F256	1.37	1	0.08446	0.5668
		FALSE	High	Sequest HT (A2)	Unambiguous	DKSPKFQLFGSPSGQK		3	E7EQB2	E7EQB2; P02788; E7ER44	2	3	0.6322	0	1	1	584.309	1750.91	1750.91	0.14	8e-05	HCD (High Energy Collision Dissociation)	31.7	MS2	0	39.483	41.7391	46586	25001_E1_S1_6.raw	F256	5.41	1	7.959e-05	6.463e-07
		FALSE	High	Sequest HT (A2)	Unambiguous	DKSPKFQLFGSPSGQK		3	E7EQB2	E7EQB2; P02788; E7ER44	2	4	0.4132	0	1	1	438.484	1750.91	1750.91	1.04	0.00046	HCD (High Energy Collision Dissociation)	31.7	MS2	30.9471	22.922	41.8179	46668	25001_E1_S1_6.raw	F256	3.63	1	0.001812	0.03858
		FALSE	Low	Sequest HT (A2)	Unambiguous	SCHTGLR		4	E7EQB2; C9JCF5	E7EQB2; P02788; C9JCF5; E7ER44	0	2	0.0722	0	1	1	387.187	773.367	773.372	-6.68	-0.00258	HCD (High Energy Collision Dissociation)	31.7	MS2	79.3008	75	42.9937	47882	25001_E1_S1_6.raw	F256	0.97	2	0.7716	0.9719
		FALSE	High	Sequest HT (A2)	Unambiguous	SDTSLTWNSVK		3	E7EQB2	E7EQB2; P02788; E7ER44	0	2	0.5598	0	1	1	619.305	1237.6	1237.61	-1.99	-0.00123	HCD (High Energy Collision Dissociation)	31.7	MS2	0	9.333	44.2753	49196	25001_E1_S1_6.raw	F256	3.68	1	7.959e-05	2.995e-05
		FALSE	High	Sequest HT (A2)	Unambiguous	SDTSLTWNSVK		3	E7EQB2	E7EQB2; P02788; E7ER44	0	1	0.6927	0	1	1	1237.6	1237.6	1237.61	-2.92	-0.00361	HCD (High Energy Collision Dissociation)	31.7	MS2	0	75	44.4042	49331	25001_E1_S1_6.raw	F256	4.23	1	7.959e-05	3.274e-06
		FALSE	High	Sequest HT (A2)	Unambiguous	SPKFQLFGSPSGQK		3	E7EQB2	E7EQB2; P02788; E7ER44	1	3	0.6605	0	1	1	503.269	1507.79	1507.79	0.81	0.0004	HCD (High Energy Collision Dissociation)	31.7	MS2	4.95234	3.636	44.4441	49374	25001_E1_S1_6.raw	F256	4.33	1	7.959e-05	0.0004471
		FALSE	High	Sequest HT (A2)	Unambiguous	SPKFQLFGSPSGQK		3	E7EQB2	E7EQB2; P02788; E7ER44	1	2	0.7066	0	1	1	754.397	1507.79	1507.79	-2.04	-0.00154	HCD (High Energy Collision Dissociation)	31.7	MS2	0	34.402	44.499	49436	25001_E1_S1_6.raw	F256	3.92	1	7.959e-05	8.003e-07
		FALSE	High	Sequest HT (A2)	Unambiguous	SDTSLTWNSVK		3	E7EQB2	E7EQB2; P02788; E7ER44	0	2	0.6246	0	1	1	619.307	1237.61	1237.61	-0.02	-1e-05	HCD (High Energy Collision Dissociation)	31.7	MS2	1.36263	0.692	44.608	49553	25001_E1_S1_6.raw	F256	3.33	1	7.959e-05	6.301e-05
		FALSE	High	Sequest HT (A2)	Unambiguous	SDTSLTWNSVK		3	E7EQB2	E7EQB2; P02788; E7ER44	0	1	0.6858	0	1	1	1237.6	1237.6	1237.61	-1.14	-0.00141	HCD (High Energy Collision Dissociation)	31.7	MS2	0	75	44.7654	49719	25001_E1_S1_6.raw	F256	3.66	1	7.959e-05	3.473e-05
		FALSE	High	Sequest HT (A2)	Unambiguous	SPKFQLFGSPSGQK		3	E7EQB2	E7EQB2; P02788; E7ER44	1	3	0.7098	0	1	1	503.268	1507.79	1507.79	0.38	0.00019	HCD (High Energy Collision Dissociation)	31.7	MS2	7.69175	2.296	44.7807	49739	25001_E1_S1_6.raw	F256	3.86	1	7.959e-05	2.258e-05
		FALSE	High	Sequest HT (A2)	Unambiguous	SPKFQLFGSPSGQK		3	E7EQB2	E7EQB2; P02788; E7ER44	1	2	0.717	0	1	1	754.401	1507.79	1507.79	2.9	0.00219	HCD (High Energy Collision Dissociation)	31.7	MS2	44.2898	41.776	44.8236	49786	25001_E1_S1_6.raw	F256	4.17	1	7.959e-05	1.156e-05
		FALSE	High	Sequest HT (A2)	Unambiguous	YYGYTGAFR		3	E7EQB2	E7EQB2; P02788; E7ER44	0	1	0.614	0	1	1	1097.51	1097.51	1097.51	0.38	0.00042	HCD (High Energy Collision Dissociation)	31.7	MS2	0	64.221	45.4186	50388	25001_E1_S1_6.raw	F256	3.29	1	7.959e-05	0.0002906
		FALSE	High	Sequest HT (A2)	Unambiguous	YYGYTGAFR		3	E7EQB2	E7EQB2; P02788; E7ER44	0	2	0.5622	0	1	1	549.256	1097.51	1097.51	-0.02	-1e-05	HCD (High Energy Collision Dissociation)	31.7	MS2	25.9981	0.927	45.5769	50555	25001_E1_S1_6.raw	F256	2.01	1	0.001453	0.03269
		FALSE	High	Sequest HT (A2)	Unambiguous	SVNGKEDAIwNLLR	W10(Oxidation)	3	E7EQB2	E7EQB2; P02788; E7ER44	1	3	0.5941	0	1	1	544.288	1630.85	1630.85	-2.53	-0.00138	HCD (High Energy Collision Dissociation)	31.7	MS2	39.1466	37.668	47.6326	52726	25001_E1_S1_6.raw	F256	3.4	1	7.959e-05	5.134e-05
		FALSE	Low	Sequest HT (A2)	Ambiguous	DLIFK		6	Q5VZM2; Q92797; Q7L523	A0A087WUE9; Q5VZM2; A0A853V5F6; Q92797; Q7L523; Q5VZM0	0	2	0.1523	0	1	3	318.192	635.377	635.376	0.93	0.00029	HCD (High Energy Collision Dissociation)	31.7	MS2	0	12.206	47.7504	52863	25001_E1_S1_6.raw	F256	1.51	11	0.1757	0.7675
		FALSE	Low	Sequest HT (A2)	Ambiguous	DLLFK		6	Q86TE4; E7EQB2; P02787; P08582	Q86TE4; E7EQB2; P02787; P08582; P02788; E7ER44	0	2	0.1523	0	1	4	318.192	635.377	635.376	0.93	0.00029	HCD (High Energy Collision Dissociation)	31.7	MS2	0	12.206	47.7504	52863	25001_E1_S1_6.raw	F256	1.51	4	0.1757	0.7675
		FALSE	Low	Sequest HT (A2)	Ambiguous	DLIFK		6	Q5VZM2; Q92797; Q7L523	A0A087WUE9; Q5VZM2; A0A853V5F6; Q92797; Q7L523; Q5VZM0	0	1		0	2	4	635.378	635.378	635.376	2.29	0.00146	HCD (High Energy Collision Dissociation)	31.7	MS2	23.9632	7.026	47.8724	52995	25001_E1_S1_6.raw	F256	1.52	11	0.329	0.9068
		FALSE	Low	Sequest HT (A2)	Ambiguous	DLLFK		6	Q86TE4; E7EQB2; P02787; P08582	Q86TE4; E7EQB2; P02787; P08582; P02788; E7ER44	0	1		0	2	5	635.378	635.378	635.376	2.29	0.00146	HCD (High Energy Collision Dissociation)	31.7	MS2	23.9632	7.026	47.8724	52995	25001_E1_S1_6.raw	F256	1.52	4	0.329	0.9068
		FALSE	Low	Sequest HT (A2)	Ambiguous	DLIFK		6	Q5VZM2; Q92797; Q7L523	A0A087WUE9; Q5VZM2; A0A853V5F6; Q92797; Q7L523; Q5VZM0	0	2		0.0248	2	4	318.192	635.376	635.376	-0.13	-4e-05	HCD (High Energy Collision Dissociation)	31.7	MS2	0	0.13	48.0617	53196	25001_E1_S1_6.raw	F256	1.18	11	0.1445	0.7188
		FALSE	Low	Sequest HT (A2)	Ambiguous	DLLFK		6	Q86TE4; E7EQB2; P02787; P08582	Q86TE4; E7EQB2; P02787; P08582; P02788; E7ER44	0	2		0.0248	2	5	318.192	635.376	635.376	-0.13	-4e-05	HCD (High Energy Collision Dissociation)	31.7	MS2	0	0.13	48.0617	53196	25001_E1_S1_6.raw	F256	1.18	4	0.1445	0.7188
		FALSE	Low	Sequest HT (A2)	Ambiguous	DLIFK		6	Q5VZM2; Q92797; Q7L523	A0A087WUE9; Q5VZM2; A0A853V5F6; Q92797; Q7L523; Q5VZM0	0	1	0.0374	0	1	3	635.376	635.376	635.376	-0.11	-7e-05	HCD (High Energy Collision Dissociation)	31.7	MS2	0	52.517	48.1723	53306	25001_E1_S1_6.raw	F256	1.87	11	0.5327	0.9647
		FALSE	Low	Sequest HT (A2)	Ambiguous	DLLFK		6	Q86TE4; E7EQB2; P02787; P08582	Q86TE4; E7EQB2; P02787; P08582; P02788; E7ER44	0	1	0.0374	0	1	4	635.376	635.376	635.376	-0.11	-7e-05	HCD (High Energy Collision Dissociation)	31.7	MS2	0	52.517	48.1723	53306	25001_E1_S1_6.raw	F256	1.87	4	0.5327	0.9647
		FALSE	Low	Sequest HT (A2)	Ambiguous	DLIFK		6	Q5VZM2; Q92797; Q7L523	A0A087WUE9; Q5VZM2; A0A853V5F6; Q92797; Q7L523; Q5VZM0	0	1	0.1508	0	1	3	635.376	635.376	635.376	0.08	5e-05	HCD (High Energy Collision Dissociation)	31.7	MS2	29.6001	5.518	48.1884	53320	25001_E1_S1_6.raw	F256	1.79	11	0.3001	0.8898
		FALSE	Low	Sequest HT (A2)	Ambiguous	DLLFK		6	Q86TE4; E7EQB2; P02787; P08582	Q86TE4; E7EQB2; P02787; P08582; P02788; E7ER44	0	1	0.1508	0	1	4	635.376	635.376	635.376	0.08	5e-05	HCD (High Energy Collision Dissociation)	31.7	MS2	29.6001	5.518	48.1884	53320	25001_E1_S1_6.raw	F256	1.79	4	0.3001	0.8898
		FALSE	Low	Sequest HT (A2)	Ambiguous	DLIFK		6	Q5VZM2; Q92797; Q7L523	A0A087WUE9; Q5VZM2; A0A853V5F6; Q92797; Q7L523; Q5VZM0	0	2		0.0234	2	4	318.192	635.377	635.376	0.54	0.00017	HCD (High Energy Collision Dissociation)	31.7	MS2	7.84912	48.047	48.3652	53487	25001_E1_S1_6.raw	F256	1.25	11	0.1734	0.7642
		FALSE	Low	Sequest HT (A2)	Ambiguous	DLLFK		6	Q86TE4; E7EQB2; P02787; P08582	Q86TE4; E7EQB2; P02787; P08582; P02788; E7ER44	0	2		0.0234	2	5	318.192	635.377	635.376	0.54	0.00017	HCD (High Energy Collision Dissociation)	31.7	MS2	7.84912	48.047	48.3652	53487	25001_E1_S1_6.raw	F256	1.25	4	0.1734	0.7642
		FALSE	Low	Sequest HT (A2)	Ambiguous	DLIFK		6	Q5VZM2; Q92797; Q7L523	A0A087WUE9; Q5VZM2; A0A853V5F6; Q92797; Q7L523; Q5VZM0	0	2	0.1418	0	1	3	318.192	635.377	635.376	0.45	0.00014	HCD (High Energy Collision Dissociation)	31.7	MS2	0	75	48.3972	53517	25001_E1_S1_6.raw	F256	1.41	11	0.1251	0.6795
		FALSE	Low	Sequest HT (A2)	Ambiguous	DLLFK		6	Q86TE4; E7EQB2; P02787; P08582	Q86TE4; E7EQB2; P02787; P08582; P02788; E7ER44	0	2	0.1418	0	1	4	318.192	635.377	635.376	0.45	0.00014	HCD (High Energy Collision Dissociation)	31.7	MS2	0	75	48.3972	53517	25001_E1_S1_6.raw	F256	1.41	4	0.1251	0.6795
		FALSE	High	Sequest HT (A2)	Unambiguous	DGAGDVAFIR		3	E7EQB2	E7EQB2; P02788; E7ER44	0	2	0.7052	0	1	1	510.76	1020.51	1020.51	1.82	0.00093	HCD (High Energy Collision Dissociation)	31.7	MS2	5.39314	6.234	49.9241	55019	25001_E1_S1_6.raw	F256	3.29	1	7.959e-05	7.027e-05
		FALSE	High	Sequest HT (A2)	Unambiguous	DGAGDVAFIR		3	E7EQB2	E7EQB2; P02788; E7ER44	0	1	0.591	0	1	1	1020.51	1020.51	1020.51	-1.1	-0.00112	HCD (High Energy Collision Dissociation)	31.7	MS2	28.7125	75	50.1081	55196	25001_E1_S1_6.raw	F256	3.35	1	7.959e-05	2.489e-05
		FALSE	High	Sequest HT (A2)	Unambiguous	DGAGDVAFIR		3	E7EQB2	E7EQB2; P02788; E7ER44	0	2	0.7082	0	1	1	510.76	1020.51	1020.51	0.92	0.00047	HCD (High Energy Collision Dissociation)	31.7	MS2	9.99081	0.511	50.2642	55347	25001_E1_S1_6.raw	F256	3.05	1	7.959e-05	0.0004962
		FALSE	Medium	Sequest HT (A2)	Unambiguous	DGAGDVAFIR		3	E7EQB2	E7EQB2; P02788; E7ER44	0	2	0.4067	0	1	1	510.759	1020.51	1020.51	0.39	0.0002	HCD (High Energy Collision Dissociation)	31.7	MS2	80.6723	8.003	50.635	55731	25001_E1_S1_6.raw	F256	1.5	1	0.03065	0.2986
		FALSE	High	Sequest HT (A2)	Unambiguous	DGAGDVAFIR		3	E7EQB2	E7EQB2; P02788; E7ER44	0	2	0.1538	0	1	1	510.759	1020.51	1020.51	-0.51	-0.00026	HCD (High Energy Collision Dissociation)	31.7	MS2	81.4895	37.564	50.642	55738	25001_E1_S1_6.raw	F256	1.56	1	0.0004316	0.008287
		FALSE	Low	Sequest HT (A2)	Unambiguous	KGGSFQLNELQGLK		4	E7EQB2; C9JCF5	E7EQB2; P02788; C9JCF5; E7ER44	1	3	0.1406	0	1	1	506.948	1518.83	1518.83	1.12	0.00057	HCD (High Energy Collision Dissociation)	31.7	MS2	73.8682	11.277	52.3033	57385	25001_E1_S1_6.raw	F256	1.28	2	0.2471	0.8504
		FALSE	High	Sequest HT (A2)	Unambiguous	FQLFGSPSGQK		3	E7EQB2	E7EQB2; P02788; E7ER44	0	2	0.6851	0	1	1	598.309	1195.61	1195.61	0.85	0.00051	HCD (High Energy Collision Dissociation)	31.7	MS2	61.1889	3.5	54.0231	59044	25001_E1_S1_6.raw	F256	2.89	1	7.959e-05	0.0002439
		FALSE	High	Sequest HT (A2)	Unambiguous	DGAGDVAFIR		3	E7EQB2	E7EQB2; P02788; E7ER44	0	2	0.6785	0	1	1	510.76	1020.51	1020.51	1.16	0.00059	HCD (High Energy Collision Dissociation)	31.7	MS2	35.2435	10.48	54.1089	59129	25001_E1_S1_6.raw	F256	3.39	1	7.959e-05	0.0001286
		FALSE	High	Sequest HT (A2)	Unambiguous	FQLFGSPSGQK		3	E7EQB2	E7EQB2; P02788; E7ER44	0	1	0.6517	0	1	1	1195.61	1195.61	1195.61	-3.17	-0.00379	HCD (High Energy Collision Dissociation)	31.7	MS2	0	19.039	54.1708	59194	25001_E1_S1_6.raw	F256	3.56	1	7.959e-05	1.441e-05
		FALSE	High	Sequest HT (A2)	Unambiguous	FQLFGSPSGQK		3	E7EQB2	E7EQB2; P02788; E7ER44	0	2	0.7154	0	1	1	598.309	1195.61	1195.61	-0.37	-0.00022	HCD (High Energy Collision Dissociation)	31.7	MS2	4.68538	0.265	54.3572	59369	25001_E1_S1_6.raw	F256	2.53	1	7.959e-05	0.0002594
		FALSE	High	Sequest HT (A2)	Unambiguous	FQLFGSPSGQK		3	E7EQB2	E7EQB2; P02788; E7ER44	0	1	0.5046	0	1	1	1195.61	1195.61	1195.61	1.73	0.00207	HCD (High Energy Collision Dissociation)	31.7	MS2	0	75	54.4902	59489	25001_E1_S1_6.raw	F256	3.23	1	7.959e-05	5.725e-06
		FALSE	High	Sequest HT (A2)	Unambiguous	FQLFGSPSGQK		3	E7EQB2	E7EQB2; P02788; E7ER44	0	2	0.6829	0	1	1	598.31	1195.61	1195.61	1.67	0.001	HCD (High Energy Collision Dissociation)	31.7	MS2	14.5308	5.849	54.6949	59665	25001_E1_S1_6.raw	F256	2.87	1	7.959e-05	0.0002885
		FALSE	High	Sequest HT (A2)	Unambiguous	LHGKTTYEKYLGPQYVAGITNLK		3	E7EQB2	E7EQB2; P02788; E7ER44	2	4	0.4515	0	1	1	649.35	2594.38	2594.4	-7.19	-0.00466	HCD (High Energy Collision Dissociation)	31.7	MS2	52.3796	39.981	55.4184	60364	25001_E1_S1_6.raw	F256	4.23	1	7.959e-05	0.001345
		FALSE	High	Sequest HT (A2)	Unambiguous	YLGPQYVAGITNLKK		3	E7EQB2	E7EQB2; P02788; E7ER44	1	3	0.7146	0	1	1	555.65	1664.93	1664.94	-1.34	-0.00074	HCD (High Energy Collision Dissociation)	31.7	MS2	63.6421	48.051	56.5237	61424	25001_E1_S1_6.raw	F256	4.52	1	7.959e-05	9.649e-07
		FALSE	High	Sequest HT (A2)	Unambiguous	YLGPQYVAGITNLKK		3	E7EQB2	E7EQB2; P02788; E7ER44	1	3	0.7642	0	1	1	555.65	1664.94	1664.94	-0.57	-0.00032	HCD (High Energy Collision Dissociation)	31.7	MS2	29.6866	1.443	56.8123	61718	25001_E1_S1_6.raw	F256	3.86	1	7.959e-05	1.659e-06
		FALSE	High	Sequest HT (A2)	Unambiguous	YLGPQYVAGITNLKK		3	E7EQB2	E7EQB2; P02788; E7ER44	1	3	0.7859	0	1	1	555.65	1664.94	1664.94	-0.13	-7e-05	HCD (High Energy Collision Dissociation)	31.7	MS2	1.32316	0.35	56.8556	61765	25001_E1_S1_6.raw	F256	3.97	1	7.959e-05	8.768e-07
		FALSE	High	Sequest HT (A2)	Unambiguous	YLGPQYVAGITNLKK		3	E7EQB2	E7EQB2; P02788; E7ER44	1	2	0.7541	0	1	1	832.972	1664.94	1664.94	-0.05	-4e-05	HCD (High Energy Collision Dissociation)	31.7	MS2	0	41.609	56.893	61805	25001_E1_S1_6.raw	F256	4.31	1	7.959e-05	5.655e-08
		FALSE	High	Sequest HT (A2)	Unambiguous	YLGPQYVAGITNLKK		3	E7EQB2	E7EQB2; P02788; E7ER44	1	3	0.4925	0	1	1	555.65	1664.94	1664.94	-0.35	-0.00019	HCD (High Energy Collision Dissociation)	31.7	MS2	19.6133	8.338	57.0619	61972	25001_E1_S1_6.raw	F256	2.68	1	7.959e-05	0.001572
		FALSE	High	Sequest HT (A2)	Unambiguous	YLGPQYVAGITNLKK		3	E7EQB2	E7EQB2; P02788; E7ER44	1	2	0.6871	0	1	1	832.971	1664.94	1664.94	-0.78	-0.00065	HCD (High Energy Collision Dissociation)	31.7	MS2	72.4395	37.768	57.0849	61994	25001_E1_S1_6.raw	F256	3.1	1	7.959e-05	0.001178
		FALSE	High	Sequest HT (A2)	Unambiguous	YLGPQYVAGITNLKK		3	E7EQB2	E7EQB2; P02788; E7ER44	1	2	0.6683	0	1	1	832.971	1664.94	1664.94	-0.78	-0.00065	HCD (High Energy Collision Dissociation)	31.7	MS2	12.1737	42.256	57.1553	62058	25001_E1_S1_6.raw	F256	3.98	1	7.959e-05	1.329e-05
		FALSE	High	Sequest HT (A2)	Unambiguous	YLGPQYVAGITNLKK		3	E7EQB2	E7EQB2; P02788; E7ER44	1	3	0.8255	0	1	1	555.65	1664.94	1664.94	-0.13	-7e-05	HCD (High Energy Collision Dissociation)	31.7	MS2	0.287614	0.125	57.1641	62065	25001_E1_S1_6.raw	F256	4.24	1	7.959e-05	5.747e-08
		FALSE	High	Sequest HT (A2)	Unambiguous	YLGPQYVAGITNLKK		3	E7EQB2	E7EQB2; P02788; E7ER44	1	2	0.6829	0	1	1	832.972	1664.94	1664.94	-0.71	-0.00059	HCD (High Energy Collision Dissociation)	31.7	MS2	0	1.796	57.2185	62116	25001_E1_S1_6.raw	F256	3.5	1	7.959e-05	1.535e-07
		FALSE	High	Sequest HT (A2)	Unambiguous	YLGPQYVAGITNLKK		3	E7EQB2	E7EQB2; P02788; E7ER44	1	3	0.8052	0	1	1	555.651	1664.94	1664.94	0.53	0.00029	HCD (High Energy Collision Dissociation)	31.7	MS2	1.02	0.702	57.4984	62377	25001_E1_S1_6.raw	F256	3.85	1	7.959e-05	2.258e-08
		FALSE	High	Sequest HT (A2)	Unambiguous	YLGPQYVAGITNLKK		3	E7EQB2	E7EQB2; P02788; E7ER44	1	2	0.6792	0	1	1	832.973	1664.94	1664.94	1.34	0.00112	HCD (High Energy Collision Dissociation)	31.7	MS2	0	59.897	57.5437	62422	25001_E1_S1_6.raw	F256	3.46	1	7.959e-05	6.431e-06
		FALSE	High	Sequest HT (A2)	Unambiguous	DVTVLQNTDGNNNEAWAK		3	E7EQB2	E7EQB2; P02788; E7ER44	0	2	0.7958	0	1	1	994.967	1988.93	1988.93	-2.14	-0.00213	HCD (High Energy Collision Dissociation)	31.7	MS2	0	9.602	57.7519	62623	25001_E1_S1_6.raw	F256	4.75	1	7.959e-05	4.577e-08
		FALSE	High	Sequest HT (A2)	Unambiguous	DVTVLQNTDGNNNEAWAK		3	E7EQB2	E7EQB2; P02788; E7ER44	0	3	0.6707	0	1	1	663.649	1988.93	1988.93	1.35	0.00089	HCD (High Energy Collision Dissociation)	31.7	MS2	91.201	14.305	57.7985	62668	25001_E1_S1_6.raw	F256	3.34	1	7.959e-05	6.089e-06
		FALSE	High	Sequest HT (A2)	Unambiguous	YLGPQYVAGITNLKK		3	E7EQB2	E7EQB2; P02788; E7ER44	1	3	0.4713	0	1	1	555.65	1664.94	1664.94	-0.79	-0.00044	HCD (High Energy Collision Dissociation)	31.7	MS2	0	73.909	57.8462	62712	25001_E1_S1_6.raw	F256	3.14	1	0.0004316	0.00832
		FALSE	High	Sequest HT (A2)	Unambiguous	DVTVLQNTDGNNNEAWAK		3	E7EQB2	E7EQB2; P02788; E7ER44	0	2	0.8152	0	1	1	994.97	1988.93	1988.93	0.68	0.00068	HCD (High Energy Collision Dissociation)	31.7	MS2	0	10.506	58.0901	62928	25001_E1_S1_6.raw	F256	5.14	1	7.959e-05	4.813e-08
		FALSE	High	Sequest HT (A2)	Unambiguous	DVTVLQNTDGNNNEAWAK		3	E7EQB2	E7EQB2; P02788; E7ER44	0	3	0.1586	0	1	1	663.65	1988.94	1988.93	2.73	0.00181	HCD (High Energy Collision Dissociation)	31.7	MS2	32.0725	61.907	58.1342	62971	25001_E1_S1_6.raw	F256	2.27	1	7.959e-05	3.033e-05
		FALSE	Low	Sequest HT (A2)	Unambiguous	FGRNGSDcPDK	C8(Trioxidation)	3	E7EQB2	E7EQB2; P02788; E7ER44	1	2	0.1	0	1	1	622.252	1243.5	1243.5	-3.15	-0.00196	HCD (High Energy Collision Dissociation)	31.7	MS2	63.5096	52.487	58.5711	63376	25001_E1_S1_6.raw	F256	0.9	1	0.7546	0.9719
		FALSE	High	Sequest HT (A2)	Unambiguous	TTYEKYLGPQYVAGITNLKK		3	E7EQB2	E7EQB2; P02788; E7ER44	2	4	0.745	0	1	1	572.565	2287.24	2287.23	1.72	0.00099	HCD (High Energy Collision Dissociation)	31.7	MS2	32.2061	4.985	59.2787	64033	25001_E1_S1_6.raw	F256	4.51	1	7.959e-05	3.194e-09
		FALSE	High	Sequest HT (A2)	Unambiguous	TTYEKYLGPQYVAGITNLKK		3	E7EQB2	E7EQB2; P02788; E7ER44	2	3	0.7955	0	1	1	763.085	2287.24	2287.23	3.25	0.00248	HCD (High Energy Collision Dissociation)	31.7	MS2	0	60.07	59.3384	64084	25001_E1_S1_6.raw	F256	7.14	1	7.959e-05	1.155e-10
		FALSE	High	Sequest HT (A2)	Unambiguous	TTYEKYLGPQYVAGITNLKK		3	E7EQB2	E7EQB2; P02788; E7ER44	2	3	0.7846	0	1	1	763.083	2287.23	2287.23	0.21	0.00016	HCD (High Energy Collision Dissociation)	31.7	MS2	0	4.254	59.556	64291	25001_E1_S1_6.raw	F256	6.22	1	7.959e-05	1.173e-07
		FALSE	Medium	Sequest HT (A2)	Unambiguous	TTYEKYLGPQYVAGITNLKK		3	E7EQB2	E7EQB2; P02788; E7ER44	2	5	0.4435	0	1	1	458.252	2287.23	2287.23	-0.74	-0.00034	HCD (High Energy Collision Dissociation)	31.7	MS2	37.882	44.463	59.5576	64293	25001_E1_S1_6.raw	F256	2.48	1	0.04416	0.3728
		FALSE	High	Sequest HT (A2)	Unambiguous	TTYEKYLGPQYVAGITNLKK		3	E7EQB2	E7EQB2; P02788; E7ER44	2	4	0.829	0	1	1	572.564	2287.23	2287.23	0.34	0.00019	HCD (High Energy Collision Dissociation)	31.7	MS2	4.78504	1.127	59.6016	64332	25001_E1_S1_6.raw	F256	5.79	1	7.959e-05	7.501e-09
		FALSE	High	Sequest HT (A2)	Unambiguous	TTYEKYLGPQYVAGITNLKK		3	E7EQB2	E7EQB2; P02788; E7ER44	2	4	0.614	0	1	1	572.564	2287.23	2287.23	-0.41	-0.00023	HCD (High Energy Collision Dissociation)	31.7	MS2	10.9673	45.811	59.624	64357	25001_E1_S1_6.raw	F256	5.7	1	7.959e-05	4.405e-05
		FALSE	High	Sequest HT (A2)	Unambiguous	TTYEKYLGPQYVAGITNLKK		3	E7EQB2	E7EQB2; P02788; E7ER44	2	3	0.8155	0	1	1	763.084	2287.24	2287.23	2.21	0.00169	HCD (High Energy Collision Dissociation)	31.7	MS2	8.98388	6.661	59.659	64394	25001_E1_S1_6.raw	F256	6.34	1	7.959e-05	3.809e-14
		FALSE	High	Sequest HT (A2)	Unambiguous	TTYEKYLGPQYVAGITNLKK		3	E7EQB2	E7EQB2; P02788; E7ER44	2	4	0.8074	0	1	1	572.564	2287.23	2287.23	0.23	0.00013	HCD (High Energy Collision Dissociation)	31.7	MS2	18.4772	5.63	59.9086	64637	25001_E1_S1_6.raw	F256	4.57	1	7.959e-05	9.684e-09
		FALSE	Low	Sequest HT (A2)	Unambiguous	SVQwcAVSQPEATKcFQWQR	W4(Oxidation); C5(Carbamidomethyl); C15(Dioxidation)	4	E7EQB2; C9JCF5	E7EQB2; P02788; C9JCF5; E7ER44	1	2	0.0388	0	1	1	1244.07	2487.14	2487.12	8.43	0.01049	HCD (High Energy Collision Dissociation)	31.7	MS2	0	75	59.9764	64700	25001_E1_S1_6.raw	F256	1.29	2	0.3215	0.9029
		FALSE	Medium	Sequest HT (A2)	Unambiguous	TTYEKYLGPQYVAGITNLKK		3	E7EQB2	E7EQB2; P02788; E7ER44	2	3	0.4884	0	1	1	763.083	2287.23	2287.23	0.61	0.00046	HCD (High Energy Collision Dissociation)	31.7	MS2	70.8393	59.98	60.003	64723	25001_E1_S1_6.raw	F256	2.58	1	0.02352	0.2602
		FALSE	High	Sequest HT (A2)	Unambiguous	DEYELLcPDNTR	C7(Carbamidomethyl)	3	E7EQB2	E7EQB2; P02788; E7ER44	0	2	0.5283	0	1	1	762.835	1524.66	1524.66	-0.24	-0.00018	HCD (High Energy Collision Dissociation)	31.7	MS2	91.4923	14.808	61.1822	65791	25001_E1_S1_6.raw	F256	2.65	1	7.959e-05	0.0004739
		FALSE	High	Sequest HT (A2)	Unambiguous	EDAIwNLLR	W5(Oxidation)	3	E7EQB2	E7EQB2; P02788; E7ER44	0	2	0.5	0	1	1	573.303	1145.6	1145.59	2.94	0.00168	HCD (High Energy Collision Dissociation)	31.7	MS2	70.2699	25.118	61.6831	66214	25001_E1_S1_6.raw	F256	1.72	1	0.0003732	0.006053
		FALSE	High	Sequest HT (A2)	Unambiguous	GEADAMSLDGGYVYTAGK		3	E7EQB2	E7EQB2; P02788; E7ER44	0	2	0.6911	0	1	1	902.909	1804.81	1804.81	2.79	0.00252	HCD (High Energy Collision Dissociation)	31.7	MS2	0	75	62.5056	66931	25001_E1_S1_6.raw	F256	5.86	1	7.959e-05	8.137e-10
		FALSE	High	Sequest HT (A2)	Unambiguous	GEADAMSLDGGYVYTAGK		3	E7EQB2	E7EQB2; P02788; E7ER44	0	2	0.6889	0	1	1	902.909	1804.81	1804.81	3.13	0.00282	HCD (High Energy Collision Dissociation)	31.7	MS2	0	75	62.8422	67242	25001_E1_S1_6.raw	F256	5.24	1	7.959e-05	9.019e-08
		FALSE	High	Sequest HT (A2)	Unambiguous	SVNGKEDAIwNLLR	W10(Dioxidation)	3	E7EQB2	E7EQB2; P02788; E7ER44	1	3	0.7049	0	1	1	549.622	1646.85	1646.85	0.44	0.00024	HCD (High Energy Collision Dissociation)	31.7	MS2	23.6747	4.206	63.1309	67505	25001_E1_S1_6.raw	F256	3.49	1	7.959e-05	3.221e-06
		FALSE	High	Sequest HT (A2)	Unambiguous	GEADAMSLDGGYVYTAGK		3	E7EQB2	E7EQB2; P02788; E7ER44	0	2	0.7146	0	1	1	902.905	1804.8	1804.81	-1.95	-0.00176	HCD (High Energy Collision Dissociation)	31.7	MS2	0	58.148	63.1902	67561	25001_E1_S1_6.raw	F256	4.31	1	7.959e-05	1.554e-08
		FALSE	High	Sequest HT (A2)	Unambiguous	SVNGKEDAIwNLLR	W10(Dioxidation)	3	E7EQB2	E7EQB2; P02788; E7ER44	1	2	0.5013	0	1	1	823.929	1646.85	1646.85	0.96	0.00079	HCD (High Energy Collision Dissociation)	31.7	MS2	81.8322	52.02	63.1925	67563	25001_E1_S1_6.raw	F256	3.75	1	7.959e-05	1.46e-06
		FALSE	Low	Sequest HT (A2)	Unambiguous	SVNGKEDAIwNLLR	W10(Dioxidation)	3	E7EQB2	E7EQB2; P02788; E7ER44	1	3		0.045	2	2	549.622	1646.85	1646.85	1.44	0.00079	HCD (High Energy Collision Dissociation)	31.7	MS2	91.3178	8.84	64.2734	68517	25001_E1_S1_6.raw	F256	1.06	1	0.5776	0.968
		FALSE	High	Sequest HT (A2)	Unambiguous	NLLFNDNTEcLAR	C10(Carbamidomethyl)	3	E7EQB2	E7EQB2; P02788; E7ER44	0	2	0.573	0	1	1	790.382	1579.76	1579.75	2.26	0.00178	HCD (High Energy Collision Dissociation)	31.7	MS2	0	60.353	64.4187	68649	25001_E1_S1_6.raw	F256	3.56	1	7.959e-05	2.372e-05
		FALSE	High	Sequest HT (A2)	Unambiguous	GGSFQLNELQGLK		4	E7EQB2; C9JCF5	E7EQB2; P02788; C9JCF5; E7ER44	0	2	0.6367	0	1	1	695.873	1390.74	1390.73	4.45	0.0031	HCD (High Energy Collision Dissociation)	31.7	MS2	28.8329	6.214	64.6156	68823	25001_E1_S1_6.raw	F256	2.78	2	7.959e-05	8.605e-05
		FALSE	High	Sequest HT (A2)	Unambiguous	DLLFKDSAIGFSRVPPR		3	E7EQB2	E7EQB2; P02788; E7ER44	2	4	0.6052	0	1	1	480.269	1918.05	1918.05	-0.4	-0.00019	HCD (High Energy Collision Dissociation)	31.7	MS2	17.0937	75	65.2181	69343	25001_E1_S1_6.raw	F256	4.23	1	7.959e-05	6.29e-05
		FALSE	High	Sequest HT (A2)	Unambiguous	DLLFKDSAIGFSRVPPR		3	E7EQB2	E7EQB2; P02788; E7ER44	2	4	0.6005	0	1	1	480.271	1918.06	1918.05	3.92	0.00188	HCD (High Energy Collision Dissociation)	31.7	MS2	51.394	54.42	65.5687	69632	25001_E1_S1_6.raw	F256	4.08	1	7.959e-05	7.318e-06
		FALSE	Medium	Sequest HT (A2)	Unambiguous	DLLFKDSAIGFSRVPPR		3	E7EQB2	E7EQB2; P02788; E7ER44	2	3	0.4359	0	1	1	640.024	1918.06	1918.05	0.75	0.00048	HCD (High Energy Collision Dissociation)	31.7	MS2	86.5901	18.662	65.6092	69672	25001_E1_S1_6.raw	F256	2.73	1	0.01147	0.1475
		FALSE	High	Sequest HT (A2)	Unambiguous	DLLFKDSAIGFSRVPPR		3	E7EQB2	E7EQB2; P02788; E7ER44	2	4	0.6182	0	1	1	480.268	1918.05	1918.05	-1.3	-0.00062	HCD (High Energy Collision Dissociation)	31.7	MS2	48.8084	57.96	65.9049	69918	25001_E1_S1_6.raw	F256	4.4	1	7.959e-05	2.011e-05
		FALSE	Low	Sequest HT (A2)	Unambiguous	DLLFKDSAIGFSRVPPR		3	E7EQB2	E7EQB2; P02788; E7ER44	2	3	0.3516	0	1	1	640.025	1918.06	1918.05	2.75	0.00176	HCD (High Energy Collision Dissociation)	31.7	MS2	96.548	6.314	65.9678	69970	25001_E1_S1_6.raw	F256	1.82	1	0.07966	0.5448
		FALSE	High	Sequest HT (A2)	Unambiguous	DLLFKDSAIGFSRVPPR		3	E7EQB2	E7EQB2; P02788; E7ER44	2	4	0.5012	0	1	1	480.268	1918.05	1918.05	-1.36	-0.00065	HCD (High Energy Collision Dissociation)	31.7	MS2	41.2473	49.206	66.3428	70297	25001_E1_S1_6.raw	F256	4.05	1	7.959e-05	3.465e-05
		FALSE	High	Sequest HT (A2)	Unambiguous	SPKFQLFGSPSGQKDLLFK		3	E7EQB2	E7EQB2; P02788; E7ER44	2	4	0.6763	0	1	1	531.792	2124.14	2124.15	-2.06	-0.00109	HCD (High Energy Collision Dissociation)	31.7	MS2	49.8524	7.188	66.3917	70339	25001_E1_S1_6.raw	F256	4.82	1	7.959e-05	8.133e-07
		FALSE	High	Sequest HT (A2)	Unambiguous	SPKFQLFGSPSGQKDLLFK		3	E7EQB2	E7EQB2; P02788; E7ER44	2	3	0.7083	0	1	1	708.72	2124.15	2124.15	-1.53	-0.00109	HCD (High Energy Collision Dissociation)	31.7	MS2	19.7313	57.949	66.4466	70388	25001_E1_S1_6.raw	F256	7.61	1	7.959e-05	8.974e-13
		FALSE	High	Sequest HT (A2)	Unambiguous	SPKFQLFGSPSGQKDLLFK		3	E7EQB2	E7EQB2; P02788; E7ER44	2	3	0.587	0	1	1	708.721	2124.15	2124.15	-0.16	-0.00011	HCD (High Energy Collision Dissociation)	31.7	MS2	15.5983	16.257	66.6441	70567	25001_E1_S1_6.raw	F256	2.93	1	0.0004316	0.007467
		FALSE	High	Sequest HT (A2)	Unambiguous	TTYEKYLGPQYVAGITNLK		3	E7EQB2	E7EQB2; P02788; E7ER44	1	3	0.7511	0	1	1	720.382	2159.13	2159.14	-2.72	-0.00196	HCD (High Energy Collision Dissociation)	31.7	MS2	89.623	12.773	66.7403	70649	25001_E1_S1_6.raw	F256	4.5	1	7.959e-05	4.161e-06
		FALSE	High	Sequest HT (A2)	Unambiguous	SVNGKEDAIwNLLR	W10(Dioxidation)	3	E7EQB2	E7EQB2; P02788; E7ER44	1	3	0.5689	0	1	1	549.619	1646.84	1646.85	-3.9	-0.00214	HCD (High Energy Collision Dissociation)	31.7	MS2	43.5423	70.862	66.9961	70872	25001_E1_S1_6.raw	F256	3.34	1	7.959e-05	0.0001965
		FALSE	High	Sequest HT (A2)	Unambiguous	SVNGKEDAIwNLLR	W10(Dioxidation)	3	E7EQB2	E7EQB2; P02788; E7ER44	1	3	0.5494	0	1	1	549.622	1646.85	1646.85	0.77	0.00042	HCD (High Energy Collision Dissociation)	31.7	MS2	44.6441	29.551	67.1162	70978	25001_E1_S1_6.raw	F256	3.24	1	7.959e-05	1.776e-05
		FALSE	High	Sequest HT (A2)	Unambiguous	YLGPQYVAGITNLK		3	E7EQB2	E7EQB2; P02788; E7ER44	0	3	0.3558	0	1	1	512.951	1536.84	1536.84	-1.42	-0.00073	HCD (High Energy Collision Dissociation)	31.7	MS2	79.2873	70.715	67.6874	71482	25001_E1_S1_6.raw	F256	3.26	1	0.0005	0.009878
		FALSE	High	Sequest HT (A2)	Unambiguous	YLGPQYVAGITNLK		3	E7EQB2	E7EQB2; P02788; E7ER44	0	2	0.7127	0	1	1	768.924	1536.84	1536.84	-0.3	-0.00023	HCD (High Energy Collision Dissociation)	31.7	MS2	15.977	5.631	67.777	71569	25001_E1_S1_6.raw	F256	3.69	1	7.959e-05	8.747e-07
		FALSE	High	Sequest HT (A2)	Unambiguous	YLGPQYVAGITNLK		3	E7EQB2	E7EQB2; P02788; E7ER44	0	2	0.6415	0	1	1	768.924	1536.84	1536.84	-0.53	-0.00041	HCD (High Energy Collision Dissociation)	31.7	MS2	18.017	11.022	67.8087	71598	25001_E1_S1_6.raw	F256	3.57	1	7.959e-05	0.0006965
		FALSE	High	Sequest HT (A2)	Unambiguous	SVNGKEDAIwNLLR	W10(Oxidation)	3	E7EQB2	E7EQB2; P02788; E7ER44	1	3	0.5398	0	1	1	544.287	1630.85	1630.85	-5.56	-0.00302	HCD (High Energy Collision Dissociation)	31.7	MS2	71.1693	75	67.9275	71706	25001_E1_S1_6.raw	F256	4.02	1	7.959e-05	0.0007734
		FALSE	High	Sequest HT (A2)	Unambiguous	YLGPQYVAGITNLK		3	E7EQB2	E7EQB2; P02788; E7ER44	0	2	0.6868	0	1	1	768.925	1536.84	1536.84	0.58	0.00044	HCD (High Energy Collision Dissociation)	31.7	MS2	10.4182	1.856	67.9514	71728	25001_E1_S1_6.raw	F256	3.48	1	7.959e-05	1.71e-05
		FALSE	High	Sequest HT (A2)	Unambiguous	YLGPQYVAGITNLK		3	E7EQB2	E7EQB2; P02788; E7ER44	0	3	0.5092	0	1	1	512.953	1536.84	1536.84	0.85	0.00043	HCD (High Energy Collision Dissociation)	31.7	MS2	65.2472	29.329	68.1193	71877	25001_E1_S1_6.raw	F256	2.71	1	0.0003732	0.00597
		FALSE	High	Sequest HT (A2)	Unambiguous	YLGPQYVAGITNLK		3	E7EQB2	E7EQB2; P02788; E7ER44	0	3	0.4457	0	1	1	512.952	1536.84	1536.84	-0.94	-0.00048	HCD (High Energy Collision Dissociation)	31.7	MS2	53.3979	75	68.1682	71919	25001_E1_S1_6.raw	F256	2.76	1	0.0003732	0.006533
		FALSE	High	Sequest HT (A2)	Unambiguous	YLGPQYVAGITNLK		3	E7EQB2	E7EQB2; P02788; E7ER44	0	2	0.4138	0	1	1	768.927	1536.85	1536.84	3.28	0.00252	HCD (High Energy Collision Dissociation)	31.7	MS2	49.7939	66.461	68.3063	72038	25001_E1_S1_6.raw	F256	2.03	1	0.008071	0.1041
		FALSE	High	Sequest HT (A2)	Unambiguous	ESTVFEDLSDEAER		3	E7EQB2	E7EQB2; P02788; E7ER44	0	2	0.7196	0	1	1	813.861	1626.72	1626.71	1.64	0.00134	HCD (High Energy Collision Dissociation)	31.7	MS2	0	75	69.567	73073	25001_E1_S1_6.raw	F256	4.03	1	7.959e-05	3.377e-08
		FALSE	High	Sequest HT (A2)	Unambiguous	ESTVFEDLSDEAER		3	E7EQB2	E7EQB2; P02788; E7ER44	0	3	0.4503	0	1	1	542.91	1626.72	1626.71	1.6	0.00087	HCD (High Energy Collision Dissociation)	31.7	MS2	25.3098	18.482	69.7344	73215	25001_E1_S1_6.raw	F256	3.22	1	7.959e-05	0.0002762
		FALSE	High	Sequest HT (A2)	Unambiguous	ESTVFEDLSDEAER		3	E7EQB2	E7EQB2; P02788; E7ER44	0	2	0.725	0	1	1	813.861	1626.71	1626.71	1.12	0.00091	HCD (High Energy Collision Dissociation)	31.7	MS2	0	1.131	69.8988	73350	25001_E1_S1_6.raw	F256	3.6	1	7.959e-05	6.801e-07
		FALSE	High	Sequest HT (A2)	Unambiguous	SVNGKEDAIwNLLR	W10(Oxidation)	3	E7EQB2	E7EQB2; P02788; E7ER44	1	3	0.4556	0	1	1	544.289	1630.85	1630.85	-1.07	-0.00058	HCD (High Energy Collision Dissociation)	31.7	MS2	72.338	68.475	70.3893	73750	25001_E1_S1_6.raw	F256	2.59	1	7.959e-05	0.0007691
		FALSE	High	Sequest HT (A2)	Unambiguous	DLLFKDSAIGFSR		3	E7EQB2	E7EQB2; P02788; E7ER44	1	2	0.5977	0	1	1	734.895	1468.78	1468.78	2.17	0.00159	HCD (High Energy Collision Dissociation)	31.7	MS2	90.6356	75	70.9943	74241	25001_E1_S1_6.raw	F256	3.53	1	7.959e-05	1.403e-05
		FALSE	High	Sequest HT (A2)	Unambiguous	SVNGKEDAIwNLLR	W10(Oxidation)	3	E7EQB2	E7EQB2; P02788; E7ER44	1	3	0.4479	0	1	1	544.289	1630.85	1630.85	-2.08	-0.00113	HCD (High Energy Collision Dissociation)	31.7	MS2	19.14	70.024	71.0357	74272	25001_E1_S1_6.raw	F256	3.55	1	7.959e-05	4.62e-05
		FALSE	High	Sequest HT (A2)	Unambiguous	DLLFKDSAIGFSR		3	E7EQB2	E7EQB2; P02788; E7ER44	1	3	0.6617	0	1	1	490.266	1468.78	1468.78	2.14	0.00105	HCD (High Energy Collision Dissociation)	31.7	MS2	57.399	0.383	71.073	74302	25001_E1_S1_6.raw	F256	3.99	1	7.959e-05	1.769e-07
		FALSE	High	Sequest HT (A2)	Unambiguous	GPPVScIKRDSPIQcIQAIAENR	C6(Trioxidation); C15(Dioxidation)	4	E7EQB2; C9JCF5	E7EQB2; P02788; C9JCF5; E7ER44	2	3	0.1255	0	1	1	859.097	2575.28	2575.26	6.04	0.00519	HCD (High Energy Collision Dissociation)	31.7	MS2	49.3862	75	71.0874	74315	25001_E1_S1_6.raw	F256	2.63	2	0.0007794	0.02174
		FALSE	High	Sequest HT (A2)	Unambiguous	DLLFKDSAIGFSR		3	E7EQB2	E7EQB2; P02788; E7ER44	1	2	0.6164	0	1	1	734.894	1468.78	1468.78	0.26	0.00019	HCD (High Energy Collision Dissociation)	31.7	MS2	6.6424	2.605	71.3265	74513	25001_E1_S1_6.raw	F256	3.18	1	7.959e-05	1.318e-06
		FALSE	High	Sequest HT (A2)	Unambiguous	SVNGKEDAIWNLLR		3	E7EQB2	E7EQB2; P02788; E7ER44	1	3	0.6827	0	1	1	538.958	1614.86	1614.86	-0.11	-6e-05	HCD (High Energy Collision Dissociation)	31.7	MS2	63.4294	4.301	71.3367	74523	25001_E1_S1_6.raw	F256	3.94	1	7.959e-05	1.033e-06
		FALSE	High	Sequest HT (A2)	Unambiguous	DLLFKDSAIGFSR		3	E7EQB2	E7EQB2; P02788; E7ER44	1	2	0.4111	0	1	1	734.894	1468.78	1468.78	0.34	0.00025	HCD (High Energy Collision Dissociation)	31.7	MS2	31.5676	75	71.3609	74544	25001_E1_S1_6.raw	F256	2.7	1	0.0007794	0.01809
		FALSE	High	Sequest HT (A2)	Unambiguous	SVNGKEDAIWNLLR		3	E7EQB2	E7EQB2; P02788; E7ER44	1	2	0.7317	0	1	1	807.933	1614.86	1614.86	-0.93	-0.00075	HCD (High Energy Collision Dissociation)	31.7	MS2	0	6.966	71.3764	74556	25001_E1_S1_6.raw	F256	4.92	1	7.959e-05	5.696e-09
		FALSE	High	Sequest HT (A2)	Unambiguous	DLLFKDSAIGFSR		3	E7EQB2	E7EQB2; P02788; E7ER44	1	3	0.6867	0	1	1	490.265	1468.78	1468.78	0.21	0.0001	HCD (High Energy Collision Dissociation)	31.7	MS2	46.0977	1.631	71.4102	74583	25001_E1_S1_6.raw	F256	3.99	1	7.959e-05	3.924e-06
		FALSE	High	Sequest HT (A2)	Unambiguous	SVNGKEDAIWNLLRQAQEK		3	E7EQB2	E7EQB2; P02788; E7ER44	2	4	0.6187	0	1	1	550.544	2199.15	2199.15	0.6	0.00033	HCD (High Energy Collision Dissociation)	31.7	MS2	28.8636	24.317	71.4265	74596	25001_E1_S1_6.raw	F256	5.35	1	7.959e-05	2.999e-07
		FALSE	High	Sequest HT (A2)	Unambiguous	SVNGKEDAIWNLLRQAQEK		3	E7EQB2	E7EQB2; P02788; E7ER44	2	3	0.6677	0	1	1	733.723	2199.15	2199.15	0.63	0.00046	HCD (High Energy Collision Dissociation)	31.7	MS2	72.6847	3.148	71.4995	74657	25001_E1_S1_6.raw	F256	3.16	1	7.959e-05	1.192e-08
		FALSE	High	Sequest HT (A2)	Unambiguous	SVNGKEDAIWNLLRQAQEK		3	E7EQB2	E7EQB2; P02788; E7ER44	2	4	0.6397	0	1	1	550.544	2199.15	2199.15	1.38	0.00076	HCD (High Energy Collision Dissociation)	31.7	MS2	49.4466	3.687	71.5307	74683	25001_E1_S1_6.raw	F256	4.58	1	7.959e-05	2.566e-07
		FALSE	High	Sequest HT (A2)	Unambiguous	SVNGKEDAIWNLLR		3	E7EQB2	E7EQB2; P02788; E7ER44	1	4	0.5975	0	1	1	404.47	1614.86	1614.86	-1.18	-0.00047	HCD (High Energy Collision Dissociation)	31.7	MS2	20.5609	12.061	71.5833	74726	25001_E1_S1_6.raw	F256	2.36	1	0.0025	0.04701
		FALSE	High	Sequest HT (A2)	Unambiguous	SVNGKEDAIWNLLR		3	E7EQB2	E7EQB2; P02788; E7ER44	1	2	0.5395	0	1	1	807.933	1614.86	1614.86	-0.48	-0.00039	HCD (High Energy Collision Dissociation)	31.7	MS2	0	60.894	71.6338	74763	25001_E1_S1_6.raw	F256	3.04	1	7.959e-05	0.0001636
		FALSE	High	Sequest HT (A2)	Unambiguous	SVNGKEDAIWNLLR		3	E7EQB2	E7EQB2; P02788; E7ER44	1	3	0.6847	0	1	1	538.958	1614.86	1614.86	-1.02	-0.00055	HCD (High Energy Collision Dissociation)	31.7	MS2	0	0.09	71.6474	74774	25001_E1_S1_6.raw	F256	3.33	1	7.959e-05	1.667e-05
		FALSE	High	Sequest HT (A2)	Unambiguous	SVNGKEDAIWNLLR		3	E7EQB2	E7EQB2; P02788; E7ER44	1	2	0.7123	0	1	1	807.934	1614.86	1614.86	0.2	0.00016	HCD (High Energy Collision Dissociation)	31.7	MS2	0	0.38	71.6918	74810	25001_E1_S1_6.raw	F256	4.24	1	7.959e-05	8.149e-09
		FALSE	High	Sequest HT (A2)	Unambiguous	SVNGKEDAIWNLLRQAQEK		3	E7EQB2	E7EQB2; P02788; E7ER44	2	4	0.6729	0	1	1	550.543	2199.15	2199.15	0.16	9e-05	HCD (High Energy Collision Dissociation)	31.7	MS2	0.547706	1.86	71.7312	74842	25001_E1_S1_6.raw	F256	4.83	1	7.959e-05	4.432e-09
		FALSE	High	Sequest HT (A2)	Unambiguous	SVNGKEDAIWNLLRQAQEK		3	E7EQB2	E7EQB2; P02788; E7ER44	2	3	0.1159	0	1	1	733.721	2199.15	2199.15	-0.86	-0.00063	HCD (High Energy Collision Dissociation)	31.7	MS2	67.7247	75	71.7619	74868	25001_E1_S1_6.raw	F256	2.76	1	0.009485	0.1258
		FALSE	High	Sequest HT (A2)	Unambiguous	SVNGKEDAIWNLLRQAQEK		3	E7EQB2	E7EQB2; P02788; E7ER44	2	4	0.5862	0	1	1	550.544	2199.15	2199.15	0.38	0.00021	HCD (High Energy Collision Dissociation)	31.7	MS2	11.2418	75	71.7686	74873	25001_E1_S1_6.raw	F256	4.64	1	7.959e-05	0.0003212
		FALSE	High	Sequest HT (A2)	Unambiguous	SVNGKEDAIWNLLRQAQEK		3	E7EQB2	E7EQB2; P02788; E7ER44	2	3	0.7064	0	1	1	733.722	2199.15	2199.15	-0.28	-0.00021	HCD (High Energy Collision Dissociation)	31.7	MS2	0	4.008	71.8154	74912	25001_E1_S1_6.raw	F256	5.96	1	7.959e-05	1.162e-11
		FALSE	High	Sequest HT (A2)	Unambiguous	SVNGKEDAIWNLLR		3	E7EQB2	E7EQB2; P02788; E7ER44	1	3	0.717	0	1	1	538.958	1614.86	1614.86	0.46	0.00025	HCD (High Energy Collision Dissociation)	31.7	MS2	4.61174	0.292	71.9796	75048	25001_E1_S1_6.raw	F256	3.64	1	7.959e-05	2.945e-05
		FALSE	High	Sequest HT (A2)	Unambiguous	SVNGKEDAIWNLLR		3	E7EQB2	E7EQB2; P02788; E7ER44	1	2	0.6697	0	1	1	807.934	1614.86	1614.86	1.11	0.00089	HCD (High Energy Collision Dissociation)	31.7	MS2	0	2.93	72.0217	75079	25001_E1_S1_6.raw	F256	4.36	1	7.959e-05	3.176e-08
		FALSE	Medium	Sequest HT (A2)	Unambiguous	SVNGKEDAIWNLLRQAQEK		3	E7EQB2	E7EQB2; P02788; E7ER44	2	4	0.1078	0	1	1	550.544	2199.16	2199.15	1.6	0.00088	HCD (High Energy Collision Dissociation)	31.7	MS2	44.7085	2.933	72.0647	75111	25001_E1_S1_6.raw	F256	1.67	1	0.03221	0.3064
		FALSE	High	Sequest HT (A2)	Unambiguous	SVNGKEDAIWNLLR		3	E7EQB2	E7EQB2; P02788; E7ER44	1	3	0.7166	0	1	1	538.958	1614.86	1614.86	0.46	0.00025	HCD (High Energy Collision Dissociation)	31.7	MS2	3.19897	4.249	72.3199	75309	25001_E1_S1_6.raw	F256	3.74	1	7.959e-05	3.019e-05
		FALSE	High	Sequest HT (A2)	Unambiguous	SVNGKEDAIWNLLR		3	E7EQB2	E7EQB2; P02788; E7ER44	1	2	0.7156	0	1	1	807.935	1614.86	1614.86	2.09	0.00169	HCD (High Energy Collision Dissociation)	31.7	MS2	60.0643	75	72.3726	75348	25001_E1_S1_6.raw	F256	4.43	1	7.959e-05	5.285e-08
		FALSE	High	Sequest HT (A2)	Unambiguous	SVNGKEDAIWNLLR		3	E7EQB2	E7EQB2; P02788; E7ER44	1	3	0.6381	0	1	1	538.958	1614.86	1614.86	-0.11	-6e-05	HCD (High Energy Collision Dissociation)	31.7	MS2	11.6586	58.447	72.6614	75595	25001_E1_S1_6.raw	F256	3.73	1	7.959e-05	8.596e-05
		FALSE	High	Sequest HT (A2)	Unambiguous	SVNGKEDAIWNLLR		3	E7EQB2	E7EQB2; P02788; E7ER44	1	3	0.1823	0	1	1	538.959	1614.86	1614.86	1.14	0.00061	HCD (High Energy Collision Dissociation)	31.7	MS2	37.6291	75	73.0349	75913	25001_E1_S1_6.raw	F256	1.81	1	0.002287	0.0427
		FALSE	High	Sequest HT (A2)	Unambiguous	SVNGKEDAIWNLLR		3	E7EQB2	E7EQB2; P02788; E7ER44	1	3	0.4221	0	1	1	538.958	1614.86	1614.86	-0.56	-0.0003	HCD (High Energy Collision Dissociation)	31.7	MS2	58.1826	75	73.5006	76286	25001_E1_S1_6.raw	F256	1.99	1	0.0004316	0.007129
		FALSE	Medium	Sequest HT (A2)	Unambiguous	SVNGKEDAIWNLLR		3	E7EQB2	E7EQB2; P02788; E7ER44	1	3	0.3562	0	1	1	538.958	1614.86	1614.86	0.46	0.00025	HCD (High Energy Collision Dissociation)	31.7	MS2	47.3361	75	73.8996	76608	25001_E1_S1_6.raw	F256	2.33	1	0.02532	0.2711
		FALSE	High	Sequest HT (A2)	Unambiguous	FQLFGSPSGQKDLLFK		3	E7EQB2	E7EQB2; P02788; E7ER44	1	3	0.6263	0	1	1	604.661	1811.97	1811.97	-0.92	-0.00056	HCD (High Energy Collision Dissociation)	31.7	MS2	29.5847	11.169	74.8169	77364	25001_E1_S1_6.raw	F256	3.88	1	7.959e-05	3.367e-08
		FALSE	High	Sequest HT (A2)	Unambiguous	FQLFGSPSGQKDLLFK		3	E7EQB2	E7EQB2; P02788; E7ER44	1	2	0.7307	0	1	1	906.49	1811.97	1811.97	2.22	0.00201	HCD (High Energy Collision Dissociation)	31.7	MS2	31.8771	6.997	74.9294	77450	25001_E1_S1_6.raw	F256	4.01	1	7.959e-05	1.608e-07
		FALSE	High	Sequest HT (A2)	Unambiguous	FQLFGSPSGQKDLLFK		3	E7EQB2	E7EQB2; P02788; E7ER44	1	3	0.611	0	1	1	604.661	1811.97	1811.97	0.39	0.00024	HCD (High Energy Collision Dissociation)	31.7	MS2	0.560137	0.214	75.1468	77628	25001_E1_S1_6.raw	F256	3.65	1	7.959e-05	1.336e-05
		FALSE	High	Sequest HT (A2)	Unambiguous	FQLFGSPSGQKDLLFK		3	E7EQB2	E7EQB2; P02788; E7ER44	1	2	0.7565	0	1	1	906.489	1811.97	1811.97	1.08	0.00097	HCD (High Energy Collision Dissociation)	31.7	MS2	0	12.597	75.2532	77719	25001_E1_S1_6.raw	F256	4.64	1	7.959e-05	7.008e-09
		FALSE	Low	Sequest HT (A2)	Unambiguous	FQLFGSPSGQKDLLFK		3	E7EQB2	E7EQB2; P02788; E7ER44	1	3	0.3485	0	1	1	604.662	1811.97	1811.97	0.7	0.00042	HCD (High Energy Collision Dissociation)	31.7	MS2	18.1488	21.46	75.2781	77739	25001_E1_S1_6.raw	F256	2.41	1	0.1421	0.7148
		FALSE	Low	Sequest HT (A2)	Unambiguous	SVNGKEDAIWNLLR		3	E7EQB2	E7EQB2; P02788; E7ER44	1	3		0.0165	2	2	538.959	1614.86	1614.86	1.59	0.00086	HCD (High Energy Collision Dissociation)	31.7	MS2	83.7813	20.571	75.3675	77812	25001_E1_S1_6.raw	F256	1.19	1	0.5899	0.9687
		FALSE	High	Sequest HT (A2)	Unambiguous	FQLFGSPSGQKDLLFK		3	E7EQB2	E7EQB2; P02788; E7ER44	1	3	0.6281	0	1	1	604.662	1811.97	1811.97	0.9	0.00054	HCD (High Energy Collision Dissociation)	31.7	MS2	8.52432	34.142	75.4622	77889	25001_E1_S1_6.raw	F256	4.06	1	7.959e-05	4.264e-08
		FALSE	High	Sequest HT (A2)	Unambiguous	EDAIWNLLRQAQEK		3	E7EQB2	E7EQB2; P02788; E7ER44	1	3	0.6141	0	1	1	571.971	1713.9	1713.89	3.43	0.00196	HCD (High Energy Collision Dissociation)	31.7	MS2	94.3264	11.886	81.0343	82330	25001_E1_S1_6.raw	F256	3.11	1	7.959e-05	0.000147
		FALSE	High	Sequest HT (A2)	Unambiguous	VPPRIDSGLYLGSGYFTAIQNLRK		3	E7EQB2	E7EQB2; P02788; E7ER44	2	4	0.7425	0	1	1	667.117	2665.45	2665.45	0.51	0.00034	HCD (High Energy Collision Dissociation)	31.7	MS2	0	8.386	81.0594	82351	25001_E1_S1_6.raw	F256	7.3	1	7.959e-05	1.287e-10
		FALSE	High	Sequest HT (A2)	Unambiguous	VPPRIDSGLYLGSGYFTAIQNLRK		3	E7EQB2	E7EQB2; P02788; E7ER44	2	3	0.7716	0	1	1	889.154	2665.45	2665.45	0.31	0.00028	HCD (High Energy Collision Dissociation)	31.7	MS2	11.1811	75	81.1508	82426	25001_E1_S1_6.raw	F256	10.2	1	7.959e-05	4.344e-18
		FALSE	High	Sequest HT (A2)	Unambiguous	VPPRIDSGLYLGSGYFTAIQNLRK		3	E7EQB2	E7EQB2; P02788; E7ER44	2	5	0.7634	0	1	1	533.896	2665.45	2665.45	1.35	0.00072	HCD (High Energy Collision Dissociation)	31.7	MS2	48.794	25.938	81.1545	82429	25001_E1_S1_6.raw	F256	6.51	1	7.959e-05	9.175e-06
		FALSE	High	Sequest HT (A2)	Unambiguous	VPPRIDSGLYLGSGYFTAIQNLRK		3	E7EQB2	E7EQB2; P02788; E7ER44	2	4	0.5508	0	1	1	667.117	2665.45	2665.45	0.6	0.0004	HCD (High Energy Collision Dissociation)	31.7	MS2	3.06546	75	81.3904	82608	25001_E1_S1_6.raw	F256	5.9	1	7.959e-05	6.366e-05
		FALSE	High	Sequest HT (A2)	Unambiguous	VPPRIDSGLYLGSGYFTAIQNLRK		3	E7EQB2	E7EQB2; P02788; E7ER44	2	4	0.7467	0	1	1	667.117	2665.45	2665.45	0.42	0.00028	HCD (High Energy Collision Dissociation)	31.7	MS2	0.99017	0.889	81.3996	82614	25001_E1_S1_6.raw	F256	6.91	1	7.959e-05	1.604e-11
		FALSE	High	Sequest HT (A2)	Unambiguous	VPPRIDSGLYLGSGYFTAIQNLRK		3	E7EQB2	E7EQB2; P02788; E7ER44	2	3	0.7409	0	1	1	889.155	2665.45	2665.45	1.27	0.00113	HCD (High Energy Collision Dissociation)	31.7	MS2	0	15.779	81.4358	82642	25001_E1_S1_6.raw	F256	7.72	1	7.959e-05	2.861e-10
		FALSE	High	Sequest HT (A2)	Unambiguous	VPPRIDSGLYLGSGYFTAIQNLRK		3	E7EQB2	E7EQB2; P02788; E7ER44	2	3	0.8126	0	1	1	889.154	2665.45	2665.45	0.04	3e-05	HCD (High Energy Collision Dissociation)	31.7	MS2	6.59095	10.543	81.4832	82678	25001_E1_S1_6.raw	F256	9.18	1	7.959e-05	1.178e-15
		FALSE	High	Sequest HT (A2)	Unambiguous	VPPRIDSGLYLGSGYFTAIQNLRK		3	E7EQB2	E7EQB2; P02788; E7ER44	2	5	0.6521	0	1	1	533.895	2665.45	2665.45	-0.14	-7e-05	HCD (High Energy Collision Dissociation)	31.7	MS2	77.2357	5.029	81.4892	82684	25001_E1_S1_6.raw	F256	3.88	1	7.959e-05	0.0007512
		FALSE	High	Sequest HT (A2)	Unambiguous	FQLFGSPSGQKDLLFKDSAIGFSR		3	E7EQB2	E7EQB2; P02788; E7ER44	2	3	0.3891	0	1	1	882.466	2645.38	2645.37	3.7	0.00326	HCD (High Energy Collision Dissociation)	31.7	MS2	52.8435	4.415	81.5717	82750	25001_E1_S1_6.raw	F256	5.32	1	7.959e-05	9.812e-08
		FALSE	High	Sequest HT (A2)	Unambiguous	FQLFGSPSGQKDLLFKDSAIGFSR		3	E7EQB2	E7EQB2; P02788; E7ER44	2	4	0.7403	0	1	1	662.099	2645.37	2645.37	0.09	6e-05	HCD (High Energy Collision Dissociation)	31.7	MS2	5.03864	0.757	81.6127	82783	25001_E1_S1_6.raw	F256	7.2	1	7.959e-05	2.716e-11
		FALSE	High	Sequest HT (A2)	Unambiguous	VPPRIDSGLYLGSGYFTAIQNLRK		3	E7EQB2	E7EQB2; P02788; E7ER44	2	4	0.7023	0	1	1	667.117	2665.45	2665.45	0.24	0.00016	HCD (High Energy Collision Dissociation)	31.7	MS2	0	3.228	81.7388	82884	25001_E1_S1_6.raw	F256	6.65	1	7.959e-05	8.709e-11
		FALSE	Medium	Sequest HT (A2)	Unambiguous	FQLFGSPSGQKDLLFKDSAIGFSR		3	E7EQB2	E7EQB2; P02788; E7ER44	2	5	0.4159	0	1	1	529.881	2645.38	2645.37	1.24	0.00066	HCD (High Energy Collision Dissociation)	31.7	MS2	70.7476	75	81.7559	82897	25001_E1_S1_6.raw	F256	4.16	1	0.01615	0.2087
		FALSE	High	Sequest HT (A2)	Unambiguous	FQLFGSPSGQKDLLFKDSAIGFSR		3	E7EQB2	E7EQB2; P02788; E7ER44	2	3	0.5261	0	1	1	882.463	2645.37	2645.37	0.51	0.00045	HCD (High Energy Collision Dissociation)	31.7	MS2	78.9362	1.644	81.7685	82906	25001_E1_S1_6.raw	F256	2.49	1	0.0007794	0.02282
		FALSE	High	Sequest HT (A2)	Unambiguous	FQLFGSPSGQKDLLFKDSAIGFSR		3	E7EQB2	E7EQB2; P02788; E7ER44	2	3	0.7755	0	1	1	882.464	2645.38	2645.37	1.55	0.00137	HCD (High Energy Collision Dissociation)	31.7	MS2	39.9829	11.691	81.9097	83019	25001_E1_S1_6.raw	F256	6.77	1	7.959e-05	1.64e-12
		FALSE	High	Sequest HT (A2)	Unambiguous	FQLFGSPSGQKDLLFKDSAIGFSR		3	E7EQB2	E7EQB2; P02788; E7ER44	2	4	0.7376	0	1	1	662.099	2645.37	2645.37	0.65	0.00043	HCD (High Energy Collision Dissociation)	31.7	MS2	1.21471	6.922	81.9509	83051	25001_E1_S1_6.raw	F256	7.47	1	7.959e-05	3.151e-11
		FALSE	High	Sequest HT (A2)	Unambiguous	VPPRIDSGLYLGSGYFTAIQNLRK		3	E7EQB2	E7EQB2; P02788; E7ER44	2	4	0.6598	0	1	1	667.117	2665.45	2665.45	0.05	4e-05	HCD (High Energy Collision Dissociation)	31.7	MS2	2.78576	7.76	82.0806	83161	25001_E1_S1_6.raw	F256	6.76	1	7.959e-05	3.23e-09
		FALSE	High	Sequest HT (A2)	Unambiguous	VPPRIDSGLYLGSGYFTAIQNLRK		3	E7EQB2	E7EQB2; P02788; E7ER44	2	4	0.6215	0	1	1	667.117	2665.45	2665.45	-0.04	-3e-05	HCD (High Energy Collision Dissociation)	31.7	MS2	0	8.538	82.1139	83190	25001_E1_S1_6.raw	F256	5.68	1	7.959e-05	1.827e-05
		FALSE	High	Sequest HT (A2)	Unambiguous	VPPRIDSGLYLGSGYFTAIQNLRK		3	E7EQB2	E7EQB2; P02788; E7ER44	2	4	0.5533	0	1	1	667.116	2665.44	2665.45	-0.77	-0.00051	HCD (High Energy Collision Dissociation)	31.7	MS2	7.26347	75	82.1998	83257	25001_E1_S1_6.raw	F256	6.38	1	7.959e-05	1.813e-05
		FALSE	High	Sequest HT (A2)	Unambiguous	VPPRIDSGLYLGSGYFTAIQNLRK		3	E7EQB2	E7EQB2; P02788; E7ER44	2	4	0.7085	0	1	1	667.118	2665.45	2665.45	1.98	0.00132	HCD (High Energy Collision Dissociation)	31.7	MS2	5.95235	25.257	82.4607	83458	25001_E1_S1_6.raw	F256	7.1	1	7.959e-05	6.555e-10
		FALSE	High	Sequest HT (A2)	Unambiguous	VPPRIDSGLYLGSGYFTAIQNLRK		3	E7EQB2	E7EQB2; P02788; E7ER44	2	4	0.7062	0	1	1	667.116	2665.44	2665.45	-1.87	-0.00125	HCD (High Energy Collision Dissociation)	31.7	MS2	47.7876	75	82.8026	83728	25001_E1_S1_6.raw	F256	4.97	1	7.959e-05	3.337e-07
		FALSE	High	Sequest HT (A2)	Unambiguous	EDAIwNLLR	W5(Dioxidation)	3	E7EQB2	E7EQB2; P02788; E7ER44	0	2	0.4516	0	1	1	581.299	1161.59	1161.59	0.97	0.00056	HCD (High Energy Collision Dissociation)	31.7	MS2	72.1869	50.691	83.3802	84172	25001_E1_S1_6.raw	F256	2.48	1	0.0004316	0.007975
		FALSE	High	Sequest HT (A2)	Unambiguous	SVNGKEDAIWNLLR		3	E7EQB2	E7EQB2; P02788; E7ER44	1	3	0.2803	0	1	1	538.958	1614.86	1614.86	-0.56	-0.0003	HCD (High Energy Collision Dissociation)	31.7	MS2	78.0345	75	84.7849	85201	25001_E1_S1_6.raw	F256	1.32	1	0.00666	0.0904
		FALSE	High	Sequest HT (A2)	Unambiguous	ADAVTLDGGFIYEAGLAPYKLRPVAAEVYGTERQPR		4	E7EQB2; C9JCF5	E7EQB2; P02788; C9JCF5; E7ER44	2	5	0.5237	0	1	1	779.61	3894.02	3894.02	0.45	0.00035	HCD (High Energy Collision Dissociation)	31.7	MS2	47.3586	42.082	85.305	85563	25001_E1_S1_6.raw	F256	5.48	2	7.959e-05	7.388e-08
		FALSE	High	Sequest HT (A2)	Unambiguous	IDSGLYLGSGYFTAIQNLRK		3	E7EQB2	E7EQB2; P02788; E7ER44	1	4	0.7061	0	1	1	554.799	2216.17	2216.17	1.12	0.00062	HCD (High Energy Collision Dissociation)	31.7	MS2	5.82288	26.705	85.3985	85631	25001_E1_S1_6.raw	F256	5.41	1	7.959e-05	4.325e-08
		FALSE	High	Sequest HT (A2)	Unambiguous	IDSGLYLGSGYFTAIQNLRK		3	E7EQB2	E7EQB2; P02788; E7ER44	1	2	0.6312	0	1	1	1108.59	2216.17	2216.17	1.74	0.00193	HCD (High Energy Collision Dissociation)	31.7	MS2	0	75	85.4	85632	25001_E1_S1_6.raw	F256	5.26	1	7.959e-05	1.41e-09
		FALSE	High	Sequest HT (A2)	Unambiguous	ADAVTLDGGFIYEAGLAPYKLRPVAAEVYGTERQPR		4	E7EQB2; C9JCF5	E7EQB2; P02788; C9JCF5; E7ER44	2	4	0.6037	0	1	1	974.268	3894.05	3894.02	8.02	0.00781	HCD (High Energy Collision Dissociation)	31.7	MS2	0	75	85.4369	85657	25001_E1_S1_6.raw	F256	6.51	2	7.959e-05	7.816e-10
		FALSE	High	Sequest HT (A2)	Unambiguous	SVNGKEDAIWNLLR		3	E7EQB2	E7EQB2; P02788; E7ER44	1	3	0.1341	0	1	1	538.956	1614.85	1614.86	-3.17	-0.00171	HCD (High Energy Collision Dissociation)	31.7	MS2	68.2786	75	85.4947	85700	25001_E1_S1_6.raw	F256	1.79	1	0.006116	0.08372
		FALSE	High	Sequest HT (A2)	Unambiguous	IDSGLYLGSGYFTAIQNLRK		3	E7EQB2	E7EQB2; P02788; E7ER44	1	3	0.6412	0	1	1	739.395	2216.17	2216.17	-0.14	-0.0001	HCD (High Energy Collision Dissociation)	31.7	MS2	1.0404	5.457	85.559	85746	25001_E1_S1_6.raw	F256	6.8	1	7.959e-05	4.108e-11
		FALSE	High	Sequest HT (A2)	Unambiguous	ADAVTLDGGFIYEAGLAPYKLRPVAAEVYGTERQPR		4	E7EQB2; C9JCF5	E7EQB2; P02788; C9JCF5; E7ER44	2	5	0.5077	0	1	1	779.607	3894	3894.02	-3.78	-0.00295	HCD (High Energy Collision Dissociation)	31.7	MS2	83.1842	75	85.7292	85872	25001_E1_S1_6.raw	F256	4.57	2	7.959e-05	0.0006751
		FALSE	High	Sequest HT (A2)	Unambiguous	IDSGLYLGSGYFTAIQNLRK		3	E7EQB2	E7EQB2; P02788; E7ER44	1	3	0.4887	0	1	1	739.4	2216.18	2216.17	5.89	0.00435	HCD (High Energy Collision Dissociation)	31.7	MS2	20.203	75	85.9251	86009	25001_E1_S1_6.raw	F256	5.32	1	7.959e-05	2.672e-07
		FALSE	High	Sequest HT (A2)	Unambiguous	EDAIWNLLR		3	E7EQB2	E7EQB2; P02788; E7ER44	0	2	0.6733	0	1	1	565.306	1129.6	1129.6	3.56	0.00201	HCD (High Energy Collision Dissociation)	31.7	MS2	26.486	12.251	86.0816	86123	25001_E1_S1_6.raw	F256	3.03	1	0.0001583	0.004333
		FALSE	High	Sequest HT (A2)	Unambiguous	EDAIWNLLR		3	E7EQB2	E7EQB2; P02788; E7ER44	0	1	0.5	0	1	1	1129.6	1129.6	1129.6	1.25	0.00141	HCD (High Energy Collision Dissociation)	31.7	MS2	0	75	86.2559	86251	25001_E1_S1_6.raw	F256	2.82	1	7.959e-05	0.0002192
		FALSE	High	Sequest HT (A2)	Unambiguous	EDAIWNLLR		3	E7EQB2	E7EQB2; P02788; E7ER44	0	2	0.6794	0	1	1	565.304	1129.6	1129.6	-0.12	-7e-05	HCD (High Energy Collision Dissociation)	31.7	MS2	0.989333	0.56	86.4014	86358	25001_E1_S1_6.raw	F256	3.15	1	7.959e-05	0.0006176
		FALSE	High	Sequest HT (A2)	Unambiguous	EDAIWNLLR		3	E7EQB2	E7EQB2; P02788; E7ER44	0	1	0.5519	0	1	1	1129.6	1129.6	1129.6	-0.27	-0.0003	HCD (High Energy Collision Dissociation)	31.7	MS2	0	75	86.5117	86436	25001_E1_S1_6.raw	F256	2.7	1	0.003051	0.05409
		FALSE	High	Sequest HT (A2)	Unambiguous	EDAIWNLLR		3	E7EQB2	E7EQB2; P02788; E7ER44	0	1	0.5308	0	1	1	1129.6	1129.6	1129.6	-0.7	-0.00079	HCD (High Energy Collision Dissociation)	31.7	MS2	0	75	86.5714	86479	25001_E1_S1_6.raw	F256	2.92	1	7.959e-05	0.000479
		FALSE	High	Sequest HT (A2)	Unambiguous	EDAIWNLLR		3	E7EQB2	E7EQB2; P02788; E7ER44	0	2	0.6296	0	1	1	565.304	1129.6	1129.6	0.31	0.00018	HCD (High Energy Collision Dissociation)	31.7	MS2	20.9	51.962	86.7515	86608	25001_E1_S1_6.raw	F256	2.7	1	7.959e-05	0.002203
		FALSE	High	Sequest HT (A2)	Unambiguous	EDAIWNLLR		3	E7EQB2	E7EQB2; P02788; E7ER44	0	2	0.5791	0	1	1	565.304	1129.6	1129.6	1.07	0.0006	HCD (High Energy Collision Dissociation)	31.7	MS2	51.1137	66.092	86.7729	86624	25001_E1_S1_6.raw	F256	2.78	1	7.959e-05	0.002121
		FALSE	High	Sequest HT (A2)	Unambiguous	SVNGKEDAIWNLLR		3	E7EQB2	E7EQB2; P02788; E7ER44	1	3	0.1484	0	1	1	538.955	1614.85	1614.86	-5.21	-0.00281	HCD (High Energy Collision Dissociation)	31.7	MS2	67.0376	75	89.4535	88615	25001_E1_S1_6.raw	F256	1.55	1	0.000636	0.01147
		FALSE	High	Sequest HT (A2)	Unambiguous	VPPRIDSGLYLGSGYFTAIQNLR		3	E7EQB2	E7EQB2; P02788; E7ER44	1	3	0.6795	0	1	1	846.459	2537.36	2537.35	4.97	0.0042	HCD (High Energy Collision Dissociation)	31.7	MS2	23.6911	46.803	89.817	88889	25001_E1_S1_6.raw	F256	7.27	1	7.959e-05	1.949e-11
		FALSE	High	Sequest HT (A2)	Unambiguous	VPPRIDSGLYLGSGYFTAIQNLR		3	E7EQB2	E7EQB2; P02788; E7ER44	1	4	0.6142	0	1	1	635.097	2537.36	2537.35	5.25	0.00333	HCD (High Energy Collision Dissociation)	31.7	MS2	92.7456	28.928	89.8835	88935	25001_E1_S1_6.raw	F256	6.61	1	7.959e-05	1.483e-08
		FALSE	High	Sequest HT (A2)	Unambiguous	VPPRIDSGLYLGSGYFTAIQNLR		3	E7EQB2	E7EQB2; P02788; E7ER44	1	3	0.7214	0	1	1	846.457	2537.36	2537.35	1.79	0.00151	HCD (High Energy Collision Dissociation)	31.7	MS2	0	1.697	90.1506	89132	25001_E1_S1_6.raw	F256	7.79	1	7.959e-05	5.64e-13
		FALSE	High	Sequest HT (A2)	Unambiguous	VPPRIDSGLYLGSGYFTAIQNLR		3	E7EQB2	E7EQB2; P02788; E7ER44	1	4	0.6557	0	1	1	635.094	2537.35	2537.35	1.21	0.00077	HCD (High Energy Collision Dissociation)	31.7	MS2	7.7432	6.055	90.1935	89165	25001_E1_S1_6.raw	F256	6.39	1	7.959e-05	2.94e-10
		FALSE	High	Sequest HT (A2)	Unambiguous	VPPRIDSGLYLGSGYFTAIQNLR		3	E7EQB2	E7EQB2; P02788; E7ER44	1	3	0.7394	0	1	1	846.456	2537.35	2537.35	1.14	0.00096	HCD (High Energy Collision Dissociation)	31.7	MS2	0.792136	2.558	90.4851	89384	25001_E1_S1_6.raw	F256	7.56	1	7.959e-05	7.249e-13
		FALSE	High	Sequest HT (A2)	Unambiguous	VPPRIDSGLYLGSGYFTAIQNLR		3	E7EQB2	E7EQB2; P02788; E7ER44	1	4	0.6977	0	1	1	635.094	2537.35	2537.35	1.3	0.00083	HCD (High Energy Collision Dissociation)	31.7	MS2	5.25873	11.343	90.5269	89416	25001_E1_S1_6.raw	F256	6.45	1	7.959e-05	2.472e-09
		FALSE	High	Sequest HT (A2)	Unambiguous	VPPRIDSGLYLGSGYFTAIQNLR		3	E7EQB2	E7EQB2; P02788; E7ER44	1	3	0.7074	0	1	1	846.457	2537.36	2537.35	2.15	0.00182	HCD (High Energy Collision Dissociation)	31.7	MS2	0	4.011	90.8254	89627	25001_E1_S1_6.raw	F256	7.69	1	7.959e-05	1.73e-10
		FALSE	High	Sequest HT (A2)	Unambiguous	VPPRIDSGLYLGSGYFTAIQNLR		3	E7EQB2	E7EQB2; P02788; E7ER44	1	4	0.6549	0	1	1	635.095	2537.36	2537.35	2.07	0.00132	HCD (High Energy Collision Dissociation)	31.7	MS2	3.72684	17.425	90.8673	89658	25001_E1_S1_6.raw	F256	6.52	1	7.959e-05	8.433e-10
		FALSE	High	Sequest HT (A2)	Unambiguous	ADAVTLDGGFIYEAGLAPYKLRPVAAEVYGTERQPR		4	E7EQB2; C9JCF5	E7EQB2; P02788; C9JCF5; E7ER44	2	5	0.297	0	1	1	779.613	3894.04	3894.02	4.45	0.00346	HCD (High Energy Collision Dissociation)	31.7	MS2	0	75	91.0912	89815	25001_E1_S1_6.raw	F256	4.31	2	7.959e-05	0.0003252
		FALSE	High	Sequest HT (A2)	Unambiguous	VPPRIDSGLYLGSGYFTAIQNLR		3	E7EQB2	E7EQB2; P02788; E7ER44	1	3	0.7362	0	1	1	846.457	2537.36	2537.35	2.15	0.00182	HCD (High Energy Collision Dissociation)	31.7	MS2	5.91163	3.742	91.1666	89871	25001_E1_S1_6.raw	F256	7.05	1	7.959e-05	3.099e-12
		FALSE	High	Sequest HT (A2)	Unambiguous	VPPRIDSGLYLGSGYFTAIQNLR		3	E7EQB2	E7EQB2; P02788; E7ER44	1	4	0.6056	0	1	1	635.094	2537.36	2537.35	1.88	0.00119	HCD (High Energy Collision Dissociation)	31.7	MS2	76.411	14.774	91.2101	89903	25001_E1_S1_6.raw	F256	4.26	1	7.959e-05	3.332e-06
		FALSE	High	Sequest HT (A2)	Unambiguous	VPPRIDSGLYLGSGYFTAIQNLR		3	E7EQB2	E7EQB2; P02788; E7ER44	1	3	0.6162	0	1	1	846.456	2537.35	2537.35	1.14	0.00096	HCD (High Energy Collision Dissociation)	31.7	MS2	0	75	91.3742	90018	25001_E1_S1_6.raw	F256	5.55	1	7.959e-05	2.533e-06
		FALSE	High	Sequest HT (A2)	Unambiguous	SVNGKEDAIWNLLR		3	E7EQB2	E7EQB2; P02788; E7ER44	1	3	0.1375	0	1	1	538.959	1614.86	1614.86	1.36	0.00073	HCD (High Energy Collision Dissociation)	31.7	MS2	53.9383	75	91.4956	90104	25001_E1_S1_6.raw	F256	1.6	1	0.004123	0.06654
		FALSE	High	Sequest HT (A2)	Unambiguous	VPPRIDSGLYLGSGYFTAIQNLR		3	E7EQB2	E7EQB2; P02788; E7ER44	1	3	0.673	0	1	1	846.457	2537.36	2537.35	1.57	0.00133	HCD (High Energy Collision Dissociation)	31.7	MS2	4.93869	20.807	91.5095	90113	25001_E1_S1_6.raw	F256	6.85	1	7.959e-05	5.736e-12
		FALSE	High	Sequest HT (A2)	Unambiguous	VPPRIDSGLYLGSGYFTAIQNLR		3	E7EQB2	E7EQB2; P02788; E7ER44	1	4	0.3147	0	1	1	635.094	2537.36	2537.35	1.69	0.00107	HCD (High Energy Collision Dissociation)	31.7	MS2	95.2457	10.948	91.5533	90144	25001_E1_S1_6.raw	F256	2.32	1	0.0007794	0.02097
		FALSE	High	Sequest HT (A2)	Unambiguous	VPPRIDSGLYLGSGYFTAIQNLR		3	E7EQB2	E7EQB2; P02788; E7ER44	1	3	0.6873	0	1	1	846.458	2537.36	2537.35	3.67	0.0031	HCD (High Energy Collision Dissociation)	31.7	MS2	24.3772	27.313	91.849	90348	25001_E1_S1_6.raw	F256	6.46	1	7.959e-05	4.58e-11
		FALSE	High	Sequest HT (A2)	Unambiguous	VPPRIDSGLYLGSGYFTAIQNLR		3	E7EQB2	E7EQB2; P02788; E7ER44	1	4	0.2817	0	1	1	635.096	2537.36	2537.35	4.77	0.00302	HCD (High Energy Collision Dissociation)	31.7	MS2	94.9792	75	91.9489	90416	25001_E1_S1_6.raw	F256	2.52	1	0.0003073	0.005433
		FALSE	High	Sequest HT (A2)	Unambiguous	VPPRIDSGLYLGSGYFTAIQNLR		3	E7EQB2	E7EQB2; P02788; E7ER44	1	3	0.659	0	1	1	846.456	2537.35	2537.35	0.49	0.00042	HCD (High Energy Collision Dissociation)	31.7	MS2	65.4854	75	92.3573	90711	25001_E1_S1_6.raw	F256	6.54	1	7.959e-05	6.697e-11
		FALSE	Low	Sequest HT (A2)	Unambiguous	ADAVTLDGGFIYEAGLAPYKLRPVAAEVYGTERQPR		4	E7EQB2; C9JCF5	E7EQB2; P02788; C9JCF5; E7ER44	2	5	0.2431	0	1	1	779.613	3894.04	3894.02	4.6	0.00358	HCD (High Energy Collision Dissociation)	31.7	MS2	37.632	75	92.6598	90927	25001_E1_S1_6.raw	F256	4.36	2	0.09084	0.5905
		FALSE	High	Sequest HT (A2)	Unambiguous	VPPRIDSGLYLGSGYFTAIQNLR		3	E7EQB2	E7EQB2; P02788; E7ER44	1	3	0.6471	0	1	1	846.458	2537.36	2537.35	3.38	0.00286	HCD (High Energy Collision Dissociation)	31.7	MS2	0	72.94	92.6991	90956	25001_E1_S1_6.raw	F256	6.29	1	7.959e-05	3.01e-10
		FALSE	High	Sequest HT (A2)	Unambiguous	ADAVTLDGGFIYEAGLAPYK		4	E7EQB2; C9JCF5	E7EQB2; P02788; C9JCF5; E7ER44	0	2	0.7571	0	1	1	1036.03	2071.05	2071.04	6.9	0.00714	HCD (High Energy Collision Dissociation)	31.7	MS2	0	75	92.7432	90988	25001_E1_S1_6.raw	F256	4.57	2	7.959e-05	6.728e-09
		FALSE	High	Sequest HT (A2)	Unambiguous	ADAVTLDGGFIYEAGLAPYK		4	E7EQB2; C9JCF5	E7EQB2; P02788; C9JCF5; E7ER44	0	3	0.1347	0	1	1	691.021	2071.05	2071.04	4.74	0.00327	HCD (High Energy Collision Dissociation)	31.7	MS2	98.8148	75	92.7727	91007	25001_E1_S1_6.raw	F256	2.45	2	7.959e-05	0.003842
		FALSE	High	Sequest HT (A2)	Unambiguous	VPPRIDSGLYLGSGYFTAIQNLR		3	E7EQB2	E7EQB2; P02788; E7ER44	1	3	0.6481	0	1	1	846.456	2537.35	2537.35	1.36	0.00115	HCD (High Energy Collision Dissociation)	31.7	MS2	63.9309	75	93.04	91187	25001_E1_S1_6.raw	F256	5.91	1	7.959e-05	3.72e-10
		FALSE	High	Sequest HT (A2)	Unambiguous	ADAVTLDGGFIYEAGLAPYK		4	E7EQB2; C9JCF5	E7EQB2; P02788; C9JCF5; E7ER44	0	2	0.6765	0	1	1	1036.02	2071.04	2071.04	0.65	0.00068	HCD (High Energy Collision Dissociation)	31.7	MS2	57.6483	75	93.0782	91213	25001_E1_S1_6.raw	F256	4.73	2	7.959e-05	4.149e-10
		FALSE	High	Sequest HT (A2)	Unambiguous	ADAVTLDGGFIYEAGLAPYKLRPVAAEVYGTER		4	E7EQB2; C9JCF5	E7EQB2; P02788; C9JCF5; E7ER44	1	4	0.5598	0	1	1	878.96	3512.82	3512.81	3.9	0.00343	HCD (High Energy Collision Dissociation)	31.7	MS2	24.7003	75	93.2125	91303	25001_E1_S1_6.raw	F256	6.27	2	7.959e-05	7.337e-06
		FALSE	High	Sequest HT (A2)	Unambiguous	VPPRIDSGLYLGSGYFTAIQNLR		3	E7EQB2	E7EQB2; P02788; E7ER44	1	3	0.5249	0	1	1	846.459	2537.36	2537.35	4.03	0.00341	HCD (High Energy Collision Dissociation)	31.7	MS2	14.8386	75	93.3731	91411	25001_E1_S1_6.raw	F256	5.83	1	7.959e-05	1.927e-09
		FALSE	High	Sequest HT (A2)	Unambiguous	ADAVTLDGGFIYEAGLAPYK		4	E7EQB2; C9JCF5	E7EQB2; P02788; C9JCF5; E7ER44	0	2	0.7239	0	1	1	1036.03	2071.05	2071.04	5.72	0.00592	HCD (High Energy Collision Dissociation)	31.7	MS2	0	75	93.418	91440	25001_E1_S1_6.raw	F256	4.6	2	7.959e-05	2.374e-09
		FALSE	High	Sequest HT (A2)	Unambiguous	ADAVTLDGGFIYEAGLAPYK		4	E7EQB2; C9JCF5	E7EQB2; P02788; C9JCF5; E7ER44	0	3	0.0047	0	1	1	691.02	2071.05	2071.04	4.12	0.00285	HCD (High Energy Collision Dissociation)	31.7	MS2	97.1309	75	93.8631	91747	25001_E1_S1_6.raw	F256	2.14	2	0.003214	0.05612
		FALSE	High	Sequest HT (A2)	Unambiguous	ADAVTLDGGFIYEAGLAPYK		4	E7EQB2; C9JCF5	E7EQB2; P02788; C9JCF5; E7ER44	0	2	0.6696	0	1	1	1036.02	2071.04	2071.04	1.95	0.00202	HCD (High Energy Collision Dissociation)	31.7	MS2	22.4756	75	93.8961	91770	25001_E1_S1_6.raw	F256	4.51	2	7.959e-05	2.683e-09
		FALSE	High	Sequest HT (A2)	Unambiguous	VPPRIDSGLYLGSGYFTAIQNLR		3	E7EQB2	E7EQB2; P02788; E7ER44	1	3	0.5037	0	1	1	846.458	2537.36	2537.35	3.09	0.00261	HCD (High Energy Collision Dissociation)	31.7	MS2	53.2301	75	93.9316	91793	25001_E1_S1_6.raw	F256	5.38	1	7.959e-05	4.532e-08
		FALSE	High	Sequest HT (A2)	Unambiguous	ADAVTLDGGFIYEAGLAPYK		4	E7EQB2; C9JCF5	E7EQB2; P02788; C9JCF5; E7ER44	0	3	0.4263	0	1	1	691.022	2071.05	2071.04	6.6	0.00456	HCD (High Energy Collision Dissociation)	31.7	MS2	93.3748	75	94.2	91973	25001_E1_S1_6.raw	F256	3.8	2	7.959e-05	4.364e-05
		FALSE	High	Sequest HT (A2)	Unambiguous	ADAVTLDGGFIYEAGLAPYKLRPVAAEVYGTER		4	E7EQB2; C9JCF5	E7EQB2; P02788; C9JCF5; E7ER44	1	4	0.643	0	1	1	878.959	3512.81	3512.81	2.51	0.00221	HCD (High Energy Collision Dissociation)	31.7	MS2	0	75	94.2233	91988	25001_E1_S1_6.raw	F256	6.75	2	7.959e-05	1.68e-10
		FALSE	High	Sequest HT (A2)	Unambiguous	ADAVTLDGGFIYEAGLAPYK		4	E7EQB2; C9JCF5	E7EQB2; P02788; C9JCF5; E7ER44	0	2	0.7402	0	1	1	1036.02	2071.04	2071.04	-0.29	-0.0003	HCD (High Energy Collision Dissociation)	31.7	MS2	0	75	94.2784	92025	25001_E1_S1_6.raw	F256	4.35	2	7.959e-05	1.672e-10
		FALSE	High	Sequest HT (A2)	Unambiguous	ADAVTLDGGFIYEAGLAPYK		4	E7EQB2; C9JCF5	E7EQB2; P02788; C9JCF5; E7ER44	0	2	0.7734	0	1	1	1036.02	2071.03	2071.04	-1.59	-0.00164	HCD (High Energy Collision Dissociation)	31.7	MS2	0	75	95.0499	92546	25001_E1_S1_6.raw	F256	4.81	2	7.959e-05	4.253e-10
		FALSE	High	Sequest HT (A2)	Unambiguous	ADAVTLDGGFIYEAGLAPYKLRPVAAEVYGTERQPR		4	E7EQB2; C9JCF5	E7EQB2; P02788; C9JCF5; E7ER44	2	5	0.4396	0	1	1	779.613	3894.04	3894.02	4.76	0.00371	HCD (High Energy Collision Dissociation)	31.7	MS2	10.279	75	95.1544	92614	25001_E1_S1_6.raw	F256	4.55	2	7.959e-05	2.104e-05
		FALSE	High	Sequest HT (A2)	Unambiguous	VPPRIDSGLYLGSGYFTAIQNLR		3	E7EQB2	E7EQB2; P02788; E7ER44	1	3	0.5676	0	1	1	846.457	2537.36	2537.35	2.51	0.00212	HCD (High Energy Collision Dissociation)	31.7	MS2	69.3147	75	95.5823	92903	25001_E1_S1_6.raw	F256	4.88	1	7.959e-05	1.916e-05
		FALSE	High	Sequest HT (A2)	Unambiguous	ADAVTLDGGFIYEAGLAPYK		4	E7EQB2; C9JCF5	E7EQB2; P02788; C9JCF5; E7ER44	0	3	0.018	0	1	1	691.019	2071.04	2071.04	1.91	0.00132	HCD (High Energy Collision Dissociation)	31.7	MS2	96.0587	75	95.6289	92933	25001_E1_S1_6.raw	F256	2.22	2	0.0004316	0.009443
		FALSE	High	Sequest HT (A2)	Unambiguous	ADAVTLDGGFIYEAGLAPYK		4	E7EQB2; C9JCF5	E7EQB2; P02788; C9JCF5; E7ER44	0	2	0.6987	0	1	1	1036.02	2071.04	2071.04	-1.23	-0.00128	HCD (High Energy Collision Dissociation)	31.7	MS2	0	75	96.0114	93185	25001_E1_S1_6.raw	F256	4.58	2	7.959e-05	1.962e-09
		FALSE	High	Sequest HT (A2)	Unambiguous	DSAIGFSRVPPRIDSGLYLGSGYFTAIQNLR		3	E7EQB2	E7EQB2; P02788; E7ER44	2	4	0.7171	0	1	1	843.449	3370.77	3370.75	5.81	0.00489	HCD (High Energy Collision Dissociation)	31.7	MS2	0	75	96.2187	93327	25001_E1_S1_6.raw	F256	6.68	1	7.959e-05	1.565e-07
		FALSE	High	Sequest HT (A2)	Unambiguous	ADAVTLDGGFIYEAGLAPYK		4	E7EQB2; C9JCF5	E7EQB2; P02788; C9JCF5; E7ER44	0	3	0.1877	0	1	1	691.015	2071.03	2071.04	-3.13	-0.00216	HCD (High Energy Collision Dissociation)	31.7	MS2	63.1256	75	96.2356	93339	25001_E1_S1_6.raw	F256	2.77	2	0.0007794	0.01607
		FALSE	High	Sequest HT (A2)	Unambiguous	DSAIGFSRVPPRIDSGLYLGSGYFTAIQNLR		3	E7EQB2	E7EQB2; P02788; E7ER44	2	4	0.6713	0	1	1	843.451	3370.78	3370.75	7.76	0.00654	HCD (High Energy Collision Dissociation)	31.7	MS2	0	75	96.3296	93405	25001_E1_S1_6.raw	F256	5.72	1	7.959e-05	4.427e-06
		FALSE	High	Sequest HT (A2)	Unambiguous	DSAIGFSRVPPRIDSGLYLGSGYFTAIQNLR		3	E7EQB2	E7EQB2; P02788; E7ER44	2	4	0.6015	0	1	1	843.448	3370.77	3370.75	4.72	0.00398	HCD (High Energy Collision Dissociation)	31.7	MS2	15.6522	75	96.4613	93503	25001_E1_S1_6.raw	F256	5.27	1	7.959e-05	1.511e-05
		FALSE	High	Sequest HT (A2)	Unambiguous	DSAIGFSRVPPRIDSGLYLGSGYFTAIQNLR		3	E7EQB2	E7EQB2; P02788; E7ER44	2	4	0.7193	0	1	1	843.447	3370.77	3370.75	3.85	0.00325	HCD (High Energy Collision Dissociation)	31.7	MS2	35.7255	75	96.5494	93571	25001_E1_S1_6.raw	F256	7.09	1	7.959e-05	1.11e-08
		FALSE	High	Sequest HT (A2)	Unambiguous	SVNGKEDAIWNLLR		3	E7EQB2	E7EQB2; P02788; E7ER44	1	3	0.3724	0	1	1	538.955	1614.85	1614.86	-5.89	-0.00317	HCD (High Energy Collision Dissociation)	31.7	MS2	66.919	75	96.7078	93685	25001_E1_S1_6.raw	F256	1.96	1	7.959e-05	0.002694
		FALSE	High	Sequest HT (A2)	Unambiguous	DSAIGFSRVPPRIDSGLYLGSGYFTAIQNLR		3	E7EQB2	E7EQB2; P02788; E7ER44	2	4	0.6928	0	1	1	843.445	3370.76	3370.75	1.46	0.00123	HCD (High Energy Collision Dissociation)	31.7	MS2	0	75	96.8904	93810	25001_E1_S1_6.raw	F256	6.77	1	7.959e-05	8.011e-08
		FALSE	High	Sequest HT (A2)	Unambiguous	DSAIGFSRVPPRIDSGLYLGSGYFTAIQNLR		3	E7EQB2	E7EQB2; P02788; E7ER44	2	4	0.6523	0	1	1	843.447	3370.77	3370.75	3.27	0.00276	HCD (High Energy Collision Dissociation)	31.7	MS2	0	75	97.2282	94042	25001_E1_S1_6.raw	F256	6.04	1	7.959e-05	1.05e-06
		FALSE	High	Sequest HT (A2)	Unambiguous	IDSGLYLGSGYFTAIQNLR		3	E7EQB2	E7EQB2; P02788; E7ER44	0	3	0.6503	0	1	1	696.696	2088.07	2088.08	-0.82	-0.00057	HCD (High Energy Collision Dissociation)	31.7	MS2	0	7.904	97.7592	94428	25001_E1_S1_6.raw	F256	5.29	1	7.959e-05	1.281e-07
		FALSE	High	Sequest HT (A2)	Unambiguous	IDSGLYLGSGYFTAIQNLR		3	E7EQB2	E7EQB2; P02788; E7ER44	0	2	0.7053	0	1	1	1044.54	2088.08	2088.08	-0.38	-0.00039	HCD (High Energy Collision Dissociation)	31.7	MS2	0	10.705	97.7598	94429	25001_E1_S1_6.raw	F256	5.09	1	7.959e-05	1.426e-12
		FALSE	High	Sequest HT (A2)	Unambiguous	IDSGLYLGSGYFTAIQNLR		3	E7EQB2	E7EQB2; P02788; E7ER44	0	3	0.6519	0	1	1	696.697	2088.08	2088.08	0.32	0.00022	HCD (High Energy Collision Dissociation)	31.7	MS2	8.61891	75	97.8905	94530	25001_E1_S1_6.raw	F256	5.86	1	7.959e-05	3.454e-07
		FALSE	High	Sequest HT (A2)	Unambiguous	IDSGLYLGSGYFTAIQNLR		3	E7EQB2	E7EQB2; P02788; E7ER44	0	2	0.6616	0	1	1	1044.54	2088.08	2088.08	-0.03	-3e-05	HCD (High Energy Collision Dissociation)	31.7	MS2	0	75	97.9887	94605	25001_E1_S1_6.raw	F256	4.58	1	7.959e-05	2.932e-09
		FALSE	High	Sequest HT (A2)	Unambiguous	IDSGLYLGSGYFTAIQNLR		3	E7EQB2	E7EQB2; P02788; E7ER44	0	3	0.6584	0	1	1	696.697	2088.08	2088.08	0.05	4e-05	HCD (High Energy Collision Dissociation)	31.7	MS2	1.48447	8.059	98.0797	94672	25001_E1_S1_6.raw	F256	5.24	1	7.959e-05	5.529e-07
		FALSE	High	Sequest HT (A2)	Unambiguous	IDSGLYLGSGYFTAIQNLR		3	E7EQB2	E7EQB2; P02788; E7ER44	0	2	0.7093	0	1	1	1044.54	2088.08	2088.08	-0.03	-3e-05	HCD (High Energy Collision Dissociation)	31.7	MS2	0	12.278	98.0803	94673	25001_E1_S1_6.raw	F256	5.47	1	7.959e-05	1.441e-12
		FALSE	High	Sequest HT (A2)	Unambiguous	IDSGLYLGSGYFTAIQNLR		3	E7EQB2	E7EQB2; P02788; E7ER44	0	3	0.6367	0	1	1	696.698	2088.08	2088.08	1.63	0.00114	HCD (High Energy Collision Dissociation)	31.7	MS2	5.367	45.762	98.4034	94910	25001_E1_S1_6.raw	F256	4.79	1	7.959e-05	2.062e-06
		FALSE	High	Sequest HT (A2)	Unambiguous	IDSGLYLGSGYFTAIQNLR		3	E7EQB2	E7EQB2; P02788; E7ER44	0	2	0.6766	0	1	1	1044.54	2088.08	2088.08	0.32	0.00034	HCD (High Energy Collision Dissociation)	31.7	MS2	0	75	98.4062	94912	25001_E1_S1_6.raw	F256	5.01	1	7.959e-05	8.655e-11
		FALSE	High	Sequest HT (A2)	Unambiguous	ADAVTLDGGFIYEAGLAPYK		4	E7EQB2; C9JCF5	E7EQB2; P02788; C9JCF5; E7ER44	0	2	0.7386	0	1	1	1036.02	2071.04	2071.04	0.89	0.00092	HCD (High Energy Collision Dissociation)	31.7	MS2	0	75	98.5965	95042	25001_E1_S1_6.raw	F256	4.82	2	7.959e-05	1.027e-08
		FALSE	High	Sequest HT (A2)	Unambiguous	cSTSPLLEACEFLR	C1(Carbamidomethyl)	3	E7EQB2	E7EQB2; P02788; E7ER44	0	2	0.1765	0	1	1	813.388	1625.77	1625.77	1.18	0.00096	HCD (High Energy Collision Dissociation)	31.7	MS2	0	75	98.7139	95123	25001_E1_S1_6.raw	F256	1.36	1	7.959e-05	0.004019
		FALSE	High	Sequest HT (A2)	Unambiguous	IDSGLYLGSGYFTAIQNLR		3	E7EQB2	E7EQB2; P02788; E7ER44	0	3	0.6533	0	1	1	696.698	2088.08	2088.08	1.98	0.00138	HCD (High Energy Collision Dissociation)	31.7	MS2	78.0482	75	98.7466	95146	25001_E1_S1_6.raw	F256	4.99	1	7.959e-05	2.051e-07
		FALSE	High	Sequest HT (A2)	Unambiguous	IDSGLYLGSGYFTAIQNLR		3	E7EQB2	E7EQB2; P02788; E7ER44	0	3	0.6158	0	1	1	696.698	2088.08	2088.08	1.28	0.00089	HCD (High Energy Collision Dissociation)	31.7	MS2	13.1546	75	98.789	95174	25001_E1_S1_6.raw	F256	3.93	1	7.959e-05	6.651e-07
		FALSE	High	Sequest HT (A2)	Unambiguous	LADFALLCLDGK		3	E7EQB2	E7EQB2; P02788; E7ER44	0	2	0.4961	0	1	1	639.843	1278.68	1278.68	2.16	0.00138	HCD (High Energy Collision Dissociation)	31.7	MS2	58.2586	75	98.896	95247	25001_E1_S1_6.raw	F256	2.56	1	7.959e-05	5.822e-05
		FALSE	High	Sequest HT (A2)	Unambiguous	IDSGLYLGSGYFTAIQNLR		3	E7EQB2	E7EQB2; P02788; E7ER44	0	3	0.5881	0	1	1	696.698	2088.08	2088.08	2.25	0.00156	HCD (High Energy Collision Dissociation)	31.7	MS2	33.2728	75	99.1366	95407	25001_E1_S1_6.raw	F256	4.2	1	7.959e-05	4.942e-06
		FALSE	High	Sequest HT (A2)	Unambiguous	VPPRIDSGLYLGSGYFTAIQNLR		3	E7EQB2	E7EQB2; P02788; E7ER44	1	3	0.4269	0	1	1	846.46	2537.37	2537.35	5.98	0.00505	HCD (High Energy Collision Dissociation)	31.7	MS2	59.0728	75	99.188	95441	25001_E1_S1_6.raw	F256	4.24	1	7.959e-05	1.285e-07
		FALSE	High	Sequest HT (A2)	Unambiguous	ADAVTLDGGFIYEAGLAPYK		4	E7EQB2; C9JCF5	E7EQB2; P02788; C9JCF5; E7ER44	0	2	0.6479	0	1	1	1036.03	2071.05	2071.04	4.9	0.00507	HCD (High Energy Collision Dissociation)	31.7	MS2	0	75	99.3237	95529	25001_E1_S1_6.raw	F256	3.55	2	7.959e-05	1.344e-09
		FALSE	High	Sequest HT (A2)	Unambiguous	IDSGLYLGSGYFTAIQNLR		3	E7EQB2	E7EQB2; P02788; E7ER44	0	3	0.608	0	1	1	696.697	2088.08	2088.08	0.32	0.00022	HCD (High Energy Collision Dissociation)	31.7	MS2	73.269	75	99.5033	95645	25001_E1_S1_6.raw	F256	3.52	1	7.959e-05	2.503e-06
		FALSE	High	Sequest HT (A2)	Unambiguous	ADAVTLDGGFIYEAGLAPYKLRPVAAEVYGTERQPR		4	E7EQB2; C9JCF5	E7EQB2; P02788; C9JCF5; E7ER44	2	5	0.5294	0	1	1	779.615	3894.04	3894.02	6.8	0.00529	HCD (High Energy Collision Dissociation)	31.7	MS2	74.2462	75	99.7764	95824	25001_E1_S1_6.raw	F256	4.42	2	7.959e-05	0.00167
		FALSE	High	Sequest HT (A2)	Unambiguous	ADAVTLDGGFIYEAGLAPYKLRPVAAEVYGTER		4	E7EQB2; C9JCF5	E7EQB2; P02788; C9JCF5; E7ER44	1	4	0.302	0	1	1	878.956	3512.8	3512.81	-0.96	-0.00084	HCD (High Energy Collision Dissociation)	31.7	MS2	11.4131	75	100.491	96293	25001_E1_S1_6.raw	F256	3.51	2	0.0004316	0.007078
		FALSE	High	Sequest HT (A2)	Unambiguous	ADAVTLDGGFIYEAGLAPYKLRPVAAEVYGTER		4	E7EQB2; C9JCF5	E7EQB2; P02788; C9JCF5; E7ER44	1	4	0.6555	0	1	1	878.96	3512.82	3512.81	3.7	0.00325	HCD (High Energy Collision Dissociation)	31.7	MS2	12.905	75	101.459	96948	25001_E1_S1_6.raw	F256	7.49	2	7.959e-05	2.274e-08
		FALSE	Low	Sequest HT (A2)	Unambiguous	ADAVTLDGGFIYEAGLAPYKLRPVAAEVYGTER		4	E7EQB2; C9JCF5	E7EQB2; P02788; C9JCF5; E7ER44	1	4	0.0377	0	1	1	878.961	3512.82	3512.81	5.09	0.00447	HCD (High Energy Collision Dissociation)	31.7	MS2	39.4659	75	102.497	97655	25001_E1_S1_6.raw	F256	2.65	2	0.1058	0.6345
		FALSE	High	Sequest HT (A2)	Unambiguous	ADAVTLDGGFIYEAGLAPYK		4	E7EQB2; C9JCF5	E7EQB2; P02788; C9JCF5; E7ER44	0	3	0.2458	0	1	1	691.02	2071.04	2071.04	3.24	0.00224	HCD (High Energy Collision Dissociation)	31.7	MS2	90.8373	75	109.815	103136	25001_E1_S1_6.raw	F256	2.4	2	7.959e-05	0.00359
		FALSE	High	Sequest HT (A2)	Unambiguous	ADAVTLDGGFIYEAGLAPYK		4	E7EQB2; C9JCF5	E7EQB2; P02788; C9JCF5; E7ER44	0	3	0.4529	0	1	1	691.021	2071.05	2071.04	5.54	0.00382	HCD (High Energy Collision Dissociation)	31.7	MS2	77.1707	75	110.491	103567	25001_E1_S1_6.raw	F256	3.82	2	0.0002325	0.005129
		FALSE	High	Sequest HT (A2)	Unambiguous	ADAVTLDGGFIYEAGLAPYK		4	E7EQB2; C9JCF5	E7EQB2; P02788; C9JCF5; E7ER44	0	3	0.4093	0	1	1	691.022	2071.05	2071.04	6.78	0.00468	HCD (High Energy Collision Dissociation)	31.7	MS2	91.2378	75	110.86	103802	25001_E1_S1_6.raw	F256	2.81	2	0.0007012	0.01206
		FALSE	High	Sequest HT (A2)	Unambiguous	ADAVTLDGGFIYEAGLAPYK		4	E7EQB2; C9JCF5	E7EQB2; P02788; C9JCF5; E7ER44	0	2	0.6369	0	1	1	1036.03	2071.05	2071.04	6.07	0.00629	HCD (High Energy Collision Dissociation)	31.7	MS2	0	75	110.943	103854	25001_E1_S1_6.raw	F256	3.14	2	7.959e-05	1.658e-08
		FALSE	High	Sequest HT (A2)	Unambiguous	ADAVTLDGGFIYEAGLAPYK		4	E7EQB2; C9JCF5	E7EQB2; P02788; C9JCF5; E7ER44	0	3	0.5701	0	1	1	691.022	2071.05	2071.04	6.25	0.00431	HCD (High Energy Collision Dissociation)	31.7	MS2	70.052	75	111.207	104022	25001_E1_S1_6.raw	F256	3.28	2	7.959e-05	0.001008
		FALSE	High	Sequest HT (A2)	Unambiguous	ADAVTLDGGFIYEAGLAPYK		4	E7EQB2; C9JCF5	E7EQB2; P02788; C9JCF5; E7ER44	0	3	0.6754	0	1	1	691.018	2071.04	2071.04	1.12	0.00077	HCD (High Energy Collision Dissociation)	31.7	MS2	63.2479	75	111.45	104177	25001_E1_S1_6.raw	F256	3.42	2	7.959e-05	5.688e-05
		FALSE	High	Sequest HT (A2)	Unambiguous	ADAVTLDGGFIYEAGLAPYKLRPVAAEVYGTERQPR		4	E7EQB2; C9JCF5	E7EQB2; P02788; C9JCF5; E7ER44	2	5	0.5016	0	1	1	779.613	3894.04	3894.02	4.68	0.00365	HCD (High Energy Collision Dissociation)	31.7	MS2	6.17332	75	111.66	104309	25001_E1_S1_6.raw	F256	3.09	2	0.0004316	0.007849
		FALSE	High	Sequest HT (A2)	Unambiguous	ADAVTLDGGFIYEAGLAPYKLRPVAAEVYGTER		4	E7EQB2; C9JCF5	E7EQB2; P02788; C9JCF5; E7ER44	1	4	0.6134	0	1	1	878.959	3512.82	3512.81	2.79	0.00245	HCD (High Energy Collision Dissociation)	31.7	MS2	42.1634	75	111.747	104364	25001_E1_S1_6.raw	F256	3.57	2	7.959e-05	0.002433
		FALSE	High	Sequest HT (A2)	Unambiguous	ADAVTLDGGFIYEAGLAPYK		4	E7EQB2; C9JCF5	E7EQB2; P02788; C9JCF5; E7ER44	0	3	0.3915	0	1	1	691.017	2071.04	2071.04	-0.39	-0.00027	HCD (High Energy Collision Dissociation)	31.7	MS2	63.3287	75	111.79	104391	25001_E1_S1_6.raw	F256	2.12	2	7.959e-05	0.004022
		FALSE	High	Sequest HT (A2)	Unambiguous	ADAVTLDGGFIYEAGLAPYKLRPVAAEVYGTERQPR		4	E7EQB2; C9JCF5	E7EQB2; P02788; C9JCF5; E7ER44	2	5	0.5714	0	1	1	779.61	3894.02	3894.02	0.92	0.00072	HCD (High Energy Collision Dissociation)	31.7	MS2	0	75	112.043	104550	25001_E1_S1_6.raw	F256	3.43	2	7.959e-05	0.001344
		FALSE	High	Sequest HT (A2)	Unambiguous	ADAVTLDGGFIYEAGLAPYKLRPVAAEVYGTER		4	E7EQB2; C9JCF5	E7EQB2; P02788; C9JCF5; E7ER44	1	4	0.5083	0	1	1	878.96	3512.82	3512.81	3.28	0.00288	HCD (High Energy Collision Dissociation)	31.7	MS2	18.9758	75	112.088	104578	25001_E1_S1_6.raw	F256	3.01	2	7.959e-05	0.0006888
		FALSE	High	Sequest HT (A2)	Unambiguous	ADAVTLDGGFIYEAGLAPYK		4	E7EQB2; C9JCF5	E7EQB2; P02788; C9JCF5; E7ER44	0	3	0.6349	0	1	1	691.02	2071.04	2071.04	2.8	0.00193	HCD (High Energy Collision Dissociation)	31.7	MS2	55.6811	75	112.132	104606	25001_E1_S1_6.raw	F256	3.04	2	0.0004316	0.00809
		FALSE	High	Sequest HT (A2)	Unambiguous	VPPRIDSGLYLGSGYFTAIQNLR		3	E7EQB2	E7EQB2; P02788; E7ER44	1	3	0.6339	0	1	1	846.455	2537.35	2537.35	-0.37	-0.00032	HCD (High Energy Collision Dissociation)	31.7	MS2	25.5803	75	112.143	104613	25001_E1_S1_6.raw	F256	2.54	1	7.959e-05	3.964e-06
		FALSE	High	Sequest HT (A2)	Unambiguous	ADAVTLDGGFIYEAGLAPYKLRPVAAEVYGTERQPR		4	E7EQB2; C9JCF5	E7EQB2; P02788; C9JCF5; E7ER44	2	5	0.5327	0	1	1	779.61	3894.02	3894.02	0.76	0.00059	HCD (High Energy Collision Dissociation)	31.7	MS2	0	75	112.426	104790	25001_E1_S1_6.raw	F256	3.21	2	7.959e-05	0.0001633
		FALSE	High	Sequest HT (A2)	Unambiguous	ADAVTLDGGFIYEAGLAPYKLRPVAAEVYGTER		4	E7EQB2; C9JCF5	E7EQB2; P02788; C9JCF5; E7ER44	1	4	0.6813	0	1	1	878.958	3512.81	3512.81	1.47	0.00129	HCD (High Energy Collision Dissociation)	31.7	MS2	29.7634	75	112.43	104793	25001_E1_S1_6.raw	F256	4.11	2	7.959e-05	1.373e-05
		FALSE	High	Sequest HT (A2)	Unambiguous	ADAVTLDGGFIYEAGLAPYK		4	E7EQB2; C9JCF5	E7EQB2; P02788; C9JCF5; E7ER44	0	3	0.5817	0	1	1	691.018	2071.04	2071.04	0.41	0.00028	HCD (High Energy Collision Dissociation)	31.7	MS2	50.4006	75	112.476	104822	25001_E1_S1_6.raw	F256	3.06	2	7.959e-05	0.001693
		FALSE	High	Sequest HT (A2)	Unambiguous	VPPRIDSGLYLGSGYFTAIQNLR		3	E7EQB2	E7EQB2; P02788; E7ER44	1	3	0.713	0	1	1	846.459	2537.36	2537.35	4.97	0.0042	HCD (High Energy Collision Dissociation)	31.7	MS2	34.7827	75	112.569	104880	25001_E1_S1_6.raw	F256	3.24	1	7.959e-05	5.182e-07
		FALSE	Low	Sequest HT (A2)	Unambiguous	ADAVTLDGGFIYEAGLAPYKLRPVAAEVYGTERQPR		4	E7EQB2; C9JCF5	E7EQB2; P02788; C9JCF5; E7ER44	2	5	0.4894	0	1	1	779.612	3894.03	3894.02	3.66	0.00285	HCD (High Energy Collision Dissociation)	31.7	MS2	0	75	112.767	105003	25001_E1_S1_6.raw	F256	1.88	2	0.05118	0.4083
		FALSE	High	Sequest HT (A2)	Unambiguous	ADAVTLDGGFIYEAGLAPYK		4	E7EQB2; C9JCF5	E7EQB2; P02788; C9JCF5; E7ER44	0	2	0.7059	0	1	1	1036.02	2071.03	2071.04	-5.71	-0.00592	HCD (High Energy Collision Dissociation)	31.7	MS2	0	75	112.772	105006	25001_E1_S1_6.raw	F256	2.89	2	7.959e-05	1.302e-05
		FALSE	High	Sequest HT (A2)	Unambiguous	ADAVTLDGGFIYEAGLAPYKLRPVAAEVYGTER		4	E7EQB2; C9JCF5	E7EQB2; P02788; C9JCF5; E7ER44	1	4	0.4678	0	1	1	878.962	3512.83	3512.81	5.64	0.00495	HCD (High Energy Collision Dissociation)	31.7	MS2	8.84714	75	112.775	105008	25001_E1_S1_6.raw	F256	2.33	2	7.959e-05	0.003079
		FALSE	High	Sequest HT (A2)	Unambiguous	ADAVTLDGGFIYEAGLAPYK		4	E7EQB2; C9JCF5	E7EQB2; P02788; C9JCF5; E7ER44	0	3	0.6485	0	1	1	691.016	2071.03	2071.04	-2.86	-0.00198	HCD (High Energy Collision Dissociation)	31.7	MS2	86.3254	75	112.855	105058	25001_E1_S1_6.raw	F256	2.02	2	7.959e-05	0.003201
		FALSE	High	Sequest HT (A2)	Unambiguous	VPPRIDSGLYLGSGYFTAIQNLR		3	E7EQB2	E7EQB2; P02788; E7ER44	1	3	0.6974	0	1	1	846.457	2537.36	2537.35	1.57	0.00133	HCD (High Energy Collision Dissociation)	31.7	MS2	47.8742	75	113.029	105168	25001_E1_S1_6.raw	F256	2.28	1	7.959e-05	0.001033
		FALSE	High	Sequest HT (A2)	Unambiguous	ADAVTLDGGFIYEAGLAPYKLRPVAAEVYGTERQPR		4	E7EQB2; C9JCF5	E7EQB2; P02788; C9JCF5; E7ER44	2	5	0.297	0	1	1	779.611	3894.02	3894.02	1.39	0.00108	HCD (High Energy Collision Dissociation)	31.7	MS2	32.1462	75	113.125	105230	25001_E1_S1_6.raw	F256	1.01	2	0.008297	0.1101
		FALSE	Low	Sequest HT (A2)	Unambiguous	VPPRIDSGLYLGSGYFTAIQNLR		3	E7EQB2	E7EQB2; P02788; E7ER44	1	3	0.65	0	1	1	846.456	2537.35	2537.35	1.43	0.00121	HCD (High Energy Collision Dissociation)	31.7	MS2	13.4502	75	113.309	105345	25001_E1_S1_6.raw	F256	1.2	1	0.1068	0.637
[truncated: 46,632 more rows]

## Sheet: AZM
Checked	Protein FDR Confidence: Combined	Master	Accession	Description	Exp. q-value: Combined	Sum PEP Score	Coverage [%]	# Peptides	# PSMs	# Unique Peptides	# AAs	MW [kDa]	calc. pI	Score Sequest HT: Sequest HT	# Peptides (by Search Engine): Sequest HT	# Protein Groups
[truncated: 35,836 more rows]

[truncated: 3 more sheets: DPI, Met, Unstim]
